# Supplementary material for: Improving microbial fitness in the mammalian gut by in vivo temporal functional metagenomics
Source: Mol Syst Biol. 2015 Mar 11;11(3):788. doi: 10.15252/msb.20145866 (PMC4380924; doi:10.15252/msb.20145866)
Supplement: Supplementary file 12 — Supplementary Dataset S1 [file MSB-11-788-s012.xlsx]

## Sheet: input library
Gene	replicate 1	replicate 2
BT_0001	0.96857	0.962818
BT_0002	0.986308	0.992152
BT_0003	0.973984	0.977039
BT_0004	0.982048	0.99198
BT_0005	0.995967	0.996583
BT_0006	0.996949	0.989027
BT_0007	0.988337	0.987642
BT_0008	0.991964	0.981542
BT_0009	0.984462	0.987685
BT_0010	0.990141	0.987393
BT_0011	0.994034	0.98288
BT_0012	0.984149	0.981952
BT_0013	0.995741	0.995599
BT_0014	0.955938	0.951636
BT_0015	0.987734	0.986196
BT_0016	0.996603	0.995858
BT_0017	0.989726	0.952396
BT_0018	0.991577	0.993768
BT_0019	0.977936	0.988255
BT_0020	0.9864	0.985701
BT_0021	0.980996	0.974942
BT_0022	0.993761	0.984178
BT_0023	0.993659	0.993377
BT_0024	0.993821	0.994826
BT_0025	0.998106	0.996818
BT_0026	0.993514	0.993289
BT_0027	0.983654	0.98665
BT_0028	0.993873	0.993486
BT_0029	0.970879	0.970333
BT_0030	0.992542	0.991101
BT_0031	0.991787	0.994533
BT_0032	0.998308	0.981784
BT_0033	0.995578	0.994916
BT_0034	0.985242	0.986251
BT_0035	0.989554	0.99527
BT_0036	0.995835	0.981788
BT_0037	0.990242	0.981418
BT_0038	0.990481	0.978733
BT_0039	0.991268	0.996454
BT_0040	0.986478	0.985967
BT_0041	0.974861	0.944232
BT_0042	0.846813	0.898028
BT_0043	0.851293	0.946949
BT_0044	0.656181	0.66724
BT_0045	0.950617	0.937941
BT_0046	0.986357	0.979686
BT_0047	0.9938	0.981498
BT_0048	0.996658	0.993555
BT_0049	0.990637	0.992043
BT_0050	0.992326	0.987239
BT_0051	0.993874	0.973629
BT_0052	0.99045	0.987688
BT_0053	0.987975	0.988286
BT_0054	0.991352	0.990012
BT_0055	0.99455	0.994599
BT_0056	0.993588	0.991856
BT_0057	0.995236	0.994538
BT_0058	0.987178	0.978152
BT_0059	0.980774	0.970585
BT_0060	0.929289	0.940504
BT_0061	0.977281	0.967938
BT_0062	0.996216	0.995924
BT_0063	0.993302	0.996416
BT_0064	0.991279	0.973121
BT_0065	0.971666	0.937266
BT_0066	0.99204	0.979059
BT_0067	0.997211	0.982047
BT_0068	0.995407	0.976485
BT_0069	0.992218	0.987244
BT_0070	0.995652	0.995686
BT_0071	0.994003	0.99356
BT_0072	0.989581	0.984292
BT_0073	0.978581	0.977725
BT_0074	0.994443	0.992303
BT_0075	0.992178	0.992749
BT_0076	0.995043	0.986331
BT_0077	0.997065	0.993842
BT_0078	0.995993	0.990376
BT_0079	0.991355	0.954537
BT_0080	0.988077	0.991711
BT_0081	0.99692	0.994359
BT_0082	0.978236	0.953465
BT_0083	0.985895	0.991089
BT_0084	0.995413	0.983047
BT_0085	0.988989	0.977924
BT_0086	0.98832	0.981941
BT_0087	0.977161	0.982331
BT_0088	0.995553	0.994733
BT_0089	0.995955	0.991586
BT_0090	0.972193	0.971489
BT_0091	0.996042	0.995933
BT_0092	0.994296	0.987665
BT_0093	0.982325	0.973716
BT_0094	0.997574	0.993517
BT_0095	0.995728	0.995151
BT_0096	0.978461	0.967519
BT_0097	0.995606	0.989556
BT_0098	0.99239	0.992423
BT_0099	0.996462	0.993302
BT_0100	0.985641	0.994644
BT_0101	0.979336	0.977071
BT_0102	0.992402	0.974927
BT_0103	0.989891	0.956319
BT_0104	0.997453	0.99659
BT_0105	0.96884	0.967195
BT_0106	0.995158	0.991636
BT_0107	0.993103	0.992573
BT_0108	0.988905	0.968894
BT_0109	0.989795	0.98908
BT_0110	0.986135	0.973787
BT_0111	0.99461	0.990042
BT_0112	0.98371	0.974896
BT_0113	0.991882	0.986878
BT_0114	0.995925	0.985877
BT_0115	0.99659	0.996154
BT_0116	0.989864	0.988557
BT_0117	0.997236	0.994893
BT_0118	0.997062	0.98464
BT_0119	0.956131	0.974216
BT_0120	0.984232	0.98744
BT_0121	0.961374	0.973128
BT_t01	0.61309	0.363636
BT_0122	0.913739	0.831465
BT_0123	0.99288	0.994255
BT_0124	0.991466	0.98843
BT_0125	0.990016	0.983186
BT_0126	0.991223	0.985148
BT_0127	0.98927	0.986936
BT_0128	0.993959	0.9925
BT_0129	0.99169	0.995545
BT_0130	0.994102	0.985843
BT_0131	0.92192	0.915535
BT_0132	0.929599	0.918812
murQ	0.99409	0.99492
BT_0134	0.99723	0.995638
BT_0135	0.988604	0.989344
BT_0136	0.982057	0.978964
BT_0137	0.96521	0.925463
BT_0138	0.99218	0.987493
BT_0139	0.974812	0.987167
BT_0140	0.975302	0.975844
BT_0141	0.985906	0.966997
BT_0142	0.949197	0.951616
BT_0143	0.88594	0.869641
BT_0144	0.995403	0.996896
BT_0145	0.980334	0.985085
BT_0146	0.975132	0.953426
BT_0147	0.981286	0.968797
BT_0148	0.991713	0.992704
BT_0149	0.991923	0.993946
BT_0150	0.956427	0.95453
BT_0151	0.989588	0.967457
BT_0152	0.98557	0.98083
BT_0153	0.989506	0.984954
BT_0154	0.985845	0.986963
mnmA	0.974884	0.960546
BT_0156	0.967343	0.976181
BT_0157	0.995644	0.994406
BT_0158	0.984916	0.991294
BT_0159	0.986705	0.983691
BT_0160	0.993007	0.991031
BT_0161	0.994843	0.984358
BT_0162	0.985793	0.991078
BT_0163	0.994965	0.995289
BT_0164	0.985964	0.980506
BT_0165	0.993753	0.996243
BT_0166	0.993488	0.991996
BT_0167	0.99424	0.995358
BT_0168	0.992667	0.989835
BT_0169	0.990968	0.98916
BT_0170	0.993221	0.992755
BT_0171	0.984818	0.981252
BT_0172	0.994017	0.996204
BT_0173	0.960812	0.985589
BT_0174	0.975764	0.942976
BT_0175	0.98686	0.992705
BT_0176	0.96687	0.929131
BT_0177	0.975617	0.9674
BT_0178	0.980994	0.986835
smpB	0.992944	0.986548
BT_0180	0.988934	0.982327
BT_0181	0.991858	0.985353
BT_0182	0.903936	0.90943
BT_0183	0.669731	0.720702
BT_0184	0.989305	0.974549
BT_0185	0.998191	0.993724
BT_0186	0.974762	0.977746
BT_0187	0.99281	0.987742
BT_0188	0.994528	0.992867
BT_0189	0.980462	0.946701
BT_0190	0.979081	0.967515
BT_0191	0.990902	0.987822
BT_0192	0.966741	0.953804
BT_0193	0.992453	0.984305
BT_0194	0.993269	0.988495
BT_0195	0.992154	0.983099
BT_0196	0.992334	0.981825
BT_0197	0.991113	0.959527
BT_0198	0.989394	0.979886
BT_0199	0.993436	0.991259
hisG	0.986119	0.985203
hisD	0.955569	0.955664
BT_0202	0.993279	0.988322
BT_0203	0.987484	0.988064
BT_0204	0.990237	0.986226
nadE	0.992924	0.988572
BT_0206	0.863484	0.834964
BT_0207	0.988842	0.975213
BT_0208	0.978392	0.988663
BT_0209	0.976116	0.960606
BT_0210	0.989341	0.970106
BT_0211	0.990594	0.987908
BT_0212	0.980928	0.969455
BT_0213	0.992334	0.988881
BT_0214	0.987634	0.965072
BT_0215	0.992779	0.993196
BT_0216	0.994894	0.99288
BT_0217	0.995695	0.992742
BT_0218	0.993719	0.99208
BT_0219	0.998238	0.994852
BT_0220	0.994981	0.995782
BT_0221	0.985958	0.986504
BT_0222	0.98814	0.983345
BT_0223	0.983229	0.975747
BT_0224	0.995958	0.995962
BT_0225	0.983679	0.986465
BT_0226	0.987776	0.989024
BT_0227	0.983399	0.983512
BT_0228	0.991336	0.989874
BT_0229	0.986098	0.9799
BT_0230	0.984762	0.982375
BT_0231	0.996185	0.996989
BT_0232	0.996435	0.986854
BT_0233	0.977535	0.984892
BT_0234	0.991356	0.990001
BT_0235	0.988287	0.986387
BT_0236	0.973007	0.966714
BT_0237	0.991601	0.983925
BT_0238	0.990296	0.977551
BT_0239	0.993796	0.98929
BT_0240	0.962432	0.949826
BT_0241	0.989137	0.990716
BT_0242	0.990981	0.993235
BT_0243	0.989314	0.988756
BT_0244	0.987893	0.99016
BT_0245	0.969062	0.953497
BT_0246	0.994533	0.994738
BT_0247	0.99294	0.989024
BT_0248	0.996943	0.992423
BT_0249	0.992544	0.99224
BT_0250	0.988783	0.987916
BT_0251	0.979943	0.974864
BT_0252	0.978189	0.973585
BT_0253	0.990983	0.982505
BT_0254	0.98	0.974389
BT_0255	0.998759	0.994218
BT_0256	0.995423	0.989444
BT_0257	0.979678	0.972917
BT_0258	0.99157	0.974462
BT_0259	0.989358	0.987382
BT_0260	0.990466	0.983457
BT_0261	0.997193	0.991621
BT_0262	0.987229	0.981082
BT_0263	0.988563	0.978234
BT_0264	0.983274	0.984873
BT_0265	0.989476	0.975306
BT_0266	0.994932	0.982836
BT_0267	0.958866	0.972469
BT_0268	0.990494	0.973003
BT_0269	0.992402	0.981733
BT_0270	0.991999	0.99209
BT_0271	0.98773	0.9632
BT_0272	0.991742	0.985774
BT_0273	0.985127	0.979816
BT_0274	0.991455	0.988987
BT_0275	0.985384	0.989716
BT_0276	0.941317	0.962028
BT_0277	0.776397	0.65044
BT_0278	0.705117	0.781026
BT_0279	0.977962	0.975983
BT_0280	0.981124	0.983562
BT_0281	0.994263	0.99274
BT_0282	0.99437	0.989513
BT_0283	0.993115	0.993451
BT_0284	0.989395	0.989217
BT_0285	0.990931	0.968471
BT_0286	0.995815	0.997731
BT_0287	0.99624	0.98989
BT_0288	0.972022	0.941697
BT_0289	0.976885	0.972428
BT_0290	0.973023	0.975484
BT_0291	0.986349	0.978993
BT_0292	0.986316	0.979366
BT_0293	0.983911	0.98321
BT_0294	0.967874	0.963656
BT_0295	0.993561	0.991014
BT_0296	0.984372	0.960648
BT_0297	0.689671	0.670291
BT_0298	0.92737	0.91121
BT_0299	0.927959	0.915771
BT_0300	0.991879	0.987833
BT_0301	0.98824	0.981404
BT_0302	0.983653	0.987769
BT_0303	0.921103	0.929698
BT_0304	0.987342	0.985282
BT_0305	0.934589	0.925188
BT_0306	0.917272	0.939709
BT_0307	0.974571	0.954224
BT_0308	0.987721	0.988716
BT_0309	0.993241	0.993741
BT_0310	0.993271	0.992335
BT_0311	0.99247	0.986626
BT_0312	0.986115	0.984087
BT_0313	0.993168	0.987797
prmA	0.989011	0.987866
BT_0315	0.971329	0.956476
BT_0316	0.991953	0.980618
BT_0317	0.987375	0.987605
BT_0318	0.970303	0.986294
BT_0319	0.995024	0.994914
BT_0320	0.990982	0.987948
BT_0321	0.997294	0.99556
BT_0322	0.989196	0.991225
BT_0323	0.993458	0.984242
BT_0324	0.993123	0.987512
BT_0325	0.988641	0.990801
BT_0326	0.990728	0.981303
BT_0327	0.997455	0.996583
BT_0328	0.994612	0.986921
BT_0329	0.99685	0.984706
BT_0330	0.994683	0.986884
BT_0331	0.991042	0.982614
BT_0332	0.995289	0.996318
BT_0333	0.995363	0.993765
BT_0334	0.99558	0.996014
BT_0335	0.992259	0.977766
BT_0336	0.992081	0.988402
BT_0337	0.997697	0.996005
BT_0338	0.988027	0.982881
BT_0339	0.980777	0.973902
BT_0340	0.992692	0.991279
BT_0341	0.982659	0.983347
BT_0342	0.997161	0.99307
BT_0343	0.994046	0.992135
BT_0344	0.989495	0.974833
BT_0345	0.996177	0.995096
BT_0346	0.987956	0.984961
BT_0347	0.981213	0.971329
BT_0348	0.990102	0.970007
BT_0349	0.984144	0.977083
BT_0350	0.993623	0.981452
BT_0351	0.993281	0.990959
BT_0352	0.99324	0.982515
araD	0.989152	0.990392
BT_0354	0.992656	0.985311
BT_0355	0.981948	0.983152
BT_0356	0.983332	0.984939
BT_0357	0.992889	0.993394
BT_0358	0.991138	0.985374
BT_0359	0.992478	0.993591
BT_0360	0.991166	0.971389
BT_0361	0.962306	0.973513
BT_0362	0.981129	0.959388
BT_0363	0.985392	0.976477
BT_0364	0.936674	0.909307
BT_0365	0.940091	0.907136
BT_0366	0.981071	0.97394
BT_0367	0.984503	0.974571
BT_0368	0.986945	0.986143
BT_0369	0.988758	0.988122
BT_0370	0.986465	0.984162
BT_0371	0.98782	0.984578
BT_0372	0.980343	0.985076
BT_0373	0.988065	0.985042
BT_0374	0.847322	0.820059
BT_0375	0.968084	0.974051
BT_0376	0.994354	0.986341
BT_0377	0.988707	0.992099
BT_0378	0.969202	0.944468
BT_0379	0.988825	0.991148
BT_0380	0.981284	0.978521
BT_0381	0.994394	0.973049
BT_0382	0.969824	0.968326
BT_0383	0.993423	0.986768
BT_0384	0.959187	0.971104
BT_0385	0.984876	0.981873
BT_0386	0.969314	0.987148
BT_0387	0.983037	0.986879
BT_0388	0.990507	0.98197
BT_0389	0.986732	0.988569
BT_0390	0.992067	0.989434
BT_0391	0.994691	0.989238
BT_0392	0.988821	0.989744
BT_0393	0.992028	0.989976
BT_0394	0.99237	0.979238
BT_0395	0.989375	0.991806
BT_0396	0.991456	0.987264
BT_0397	0.996424	0.993641
BT_0398	0.971617	0.958236
BT_0399	0.994479	0.992003
BT_0400	0.980544	0.958507
BT_0401	0.995072	0.992455
BT_0402	0.992507	0.988108
BT_0403	0.988519	0.978905
BT_0404	0.951708	0.948938
BT_0405	0.994698	0.993881
BT_0406	0.993696	0.988743
BT_0407	0.995232	0.993474
BT_0408	0.993894	0.969041
BT_0409	0.994627	0.98768
BT_0410	0.992887	0.988373
BT_0411	0.992464	0.984022
BT_0412	0.981838	0.979233
BT_0413	0.991636	0.989407
BT_0414	0.991605	0.990006
cysN	0.940459	0.941983
BT_0416	0.99138	0.97881
BT_0417	0.970421	0.982433
BT_0418	0.985765	0.97954
BT_0419	0.990613	0.990542
def	0.996256	0.993907
BT_0421	0.966563	0.925569
thrS	0.972262	0.959786
infC	0.964573	0.941367
rpmI	0.995113	0.947557
rplT	0.986823	0.995702
BT_0426	0.979272	0.989059
BT_0427	0.988784	0.988522
BT_0428	0.986739	0.983612
BT_0429	0.992491	0.99024
BT_0430	0.991768	0.975071
BT_0431	0.992069	0.960967
BT_0432	0.99508	0.992742
BT_t02	0.993519	0.998073
BT_0433	0.979673	0.960666
BT_0434	0.961785	0.967809
BT_0435	0.980828	0.969695
BT_0436	0.954022	0.926808
BT_0437	0.990345	0.988987
BT_0438	0.69556	0.701589
BT_0439	0.943157	0.943159
BT_0440	0.982723	0.965937
BT_0441	0.990433	0.993354
BT_0442	0.988612	0.977107
BT_0443	0.99743	0.995489
BT_0444	0.985205	0.980741
BT_0445	0.987382	0.98832
BT_0446	0.995012	0.984705
BT_0447	0.966772	0.941782
BT_0448	0.992266	0.982592
BT_0449	0.986717	0.981231
BT_0450	0.978145	0.982013
BT_0451	0.988229	0.974964
BT_0452	0.978966	0.961472
BT_0453	0.731991	0.721882
BT_0454	0.878321	0.799603
BT_0455	0.979814	0.980983
BT_0456	0.968812	0.942155
BT_0457	0.970122	0.95246
BT_0458	0.981383	0.970175
BT_0459	0.987319	0.986049
BT_0460	0.984233	0.968741
BT_0461	0.977918	0.974137
BT_0462	0.993908	0.99652
BT_0463	0.996399	0.994627
BT_0464	0.995309	0.993605
BT_0465	0.988639	0.981205
BT_0466	0.992432	0.981149
BT_0467	0.992955	0.981438
BT_0468	0.989938	0.962582
BT_0469	0.986997	0.987315
BT_0470	0.987624	0.989098
BT_0471	0.987128	0.984179
BT_0472	0.989304	0.969851
BT_0473	0.988028	0.988622
BT_0474	0.982272	0.985375
BT_0475	0.99283	0.988163
BT_0476	0.990172	0.987283
BT_0477	0.996449	0.979607
BT_0478	0.983777	0.971767
BT_0479	0.988127	0.9817
BT_0480	0.989938	0.978114
BT_0481	0.993675	0.991895
BT_0482	0.979555	0.981517
BT_0483	0.989615	0.988193
BT_0484	0.977405	0.979006
BT_0485	0.994605	0.992038
BT_0486	0.985807	0.955705
BT_0487	0.984251	0.985504
BT_0488	0.99199	0.9849
BT_0489	0.976155	0.958675
BT_0490	0.994322	0.99144
BT_0491	0.998058	0.997679
BT_0492	0.980752	0.972219
BT_0493	0.991576	0.984346
BT_0494	0.984507	0.980133
BT_0495	0.982299	0.941909
BT_0496	0.971388	0.974896
BT_0497	0.99201	0.991953
BT_0498	0.993855	0.991976
BT_0499	0.996763	0.993691
BT_0500	0.99495	0.987285
BT_0501	0.99302	0.987372
BT_0502	0.990559	0.964894
BT_0503	0.993772	0.99274
BT_0504	0.994405	0.986066
BT_0505	0.992534	0.986533
BT_0506	0.99285	0.984417
BT_0507	0.993017	0.993956
BT_0508	0.978645	0.976578
BT_0509	0.993177	0.98794
BT_0510	0.989688	0.980317
BT_0511	0.9952	0.992763
BT_0512	0.996081	0.995653
BT_0513	0.995469	0.985223
BT_0514	0.994449	0.989801
BT_0515	0.990612	0.97976
BT_0516	0.994103	0.992753
BT_0517	0.99339	0.989553
BT_0518	0.99103	0.986312
BT_0519	0.99266	0.987942
BT_0520	0.995053	0.994987
BT_0521	0.989053	0.991801
BT_0522	0.994696	0.992928
BT_0523	0.984085	0.98511
BT_0524	0.990828	0.982601
BT_0525	0.991392	0.988148
BT_0526	0.99416	0.992283
trpA	0.995738	0.997025
BT_0528	0.993524	0.988422
trpC	0.990221	0.98416
BT_0530	0.99032	0.988619
BT_0531	0.982917	0.99258
BT_0532	0.971177	0.949301
BT_0533	0.990896	0.978926
BT_0534	0.998401	0.997254
BT_0535	0.991373	0.988623
BT_0536	0.992175	0.992412
BT_0537	0.967796	0.971415
BT_0538	0.997497	0.991813
BT_0539	0.995618	0.994708
BT_0540	0.9939	0.981911
BT_0541	0.991923	0.981952
BT_0542	0.994757	0.9951
BT_0543	0.974528	0.953252
BT_0544	0.963196	0.948842
BT_0545	0.989061	0.967974
BT_0546	0.911608	0.927283
BT_0547	0.942788	0.914233
dapF	0.984629	0.967262
BT_0549	0.995942	0.990081
BT_0550	0.9879	0.971076
asnB	0.883794	0.859936
BT_0552	0.776215	0.721458
BT_0553	0.973671	0.964777
BT_0554	0.922906	0.919233
BT_0555	0.950703	0.966342
BT_0556	0.991261	0.979778
BT_0557	0.94663	0.932184
BT_0558	0.924506	0.905894
BT_0559	0.987474	0.981066
BT_0560	0.976976	0.975696
BT_0561	0.990861	0.969024
BT_0562	0.957429	0.947146
BT_0563	0.874236	0.854389
BT_0564	0.942848	0.774694
BT_0565	0.960347	0.934237
BT_0566	0.956368	0.984183
BT_0567	0.954615	0.971675
BT_0568	0.991786	0.989818
BT_0569	0.994194	0.988437
BT_0570	0.987017	0.972475
BT_0571	0.99405	0.976511
BT_0572	0.996388	0.992355
BT_0573	0.987259	0.981222
BT_0574	0.992509	0.980449
BT_0575	0.992953	0.982529
BT_0576	0.996862	0.994162
BT_0577	0.955853	0.946251
BT_0578	0.972956	0.956679
BT_0579	0.981796	0.989186
BT_0580	0.964762	0.962048
BT_0581	0.988136	0.990485
BT_0582	0.990249	0.990805
BT_0583	0.990815	0.99261
BT_0584	0.994886	0.992855
BT_0585	0.994166	0.992352
BT_0586	0.98738	0.99191
BT_0587	0.970075	0.960799
BT_0588	0.978738	0.984176
BT_0589	0.984328	0.967836
pyrG	0.977856	0.982185
BT_0591	0.989261	0.988031
BT_0592	0.994304	0.991945
BT_0593	0.991542	0.988981
BT_0594	0.990708	0.979629
BT_0595	0.985387	0.971994
BT_0596	0.983683	0.929075
BT_0597	0.988527	0.995367
BT_0598	0.945311	0.921529
BT_0599	0.97812	0.977233
BT_0600	0.979118	0.960209
BT_0601	0.977264	0.981963
BT_0602	0.994714	0.990507
BT_0603	0.995406	0.987177
BT_0604	0.977801	0.968065
BT_0605	0.986135	0.983458
BT_0606	0.976641	0.977955
BT_0607	0.991017	0.991994
BT_0608	0.991149	0.982867
BT_0609	0.995023	0.989723
BT_0610	0.992698	0.983906
BT_0611	0.991933	0.980464
BT_0612	0.984203	0.987943
BT_0613	0.976242	0.978578
BT_0614	0.946797	0.979867
BT_0615	0.994602	0.986043
BT_0616	0.996834	0.994161
BT_0617	0.981613	0.991756
BT_0618	0.991294	0.992878
BT_0619	0.985904	0.985666
BT_0620	0.979878	0.9718
BT_0621	0.990939	0.984572
BT_0622	0.995189	0.982778
BT_0623	0.986946	0.982201
BT_0624	0.994679	0.992575
BT_0625	0.990525	0.979694
pheT	0.920507	0.876566
BT_0627	0.93536	0.884296
BT_0628	0.997523	0.994002
BT_0629	0.973025	0.974656
BT_0630	0.994764	0.991623
BT_0631	0.987518	0.988708
BT_0632	0.986497	0.981247
BT_0633	0.983906	0.982122
BT_0634	0.992207	0.989157
BT_0635	0.996977	0.99577
BT_0636	0.984414	0.975675
BT_0637	0.98805	0.9907
BT_0638	0.984869	0.972685
BT_0639	0.994662	0.993676
BT_0640	0.983915	0.974654
BT_0641	0.992002	0.993421
BT_0642	0.988522	0.994482
BT_0643	0.979267	0.992086
BT_0644	0.985146	0.982479
BT_0645	0.991681	0.988036
BT_0646	0.989475	0.990842
BT_0647	0.991148	0.991896
BT_0648	0.987471	0.98189
thiH	0.987261	0.994016
BT_0650	0.971738	0.936891
thiG	0.976231	0.969651
thiE	0.979652	0.967239
BT_0653	0.97841	0.89189
BT_0654	0.84268	0.846465
BT_0655	0.985395	0.982933
BT_0656	0.968184	0.968701
BT_0657	0.953924	0.937888
BT_0658	0.988737	0.988713
BT_0659	0.993967	0.992639
BT_0660	0.977668	0.973384
BT_0661	0.970996	0.954068
BT_0662	0.991413	0.985476
BT_0663	0.993615	0.996092
BT_0664	0.977618	0.971995
BT_0665	0.982292	0.97523
BT_0666	0.980991	0.98283
BT_0667	0.990136	0.988618
BT_0668	0.983005	0.962287
BT_0669	0.991453	0.983401
BT_0670	0.975492	0.956752
BT_0671	0.983984	0.98472
BT_0672	0.975315	0.963615
BT_0673	0.99009	0.984681
BT_0674	0.990254	0.987161
BT_t03	0.996298	0.994895
BT_t04	0.998382	0.996972
BT_t05	0.998803	0.998916
BT_t06	0.997563	0.997858
BT_t07	0.99467	0.986112
BT_t08	0.995744	0.971723
BT_0675	0.994562	0.987393
BT_0676	0.983812	0.981654
BT_0677	0.990677	0.994904
BT_0678	0.979729	0.977899
BT_0679	0.98879	0.977529
BT_0680	0.977776	0.989511
BT_0681	0.993206	0.98094
BT_0682	0.94878	0.932665
BT_0683	0.902743	0.840067
BT_0684	0.971888	0.948937
cvrA	0.989288	0.987866
BT_0686	0.990138	0.983838
BT_0687	0.992272	0.992522
BT_0688	0.996222	0.992318
BT_0689	0.985449	0.98339
BT_0690	0.992434	0.983908
BT_0691	0.995549	0.991834
BT_0692	0.99661	0.993462
BT_0693	0.984742	0.980668
BT_0694	0.979722	0.980717
BT_0695	0.983711	0.979662
BT_0696	0.99567	0.995988
BT_0697	0.989689	0.989666
panB	0.992854	0.987895
BT_0699	0.983333	0.983372
BT_0700	0.993444	0.989037
BT_0701	0.980905	0.97823
BT_0702	0.993669	0.988514
BT_0703	0.987115	0.948799
purT	0.987873	0.992937
BT_0705	0.991132	0.97785
BT_0706	0.992715	0.984829
BT_0707	0.987931	0.994453
BT_0708	0.99243	0.985747
BT_0709	0.981666	0.980946
BT_0710	0.99443	0.99573
BT_0711	0.988242	0.984447
BT_0712	0.99739	0.990367
BT_0713	0.989747	0.995493
BT_0714	0.970361	0.982383
BT_0715	0.993654	0.98636
BT_0716	0.995885	0.986124
BT_0717	0.989228	0.987777
BT_0718	0.980529	0.967785
BT_0719	0.992459	0.984104
BT_0720	0.987367	0.977936
BT_0721	0.992883	0.986235
BT_0722	0.988811	0.980486
BT_0723	0.990556	0.980388
BT_0724	0.997303	0.996067
BT_0725	0.995345	0.993441
BT_0726	0.997213	0.995534
BT_0727	0.988626	0.971101
BT_0728	0.988184	0.987268
BT_0729	0.994199	0.98937
BT_0730	0.993607	0.985473
BT_0731	0.980661	0.976476
BT_0732	0.709886	0.699725
BT_0733	0.807746	0.761742
BT_0734	0.991183	0.988608
BT_0735	0.988501	0.987396
BT_0736	0.988669	0.98583
BT_0737	0.986933	0.984426
glyA	0.982209	0.983041
BT_0739	0.992504	0.986258
BT_0740	0.991845	0.990499
BT_0741	0.994986	0.994511
pyrB	0.989183	0.980224
BT_0743	0.964542	0.96054
BT_0744	0.992006	0.993129
BT_0745	0.982259	0.977579
BT_0746	0.991795	0.963977
BT_0747	0.976397	0.980142
BT_0748	0.984208	0.988971
BT_0749	0.983972	0.965897
BT_0750	0.996617	0.988209
BT_0751	0.971213	0.969598
BT_0752	0.989432	0.991464
BT_0753	0.993611	0.986263
BT_0754	0.953653	0.951177
BT_0755	0.987222	0.972414
BT_0756	0.986286	0.952588
BT_0757	0.97876	0.974025
BT_0758	0.996336	0.995074
BT_0759	0.995195	0.99779
BT_0760	0.988951	0.982589
BT_0761	0.995725	0.989622
BT_0762	0.993426	0.991907
BT_t09	0.998669	0.997358
BT_0763	0.986342	0.983081
BT_0764	0.988152	0.945458
BT_0765	0.994535	0.981219
BT_0766	0.993904	0.991423
BT_0767	0.992424	0.979862
BT_0768	0.992356	0.991195
BT_0769	0.995181	0.990098
BT_0770	0.99081	0.994821
BT_0771	0.995918	0.985782
BT_0772	0.992924	0.984755
BT_0773	0.99475	0.99197
BT_0774	0.994837	0.997195
BT_0775	0.981857	0.955439
BT_0776	0.995142	0.993573
BT_0777	0.995776	0.987025
BT_0778	0.981803	0.976307
BT_0779	0.997814	0.995072
BT_0780	0.99472	0.996913
BT_0781	0.980917	0.984231
BT_0782	0.996282	0.996816
BT_0783	0.998678	0.992573
BT_0784	0.994251	0.980209
BT_0785	0.973444	0.978916
BT_0786	0.962676	0.972311
BT_0787	0.991679	0.964753
BT_0788	0.972449	0.960433
BT_0789	0.99439	0.993403
BT_0790	0.995529	0.99102
BT_0791	0.985352	0.955837
BT_0792	0.971158	0.974239
BT_0793	0.988082	0.976795
xylE	0.974503	0.978887
BT_0795	0.990951	0.984554
BT_0796	0.991037	0.989961
BT_0797	0.997049	0.989406
BT_0798	0.9975	0.996479
BT_0799	0.992234	0.98839
BT_0800	0.994568	0.991718
BT_0801	0.996247	0.995771
BT_0802	0.991698	0.98552
BT_0803	0.987171	0.994587
BT_0804	0.986172	0.968229
BT_0805	0.995033	0.994214
ileS	0.852405	0.842092
BT_0807	0.985659	0.96999
BT_0808	0.99413	0.985574
BT_0809	0.984206	0.987743
BT_0810	0.996135	0.983279
BT_0811	0.949422	0.918816
BT_0812	0.675814	0.375182
BT_0813	0.781823	0.724383
BT_0814	0.967703	0.974059
BT_0815	0.996312	0.995307
BT_0816	0.993778	0.995015
BT_0817	0.986224	0.968059
BT_0818	0.946288	0.951238
BT_0819	0.99448	0.993808
BT_0820	0.995809	0.994254
BT_0821	0.993165	0.981485
BT_0822	0.993876	0.986059
BT_t10	0.999204	0.999276
BT_t11	0.998445	0.997747
BT_0823	0.988687	0.986429
BT_0824	0.983096	0.981693
BT_0825	0.988832	0.986331
BT_0826	0.9885	0.986602
BT_0827	0.978174	0.975372
BT_0828	0.979542	0.983163
BT_0829	0.993923	0.981177
BT_0830	0.969583	0.963838
BT_0831	0.981052	0.982118
BT_0832	0.984981	0.975467
BT_0833	0.991636	0.979984
BT_0834	0.987525	0.985887
BT_0835	0.991719	0.955255
BT_0836	0.992916	0.980719
BT_0837	0.991148	0.977888
BT_0838	0.99024	0.975434
BT_0839	0.993198	0.992412
BT_0840	0.993824	0.988068
BT_0841	0.974306	0.955657
BT_0842	0.991717	0.988081
BT_0843	0.992482	0.98817
BT_0844	0.996741	0.993237
BT_0845	0.995727	0.97984
BT_0846	0.996365	0.992026
BT_0847	0.993211	0.997681
BT_0848	0.998044	0.992877
BT_0849	0.998177	0.995942
BT_0850	0.992524	0.99038
BT_0851	0.997478	0.996026
BT_0852	0.989893	0.984508
BT_t12	0.997873	0.996508
BT_t13	0.995271	0.990083
BT_0853	0.988942	0.979226
BT_0854	0.995246	0.985656
BT_0855	0.990578	0.985042
BT_0856	0.982454	0.972006
BT_0857	0.980773	0.939757
BT_0858	0.985751	0.982882
BT_0859	0.964883	0.953722
BT_0860	0.991451	0.983743
BT_0861	0.974477	0.974349
BT_0862	0.979597	0.984163
BT_0863	0.974796	0.953178
BT_0864	0.921112	0.906517
BT_0865	0.994139	0.987698
BT_0866	0.994132	0.988877
BT_0867	0.98322	0.971286
BT_0868	0.993391	0.993131
BT_0869	0.991117	0.995085
BT_0870	0.937559	0.906949
BT_0871	0.687257	0.701206
aspS	0.90273	0.868469
BT_0873	0.98818	0.972472
BT_0874	0.991431	0.985532
BT_0875	0.990881	0.990341
BT_0876	0.995822	0.98789
BT_0877	0.993005	0.993881
BT_0878	0.982202	0.986085
BT_0879	0.992917	0.992625
BT_0880	0.992869	0.988767
BT_0881	0.997304	0.996685
BT_0882	0.989506	0.97754
BT_0883	0.986003	0.993719
BT_0884	0.970059	0.946635
BT_0885	0.985596	0.986522
BT_0886	0.981188	0.977445
BT_0887	0.992445	0.984257
BT_0888	0.958932	0.958209
BT_0889	0.991973	0.97676
BT_0890	0.979936	0.96839
BT_0891	0.970787	0.978433
BT_0892	0.977932	0.989473
trmD	0.996173	0.99058
BT_0894	0.991669	0.980753
BT_0895	0.992092	0.990552
BT_t14	0.994917	0.985286
BT_t15	0.999026	0.996716
BT_t16	0.996731	0.989749
BT_0896	0.98814	0.972722
BT_0897	0.992311	0.990913
BT_0898	0.979962	0.988021
BT_0899	0.972043	0.9568
BT_0900	0.98803	0.987677
BT_0901	0.993019	0.990456
BT_0902	0.995566	0.978691
BT_0903	0.991491	0.989404
BT_0904	0.988983	0.984391
BT_0905	0.989949	0.994471
BT_0906	0.993889	0.981297
BT_0907	0.987478	0.977511
BT_0908	0.994553	0.991604
BT_0909	0.994146	0.987705
BT_0910	0.98808	0.981345
BT_0911	0.990688	0.988975
BT_0912	0.995827	0.990238
BT_0913	0.974308	0.954159
BT_0914	0.988803	0.973453
rpmG	0.996875	0.988019
rpmB	0.99371	0.990315
BT_0917	0.958709	0.940675
BT_0918	0.986359	0.993641
BT_0919	0.993046	0.992159
BT_0920	0.981711	0.979008
BT_0921	0.93812	0.929403
BT_0922	0.7878	0.769062
BT_0923	0.973641	0.969938
BT_0924	0.973961	0.950128
BT_0925	0.992027	0.992404
BT_0926	0.992154	0.987598
BT_0927	0.992957	0.979919
BT_0928	0.993552	0.99092
BT_0929	0.992869	0.986405
BT_t17	0.995522	0.994004
BT_0930	0.994059	0.996395
BT_0931	0.993183	0.981405
BT_0932	0.997171	0.989945
BT_0933	0.994216	0.991676
BT_0934	0.995171	0.998143
BT_0935	0.995278	0.993455
BT_0936	0.996036	0.99764
BT_0937	0.994443	0.995267
BT_0938	0.990012	0.991989
BT_0939	0.996295	0.986855
BT_0940	0.991895	0.989181
BT_0941	0.997911	0.994772
BT_0942	0.996505	0.994667
BT_0943	0.989562	0.978795
BT_0944	0.994983	0.989423
BT_0945	0.996184	0.993321
BT_0946	0.982241	0.989603
BT_0947	0.990564	0.985973
BT_0948	0.992468	0.989296
BT_0949	0.996681	0.99383
BT_0950	0.985319	0.976003
BT_0951	0.994553	0.9939
BT_0952	0.994634	0.993361
BT_0953	0.992791	0.988883
BT_t18	0.998265	0.994657
BT_0954	0.979114	0.96632
BT_0955	0.991453	0.987192
BT_0956	0.990138	0.982045
BT_0957	0.983719	0.979839
BT_0958	0.98508	0.951967
BT_0959	0.993138	0.992729
BT_0960	0.987686	0.983782
BT_0961	0.982018	0.977026
BT_0962	0.984584	0.991695
BT_0963	0.986584	0.988216
BT_0964	0.989616	0.960618
BT_0965	0.983735	0.962653
BT_0966	0.95352	0.963305
BT_0967	0.992508	0.960766
BT_0968	0.773006	0.761125
BT_0969	0.99376	0.976918
BT_0970	0.997282	0.989825
BT_0971	0.994723	0.996045
BT_0972	0.991408	0.989123
BT_0973	0.996667	0.989931
BT_0974	0.996366	0.989813
BT_0975	0.99467	0.991708
BT_0976	0.991247	0.991467
BT_0977	0.994657	0.993583
BT_0978	0.982884	0.987606
BT_0979	0.964381	0.966158
BT_0980	0.984426	0.979537
BT_0981	0.986522	0.983211
BT_0982	0.994303	0.976319
BT_0983	0.98144	0.98102
BT_0984	0.953512	0.927841
BT_0985	0.985788	0.985368
BT_0986	0.987198	0.986664
BT_0987	0.992041	0.979748
BT_0988	0.987714	0.973738
BT_0989	0.994549	0.990567
BT_0990	0.994632	0.993484
BT_0991	0.992743	0.98617
BT_0992	0.918834	0.869805
BT_0993	0.829047	0.812662
BT_0994	0.982849	0.987977
BT_0995	0.993467	0.989444
BT_0996	0.975126	0.967598
BT_0997	0.97346	0.945065
BT_0998	0.985426	0.974794
BT_0999	0.995224	0.991623
BT_1000	0.990074	0.99008
BT_1001	0.982891	0.97255
BT_1002	0.928551	0.932095
BT_1003	0.9432	0.933035
BT_1004	0.986966	0.988591
BT_1005	0.990789	0.99534
BT_1006	0.994331	0.991061
BT_1007	0.989028	0.990223
BT_1008	0.990129	0.989082
BT_1009	0.989754	0.984363
BT_1010	0.986452	0.956622
BT_1011	0.989128	0.984802
BT_1012	0.990519	0.98539
BT_1013	0.965384	0.952794
BT_1014	0.994563	0.989896
BT_1015	0.995099	0.992424
BT_1016	0.995987	0.993355
BT_1017	0.990853	0.976688
BT_1018	0.961095	0.940377
BT_1019	0.854093	0.86993
BT_1020	0.836275	0.81708
BT_1021	0.983452	0.988191
BT_1022	0.984957	0.990381
BT_1023	0.988293	0.986737
BT_1024	0.990257	0.985729
BT_1025	0.771968	0.758416
BT_1026	0.903796	0.880871
BT_1027	0.995674	0.992161
BT_1028	0.992419	0.983639
BT_1029	0.977557	0.957262
BT_1030	0.961709	0.940943
BT_1031	0.874341	0.826988
BT_1032	0.867317	0.890193
BT_1033	0.992375	0.990972
BT_1034	0.988248	0.972882
BT_1035	0.951486	0.955482
BT_1036	0.802268	0.83657
BT_1037	0.777842	0.730328
BT_1038	0.974389	0.977221
BT_1039	0.972931	0.95218
BT_1040	0.978204	0.978427
BT_1041	0.995775	0.974958
BT_1042	0.966505	0.956163
BT_1043	0.723432	0.713266
BT_1044	0.953338	0.922066
BT_1045	0.988452	0.985832
BT_1046	0.942991	0.915604
BT_1047	0.947903	0.945568
BT_1048	0.987181	0.985556
BT_1049	0.987554	0.982126
BT_1050	0.992614	0.983769
BT_1051	0.973928	0.962012
BT_1052	0.992723	0.988766
BT_1053	0.994174	0.961444
BT_1054	0.989132	0.989535
BT_1055	0.9964	0.990813
BT_1056	0.985571	0.973077
BT_1057	0.99322	0.971916
BT_1058	0.992083	0.982343
BT_1059	0.9857	0.985442
BT_1060	0.993563	0.994443
BT_1061	0.993839	0.987749
BT_1062	0.97561	0.957076
BT_1063	0.967943	0.936186
BT_1064	0.986956	0.969473
BT_1065	0.993307	0.990282
BT_1066	0.993259	0.98938
BT_1067	0.990047	0.979193
BT_1068	0.993695	0.992344
BT_1069	0.996273	0.983189
BT_1070	0.991751	0.98093
BT_1071	0.995725	0.994708
BT_1072	0.9976	0.992607
BT_1073	0.989298	0.980838
BT_1074	0.990449	0.987531
BT_1075	0.981993	0.980795
BT_1076	0.994608	0.987124
BT_t19	0.998309	0.99827
BT_1077	0.98617	0.971591
BT_1078	0.992614	0.990581
BT_1079	0.996614	0.981561
BT_1080	0.988542	0.995115
recR	0.99521	0.987413
BT_1082	0.708234	0.75331
engB	0.977673	0.977905
BT_1084	0.990246	0.984903
BT_1085	0.973944	0.97454
BT_1086	0.977017	0.974291
BT_1087	0.992336	0.986016
BT_1088	0.988349	0.981906
BT_1089	0.991839	0.979783
BT_1090	0.993884	0.993497
BT_1091	0.987583	0.985146
BT_1092	0.993693	0.994735
BT_1093	0.98692	0.978358
BT_1094	0.997278	0.997446
BT_1095	0.992762	0.987491
BT_1096	0.995233	0.99111
BT_1097	0.993357	0.989097
mgsA	0.988377	0.973229
BT_1099	0.98527	0.992674
BT_1100	0.992943	0.981567
BT_1101	0.988761	0.976561
pfkA	0.9879	0.974103
BT_1103	0.993419	0.992307
BT_1104	0.996346	0.995414
gpmA	0.986608	0.978268
BT_1106	0.977116	0.983717
BT_1107	0.995068	0.994778
BT_1108	0.994839	0.989582
BT_1109	0.992328	0.994013
BT_1110	0.995309	0.991293
BT_1111	0.995546	0.994251
BT_1112	0.99485	0.986985
BT_1113	0.995483	0.995342
BT_1114	0.9937	0.98304
BT_1115	0.993674	0.991864
BT_1116	0.992456	0.992812
BT_1117	0.994768	0.995063
BT_1118	0.991773	0.972768
BT_1119	0.955442	0.961123
BT_1120	0.997508	0.997897
BT_1121	0.98927	0.973796
BT_1122	0.98973	0.981578
BT_1123	0.984753	0.990828
BT_1124	0.996237	0.992623
BT_1125	0.979419	0.971094
BT_1126	0.98646	0.992955
BT_1127	0.989051	0.978566
BT_1128	0.994719	0.980977
BT_1129	0.998042	0.994474
BT_1130	0.997042	0.997604
BT_1131	0.986864	0.985056
BT_1132	0.986724	0.967951
BT_1133	0.995756	0.991204
BT_1134	0.996972	0.995939
BT_1135	0.997341	0.990976
BT_1136	0.996383	0.996695
BT_1137	0.99295	0.979886
BT_1138	0.985756	0.975731
BT_1139	0.992947	0.99378
BT_1140	0.997684	0.995904
BT_1141	0.995966	0.995143
BT_1142	0.994601	0.994633
BT_1143	0.997152	0.995738
BT_1144	0.990433	0.974485
gidB	0.987278	0.992874
BT_1146	0.994687	0.985019
BT_1147	0.988642	0.981557
BT_1148	0.99237	0.981742
BT_1149	0.984393	0.992142
BT_1150	0.986126	0.990476
BT_1151	0.991217	0.993025
BT_1152	0.990063	0.990495
BT_1153	0.994546	0.989754
BT_1154	0.977534	0.97614
BT_1155	0.984015	0.985758
BT_1156	0.995172	0.988135
BT_1157	0.986642	0.983609
BT_1158	0.987189	0.988149
BT_1159	0.981333	0.982941
BT_1160	0.963949	0.973673
BT_1161	0.988173	0.980837
BT_1162	0.742022	0.728863
BT_1163	0.932288	0.930047
BT_1164	0.986529	0.985839
BT_1165	0.89735	0.859426
BT_1166	0.711895	0.452031
BT_1167	0.962264	0.952245
BT_1168	0.995371	0.994352
BT_1169	0.977008	0.960801
BT_1170	0.997741	0.994569
BT_1171	0.997936	0.992957
BT_1172	0.953041	0.934536
BT_1173	0.987055	0.986025
BT_1174	0.984024	0.995897
BT_1175	0.983546	0.984378
BT_1176	0.992042	0.992492
BT_1177	0.981077	0.960832
BT_1178	0.992989	0.991253
BT_1179	0.990799	0.989788
BT_1180	0.98998	0.988006
BT_1181	0.991482	0.985932
BT_1182	0.991901	0.993486
BT_1183	0.97616	0.967514
BT_1184	0.990015	0.992578
BT_1185	0.993086	0.984415
BT_1186	0.985279	0.985022
BT_t20	0.986378	0.980262
BT_1187	0.996976	0.99407
BT_1188	0.994526	0.995801
BT_1189	0.99474	0.994631
BT_1190	0.984686	0.973741
BT_1191	0.9922	0.993219
BT_1192	0.981878	0.971361
BT_1193	0.988203	0.984919
BT_1194	0.995985	0.991781
mtgA	0.989923	0.965379
BT_1196	0.987658	0.977784
BT_1197	0.988779	0.989743
BT_1198	0.992114	0.98799
BT_1199	0.990481	0.987012
BT_1200	0.983064	0.981812
BT_1201	0.996657	0.993976
BT_1202	0.997379	0.989805
BT_1203	0.994017	0.991339
BT_1204	0.985992	0.982717
BT_1205	0.985153	0.968802
BT_1206	0.992386	0.989208
BT_1207	0.989839	0.991329
BT_1208	0.997869	0.996284
BT_1209	0.982387	0.966874
BT_1210	0.977945	0.9778
BT_1211	0.996726	0.997168
BT_1212	0.995126	0.992021
BT_1213	0.986306	0.990527
BT_1214	0.990525	0.992842
BT_1215	0.983215	0.983119
BT_1216	0.980761	0.975081
BT_1217	0.993707	0.978519
BT_1218	0.99583	0.992863
BT_1219	0.988109	0.990206
BT_1220	0.992812	0.988041
BT_1221	0.987493	0.982711
BT_1222	0.985831	0.96982
BT_1223	0.990626	0.988521
BT_1224	0.990807	0.992067
BT_1225	0.995265	0.992205
BT_1226	0.991696	0.989757
BT_1227	0.99494	0.992692
BT_1228	0.991122	0.984857
BT_1229	0.989445	0.993384
BT_1230	0.990294	0.992373
BT_1231	0.994911	0.983621
BT_t21	0.99481	0.997239
BT_t22	0.999351	0.999217
BT_1232	0.996195	0.998306
BT_1233	0.980723	0.980098
BT_1234	0.990085	0.989535
BT_1235	0.997482	0.9957
BT_1236	0.987643	0.984202
BT_1237	0.990974	0.982005
BT_1238	0.978511	0.979705
BT_1239	0.992577	0.993513
BT_1240	0.996506	0.99488
BT_1241	0.994611	0.996031
BT_1242	0.956211	0.945657
BT_1243	0.994858	0.985106
BT_1244	0.980442	0.957234
BT_1245	0.939052	0.931882
BT_1246	0.882163	0.885822
BT_1247	0.988727	0.984963
BT_1248	0.987833	0.96554
BT_1249	0.992022	0.982289
BT_1250	0.977355	0.988002
BT_1251	0.997246	0.985152
BT_1252	0.997123	0.995084
BT_1253	0.990435	0.987308
BT_1254	0.980629	0.98811
BT_1255	0.943029	0.967195
BT_1256	0.985994	0.995343
BT_1257	0.983655	0.994351
BT_1258	0.986178	0.99412
BT_1259	0.986335	0.977762
BT_1260	0.991098	0.990896
BT_1261	0.984171	0.987482
BT_1262	0.996825	0.992843
BT_1263	0.990037	0.993448
BT_1264	0.985603	0.975923
BT_1265	0.984194	0.986527
BT_1266	0.991676	0.983986
BT_1267	0.99208	0.962889
BT_1268	0.984713	0.976471
BT_1269	0.983107	0.984467
BT_1270	0.968382	0.977271
rpsP	0.992016	0.99572
BT_1272	0.993816	0.991746
fucI	0.981739	0.98438
BT_1274	0.995047	0.992792
BT_1275	0.992128	0.985778
BT_1276	0.996802	0.995782
BT_1277	0.990498	0.991423
BT_1278	0.979393	0.985799
BT_1279	0.994587	0.992979
BT_1280	0.985036	0.986542
BT_1281	0.987765	0.981318
BT_1282	0.991083	0.990754
BT_1283	0.987539	0.989262
BT_1284	0.988678	0.985359
BT_1285	0.979582	0.986704
BT_1286	0.978721	0.962162
BT_1287	0.993065	0.990089
BT_1288	0.989977	0.985242
BT_1289	0.987676	0.983512
BT_1290	0.970476	0.934018
BT_1291	0.969843	0.950673
BT_1292	0.910115	0.909892
BT_1293	0.94828	0.940765
BT_1294	0.956855	0.949152
BT_1295	0.992829	0.991461
BT_1296	0.969144	0.961984
BT_1297	0.990916	0.992071
BT_1298	0.99558	0.985954
BT_1299	0.991775	0.988889
BT_1300	0.995252	0.986875
BT_1301	0.990276	0.98342
BT_1302	0.99556	0.995347
BT_1303	0.994464	0.994666
BT_1304	0.986685	0.994261
BT_1305	0.993396	0.994628
BT_1306	0.99096	0.989104
BT_r01	0.999811	0.999533
BT_r02	0.940458	0.884887
BT_t23	0.9962	0.987489
BT_t24	0.988163	0.994433
BT_r03	0.841833	0.851123
BT_1307	0.996906	0.982636
BT_1308	0.980001	0.973662
BT_1309	0.995792	0.982479
BT_1310	0.995321	0.994243
BT_1311	0.994825	0.983578
BT_1312	0.975584	0.982661
BT_1313	0.979914	0.970805
BT_1314	0.996409	0.994
BT_1315	0.984758	0.987722
BT_1316	0.994831	0.981508
BT_1317	0.991472	0.997088
BT_1318	0.984779	0.981878
BT_1319	0.992316	0.986035
BT_1320	0.992232	0.986749
BT_1321	0.991905	0.985606
BT_1322	0.993953	0.982442
BT_1323	0.981305	0.982414
BT_1324	0.99089	0.988984
BT_1325	0.992036	0.98446
BT_1326	0.980492	0.978317
BT_1327	0.98782	0.990854
BT_1328	0.98971	0.984502
BT_1329	0.993907	0.987883
BT_1330	0.996807	0.992625
BT_1331	0.982439	0.991412
BT_1332	0.995842	0.992286
BT_1333	0.995696	0.989282
BT_1334	0.991449	0.985414
BT_1335	0.989346	0.990234
BT_1336	0.990724	0.996038
BT_1337	0.993109	0.977746
BT_1338	0.98959	0.995081
BT_1339	0.820351	0.779819
BT_1340	0.709484	0.709855
BT_1341	0.911746	0.858953
BT_1342	0.987022	0.979899
BT_1343	0.987133	0.972774
BT_1344	0.979349	0.983043
BT_1345	0.988859	0.977809
BT_1346	0.989324	0.971601
BT_1347	0.984913	0.982682
BT_1348	0.927647	0.951419
BT_1349	0.948958	0.922431
BT_1350	0.577511	0.764956
BT_1351	0.9878	0.947119
BT_1352	0.987523	0.979604
BT_1353	0.969886	0.911988
BT_1354	0.974779	0.966291
BT_1355	0.982716	0.98586
BT_1356	0.994573	0.992131
BT_1357	0.991635	0.993601
BT_1358	0.992756	0.989844
BT_1359	0.981023	0.931099
BT_1360	0.989053	0.985798
BT_1361	0.981038	0.975818
BT_1362	0.976722	0.964066
BT_1363	0.994051	0.986856
BT_1364	0.981468	0.964508
BT_1365	0.998158	0.996294
BT_1366	0.982619	0.962829
BT_1367	0.988209	0.982278
murB	0.97742	0.964674
BT_1369	0.994444	0.962093
BT_1370	0.973453	0.936774
BT_1371	0.990541	0.99069
BT_1372	0.992176	0.987522
BT_1373	0.993409	0.995965
BT_1374	0.983792	0.983768
BT_1375	0.991245	0.981367
BT_1376	0.99391	0.976212
BT_1377	0.994264	0.992292
BT_1378	0.990565	0.986825
BT_1379	0.994693	0.992053
hisH	0.993977	0.993765
BT_1381	0.994039	0.985927
BT_t25	0.998809	0.988188
BT_t26	0.998773	0.998659
BT_1382	0.989486	0.994451
BT_1383	0.990357	0.985818
BT_1384	0.996877	0.997921
BT_1385	0.983393	0.973771
BT_1386	0.993751	0.996562
BT_1387	0.991258	0.988429
BT_1388	0.994539	0.995004
BT_1389	0.996554	0.992562
BT_1390	0.99696	0.995306
BT_1391	0.992763	0.993652
BT_1392	0.997026	0.995111
BT_1393	0.979178	0.973222
BT_1394	0.997704	0.994161
BT_1395	0.991887	0.990908
BT_1396	0.991728	0.985221
BT_1397	0.994508	0.994006
BT_1398	0.994119	0.991594
BT_1399	0.993294	0.98674
BT_1400	0.989784	0.986928
BT_1401	0.987775	0.964619
BT_1402	0.992123	0.984842
BT_1403	0.993461	0.994703
BT_1404	0.995259	0.969871
BT_1405	0.988466	0.981951
BT_1406	0.996625	0.989411
BT_1407	0.97967	0.977709
BT_1408	0.985645	0.979051
BT_1409	0.992384	0.989286
BT_1410	0.978202	0.984816
BT_1411	0.994339	0.982955
BT_1412	0.987483	0.983703
BT_1413	0.991127	0.990603
BT_1414	0.992626	0.989413
BT_1415	0.990686	0.993222
BT_1416	0.994178	0.988988
nrfA	0.971399	0.980738
BT_1418	0.991057	0.991952
BT_1419	0.95418	0.974761
BT_1420	0.956331	0.953646
BT_1421	0.996677	0.987489
BT_1422	0.994191	0.997662
BT_1423	0.99676	0.987677
BT_1424	0.995198	0.990378
BT_1425	0.991666	0.976307
BT_1426	0.988423	0.99007
BT_1427	0.983942	0.988398
BT_1428	0.991445	0.985267
BT_1429	0.995115	0.991916
BT_1430	0.998106	0.995687
BT_1431	0.991606	0.992656
BT_1432	0.991123	0.990361
BT_1433	0.991384	0.984821
BT_1434	0.990086	0.976573
BT_1435	0.997645	0.985799
BT_1436	0.989214	0.969971
BT_1437	0.982093	0.984592
BT_1438	0.994274	0.994173
BT_1439	0.995058	0.992172
BT_1440	0.929523	0.893675
BT_1441	0.986705	0.964293
BT_1442	0.980889	0.991694
BT_1443	0.98367	0.97967
BT_1444	0.994356	0.99336
BT_1445	0.98468	0.980458
bioD	0.994946	0.99138
BT_1447	0.98379	0.975024
BT_1448	0.990384	0.985005
BT_1449	0.982983	0.980754
BT_1450	0.980686	0.980952
BT_1451	0.987119	0.983497
BT_1452	0.950327	0.966532
BT_1453	0.990255	0.965056
prfH	0.996653	0.97917
BT_1455	0.992482	0.987584
BT_1456	0.990725	0.989712
BT_1457	0.989542	0.989999
BT_1458	0.994578	0.980714
BT_1459	0.994038	0.990499
BT_1460	0.981536	0.987127
BT_1461	0.993976	0.991671
BT_1462	0.997109	0.995914
BT_1463	0.988387	0.975677
BT_1464	0.995912	0.995653
BT_1465	0.986106	0.972203
BT_1466	0.997178	0.978857
BT_1467	0.995034	0.992114
BT_1468	0.993646	0.992726
BT_1469	0.993592	0.968239
BT_1470	0.995405	0.994979
BT_1471	0.996331	0.989279
BT_1472	0.986628	0.977015
BT_1473	0.998036	0.996511
BT_1474	0.9911	0.992702
BT_1475	0.992591	0.982157
BT_1476	0.956658	0.957346
BT_1477	0.990797	0.975765
BT_1478	0.993594	0.993514
BT_1479	0.98996	0.980639
BT_1480	0.982127	0.980282
BT_1481	0.986004	0.987633
BT_1482	0.993767	0.993863
BT_1483	0.991671	0.985517
BT_1484	0.992814	0.976142
BT_1485	0.990436	0.988759
BT_1486	0.990695	0.972758
BT_1487	0.994111	0.988243
BT_1488	0.989897	0.993127
BT_1489	0.984767	0.984894
BT_1490	0.986064	0.983847
BT_1491	0.979134	0.974768
tnaA	0.993368	0.9915
BT_1493	0.996417	0.994661
BT_1494	0.995509	0.995098
BT_1495	0.99319	0.991999
BT_1496	0.952694	0.926596
BT_1497	0.789658	0.85749
BT_1498	0.908646	0.82486
BT_1499	0.996098	0.997074
BT_1500	0.994467	0.990318
BT_1501	0.970756	0.975007
BT_1502	0.943119	0.97997
BT_1503	0.983332	0.981866
BT_1504	0.994789	0.995251
BT_1505	0.948575	0.863279
BT_1506	0.982431	0.965352
BT_1507	0.962067	0.920738
BT_1508	0.992587	0.991762
BT_1509	0.974962	0.973574
BT_1510	0.977294	0.984851
BT_1511	0.950106	0.94945
BT_1512	0.978789	0.975331
BT_1513	0.994838	0.983467
BT_1514	0.998099	0.995499
BT_1515	0.996478	0.992788
BT_1516	0.983548	0.917822
BT_1517	0.98485	0.988535
BT_1518	0.997423	0.996597
BT_1519	0.991852	0.984842
BT_1520	0.996635	0.99121
BT_1521	0.979046	0.979688
BT_1522	0.976088	0.955592
BT_1523	0.994715	0.986109
BT_1524	0.992905	0.988783
BT_1525	0.995039	0.995427
BT_1526	0.9919	0.979362
BT_1527	0.991414	0.986725
BT_1528	0.989563	0.977891
BT_1529	0.993292	0.989161
BT_1530	0.988443	0.981344
BT_1531	0.987088	0.982553
BT_1532	0.987001	0.985082
BT_1533	0.993422	0.984584
BT_1534	0.98976	0.992751
BT_1535	0.994094	0.992462
BT_1536	0.977058	0.971434
BT_1537	0.985474	0.966691
BT_1538	0.99127	0.983091
BT_1539	0.976022	0.962565
BT_1540	0.991986	0.992997
BT_1541	0.995884	0.990603
BT_1542	0.988774	0.990294
BT_1543	0.979771	0.975496
BT_1544	0.97128	0.965404
BT_1545	0.991763	0.991939
BT_1546	0.990714	0.986283
BT_1547	0.991222	0.985159
BT_1548	0.971863	0.963366
BT_1549	0.984141	0.96912
BT_1550	0.978105	0.951952
BT_1551	0.977127	0.968071
BT_1552	0.908224	0.891542
BT_1553	0.97785	0.950362
BT_1554	0.985993	0.953318
BT_1555	0.988345	0.98014
BT_1556	0.987642	0.983495
BT_1557	0.993973	0.992421
BT_1558	0.987294	0.980383
BT_1559	0.985523	0.960083
BT_1560	0.996642	0.991412
BT_1561	0.9893	0.988616
BT_1562	0.992483	0.980699
BT_1563	0.995579	0.991563
BT_1564	0.994878	0.993765
BT_1565	0.995729	0.993874
BT_1566	0.955266	0.938226
BT_1567	0.983312	0.965456
BT_1568	0.979942	0.990319
BT_1569	0.99703	0.979717
BT_1570	0.961592	0.942489
BT_1571	0.995747	0.98832
BT_1572	0.993616	0.990564
BT_1573	0.98643	0.990517
BT_1574	0.98924	0.990475
BT_1575	0.978547	0.974622
BT_1576	0.995286	0.990842
BT_1577	0.996305	0.988232
BT_1578	0.988067	0.982228
BT_1579	0.994793	0.992219
BT_1580	0.995552	0.98801
BT_1581	0.996022	0.986641
BT_1582	0.979737	0.979013
BT_1583	0.940152	0.941316
BT_t27	0.997802	0.990336
BT_1584	0.8742	0.891387
BT_1585	0.754982	0.850555
BT_1586	0.982924	0.961458
BT_1587	0.967449	0.955661
BT_1588	0.995678	0.993393
BT_1589	0.996201	0.992667
BT_1590	0.989943	0.992092
BT_1591	0.989957	0.989853
BT_t28	0.999487	0.997188
BT_1592	0.983792	0.966598
BT_1593	0.970411	0.959175
BT_1594	0.985594	0.980019
rho	0.960666	0.970115
BT_1596	0.937932	0.948495
BT_1597	0.958611	0.941407
BT_1598	0.991525	0.975108
BT_1599	0.991313	0.989045
BT_1600	0.995457	0.987997
BT_1601	0.990714	0.987834
BT_1602	0.991072	0.989341
BT_1603	0.987662	0.991734
BT_1604	0.994124	0.989927
BT_1605	0.992119	0.987676
BT_1606	0.982048	0.980984
BT_1607	0.994012	0.98156
BT_1608	0.98231	0.980596
BT_t29	0.995719	0.997445
BT_1609	0.993968	0.994354
BT_1610	0.994613	0.993348
BT_1611	0.991948	0.988984
BT_1612	0.992117	0.985919
BT_1613	0.996766	0.997106
BT_1614	0.989125	0.992235
BT_1615	0.994272	0.990914
BT_1616	0.989081	0.990381
BT_1617	0.996156	0.988268
BT_1618	0.990121	0.982961
BT_1619	0.99405	0.979507
BT_1620	0.987589	0.984909
BT_1621	0.990167	0.992196
BT_1622	0.987629	0.986677
BT_1623	0.99143	0.987632
BT_1624	0.990833	0.992685
BT_1625	0.984037	0.973241
BT_1626	0.9698	0.957138
BT_1627	0.944421	0.948383
BT_1628	0.983853	0.984789
BT_1629	0.989494	0.983725
BT_1630	0.976836	0.966224
BT_1631	0.882014	0.880334
BT_1632	0.94639	0.926818
BT_1633	0.996293	0.990218
BT_1634	0.986811	0.985703
BT_1635	0.987044	0.984879
BT_1636	0.987911	0.980311
BT_1637	0.987149	0.989296
BT_1638	0.976614	0.97649
BT_1639	0.985341	0.990531
BT_1640	0.994118	0.982975
BT_1641	0.996247	0.990787
BT_1642	0.99091	0.993549
BT_1643	0.993661	0.987728
BT_1644	0.977771	0.985661
BT_1645	0.983501	0.991427
BT_1646	0.989514	0.984115
BT_1647	0.98221	0.97033
BT_1648	0.97431	0.943492
BT_1649	0.991425	0.99523
BT_1650	0.989402	0.967404
BT_1651	0.992656	0.989787
BT_1652	0.980199	0.974631
BT_1653	0.992156	0.990234
BT_1654	0.990628	0.98948
BT_1655	0.994665	0.995009
BT_1656	0.991119	0.986468
BT_1657	0.995506	0.994848
BT_1658	0.991229	0.993022
BT_1659	0.983254	0.972631
gpmA	0.994607	0.993914
BT_1661	0.98558	0.96722
BT_1662	0.981907	0.987847
BT_1663	0.98831	0.989851
ruvC	0.991169	0.99509
BT_1665	0.993396	0.997412
BT_t30	0.998829	0.99511
BT_1666	0.992584	0.987115
BT_1667	0.995639	0.985321
BT_1668	0.990385	0.991568
pheS	0.979624	0.980113
BT_1670	0.994742	0.992083
BT_1671	0.993116	0.983545
pgk	0.97581	0.970886
BT_1673	0.989828	0.981704
BT_1674	0.985065	0.974777
BT_1675	0.99005	0.984088
maf	0.992836	0.99289
BT_1677	0.989012	0.984063
BT_1678	0.994359	0.963063
BT_1679	0.996895	0.994176
BT_1680	0.993736	0.992621
BT_1681	0.993293	0.990409
BT_1682	0.992933	0.990801
BT_1683	0.97952	0.971538
BT_1684	0.990967	0.991158
BT_1685	0.998033	0.995499
BT_1686	0.986778	0.983547
BT_1687	0.992983	0.994973
BT_1688	0.995635	0.992296
BT_1689	0.991527	0.985913
BT_1690	0.989683	0.985967
BT_1691	0.989203	0.985478
rpmE2	0.991923	0.980089
BT_1693	0.991076	0.989324
BT_1694	0.989808	0.986186
BT_1695	0.963031	0.977834
BT_1696	0.99285	0.988268
BT_1697	0.972055	0.964631
BT_1698	0.998302	0.99686
BT_1699	0.991374	0.993085
BT_1700	0.996415	0.995132
BT_1701	0.9941	0.992021
BT_1702	0.990725	0.99344
BT_1703	0.987671	0.989338
BT_1704	0.991049	0.967611
BT_1705	0.990565	0.988003
BT_1706	0.995	0.989454
BT_1707	0.992214	0.981225
BT_1708	0.982893	0.979024
BT_1709	0.980097	0.970912
BT_1710	0.980697	0.987458
BT_1711	0.977148	0.972097
BT_1712	0.996209	0.988072
BT_1713	0.991751	0.989128
BT_1714	0.985336	0.987201
BT_1715	0.988228	0.990462
BT_1716	0.983775	0.97245
BT_1717	0.968401	0.953007
BT_1718	0.987737	0.996029
BT_1719	0.993004	0.989937
BT_1720	0.993773	0.99175
BT_1721	0.994834	0.994857
BT_1722	0.987446	0.977152
BT_1723	0.99306	0.987783
BT_1724	0.998427	0.990053
BT_1725	0.991324	0.978324
BT_1726	0.965611	0.961648
BT_1727	0.917541	0.843261
BT_1728	0.876826	0.884882
BT_1729	0.950686	0.968836
BT_1730	0.987575	0.986573
BT_1731	0.994075	0.992565
BT_1732	0.992122	0.971719
BT_1733	0.989834	0.984236
BT_1734	0.968795	0.939425
BT_1735	0.987634	0.991275
BT_1736	0.993615	0.992786
BT_1737	0.987392	0.973355
BT_1738	0.956287	0.958773
BT_1739	0.989327	0.976577
BT_1740	0.992263	0.983744
BT_1741	0.995699	0.996414
BT_1742	0.9926	0.983465
BT_1743	0.991565	0.976596
BT_1744	0.985111	0.981977
BT_1745	0.995442	0.985046
BT_1746	0.992236	0.992055
BT_1747	0.985042	0.979906
BT_1748	0.998629	0.99905
BT_1749	0.993264	0.993862
BT_1750	0.994556	0.994419
BT_1751	0.996128	0.991972
BT_1752	0.987491	0.986036
BT_1753	0.99651	0.996583
BT_1754	0.987145	0.990117
BT_1755	0.994729	0.992433
BT_1756	0.995352	0.992448
BT_1757	0.993306	0.992712
BT_1758	0.992709	0.994635
BT_1759	0.987934	0.984598
BT_1760	0.992405	0.989364
BT_1761	0.993228	0.990534
BT_1762	0.98427	0.987367
BT_1763	0.977888	0.969652
BT_1764	0.996856	0.994186
BT_1765	0.993894	0.98537
BT_1766	0.993154	0.991501
BT_1767	0.995461	0.993085
BT_1768	0.959915	0.931066
BT_1769	0.947655	0.939879
BT_1770	0.987527	0.989701
BT_1771	0.966989	0.959973
BT_1772	0.986472	0.982621
BT_1773	0.989335	0.96925
BT_1774	0.971458	0.969149
BT_1775	0.953977	0.930694
BT_1776	0.975724	0.968515
BT_1777	0.993689	0.973741
BT_1778	0.979466	0.948346
BT_1779	0.992166	0.978031
BT_1780	0.86697	0.847166
BT_1781	0.956444	0.918496
BT_1782	0.989349	0.966413
BT_1783	0.988493	0.992601
BT_1784	0.994599	0.992144
BT_1785	0.96914	0.956786
BT_1786	0.963602	0.958825
BT_1787	0.993204	0.989196
BT_1788	0.997706	0.994646
BT_1789	0.973405	0.973078
BT_1790	0.99761	0.996567
BT_1791	0.988788	0.982327
BT_1792	0.989156	0.989509
BT_1793	0.985387	0.98689
BT_1794	0.992828	0.994369
BT_1795	0.995312	0.989135
BT_1796	0.983193	0.98173
BT_1797	0.985737	0.979648
BT_1798	0.983224	0.984131
BT_1799	0.953446	0.90859
BT_1800	0.965627	0.973613
BT_1801	0.990015	0.980262
BT_1802	0.985205	0.979998
BT_1803	0.990509	0.983984
BT_1804	0.976775	0.979617
BT_1805	0.992173	0.989978
BT_1806	0.968632	0.972422
BT_1807	0.966443	0.947494
BT_1808	0.994289	0.971949
BT_1809	0.979888	0.978741
BT_1810	0.99005	0.990333
BT_1811	0.997934	0.997224
BT_1812	0.977939	0.981948
BT_1813	0.988903	0.985638
BT_1814	0.987658	0.992119
BT_1815	0.989531	0.991595
BT_1816	0.98845	0.989296
BT_1817	0.994469	0.99235
BT_1818	0.996478	0.994185
BT_1819	0.998679	0.996692
BT_1820	0.990189	0.991382
BT_1821	0.984868	0.967857
BT_1822	0.991009	0.990648
BT_1823	0.989095	0.978324
BT_1824	0.988614	0.985673
BT_1825	0.993147	0.98999
BT_1826	0.989071	0.98189
BT_1827	0.995093	0.988233
BT_1828	0.98768	0.986959
groEL	0.989668	0.981211
groES	0.993493	0.990654
BT_1831	0.992043	0.992871
BT_1832	0.982727	0.984938
BT_1833	0.973695	0.957271
BT_1834	0.995088	0.978627
BT_1835	0.996005	0.971838
thiH	0.971584	0.963135
BT_1837	0.939709	0.929189
BT_1838	0.883901	0.844378
BT_1839	0.996442	0.983791
hisS	0.989944	0.986005
BT_1841	0.994181	0.98789
BT_1842	0.9947	0.995042
BT_1843	0.992288	0.990163
BT_1844	0.993108	0.986426
BT_1845	0.994683	0.98837
BT_1846	0.992395	0.995056
BT_1847	0.997671	0.99446
BT_1848	0.992935	0.990382
BT_1849	0.996387	0.994993
BT_1850	0.972	0.965806
BT_1851	0.995375	0.985928
BT_1852	0.968193	0.96934
BT_1853	0.991588	0.993239
BT_1854	0.990322	0.989143
BT_1855	0.994123	0.990987
BT_1856	0.985711	0.971679
BT_1857	0.981175	0.953478
BT_1858	0.976574	0.961196
BT_1859	0.991989	0.994199
BT_1860	0.985931	0.982875
BT_1861	0.994091	0.995937
BT_1862	0.988639	0.984574
BT_r04	0.999313	0.999506
BT_r05	0.909721	0.872241
BT_t31	0.994977	0.991421
BT_t32	0.993884	0.96169
BT_r06	0.619943	0.58288
BT_1863	0.931322	0.967728
BT_1864	0.975075	0.978325
BT_1865	0.942387	0.964013
BT_1866	0.987553	0.986408
BT_1867	0.98107	0.988207
BT_1868	0.90016	0.898855
BT_1869	0.985858	0.984163
BT_1870	0.994837	0.989384
BT_1871	0.979359	0.984671
BT_1872	0.981586	0.971343
BT_1873	0.98305	0.977975
BT_1874	0.983246	0.989133
BT_1875	0.966279	0.962281
BT_1876	0.992167	0.987642
BT_1877	0.986963	0.969292
BT_1878	0.967777	0.964096
BT_1879	0.994384	0.978361
BT_1880	0.97131	0.968269
BT_1881	0.987935	0.966809
BT_1882	0.995374	0.981891
BT_t33	0.996016	0.997627
BT_1883	0.992143	0.991108
BT_1884	0.995399	0.99549
BT_1885	0.993126	0.991914
BT_1886	0.996047	0.991115
BT_1887	0.989522	0.987868
BT_1888	0.996093	0.99025
BT_1889	0.996195	0.976691
BT_1890	0.968796	0.942757
BT_1891	0.995627	0.985216
BT_1892	0.990336	0.994818
BT_1893	0.973083	0.960422
BT_1894	0.937008	0.884959
BT_1895	0.99149	0.995515
BT_1896	0.990286	0.988538
BT_1897	0.995634	0.992352
BT_1898	0.994021	0.995983
BT_1899	0.987202	0.986224
BT_1900	0.987485	0.992896
BT_1901	0.988029	0.988701
BT_1902	0.996064	0.996769
BT_1903	0.992669	0.989225
BT_1904	0.994132	0.99579
BT_1905	0.99765	0.99261
BT_1906	0.991406	0.994541
BT_1907	0.984976	0.991153
BT_1908	0.995456	0.988615
BT_1909	0.996825	0.997093
BT_1910	0.994197	0.992937
BT_1911	0.980116	0.977237
BT_1912	0.990607	0.989021
BT_1913	0.99172	0.98399
BT_1914	0.99575	0.991933
BT_1915	0.98082	0.976915
BT_1916	0.992349	0.979302
BT_1917	0.990314	0.976476
BT_1918	0.987596	0.983042
BT_1919	0.993382	0.992598
BT_1920	0.995582	0.994345
BT_1921	0.997039	0.993471
BT_1922	0.987388	0.973604
BT_1923	0.973331	0.944026
BT_1924	0.99687	0.966008
BT_1925	0.993301	0.990887
BT_1926	0.989059	0.976181
BT_1927	0.979966	0.977434
BT_1928	0.734523	0.778203
BT_1929	0.874277	0.800217
BT_1930	0.995004	0.99661
BT_1931	0.983573	0.972237
BT_1932	0.974947	0.980195
BT_1933	0.99679	0.993519
BT_1934	0.989032	0.985858
BT_1935	0.988241	0.984706
BT_1936	0.985072	0.986477
BT_1937	0.989758	0.989136
BT_1938	0.99008	0.988693
BT_1939	0.982569	0.957105
BT_1940	0.986693	0.981693
BT_1941	0.988173	0.982737
BT_1942	0.990044	0.992975
BT_1943	0.995447	0.996372
BT_1944	0.993916	0.993975
BT_1945	0.987812	0.983735
BT_1946	0.996686	0.995119
BT_1947	0.995617	0.989048
BT_1948	0.992806	0.988546
BT_1949	0.992678	0.99135
BT_1950	0.984019	0.986352
BT_1951	0.993128	0.97388
BT_1952	0.992298	0.993951
BT_1953	0.982935	0.977804
BT_1954	0.989805	0.972686
BT_1955	0.989315	0.984951
BT_1956	0.992383	0.98307
BT_1957	0.985847	0.978845
BT_1958	0.9952	0.996931
BT_1959	0.994794	0.993185
BT_1960	0.996011	0.994614
[truncated: 2,865 more rows]

## Sheet: mouse 1
	time (days)
Gene	1.5	1.75	2.5	3	4	7	10	14	21	28
BT_0001	0.976821	0.956515	0.992365	0.953412	0.574529	0.279935	0.00161812	0.00161812	0.00161812	0.00161812
BT_0002	0.966144	0.979796	0.963565	0.865402	0.566129	0.122049	0.591743	0.00100402	0.00100402	0.00100402
BT_0003	0.977302	0.989689	0.985158	0.916813	0.905786	0.186615	0.328297	0.001287	0.001287	0.001287
BT_0004	0.97587	0.977536	0.968561	0.965088	0.933628	0.711875	0.00149477	0.00149477	0.00149477	0.00149477
BT_0005	0.979062	0.99482	0.991737	0.986884	0.951971	0.440728	0.0018622	0.0018622	0.0018622	0.0018622
BT_0006	0.995123	0.995643	0.995101	0.976843	0.944557	0.880182	0.00223714	0.00223714	0.00223714	0.00223714
BT_0007	0.990904	0.988424	0.992741	0.982994	0.922038	0.603445	0.00254453	0.00254453	0.00254453	0.00254453
BT_0008	0.981924	0.986714	0.991491	0.937438	0.900145	0.487179	0.0018315	0.0018315	0.0018315	0.0018315
BT_0009	0.981304	0.985511	0.978633	0.952991	0.886966	0.181982	0.181982	0.000900901	0.000900901	0.000900901
BT_0010	0.97528	0.991331	0.989561	0.980845	0.745058	0.369851	0.000931099	0.000931099	0.000931099	0.188082
BT_0011	0.99145	0.991493	0.985041	0.955934	0.878317	0.00117786	0.334464	0.00117786	0.118963	0.00117786
BT_0012	0.964325	0.969366	0.973333	0.980637	0.9429	0.000856898	0.000856898	0.000856898	0.0865467	0.000856898
BT_0013	0.98565	0.989818	0.989872	0.983923	0.925582	0.530326	0.00184162	0.00184162	0.00184162	0.00184162
BT_0014	0.916561	0.928261	0.938389	0.722542	0.829498	0.23778	0.000412541	0.000412541	0.000412541	0.000412541
BT_0015	0.984444	0.989251	0.991553	0.987919	0.965125	0.938676	0.685051	0.000769823	0.155504	0.000769823
BT_0016	0.995361	0.993886	0.996234	0.994022	0.988622	0.957979	0.274927	0.00156495	0.00156495	0.255538
BT_0017	0.935773	0.962447	0.953395	0.8798	0.895609	0.591245	0.142405	0.00105485	0.00105485	0.00105485
BT_0018	0.99285	0.994477	0.992005	0.87906	0.901017	0.679544	0.165442	0.0013947	0.0013947	0.0013947
BT_0019	0.978573	0.978109	0.979461	0.986081	0.966072	0.389408	0.00311526	0.00311526	0.00311526	0.00311526
BT_0020	0.989097	0.987609	0.989717	0.974972	0.89149	0.154684	0.410898	0.00217865	0.00217865	0.00217865
BT_0021	0.910502	0.962393	0.982276	0.892948	0.816665	0.301943	0.00149477	0.00149477	0.00149477	0.00149477
BT_0022	0.983533	0.985255	0.988524	0.886848	0.956676	0.00343643	0.00343643	0.00343643	0.00343643	0.00343643
BT_0023	0.992284	0.988646	0.990984	0.972389	0.921268	0.270492	0.00273224	0.00273224	0.00273224	0.00273224
BT_0024	0.993817	0.9939	0.989819	0.904237	0.916577	0.188082	0.0018622	0.0018622	0.0018622	0.0018622
BT_0025	0.998267	0.998409	0.996516	0.988611	0.983288	0.00724638	0.00724638	0.00724638	0.00724638	0.00724638
BT_0026	0.993552	0.995869	0.991087	0.979798	0.933374	0.477541	0.00236407	0.00236407	0.219858	0.00236407
BT_0027	0.981817	0.989664	0.982287	0.970768	0.949427	0.323895	0.0018622	0.0018622	0.0223464	0.0018622
BT_0028	0.981564	0.98736	0.96963	0.975969	0.859646	0.00358423	0.00358423	0.00358423	0.00358423	0.00358423
BT_0029	0.974642	0.965897	0.924267	0.93734	0.942672	0.773988	0.14077	0.0521301	0.000306373	0.0618873
BT_0030	0.977337	0.988792	0.98325	0.927056	0.879016	0.142371	0.000546448	0.000546448	0.100961	0.000546448
BT_0031	0.984676	0.991956	0.984026	0.96026	0.952172	0.189671	0.000938967	0.000938967	0.000938967	0.189671
BT_0032	0.980801	0.987177	0.992277	0.942863	0.981113	0.691919	0.00505051	0.00505051	0.00505051	0.00505051
BT_0033	0.987068	0.985623	0.985728	0.940677	0.906587	0.497091	0.00343643	0.00343643	0.00343643	0.00343643
BT_0034	0.968785	0.972141	0.948485	0.899945	0.719186	0.607111	0.000825083	0.000825083	0.000825083	0.000825083
BT_0035	0.980499	0.97905	0.985701	0.911674	0.984112	0.945843	0.00490196	0.00490196	0.00490196	0.00490196
BT_0036	0.985442	0.980557	0.973024	0.948832	0.81777	0.744041	0.000825083	0.000825083	0.166667	0.000825083
BT_0037	0.976569	0.973374	0.961563	0.946004	0.945207	0.75201	0.00094697	0.00094697	0.00094697	0.00094697
BT_0038	0.969249	0.964692	0.983066	0.926242	0.933959	0.844103	0.00228311	0.00228311	0.00228311	0.00228311
BT_0039	0.994349	0.980435	0.983025	0.991981	0.974873	0.507889	0.002331	0.002331	0.002331	0.002331
BT_0040	0.991273	0.988719	0.989513	0.906961	0.628763	0.256964	0.000648508	0.000648508	0.000648508	0.000648508
BT_0041	0.949186	0.959667	0.939072	0.848347	0.574846	0.000831255	0.000831255	0.000831255	0.134663	0.0631754
BT_0042	0.86313	0.887114	0.705754	0.626882	0.218506	0.000861326	0.000861326	0.000861326	0.0378984	0.107297
BT_0043	0.918086	0.925254	0.00564972	0.00564972	0.00564972	0.00564972	0.00564972	0.00564972	0.00564972	0.00564972
BT_0044	0.506046	0.668277	0.380425	0.543405	0.0010582	0.213757	0.0010582	0.0010582	0.0010582	0.0010582
BT_0045	0.906212	0.910542	0.924874	0.864693	0.571261	0.173093	0.169566	0.000856898	0.000856898	0.000856898
BT_0046	0.980105	0.980711	0.982019	0.98268	0.891811	0.39878	0.00107181	0.00107181	0.00107181	0.00107181
BT_0047	0.99144	0.985213	0.978228	0.949476	0.962572	0.00252525	0.00252525	0.00252525	0.00252525	0.00252525
BT_0048	0.993819	0.992224	0.982027	0.978395	0.923404	0.00209644	0.42348	0.00209644	0.00209644	0.00209644
BT_0049	0.983475	0.980741	0.98198	0.931392	0.962943	0.284478	0.215812	0.00106838	0.00106838	0.215812
BT_0050	0.980301	0.991033	0.965345	0.963194	0.801703	0.279835	0.305206	0.00102881	0.00102881	0.00102881
BT_0051	0.988661	0.987403	0.993551	0.967485	0.83168	0.00101937	0.00101937	0.00101937	0.00101937	0.00101937
BT_0052	0.9723	0.978434	0.985524	0.938403	0.870902	0.174429	0.000893655	0.000893655	0.000893655	0.000893655
BT_0053	0.986005	0.988283	0.993664	0.949709	0.948884	0.238955	0.000888889	0.000888889	0.000888889	0.000888889
BT_0054	0.983847	0.985683	0.978481	0.972082	0.899806	0.348263	0.000891266	0.000891266	0.000891266	0.000891266
BT_0055	0.995349	0.990083	0.994234	0.978387	0.9502	0.663327	0.181004	0.000896057	0.000896057	0.000896057
BT_0056	0.993296	0.990646	0.989393	0.923716	0.951745	0.197458	0.000977517	0.000977517	0.000977517	0.192571
BT_0057	0.998273	0.992649	0.993258	0.935824	0.946908	0.00347222	0.00347222	0.00347222	0.00347222	0.00347222
BT_0058	0.979877	0.981573	0.970799	0.85813	0.84371	0.170226	0.000884173	0.000884173	0.000884173	0.000884173
BT_0059	0.980914	0.982935	0.98012	0.85695	0.791101	0.630697	0.00106157	0.00106157	0.00106157	0.00106157
BT_0060	0.963367	0.958157	0.927878	0.93609	0.760068	0.340883	0.00127226	0.00127226	0.00127226	0.00127226
BT_0061	0.984469	0.983072	0.972516	0.882867	0.800623	0.467853	0.111317	0.00042735	0.00042735	0.00042735
BT_0062	0.992799	0.99326	0.992433	0.968096	0.497653	0.00469484	0.624413	0.00469484	0.00469484	0.00469484
BT_0063	0.998503	0.994763	0.989036	0.966351	0.00497512	0.512438	0.00497512	0.00497512	0.00497512	0.00497512
BT_0064	0.980527	0.986986	0.943541	0.868586	0.810598	0.507722	0.00045977	0.00045977	0.00045977	0.00045977
BT_0065	0.94097	0.938768	0.952591	0.915996	0.878899	0.618162	0.000394011	0.0795902	0.000394011	0.000394011
BT_0066	0.979357	0.965023	0.978335	0.878774	0.783746	0.310889	0.000831255	0.000831255	0.153582	0.000831255
BT_0067	0.974494	0.98705	0.962263	0.876051	0.786241	0.00396825	0.00396825	0.00396825	0.00396825	0.00396825
BT_0068	0.986827	0.977404	0.989315	0.963554	0.855497	0.365923	0.00208333	0.00208333	0.00208333	0.00208333
BT_0069	0.986581	0.979791	0.977555	0.971752	0.915063	0.731337	0.00123916	0.00123916	0.00123916	0.00123916
BT_0070	0.993023	0.993542	0.99289	0.967754	0.930271	0.262165	0.00160256	0.00160256	0.00160256	0.00160256
BT_0071	0.997153	0.991114	0.99565	0.987818	0.906876	0.596551	0.67172	0.00200803	0.00200803	0.00200803
BT_0072	0.988644	0.979609	0.995761	0.985756	0.787485	0.496365	0.00396825	0.00396825	0.801587	0.00396825
BT_0073	0.983563	0.988211	0.970483	0.96043	0.943553	0.794787	0.28232	0.000698812	0.000698812	0.000698812
BT_0074	0.989817	0.995867	0.993354	0.984606	0.973242	0.824236	0.00203252	0.00203252	0.00203252	0.00203252
BT_0075	0.98816	0.989633	0.982589	0.963558	0.898069	0.943303	0.016365	0.00343643	0.00343643	0.00343643
BT_0076	0.983999	0.979916	0.937358	0.968934	0.951562	0.468123	0.00081103	0.00081103	0.00081103	0.00081103
BT_0077	0.985036	0.984941	0.970429	0.948309	0.929517	0.605459	0.00197239	0.00197239	0.00197239	0.00197239
BT_0078	0.982037	0.993227	0.99083	0.966556	0.922754	0.889116	0.00220751	0.00220751	0.00220751	0.00220751
BT_0079	0.972041	0.97262	0.933713	0.947046	0.71998	0.189139	0.00187266	0.00187266	0.00187266	0.00187266
BT_0080	0.987825	0.992863	0.989302	0.979719	0.935281	0.00469484	0.00469484	0.00469484	0.00469484	0.00469484
BT_0081	0.988019	0.994592	0.997098	0.980452	0.846981	0.00512821	0.00512821	0.00512821	0.00512821	0.00512821
BT_0082	0.915118	0.962194	0.953905	0.557583	0.612956	0.219327	0.00108578	0.00108578	0.00108578	0.00108578
BT_0083	0.927954	0.972605	0.909253	0.32876	0.305639	0.0011534	0.0011534	0.0011534	0.0011534	0.0011534
BT_0084	0.984693	0.988994	0.972095	0.962133	0.893658	0.00225225	0.00225225	0.00225225	0.00225225	0.00225225
BT_0085	0.976353	0.983305	0.920261	0.925692	0.746481	0.601723	0.389519	0.00172712	0.00172712	0.00172712
BT_0086	0.952167	0.989313	0.965689	0.98857	0.97391	0.931301	0.757298	0.00110011	0.00110011	0.00110011
BT_0087	0.989827	0.989793	0.935031	0.947238	0.764612	0.623514	0.470915	0.000721501	0.000721501	0.000721501
BT_0088	0.998131	0.989687	0.93539	0.952459	0.816595	0.715868	0.150327	0.00326797	0.00326797	0.00326797
BT_0089	0.973009	0.992471	0.993475	0.976809	0.975829	0.918052	0.565423	0.00160256	0.00160256	0.00160256
BT_0090	0.955712	0.97852	0.971914	0.978736	0.98726	0.938579	0.6461	0.196881	0.000974659	0.000974659
BT_0091	0.996556	0.993707	0.996497	0.993969	0.976431	0.971577	0.617364	0.0015873	0.0015873	0.0015873
BT_0092	0.988611	0.99063	0.986484	0.978659	0.890076	0.938869	0.859909	0.00280112	0.00280112	0.00280112
BT_0093	0.971388	0.953092	0.9427	0.867534	0.734136	0.359045	0.000399202	0.0806387	0.000399202	0.000399202
BT_0094	0.991161	0.99158	0.988657	0.982111	0.617737	0.593272	0.0030581	0.0030581	0.0030581	0.0030581
BT_0095	0.968868	0.99189	0.992969	0.926153	0.144781	0.003367	0.003367	0.003367	0.003367	0.003367
BT_0096	0.97475	0.983079	0.966015	0.957543	0.738763	0.631394	0.00146843	0.00146843	0.00146843	0.127753
BT_0097	0.995606	0.995633	0.987655	0.972969	0.851584	0.69824	0.230594	0.00228311	0.00228311	0.260274
BT_0098	0.977417	0.990212	0.993119	0.991716	0.950438	0.790824	0.632512	0.00131234	0.00131234	0.00131234
BT_0099	0.996108	0.992079	0.997048	0.994706	0.994312	0.959604	0.903281	0.0035461	0.0035461	0.0035461
BT_0100	0.979587	0.960408	0.965063	0.984845	0.967475	0.934203	0.666387	0.00228311	0.461187	0.00228311
BT_0101	0.954532	0.97666	0.97097	0.967503	0.910332	0.87207	0.000807103	0.000807103	0.000807103	0.163035
BT_0102	0.930381	0.956131	0.9755	0.916901	0.799132	0.725514	0.295349	0.000497512	0.000497512	0.000497512
BT_0103	0.963664	0.967844	0.968527	0.944369	0.897885	0.692571	0.000651042	0.000651042	0.000651042	0.000651042
BT_0104	0.997423	0.997704	0.996007	0.962057	0.955166	0.894013	0.00529101	0.00529101	0.00529101	0.00529101
BT_0105	0.951997	0.96183	0.960013	0.922108	0.83481	0.794311	0.0970221	0.000480307	0.000480307	0.000480307
BT_0106	0.980992	0.985315	0.984754	0.971257	0.862988	0.868138	0.00223714	0.451902	0.00223714	0.00223714
BT_0107	0.995138	0.995124	0.997108	0.992	0.933676	0.953081	0.00358423	0.00358423	0.00358423	0.594982
BT_0108	0.979809	0.873015	0.936779	0.95951	0.927308	0.204031	0.00049975	0.0804911	0.00049975	0.394803
BT_0109	0.985513	0.988153	0.992978	0.983891	0.795428	0.280556	0.00277778	0.00277778	0.00277778	0.155556
BT_0110	0.908865	0.827294	0.851315	0.857109	0.85388	0.77311	0.207348	0.00116144	0.00116144	0.00116144
BT_0111	0.994585	0.994925	0.98689	0.960429	0.96623	0.72039	0.00396825	0.00396825	0.00396825	0.00396825
BT_0112	0.960246	0.968964	0.932454	0.910806	0.924551	0.803095	0.00110375	0.00110375	0.00110375	0.00110375
BT_0113	0.97837	0.990951	0.975201	0.952854	0.8342	0.322487	0.00199601	0.00199601	0.00199601	0.00199601
BT_0114	0.977534	0.973455	0.936355	0.923611	0.784416	0.00095511	0.00095511	0.00095511	0.00095511	0.00095511
BT_0115	0.993495	0.992273	0.991139	0.987862	0.629933	0.002331	0.002331	0.002331	0.002331	0.002331
BT_0116	0.971098	0.975913	0.959234	0.906391	0.743715	0.000583771	0.000583771	0.117922	0.000583771	0.117922
BT_0117	0.985972	0.990086	0.984297	0.880898	0.566737	0.0030581	0.0030581	0.0030581	0.0030581	0.0030581
BT_0118	0.985351	0.994808	0.912724	0.864068	0.920605	0.00141243	0.00141243	0.00141243	0.00141243	0.00141243
BT_0119	0.945109	0.974863	0.966247	0.943881	0.747488	0.454955	0.00225225	0.00225225	0.00225225	0.00225225
BT_0120	0.96686	0.98964	0.989708	0.889847	0.944039	0.394506	0.0042735	0.0042735	0.0042735	0.0042735
BT_0121	0.987885	0.981633	0.979286	0.799164	0.410331	0.849705	0.0037037	0.0037037	0.0037037	0.0037037
BT_t01	0.715233	0.911732	0.639677	0.0113636	0.0113636	0.0113636	0.0113636	0.0113636	0.0113636	0.0113636
BT_0122	0.796411	0.939765	0.876343	0.86	0.622995	0.000992063	0.0367063	0.000992063	0.000992063	0.000992063
BT_0123	0.991465	0.990782	0.985617	0.977054	0.931523	0.42348	0.24109	0.00209644	0.00209644	0.00209644
BT_0124	0.967277	0.887165	0.863686	0.874009	0.699627	0.554632	0.212011	0.150486	0.113536	0.0967742
BT_0125	0.9899	0.98688	0.964997	0.918385	0.875558	0.68981	0.000524109	0.000524109	0.000524109	0.000524109
BT_0126	0.977635	0.978866	0.971791	0.897164	0.835629	0.424956	0.073268	0.000362713	0.000362713	0.000362713
BT_0127	0.941913	0.931134	0.841628	0.564935	0.52186	0.309051	0.139172	0.0466444	0.000303582	0.000303582
BT_0128	0.967447	0.975872	0.976996	0.958107	0.985432	0.957309	0.105263	0.00250627	0.00250627	0.00250627
BT_0129	0.986413	0.98535	0.924535	0.762996	0.694383	0.521914	0.218013	0.000841751	0.000841751	0.000841751
BT_0130	0.967817	0.983918	0.981188	0.898653	0.753411	0.610736	0.00122549	0.00122549	0.247549	0.00122549
BT_0131	0.909132	0.931002	0.925802	0.89305	0.698284	0.00107181	0.00107181	0.00107181	0.00107181	0.00107181
BT_0132	0.93939	0.963907	0.950147	0.817739	0.795657	0.091004	0.000516796	0.000516796	0.104393	0.000516796
murQ	0.997017	0.963161	0.991766	0.976192	0.937874	0.00119904	0.00119904	0.00119904	0.00119904	0.00119904
BT_0134	0.992205	0.986143	0.991927	0.981297	0.919844	0.00260417	0.00260417	0.00260417	0.00260417	0.00260417
BT_0135	0.984146	0.980807	0.95351	0.932284	0.954459	0.00127714	0.00127714	0.00127714	0.00127714	0.00127714
BT_0136	0.965029	0.983188	0.979822	0.843491	0.641196	0.000620732	0.000620732	0.000620732	0.000620732	0.000620732
BT_0137	0.948708	0.932954	0.955236	0.880339	0.861152	0.000519211	0.000519211	0.000519211	0.104881	0.000519211
BT_0138	0.973441	0.979099	0.972679	0.895477	0.669092	0.000363901	0.000363901	0.000363901	0.000363901	0.000363901
BT_0139	0.948829	0.947226	0.952865	0.913216	0.145349	0.00193798	0.00193798	0.00193798	0.00193798	0.00193798
BT_0140	0.964059	0.929755	0.899434	0.874747	0.707323	0.0510776	0.0540376	0.000303582	0.0919854	0.000303582
BT_0141	0.946471	0.965756	0.918315	0.885647	0.652962	0.116092	0.0396552	0.000574713	0.058046	0.000574713
BT_0142	0.94302	0.905341	0.91549	0.81699	0.000721501	0.225346	0.0750361	0.000721501	0.000721501	0.000721501
BT_0143	0.888314	0.871159	0.786303	0.665777	0.245489	0.000726216	0.137909	0.000726216	0.000726216	0.000726216
BT_0144	0.989023	0.956813	0.972622	0.937169	0.926429	0.004329	0.004329	0.004329	0.004329	0.004329
BT_0145	0.965533	0.984672	0.961673	0.940222	0.816812	0.693182	0.000793651	0.000793651	0.000793651	0.000793651
BT_0146	0.956245	0.963043	0.926805	0.956086	0.948242	0.248157	0.000819001	0.000819001	0.0827191	0.000819001
BT_0147	0.955979	0.980794	0.964599	0.931526	0.895695	0.610643	0.437229	0.0021645	0.112554	0.0021645
BT_0148	0.991909	0.987026	0.990694	0.967762	0.882639	0.828144	0.000775194	0.000775194	0.000775194	0.000775194
BT_0149	0.967454	0.983723	0.944471	0.906576	0.927361	0.665707	0.257982	0.00127714	0.00127714	0.00127714
BT_0150	0.931905	0.934287	0.851892	0.864215	0.907327	0.403999	0.000420345	0.000420345	0.0849096	0.000420345
BT_0151	0.99358	0.996067	0.971711	0.979746	0.721133	0.471264	0.00229885	0.00229885	0.00229885	0.00229885
BT_0152	0.942294	0.968757	0.968314	0.963743	0.937547	0.252747	0.521874	0.001221	0.001221	0.001221
BT_0153	0.994162	0.985611	0.988684	0.965984	0.970377	0.309812	0.00114155	0.0308219	0.00114155	0.00114155
BT_0154	0.966474	0.948475	0.917696	0.920285	0.428264	0.000687285	0.000687285	0.000687285	0.138832	0.000687285
mnmA	0.959043	0.940004	0.774361	0.902107	0.00093633	0.590414	0.189139	0.00093633	0.00093633	0.00093633
BT_0156	0.991841	0.972723	0.988535	0.989795	0.463039	0.652782	0.00754148	0.288399	0.257919	0.0015083
BT_0157	0.985175	0.992288	0.992835	0.986328	0.942353	0.918272	0.442584	0.00169205	0.00169205	0.00169205
BT_0158	0.949172	0.963887	0.936925	0.898532	0.810024	0.416876	0.0238095	0.00070028	0.012605	0.00070028
BT_0159	0.976585	0.976673	0.984259	0.977356	0.73205	0.722694	0.115693	0.00114548	0.115693	0.00114548
BT_0160	0.983405	0.995479	0.990551	0.972215	0.90891	0.96949	0.00229885	0.00229885	0.00229885	0.00229885
BT_0161	0.990873	0.98923	0.975704	0.963298	0.822598	0.31412	0.00085034	0.00085034	0.00085034	0.00085034
BT_0162	0.983924	0.972711	0.977869	0.905807	0.809843	0.522244	0.00043122	0.00043122	0.0871065	0.00043122
BT_0163	0.993578	0.993838	0.99272	0.990681	0.957154	0.813495	0.00374532	0.00374532	0.00374532	0.00374532
BT_0164	0.953079	0.975009	0.975938	0.899489	0.865391	0.681246	0.364274	0.000186012	0.0375744	0.140088
BT_0165	0.982525	0.995219	0.972406	0.990432	0.957979	0.929707	0.166982	0.243701	0.00248756	0.00248756
BT_0166	0.994716	0.986308	0.98895	0.978427	0.956413	0.867642	0.277964	0.136201	0.00179211	0.00179211
BT_0167	0.990511	0.996469	0.982822	0.962467	0.975383	0.132743	0.00294985	0.00294985	0.00294985	0.00294985
BT_0168	0.97156	0.984843	0.970391	0.965107	0.952469	0.871285	0.00333333	0.00333333	0.00333333	0.00333333
BT_0169	0.989119	0.989244	0.98322	0.926661	0.761679	0.774907	0.00094697	0.00094697	0.00094697	0.00094697
BT_0170	0.966631	0.968841	0.963744	0.910276	0.825712	0.833766	0.00282486	0.00282486	0.00282486	0.00282486
BT_0171	0.934714	0.920511	0.960052	0.886737	0.949206	0.805638	0.000778816	0.157321	0.000778816	0.0786604
BT_0172	0.971516	0.985559	0.981951	0.974876	0.952394	0.776525	0.00252525	0.00252525	0.00252525	0.00252525
BT_0173	0.985796	0.984522	0.951409	0.926654	0.907398	0.445492	0.00098912	0.00098912	0.00098912	0.00098912
BT_0174	0.967836	0.982664	0.980234	0.947422	0.958981	0.200855	0.0014245	0.0014245	0.0014245	0.0014245
BT_0175	0.965753	0.994018	0.979086	0.638549	0.855723	0.00246914	0.00246914	0.00246914	0.0691358	0.00246914
BT_0176	0.97295	0.982636	0.78291	0.567588	0.0899796	0.00204499	0.00204499	0.00204499	0.00204499	0.00204499
BT_0177	0.938704	0.928833	0.905098	0.814093	0.898653	0.205658	0.00126263	0.00126263	0.00126263	0.00126263
BT_0178	0.955893	0.979438	0.902863	0.921971	0.653204	0.233596	0.0018315	0.0018315	0.0018315	0.0018315
smpB	0.996424	0.983905	0.987151	0.929832	0.902607	0.750769	0.00220751	0.00220751	0.00220751	0.00220751
BT_0180	0.965489	0.908559	0.892508	0.918775	0.890557	0.309627	0.000363901	0.000363901	0.000363901	0.000363901
BT_0181	0.986946	0.99312	0.98249	0.972987	0.85612	0.306729	0.00166667	0.00166667	0.00166667	0.00166667
BT_0182	0.96091	0.869673	0.878459	0.913277	0.586008	0.245542	0.000644745	0.000644745	0.000644745	0.000644745
BT_0183	0.781209	0.727312	0.722009	0.522678	0.362299	0.000719942	0.000719942	0.000719942	0.12815	0.000719942
BT_0184	0.965529	0.982543	0.9485	0.891835	0.893986	0.653386	0.441412	0.00161812	0.00161812	0.309061
BT_0185	0.993562	0.994088	0.973523	0.967553	0.974419	0.548042	0.0466667	0.00333333	0.00333333	0.00333333
BT_0186	0.929484	0.877761	0.890174	0.868244	0.62517	0.183891	0.000485201	0.000485201	0.000485201	0.000485201
BT_0187	0.979052	0.983225	0.981536	0.847893	0.520891	0.205674	0.156028	0.00141844	0.00141844	0.00141844
BT_0188	0.99225	0.994675	0.989828	0.840884	0.94276	0.305644	0.00165837	0.264099	0.00165837	0.00165837
BT_0189	0.950044	0.917737	0.940914	0.78932	0.554899	0.242225	0.00101626	0.00101626	0.199726	0.00101626
BT_0190	0.954297	0.862355	0.928374	0.674623	0.603863	0.501489	0.211846	0.000290613	0.000290613	0.0579036
BT_0191	0.974104	0.984886	0.962244	0.836905	0.534715	0.000718391	0.000718391	0.000718391	0.000718391	0.000718391
BT_0192	0.908357	0.885291	0.887268	0.877492	0.82601	0.256606	0.00050813	0.00050813	0.00050813	0.00050813
BT_0193	0.983815	0.991523	0.990655	0.925961	0.831577	0.460193	0.00113379	0.00113379	0.00113379	0.00113379
BT_0194	0.977796	0.976944	0.976523	0.904262	0.850515	0.52468	0.000944287	0.000944287	0.000944287	0.000944287
BT_0195	0.985148	0.987984	0.968792	0.962453	0.939156	0.293201	0.00111111	0.00111111	0.00111111	0.00111111
BT_0196	0.987331	0.972633	0.961059	0.921064	0.925227	0.545695	0.00074239	0.149963	0.00074239	0.00074239
BT_0197	0.924309	0.908733	0.885568	0.8156	0.895849	0.666362	0.00166667	0.00166667	0.00166667	0.00166667
BT_0198	0.963088	0.967526	0.977266	0.946967	0.915655	0.804868	0.106037	0.000524934	0.000524934	0.000524934
BT_0199	0.982778	0.976036	0.97422	0.969372	0.84541	0.0914634	0.00203252	0.00203252	0.00203252	0.00203252
hisG	0.972604	0.960195	0.952767	0.94164	0.951115	0.81745	0.0422535	0.00117371	0.00117371	0.00117371
hisD	0.968054	0.953855	0.957584	0.960463	0.905441	0.30629	0.404952	0.1554	0.000777001	0.000777001
BT_0202	0.991505	0.995266	0.990129	0.845757	0.870453	0.613388	0.000960615	0.000960615	0.000960615	0.000960615
BT_0203	0.981214	0.992115	0.972576	0.937532	0.777958	0.2	0.000888889	0.000888889	0.000888889	0.177108
BT_0204	0.985036	0.986582	0.978099	0.928514	0.835477	0.00196078	0.00196078	0.00196078	0.396078	0.00196078
nadE	0.981153	0.98614	0.984703	0.964605	0.949336	0.0254413	0.104881	0.000519211	0.128048	0.000519211
BT_0206	0.847288	0.828789	0.920824	0.860612	0.830574	0.391501	0.144011	0.000339789	0.000339789	0.0686374
BT_0207	0.98096	0.977319	0.933338	0.836581	0.401544	0.429892	0.000651042	0.000651042	0.000651042	0.000651042
BT_0208	0.969226	0.977081	0.963554	0.892406	0.483895	0.00111111	0.00111111	0.00111111	0.00111111	0.00111111
BT_0209	0.979274	0.989432	0.962521	0.919414	0.754285	0.206861	0.103431	0.000512033	0.103431	0.000512033
BT_0210	0.971642	0.982951	0.962135	0.952891	0.897258	0.190062	0.000368324	0.000368324	0.000368324	0.000368324
BT_0211	0.984685	0.992479	0.976965	0.95906	0.889227	0.199836	0.241446	0.000504286	0.000504286	0.000504286
BT_0212	0.98273	0.979904	0.962244	0.924261	0.868673	0.23447	0.204166	0.000478927	0.0823755	0.000478927
BT_0213	0.9831	0.988189	0.991354	0.955194	0.875617	0.466472	0.213444	0.00122549	0.00122549	0.00122549
BT_0214	0.956313	0.967009	0.983195	0.944477	0.838342	0.627219	0.00209644	0.00209644	0.00209644	0.00209644
BT_0215	0.975284	0.990098	0.974036	0.930509	0.909701	0.60439	0.002331	0.002331	0.002331	0.002331
BT_0216	0.978352	0.991481	0.975253	0.878243	0.903773	0.874572	0.360071	0.00178253	0.00178253	0.00178253
BT_0217	0.988675	0.995299	0.975836	0.974446	0.837868	0.77284	0.00165837	0.00165837	0.00165837	0.00165837
BT_0218	0.996224	0.995624	0.983245	0.933264	0.861733	0.426065	0.00215054	0.00215054	0.00215054	0.00215054
BT_0219	0.995162	0.994562	0.988581	0.906371	0.428692	0.00333333	0.00333333	0.00333333	0.00333333	0.00333333
BT_0220	0.996708	0.993388	0.988235	0.991609	0.964317	0.73137	0.00537634	0.00537634	0.00537634	0.00537634
BT_0221	0.969366	0.978536	0.962962	0.910608	0.939403	0.312698	0.160317	0.000793651	0.160317	0.000793651
BT_0222	0.984846	0.972511	0.972604	0.919424	0.846005	0.295322	0.000974659	0.000974659	0.000974659	0.000974659
BT_0223	0.984366	0.988584	0.987426	0.955483	0.708753	0.504832	0.001443	0.001443	0.001443	0.001443
BT_0224	0.988835	0.988743	0.983957	0.865566	0.791435	0.437791	0.00246914	0.00246914	0.00246914	0.00246914
BT_0225	0.986682	0.97639	0.989183	0.795497	0.880674	0.0016835	0.0016835	0.0016835	0.0016835	0.0016835
BT_0226	0.935762	0.953439	0.95406	0.857081	0.91188	0.701781	0.0018315	0.0018315	0.0018315	0.0018315
BT_0227	0.951354	0.967095	0.981748	0.979299	0.93408	0.844504	0.377111	0.0015873	0.0015873	0.0015873
BT_0228	0.990296	0.988608	0.985752	0.965442	0.937581	0.41951	0.000491642	0.000491642	0.0993117	0.000491642
BT_0229	0.988075	0.983372	0.98093	0.932072	0.928716	0.484405	0.0984405	0.000974659	0.000974659	0.0984405
BT_0230	0.983903	0.983321	0.965403	0.97355	0.920444	0.479926	0.000735835	0.148639	0.000735835	0.0721118
BT_0231	0.994785	0.994902	0.990237	0.970389	0.969774	0.692363	0.00268817	0.00268817	0.00268817	0.00268817
BT_0232	0.978729	0.988887	0.990309	0.975994	0.978138	0.904359	0.145981	0.263021	0.263021	0.00130208
BT_0233	0.99305	0.98262	0.989636	0.96617	0.925565	0.694836	0.343376	0.000891266	0.000891266	0.000891266
BT_0234	0.993112	0.992039	0.980505	0.975447	0.946713	0.277131	0.106854	0.00105152	0.00105152	0.00105152
BT_0235	0.987342	0.983835	0.986628	0.969835	0.926376	0.618368	0.000886525	0.000886525	0.000886525	0.000886525
BT_0236	0.959423	0.926528	0.909127	0.815876	0.51953	0.24485	0.0877286	0.000488043	0.000488043	0.000488043
BT_0237	0.977923	0.953921	0.951383	0.828895	0.706333	0.417419	0.193487	0.000478927	0.000478927	0.000478927
BT_0238	0.975997	0.985965	0.979692	0.958227	0.953989	0.536361	0.160037	0.000803213	0.162249	0.000803213
BT_0239	0.988725	0.984207	0.98875	0.933721	0.955989	0.651903	0.00136054	0.00136054	0.00136054	0.00136054
BT_0240	0.857957	0.871873	0.849672	0.83152	0.616987	0.477493	0.000569801	0.000569801	0.000569801	0.000569801
BT_0241	0.983394	0.979752	0.982409	0.899429	0.855192	0.561822	0.00260417	0.00260417	0.00260417	0.00260417
BT_0242	0.980614	0.9911	0.973222	0.980588	0.915865	0.54717	0.00209644	0.00209644	0.00209644	0.00209644
BT_0243	0.931367	0.953473	0.927132	0.890523	0.564695	0.388322	0.00120773	0.00120773	0.00120773	0.00120773
BT_0244	0.978276	0.987013	0.952903	0.837211	0.662919	0.13695	0.000799361	0.000799361	0.000799361	0.000799361
BT_0245	0.95913	0.980817	0.965849	0.890679	0.798208	0.00034904	0.00034904	0.0164049	0.00034904	0.00034904
BT_0246	0.98569	0.989366	0.986813	0.887609	0.834018	0.000856898	0.152528	0.147386	0.000856898	0.000856898
BT_0247	0.985231	0.991143	0.993855	0.955103	0.609729	0.490847	0.00172712	0.00172712	0.00172712	0.00172712
BT_0248	0.995009	0.990588	0.993005	0.977074	0.830438	0.198039	0.00196078	0.00196078	0.00196078	0.00196078
BT_0249	0.982246	0.993966	0.987866	0.864802	0.884862	0.190476	0.233666	0.00110742	0.00110742	0.00110742
BT_0250	0.990891	0.994759	0.974079	0.926063	0.730828	0.058296	0.185964	0.000747384	0.000747384	0.000747384
BT_0251	0.985692	0.97566	0.964741	0.947667	0.939474	0.224462	0.578495	0.00134409	0.00134409	0.00134409
BT_0252	0.937971	0.956168	0.932555	0.852864	0.878397	0.424145	0.0596927	0.0576791	0.0545977	0.000295508
BT_0253	0.964629	0.97703	0.975163	0.961722	0.901556	0.787833	0.00118203	0.00118203	0.00118203	0.00118203
BT_0254	0.943761	0.96337	0.976086	0.852595	0.796576	0.618538	0.000536769	0.000536769	0.000536769	0.000536769
BT_0255	0.98003	0.980228	0.995567	0.980413	0.407714	0.00444444	0.00444444	0.00444444	0.00444444	0.00444444
BT_0256	0.996145	0.991151	0.995904	0.955454	0.945366	0.00314465	0.00314465	0.00314465	0.00314465	0.00314465
BT_0257	0.966877	0.962697	0.959738	0.94977	0.906339	0.772586	0.000343289	0.000343289	0.000343289	0.000343289
BT_0258	0.982269	0.984434	0.983121	0.928893	0.914903	0.658776	0.101406	0.000502008	0.101406	0.000502008
BT_0259	0.991386	0.983049	0.981475	0.958079	0.966442	0.645488	0.00127226	0.00127226	0.227735	0.00127226
BT_0260	0.983428	0.982914	0.984564	0.965387	0.944667	0.756218	0.0018018	0.0018018	0.0018018	0.0018018
BT_0261	0.976529	0.984948	0.982109	0.965547	0.815804	0.62963	0.0037037	0.0037037	0.0037037	0.0037037
BT_0262	0.937312	0.955196	0.868812	0.733945	0.685555	0.613933	0.00157233	0.00157233	0.171384	0.00157233
BT_0263	0.96117	0.968879	0.870663	0.729246	0.683629	0.781391	0.000707714	0.000707714	0.000707714	0.000707714
BT_0264	0.98352	0.981694	0.9758	0.94854	0.913354	0.230989	0.115495	0.000571755	0.000571755	0.000571755
BT_0265	0.937442	0.961559	0.945475	0.901427	0.826234	0.500252	0.000674764	0.000674764	0.136302	0.000674764
BT_0266	0.980924	0.983119	0.977668	0.960905	0.938567	0.769665	0.138261	0.000684463	0.000684463	0.000684463
BT_0267	0.936979	0.936548	0.839931	0.820644	0.674039	0.318852	0.0245563	0.000243132	0.000243132	0.000243132
BT_0268	0.961985	0.957831	0.936977	0.935146	0.834833	0.388979	0.0204499	0.000340832	0.000340832	0.0218132
BT_0269	0.962696	0.979861	0.981936	0.943392	0.675864	0.333027	0.000649773	0.000649773	0.000649773	0.0682261
BT_0270	0.968302	0.989718	0.991413	0.961197	0.936769	0.901973	0.361809	0.00125786	0.00125786	0.00125786
BT_0271	0.945791	0.976772	0.947305	0.943977	0.615377	0.104433	0.00114155	0.00114155	0.00114155	0.00114155
BT_0272	0.952345	0.980365	0.973421	0.915166	0.845913	0.554002	0.0637023	0.127405	0.000315358	0.000315358
BT_0273	0.962356	0.965275	0.94965	0.897445	0.688786	0.62523	0.000661376	0.000661376	0.000661376	0.000661376
BT_0274	0.985515	0.992387	0.993272	0.927561	0.46422	0.41173	0.279391	0.00138313	0.00138313	0.00138313
BT_0275	0.990106	0.993429	0.973845	0.878738	0.844369	0.652494	0.00059312	0.00059312	0.00059312	0.00059312
BT_0276	0.88527	0.9174	0.905275	0.818872	0.754807	0.138893	0.1268	0.00055371	0.00055371	0.00055371
BT_0277	0.890886	0.857454	0.84995	0.497616	0.360731	0.186969	0.0745487	0.000472144	0.000472144	0.000472144
BT_0278	0.837556	0.837014	0.685911	0.548116	0.23915	0.000564016	0.000564016	0.000564016	0.000564016	0.000564016
BT_0279	0.965121	0.937457	0.962531	0.677133	0.904578	0.00132802	0.00132802	0.00132802	0.00132802	0.00132802
BT_0280	0.98183	0.991048	0.974136	0.920522	0.904618	0.900276	0.461359	0.000821018	0.000821018	0.000821018
BT_0281	0.987669	0.992577	0.970199	0.87363	0.782328	0.0420561	0.115265	0.00155763	0.00155763	0.00155763
BT_0282	0.975013	0.969181	0.971876	0.948699	0.899353	0.394173	0.000771605	0.000771605	0.000771605	0.155864
BT_0283	0.990937	0.988537	0.993402	0.982347	0.959113	0.00537634	0.00537634	0.00537634	0.00537634	0.00537634
BT_0284	0.981301	0.969131	0.975924	0.968494	0.732009	0.139118	0.000688705	0.000688705	0.000688705	0.000688705
BT_0285	0.946101	0.952631	0.971373	0.920486	0.651585	0.284708	0.000704722	0.000704722	0.142354	0.000704722
BT_0286	0.994818	0.996759	0.99105	0.925899	0.816988	0.451902	0.00223714	0.00223714	0.00223714	0.00223714
BT_0287	0.980534	0.983252	0.969479	0.956948	0.854858	0.00234742	0.341097	0.00234742	0.0375587	0.00234742
BT_0288	0.975978	0.94474	0.890233	0.941879	0.793605	0.132546	0.000656168	0.000656168	0.0986745	0.000656168
BT_0289	0.937966	0.966064	0.987278	0.951179	0.928176	0.234094	0.258386	0.000371609	0.0725329	0.000371609
BT_0290	0.952563	0.97439	0.968461	0.829003	0.772606	0.446754	0.308638	0.00042735	0.00042735	0.00042735
BT_0291	0.953054	0.975365	0.932086	0.973899	0.97135	0.281107	0.0010352	0.0010352	0.178054	0.0010352
BT_0292	0.971253	0.983058	0.979461	0.966788	0.867716	0.134667	0.00133333	0.00133333	0.00133333	0.00133333
BT_0293	0.981602	0.979566	0.909825	0.828451	0.406419	0.00081103	0.00081103	0.00081103	0.00081103	0.00081103
BT_0294	0.967311	0.974844	0.980215	0.907363	0.710422	0.000698812	0.000698812	0.000698812	0.000698812	0.000698812
BT_0295	0.991878	0.992775	0.990242	0.954403	0.667756	0.00111857	0.00111857	0.00111857	0.225951	0.00111857
BT_0296	0.970264	0.939772	0.932791	0.711878	0.755343	0.569669	0.106012	0.00030248	0.061101	0.00030248
BT_0297	0.673236	0.75313	0.714428	0.708325	0.672338	0.652403	0.159242	0.000668003	0.000668003	0.000668003
BT_0298	0.904778	0.949684	0.928248	0.649653	0.824527	0.00094162	0.00094162	0.181733	0.00094162	0.00094162
BT_0299	0.957978	0.943671	0.87208	0.938403	0.936118	0.477765	0.000320821	0.000320821	0.000320821	0.0648059
BT_0300	0.98861	0.990459	0.972581	0.950577	0.830656	0.568774	0.000312989	0.000312989	0.000312989	0.0632238
BT_0301	0.977422	0.899632	0.964954	0.94623	0.788571	0.704258	0.000661376	0.000661376	0.000661376	0.000661376
BT_0302	0.97266	0.972658	0.880206	0.952973	0.539626	0.683477	0.0014245	0.0014245	0.0014245	0.0014245
BT_0303	0.91874	0.834731	0.827159	0.81781	0.550451	0.486187	0.00045106	0.00045106	0.00045106	0.0911141
BT_0304	0.914859	0.954139	0.728887	0.682344	0.503425	0.000809061	0.000809061	0.000809061	0.000809061	0.000809061
BT_0305	0.937503	0.912925	0.912157	0.808229	0.589745	0.000322061	0.000322061	0.000322061	0.000322061	0.000322061
BT_0306	0.955645	0.968982	0.944074	0.749769	0.40618	0.000727802	0.000727802	0.000727802	0.000727802	0.000727802
BT_0307	0.965866	0.799781	0.836923	0.926338	0.795298	0.28927	0.000607165	0.000607165	0.000607165	0.000607165
BT_0308	0.987808	0.987992	0.992007	0.988463	0.923827	0.227306	0.00141844	0.00141844	0.00141844	0.00141844
BT_0309	0.981055	0.97051	0.978445	0.972402	0.945159	0.419377	0.243774	0.000744048	0.000744048	0.000744048
BT_0310	0.992197	0.995325	0.980204	0.970673	0.810408	0.494407	0.582998	0.00138889	0.00138889	0.00138889
BT_0311	0.990384	0.984048	0.979944	0.940804	0.85811	0.0736689	0.000729395	0.127644	0.000729395	0.000729395
BT_0312	0.971372	0.964469	0.967794	0.862517	0.556838	0.000490918	0.000490918	0.0991654	0.000490918	0.000490918
BT_0313	0.995167	0.99082	0.991784	0.748593	0.603526	0.326897	0.00193798	0.00193798	0.00193798	0.00193798
prmA	0.972	0.988931	0.919268	0.904994	0.851632	0.737114	0.23962	0.00118624	0.00118624	0.00118624
BT_0315	0.955864	0.952329	0.891502	0.828417	0.84679	0.664935	0.000775194	0.000775194	0.000775194	0.127452
BT_0316	0.952223	0.966149	0.964176	0.880334	0.719157	0.240109	0.000623053	0.000623053	0.000623053	0.000623053
BT_0317	0.987826	0.975316	0.982882	0.937483	0.850668	0.434719	0.113511	0.000313578	0.000313578	0.0633427
BT_0318	0.985774	0.97975	0.977289	0.968063	0.862981	0.166255	0.0806584	0.000823045	0.000823045	0.000823045
BT_0319	0.989372	0.994198	0.990896	0.976248	0.893695	0.392065	0.715054	0.00268817	0.00268817	0.00268817
BT_0320	0.974859	0.988994	0.992342	0.970758	0.900377	0.847325	0.379353	0.00124378	0.00124378	0.00124378
BT_0321	0.991615	0.983781	0.985382	0.982621	0.927444	0.356964	0.00212314	0.00212314	0.00212314	0.00212314
BT_0322	0.990231	0.974835	0.99123	0.882935	0.765774	0.627691	0.00102564	0.00102564	0.00102564	0.00102564
BT_0323	0.977818	0.982565	0.935536	0.785391	0.211311	0.189369	0.00110742	0.223699	0.00110742	0.00110742
BT_0324	0.982122	0.989398	0.976596	0.955646	0.914335	0.735859	0.759896	0.00222222	0.00222222	0.224444
BT_0325	0.977533	0.980394	0.957383	0.951853	0.470391	0.0021645	0.0021645	0.0021645	0.0021645	0.218615
BT_0326	0.982543	0.959412	0.975027	0.979659	0.918373	0.00191571	0.00191571	0.00191571	0.00191571	0.00191571
BT_0327	0.974945	0.987706	0.940198	0.887385	0.557864	0.379931	0.00119048	0.159524	0.00119048	0.00119048
BT_0328	0.965468	0.972696	0.968956	0.940409	0.919802	0.596443	0.000489476	0.0249633	0.000489476	0.000489476
BT_0329	0.985055	0.988745	0.987927	0.943715	0.837009	0.372007	0.320442	0.372007	0.326529	0.00184162
BT_0330	0.990145	0.993724	0.974785	0.970815	0.715292	0.528528	0.00141243	0.00141243	0.029661	0.00141243
BT_0331	0.977806	0.980488	0.986183	0.971972	0.903008	0.670665	0.00112613	0.00112613	0.101351	0.00112613
BT_0332	0.993756	0.987477	0.989457	0.976386	0.94917	0.844081	0.00555556	0.00555556	0.00555556	0.00555556
BT_0333	0.992455	0.995977	0.993945	0.979742	0.810299	0.950638	0.00438596	0.00438596	0.442982	0.00438596
BT_0334	0.98684	0.990546	0.991003	0.989001	0.91358	0.826145	0.0035461	0.0035461	0.358156	0.0035461
BT_0335	0.975968	0.990497	0.974823	0.921535	0.895369	0.570855	0.259974	0.111007	0.104891	0.000643501
BT_0336	0.97408	0.977151	0.988305	0.958874	0.870257	0.430914	0.000693001	0.000693001	0.03465	0.000693001
BT_0337	0.985735	0.996247	0.996385	0.959751	0.963952	0.20911	0.00207039	0.00207039	0.36962	0.190476
BT_0338	0.985407	0.985422	0.980498	0.970407	0.95402	0.613029	0.0551053	0.000540249	0.000540249	0.10913
BT_0339	0.929864	0.94115	0.949262	0.923987	0.838996	0.423626	0.220467	0.000445038	0.000445038	0.0898976
BT_0340	0.986618	0.979232	0.937891	0.934404	0.902106	0.234692	0.000552792	0.000552792	0.000552792	0.000552792
BT_0341	0.989456	0.980557	0.968058	0.919559	0.68389	0.129362	0.0928753	0.000636132	0.000636132	0.128499
BT_0342	0.987219	0.992703	0.983859	0.967101	0.971333	0.933716	0.115791	0.00129199	0.00129199	0.0387597
BT_0343	0.989515	0.99259	0.987252	0.889055	0.985816	0.842748	0.437154	0.000983284	0.000983284	0.252924
BT_0344	0.950854	0.961488	0.969532	0.930055	0.93881	0.847269	0.211024	0.00118203	0.00118203	0.00118203
BT_0345	0.960572	0.990592	0.988703	0.951605	0.854931	0.753914	0.00140647	0.00140647	0.00140647	0.00140647
BT_0346	0.985768	0.986103	0.958558	0.922112	0.950506	0.464368	0.00229885	0.00229885	0.00229885	0.00229885
BT_0347	0.979745	0.962101	0.879869	0.874955	0.873126	0.716838	0.284973	0.100498	0.000497512	0.000497512
BT_0348	0.984987	0.986549	0.753874	0.957805	0.869406	0.84843	0.452158	0.000647249	0.000647249	0.000647249
BT_0349	0.968538	0.968623	0.983496	0.98142	0.886203	0.791048	0.414844	0.0838522	0.00041511	0.00041511
BT_0350	0.977232	0.982391	0.980932	0.94879	0.712161	0.465404	0.062011	0.000626566	0.000626566	0.000626566
BT_0351	0.987013	0.974968	0.985819	0.943884	0.895027	0.532922	0.000653595	0.000653595	0.000653595	0.0849673
BT_0352	0.960928	0.972003	0.981416	0.946079	0.811599	0.278237	0.00275482	0.00275482	0.00275482	0.00275482
araD	0.986496	0.988376	0.976886	0.966156	0.934128	0.693664	0.00146199	0.00146199	0.00146199	0.00146199
BT_0354	0.979136	0.988369	0.978479	0.93181	0.834005	0.595787	0.00147493	0.00147493	0.00147493	0.00147493
BT_0355	0.95709	0.965623	0.961315	0.936197	0.943233	0.727326	0.000589971	0.000589971	0.000589971	0.000589971
BT_0356	0.972592	0.984794	0.983193	0.951312	0.952012	0.772845	0.293436	0.000877193	0.000877193	0.000877193
BT_0357	0.990334	0.989335	0.998992	0.983935	0.889466	0.737086	0.762654	0.00401606	0.00401606	0.00401606
BT_0358	0.983428	0.992447	0.985459	0.986204	0.936304	0.504328	0.428683	0.0586208	0.139821	0.00111857
BT_0359	0.985558	0.994752	0.991596	0.989372	0.987372	0.940481	0.932977	0.53226	0.126437	0.00287356
BT_0360	0.977716	0.971284	0.977553	0.979761	0.952337	0.950683	0.3946	0.000519211	0.11934	0.000519211
BT_0361	0.955787	0.944056	0.936192	0.686734	0.728565	0.497254	0.0551006	0.00055371	0.017165	0.111849
BT_0362	0.973711	0.982841	0.968627	0.8328	0.445801	0.144231	0.00031746	0.00031746	0.0463492	0.0456243
BT_0363	0.978318	0.970931	0.967915	0.889209	0.735626	0.113739	0.000563063	0.000563063	0.000563063	0.000563063
BT_0364	0.924493	0.941429	0.87728	0.856345	0.766462	0.309061	0.000324254	0.000324254	0.000324254	0.000324254
BT_0365	0.911284	0.917184	0.813631	0.883194	0.705832	0.455388	0.15	0.000438596	0.12295	0.000438596
BT_0366	0.955997	0.92209	0.959706	0.929951	0.891985	0.701323	0.193102	0.0401454	0.0473845	0.000234577
BT_0367	0.967297	0.973217	0.980855	0.871486	0.777476	0.533835	0.124	0.000648508	0.000648508	0.000648508
BT_0368	0.934842	0.637356	0.183129	0.140167	0.151077	0.150937	0.153071	0.148788	0.154904	0.15405
BT_0369	0.926958	0.901743	0.907399	0.879098	0.788039	0.979464	0.954824	0.931818	0.984094	0.993369
BT_0370	0.988186	0.995233	0.99225	0.99151	0.993603	0.992043	0.990734	0.993116	0.990582	0.986604
BT_0371	0.951688	0.973924	0.969813	0.961797	0.934224	0.942913	0.961969	0.964957	0.953535	0.935809
BT_0372	0.814856	0.727307	0.755077	0.85097	0.807255	0.751793	0.921869	0.925428	0.849857	0.831923
BT_0373	0.969642	0.955431	0.391051	0.110021	0.104787	0.251123	0.389281	0.285809	0.290804	0.275995
BT_0374	0.7767	0.569841	0.534055	0.44292	0.454947	0.381859	0.000644745	0.000644745	0.000644745	0.000644745
BT_0375	0.938908	0.924138	0.950681	0.822581	0.574085	0.00144928	0.215942	0.00144928	0.00144928	0.00144928
BT_0376	0.98912	0.919943	0.929248	0.530019	0.747163	0.00172712	0.00172712	0.00172712	0.00172712	0.00172712
BT_0377	0.938231	0.983825	0.911914	0.662876	0.947082	0.00277778	0.00277778	0.00277778	0.00277778	0.00277778
BT_0378	0.785337	0.706377	0.893788	0.684163	0.280142	0.000519211	0.000519211	0.000519211	0.0729885	0.000519211
BT_0379	0.990753	0.986134	0.935832	0.925564	0.934173	0.306758	0.000759301	0.000759301	0.125285	0.000759301
BT_0380	0.958665	0.921745	0.96215	0.794094	0.833734	0.000931099	0.000931099	0.000931099	0.000931099	0.000931099
BT_0381	0.955893	0.978804	0.964551	0.797152	0.647146	0.000952381	0.000952381	0.000952381	0.000952381	0.000952381
BT_0382	0.965638	0.938279	0.975052	0.947507	0.782388	0.238806	0.000829187	0.000829187	0.000829187	0.000829187
BT_0383	0.982932	0.996552	0.970484	0.896564	0.697219	0.569438	0.398161	0.000837521	0.000837521	0.000837521
BT_0384	0.974921	0.973213	0.97883	0.877234	0.911737	0.685329	0.000881834	0.000881834	0.000881834	0.000881834
BT_0385	0.951627	0.979411	0.963144	0.811557	0.844802	0.398999	0.173988	0.000861326	0.000861326	0.000861326
BT_0386	0.957428	0.979663	0.910743	0.899504	0.832025	0.337985	0.000837521	0.000837521	0.338358	0.000837521
BT_0387	0.891782	0.959326	0.918992	0.735091	0.551556	0.436552	0.000759301	0.000759301	0.000759301	0.000759301
BT_0388	0.94676	0.970644	0.981033	0.886207	0.777806	0.00160256	0.120192	0.00160256	0.00160256	0.00160256
BT_0389	0.951788	0.977878	0.974498	0.932827	0.87428	0.0018315	0.208185	0.0018315	0.0018315	0.0018315
BT_0390	0.947818	0.98357	0.964808	0.739037	0.638083	0.000732601	0.000732601	0.000732601	0.000732601	0.000732601
BT_0391	0.983961	0.99103	0.98918	0.95737	0.916864	0.0885417	0.245439	0.000868056	0.000868056	0.000868056
BT_0392	0.988276	0.987001	0.972868	0.972343	0.924213	0.41017	0.365137	0.000903342	0.000903342	0.000903342
BT_0393	0.967931	0.969296	0.944742	0.938607	0.937829	0.848518	0.00165017	0.00165017	0.00165017	0.00165017
BT_0394	0.980315	0.981867	0.972179	0.972056	0.965334	0.928491	0.000913242	0.000913242	0.000913242	0.000913242
BT_0395	0.984224	0.977157	0.969861	0.976051	0.96831	0.787985	0.00438596	0.00438596	0.00438596	0.00438596
BT_0396	0.931509	0.962047	0.942768	0.956355	0.873716	0.679768	0.189204	0.0010101	0.20404	0.0010101
BT_0397	0.996458	0.991965	0.994306	0.934024	0.692107	0.0782998	0.00223714	0.00223714	0.00223714	0.00223714
BT_0398	0.928377	0.979922	0.971462	0.906871	0.834534	0.51409	0.254088	0.00125786	0.254088	0.00125786
BT_0399	0.969523	0.992561	0.984527	0.932933	0.593759	0.470358	0.0008726	0.0008726	0.0008726	0.0008726
BT_0400	0.982876	0.971825	0.973014	0.967024	0.878762	0.684883	0.000775194	0.000775194	0.000775194	0.000775194
BT_0401	0.995019	0.995958	0.997321	0.983907	0.913196	0.714097	0.00456621	0.00456621	0.00456621	0.00456621
BT_0402	0.983356	0.984334	0.984006	0.9811	0.954113	0.832727	0.00196078	0.33593	0.00196078	0.00196078
BT_0403	0.950081	0.975825	0.967765	0.941517	0.941934	0.761669	0.373556	0.00200803	0.00200803	0.00200803
BT_0404	0.946519	0.95613	0.929087	0.887054	0.648846	0.441118	0.157406	0.000429553	0.0578788	0.000429553
BT_0405	0.98979	0.986383	0.984571	0.967393	0.322222	0.136111	0.00277778	0.00277778	0.00277778	0.00277778
BT_0406	0.992788	0.993091	0.970024	0.916308	0.27907	0.00387597	0.00387597	0.00387597	0.00387597	0.00387597
BT_0407	0.992962	0.997635	0.98762	0.931779	0.349573	0.00277778	0.00277778	0.00277778	0.00277778	0.00277778
BT_0408	0.968114	0.986529	0.991633	0.977819	0.794623	0.0047619	0.0047619	0.0047619	0.0047619	0.0047619
BT_0409	0.924551	0.94989	0.987767	0.912818	0.428561	0.261997	0.261997	0.261997	0.00129702	0.00129702
BT_0410	0.98644	0.978933	0.963924	0.935941	0.812415	0.0020202	0.0020202	0.0020202	0.0020202	0.0020202
BT_0411	0.977802	0.96768	0.972626	0.920293	0.84139	0.00123916	0.00123916	0.00123916	0.00123916	0.00123916
BT_0412	0.951299	0.976093	0.955815	0.935278	0.894791	0.714651	0.000643501	0.000643501	0.000643501	0.000643501
BT_0413	0.978425	0.987995	0.987858	0.944965	0.875748	0.487861	0.00165017	0.00165017	0.00165017	0.00165017
BT_0414	0.984878	0.988307	0.979136	0.957727	0.810442	0.480813	0.00110011	0.00110011	0.00110011	0.222222
cysN	0.927687	0.93115	0.935638	0.605294	0.366877	0.122446	0.138546	0.000685871	0.000685871	0.138546
BT_0416	0.962386	0.950864	0.832927	0.720681	0.508162	0.538729	0.000903342	0.000903342	0.000903342	0.000903342
BT_0417	0.976678	0.961285	0.870158	0.786329	0.514536	0.339798	0.00103199	0.00103199	0.00103199	0.00103199
BT_0418	0.974378	0.929754	0.92305	0.896175	0.852859	0.660215	0.000893655	0.000893655	0.000893655	0.180518
BT_0419	0.975457	0.971888	0.971052	0.944473	0.699386	0.906065	0.00239808	0.00239808	0.00239808	0.00239808
def	0.989633	0.992103	0.984058	0.891985	0.884841	0.689424	0.0018018	0.0018018	0.0018018	0.0018018
BT_0421	0.917251	0.967387	0.935563	0.923689	0.626725	0.171053	0.0984405	0.000487329	0.000487329	0.000487329
thrS	0.953991	0.955555	0.868579	0.75595	0.462555	0.000515198	0.000515198	0.000515198	0.000515198	0.000515198
infC	0.753547	0.917252	0.890048	0.00179211	0.00179211	0.00179211	0.00179211	0.00179211	0.00179211	0.00179211
rpmI	0.947179	0.989879	0.99131	0.530011	0.00505051	0.00505051	0.00505051	0.00505051	0.00505051	0.00505051
rplT	0.992512	0.988674	0.955898	0.910684	0.539008	0.262108	0.002849	0.002849	0.002849	0.002849
BT_0426	0.973996	0.994492	0.991258	0.93738	0.873219	0.402326	0.00129702	0.236368	0.00129702	0.00129702
BT_0427	0.973972	0.993107	0.960314	0.90483	0.7602	0.593901	0.0017452	0.0017452	0.0017452	0.0017452
BT_0428	0.982354	0.985388	0.957441	0.974471	0.877977	0.256309	0.000764526	0.000764526	0.000764526	0.000764526
BT_0429	0.996281	0.991627	0.992165	0.967269	0.929517	0.0017094	0.0017094	0.0017094	0.0017094	0.0017094
BT_0430	0.971626	0.929279	0.965818	0.951823	0.903679	0.000627746	0.126805	0.000627746	0.000627746	0.000627746
BT_0431	0.989295	0.988793	0.963528	0.966115	0.915933	0.569371	0.000963391	0.000963391	0.000963391	0.000963391
BT_0432	0.992864	0.994163	0.987069	0.90037	0.926136	0.459613	0.326113	0.00113766	0.00113766	0.00113766
BT_t02	0.996339	0.9967	0.9966	0.986191	0.990806	0.0136986	0.0136986	0.0136986	0.0136986	0.0136986
BT_0433	0.954806	0.945735	0.963229	0.94696	0.828309	0.260825	0.00082713	0.00082713	0.00082713	0.00082713
BT_0434	0.964758	0.970943	0.945439	0.937051	0.812782	0.427721	0.000530786	0.000530786	0.0941111	0.000530786
BT_0435	0.963803	0.986085	0.928746	0.92858	0.750237	0.000908265	0.000908265	0.000908265	0.000908265	0.000908265
BT_0436	0.95016	0.961908	0.985798	0.939711	0.784515	0.360529	0.143568	0.000710732	0.143568	0.000710732
BT_0437	0.977851	0.964563	0.950635	0.947024	0.823545	0.551497	0.169605	0.000839631	0.000839631	0.000839631
BT_0438	0.696056	0.672993	0.742653	0.33713	0.200331	0.318179	0.000455996	0.000455996	0.000455996	0.000455996
BT_0439	0.902845	0.887584	0.726498	0.627439	0.406284	0.287004	0.05644	0.000320513	0.0647436	0.0647436
BT_0440	0.961983	0.957435	0.966853	0.88518	0.869344	0.101491	0.000530786	0.000530786	0.000530786	0.000530786
BT_0441	0.980742	0.98826	0.984396	0.8255	0.883831	0.287652	0.000719942	0.000719942	0.000719942	0.000719942
BT_0442	0.933889	0.882236	0.961805	0.917984	0.887032	0.159347	0.000563063	0.000563063	0.000563063	0.000563063
BT_0443	0.995501	0.990076	0.992125	0.987171	0.942314	0.395813	0.00314465	0.00314465	0.00314465	0.00314465
BT_0444	0.977364	0.973601	0.972946	0.960791	0.833691	0.539637	0.000795545	0.000795545	0.000795545	0.000795545
BT_0445	0.989942	0.98003	0.960003	0.974449	0.547316	0.000908265	0.000908265	0.000908265	0.000908265	0.000908265
BT_0446	0.994758	0.994527	0.979109	0.95446	0.850422	0.431704	0.00070922	0.00070922	0.00070922	0.00070922
BT_0447	0.927965	0.905579	0.92815	0.832313	0.580549	0.459167	0.000376648	0.000376648	0.000376648	0.000376648
BT_0448	0.978911	0.984953	0.961256	0.917799	0.140865	0.399104	0.118656	0.00069735	0.140865	0.00069735
BT_0449	0.983797	0.982856	0.975118	0.964579	0.667464	0.455812	0.000734214	0.000734214	0.146109	0.000734214
BT_0450	0.977079	0.971821	0.955809	0.924537	0.765766	0.261753	0.113384	0.000588928	0.000588928	0.000588928
BT_0451	0.95782	0.965053	0.977392	0.925757	0.912171	0.235679	0.000601685	0.000601685	0.000601685	0.000601685
BT_0452	0.968554	0.968706	0.951868	0.88104	0.887955	0.231188	0.000310078	0.000310078	0.000310078	0.0626357
BT_0453	0.654654	0.642902	0.612711	0.661866	0.56522	0.000859107	0.000859107	0.000859107	0.000859107	0.000859107
BT_0454	0.925223	0.85192	0.927802	0.851857	0.275254	0.00254453	0.00254453	0.00254453	0.00254453	0.00254453
BT_0455	0.979138	0.969813	0.977165	0.931835	0.692936	0.154419	0.000611621	0.000611621	0.000611621	0.000611621
BT_0456	0.892649	0.773237	0.815695	0.840165	0.54813	0.100348	0.000496771	0.000496771	0.000496771	0.000496771
BT_0457	0.925256	0.931222	0.9551	0.693487	0.737251	0.207294	0.000481	0.000481	0.0971621	0.000481
BT_0458	0.986244	0.952831	0.955428	0.923383	0.855522	0.470956	0.155684	0.000385356	0.000385356	0.000385356
BT_0459	0.968235	0.974526	0.959183	0.943463	0.834277	0.251183	0.000430108	0.000430108	0.000430108	0.13205
BT_0460	0.957167	0.976002	0.951974	0.807881	0.827715	0.0797425	0.000481696	0.000481696	0.000481696	0.000481696
BT_0461	0.957576	0.972314	0.907507	0.905953	0.865643	0.832955	0.315023	0.000396825	0.0801587	0.000396825
BT_0462	0.990693	0.996026	0.996194	0.957083	0.960088	0.943244	0.0018018	0.0018018	0.0954955	0.0018018
BT_0463	0.988383	0.992925	0.986262	0.944664	0.841056	0.310639	0.00112613	0.00112613	0.0754505	0.00112613
BT_0464	0.977447	0.994055	0.987467	0.963619	0.945292	0.719579	0.354386	0.00175439	0.00175439	0.00175439
BT_0465	0.93373	0.966326	0.949298	0.880633	0.924093	0.764084	0.436656	0.00116959	0.00116959	0.00116959
BT_0466	0.961279	0.979099	0.974843	0.952147	0.960859	0.483867	0.333449	0.000898473	0.000898473	0.000898473
BT_0467	0.96502	0.983078	0.968519	0.926947	0.836125	0.680296	0.000680272	0.000680272	0.137415	0.000680272
BT_0468	0.949703	0.983156	0.938239	0.887121	0.775151	0.296857	0.228188	0.000856898	0.152528	0.000856898
BT_0469	0.915294	0.910926	0.902037	0.810082	0.814925	0.569277	0.000791766	0.000791766	0.000791766	0.000791766
BT_0470	0.965766	0.977131	0.98276	0.725091	0.579886	0.691512	0.000813008	0.000813008	0.000813008	0.000813008
BT_0471	0.930473	0.963982	0.93395	0.876388	0.407556	0.467522	0.162867	0.107635	0.000823045	0.000823045
BT_0472	0.969076	0.972923	0.960719	0.96119	0.898283	0.486302	0.00131752	0.0527009	0.00131752	0.00131752
BT_0473	0.990331	0.985216	0.981323	0.948026	0.565136	0.21902	0.00106157	0.00106157	0.00106157	0.00106157
BT_0474	0.972089	0.980933	0.965344	0.905567	0.897905	0.0448902	0.00095511	0.00095511	0.00095511	0.00095511
BT_0475	0.984785	0.988617	0.985434	0.891275	0.891392	0.194744	0.311042	0.0016835	0.0016835	0.0016835
BT_0476	0.989754	0.990132	0.987049	0.85311	0.916249	0.00141243	0.285311	0.00141243	0.00141243	0.00141243
BT_0477	0.975211	0.988963	0.985701	0.968691	0.955915	0.142028	0.00212314	0.00212314	0.00212314	0.00212314
BT_0478	0.97855	0.965989	0.966055	0.935224	0.923239	0.320844	0.000903342	0.000903342	0.000903342	0.000903342
BT_0479	0.964083	0.970798	0.9433	0.953335	0.902617	0.230373	0.00121212	0.00121212	0.00121212	0.00121212
BT_0480	0.976535	0.986019	0.978593	0.876141	0.945873	0.56605	0.258374	0.000710732	0.000710732	0.000710732
BT_0481	0.982043	0.987926	0.981632	0.894545	0.850632	0.426311	0.00124844	0.00124844	0.00124844	0.229713
BT_0482	0.957627	0.967469	0.985796	0.834698	0.762131	0.000410004	0.000410004	0.000410004	0.000410004	0.000410004
BT_0483	0.987035	0.984939	0.88818	0.899159	0.890224	0.778175	0.000364299	0.000364299	0.117002	0.000364299
BT_0484	0.989118	0.98376	0.986622	0.915286	0.605655	0.19709	0.116494	0.000576701	0.000576701	0.115697
BT_0485	0.980035	0.988552	0.971423	0.811521	0.679786	0.585584	0.520444	0.202811	0.00100402	0.00100402
BT_0486	0.979363	0.964159	0.964766	0.950933	0.9683	0.803682	0.455849	0.000670691	0.000670691	0.13548
BT_0487	0.975303	0.968698	0.900179	0.753914	0.842127	0.615759	0.482066	0.000938967	0.000938967	0.000938967
BT_0488	0.974286	0.937622	0.948313	0.552598	0.661363	0.000974659	0.000974659	0.000974659	0.000974659	0.000974659
BT_0489	0.984266	0.98586	0.978792	0.82826	0.144345	0.0014881	0.0014881	0.0014881	0.0014881	0.0014881
BT_0490	0.993028	0.996632	0.996244	0.968174	0.947061	0.00374532	0.00374532	0.00374532	0.00374532	0.00374532
BT_0491	0.989404	0.996577	0.992958	0.856091	0.4738	0.0030581	0.0030581	0.0030581	0.0030581	0.0030581
BT_0492	0.954013	0.958121	0.970923	0.954007	0.72528	0.00161812	0.00161812	0.00161812	0.00161812	0.00161812
BT_0493	0.963876	0.988298	0.970121	0.912696	0.800836	0.0014245	0.0014245	0.0014245	0.287749	0.0014245
BT_0494	0.982721	0.94321	0.942927	0.734227	0.728723	0.0393762	0.000389864	0.000389864	0.000389864	0.0787524
BT_0495	0.963631	0.973706	0.921131	0.559648	0.438105	0.402428	0.344892	0.000556483	0.0946871	0.000556483
BT_0496	0.975981	0.974251	0.94127	0.680365	0.505475	0.433817	0.3744	0.000465549	0.094041	0.000465549
BT_0497	0.975443	0.989554	0.98689	0.987676	0.915295	0.205805	0.0015083	0.0015083	0.0015083	0.0015083
BT_0498	0.984435	0.987252	0.989191	0.969958	0.893687	0.0778727	0.110734	0.00112994	0.00112994	0.00112994
BT_0499	0.970112	0.984784	0.972347	0.979399	0.915591	0.534341	0.00111111	0.00111111	0.00111111	0.00111111
BT_0500	0.97781	0.99323	0.989302	0.827184	0.803317	0.364511	0.000625391	0.000625391	0.000625391	0.000625391
BT_0501	0.979713	0.991314	0.980551	0.954825	0.405064	0.303303	0.003003	0.003003	0.003003	0.003003
BT_0502	0.959903	0.960522	0.944131	0.909414	0.87817	0.226645	0.0867698	0.000429553	0.0433849	0.000429553
BT_0503	0.984822	0.992747	0.988212	0.986137	0.921176	0.583944	0.00292398	0.00292398	0.0467836	0.526316
BT_0504	0.990513	0.990249	0.975888	0.951079	0.811658	0.564167	0.0863248	0.00042735	0.00042735	0.00042735
BT_0505	0.980369	0.991718	0.987357	0.980403	0.897157	0.609094	0.00175439	0.00175439	0.00175439	0.00175439
BT_0506	0.978723	0.97459	0.963483	0.952522	0.514371	0.312714	0.0876736	0.000434028	0.000434028	0.000434028
BT_0507	0.977327	0.984591	0.987437	0.962248	0.933412	0.00164204	0.00164204	0.00164204	0.00164204	0.00164204
BT_0508	0.982993	0.981058	0.978716	0.913898	0.88746	0.292731	0.000546448	0.000546448	0.140984	0.000546448
BT_0509	0.985355	0.975534	0.937006	0.82473	0.765613	0.414532	0.000577701	0.000577701	0.0866551	0.000577701
BT_0510	0.993159	0.994013	0.927542	0.962704	0.957601	0.614184	0.000908265	0.000908265	0.000908265	0.000908265
BT_0511	0.994829	0.9937	0.991649	0.984314	0.949656	0.953905	0.00220751	0.00220751	0.00220751	0.00220751
BT_0512	0.988811	0.990579	0.992439	0.981395	0.975678	0.870038	0.315789	0.00175439	0.354386	0.00175439
BT_0513	0.971053	0.985109	0.973577	0.966268	0.928168	0.844778	0.00231481	0.00231481	0.00231481	0.00231481
BT_0514	0.941193	0.978013	0.978439	0.918712	0.939302	0.67648	0.000995025	0.000995025	0.000995025	0.000995025
BT_0515	0.978753	0.96721	0.962944	0.930857	0.816492	0.27524	0.000974659	0.000974659	0.000974659	0.000974659
BT_0516	0.987076	0.99585	0.988783	0.988856	0.983889	0.00275482	0.00275482	0.00275482	0.00275482	0.00275482
BT_0517	0.991642	0.972184	0.986129	0.968936	0.984984	0.86592	0.00197239	0.00197239	0.00197239	0.00197239
BT_0518	0.96588	0.984757	0.972118	0.958368	0.857012	0.00085034	0.00085034	0.00085034	0.00085034	0.00085034
BT_0519	0.990521	0.992364	0.980646	0.988806	0.967718	0.759566	0.00141844	0.00141844	0.00141844	0.00141844
BT_0520	0.983292	0.978217	0.992684	0.985873	0.965008	0.845968	0.00163399	0.00163399	0.00163399	0.00163399
BT_0521	0.985198	0.981087	0.986938	0.977272	0.950927	0.86435	0.00160256	0.00160256	0.00160256	0.00160256
BT_0522	0.986985	0.993494	0.990748	0.98598	0.963645	0.781288	0.0010929	0.0010929	0.0010929	0.0010929
BT_0523	0.981484	0.984962	0.956217	0.965469	0.833719	0.400535	0.000861326	0.000861326	0.000861326	0.000861326
BT_0524	0.939251	0.969975	0.976061	0.94504	0.9536	0.00273224	0.00273224	0.00273224	0.00273224	0.00273224
BT_0525	0.966537	0.935852	0.95795	0.974084	0.891501	0.40268	0.299027	0.000406009	0.000406009	0.0808958
BT_0526	0.973855	0.987305	0.986979	0.949013	0.804535	0.33485	0.000960615	0.000960615	0.000960615	0.000960615
trpA	0.985206	0.987069	0.980578	0.954396	0.777239	0.261997	0.00129702	0.00129702	0.00129702	0.00129702
BT_0528	0.972604	0.985881	0.975097	0.912435	0.757529	0.333333	0.00160256	0.00160256	0.00160256	0.00160256
trpC	0.961993	0.980315	0.963918	0.862992	0.631628	0.687079	0.00127714	0.00127714	0.00127714	0.00127714
BT_0530	0.980048	0.972717	0.979179	0.961627	0.897699	0.520407	0.001001	0.001001	0.001001	0.001001
BT_0531	0.964349	0.985542	0.972618	0.884804	0.604645	0.00176367	0.00176367	0.00176367	0.00176367	0.00176367
BT_0532	0.938899	0.941553	0.96218	0.916871	0.452481	0.000710732	0.143568	0.000710732	0.000710732	0.000710732
BT_0533	0.967914	0.975878	0.976893	0.924823	0.6917	0.340928	0.000843882	0.000843882	0.000843882	0.000843882
BT_0534	0.975306	0.991775	0.992909	0.966775	0.246377	0.381643	0.00483092	0.00483092	0.00483092	0.00483092
BT_0535	0.985249	0.981968	0.968575	0.967382	0.887307	0.588801	0.0008726	0.0008726	0.0008726	0.176265
BT_0536	0.996065	0.995073	0.992105	0.952893	0.905336	0.730984	0.00178253	0.00178253	0.00178253	0.00178253
BT_0537	0.958415	0.973136	0.95981	0.914968	0.946197	0.694369	0.000938967	0.102347	0.189671	0.000938967
BT_0538	0.99758	0.992563	0.985195	0.983579	0.889415	0.0215054	0.00537634	0.543011	0.00537634	0.00537634
BT_0539	0.979667	0.985823	0.976484	0.927616	0.886612	0.627797	0.178051	0.108602	0.108602	0.000537634
BT_0540	0.99393	0.983236	0.981159	0.97267	0.928539	0.622231	0.00108932	0.00217865	0.00108932	0.00108932
BT_0541	0.973442	0.979865	0.961011	0.926112	0.778822	0.644924	0.206609	0.171754	0.095373	0.000472144
BT_0542	0.98703	0.979461	0.986476	0.964807	0.935718	0.941784	0.00172712	0.00172712	0.00172712	0.00172712
BT_0543	0.944887	0.935104	0.934817	0.821842	0.86216	0.755707	0.258951	0.000456621	0.000456621	0.000456621
BT_0544	0.979568	0.948151	0.92615	0.956464	0.425991	0.48254	0.000685871	0.000685871	0.000685871	0.000685871
BT_0545	0.989726	0.95598	0.9763	0.565826	0.899282	0.00280112	0.00280112	0.00280112	0.00280112	0.00280112
BT_0546	0.802978	0.771658	0.733155	0.390237	0.728293	0.00137741	0.232782	0.00137741	0.00137741	0.00137741
BT_0547	0.832871	0.870305	0.818732	0.632762	0.783711	0.116788	0.00081103	0.00081103	0.00081103	0.00081103
dapF	0.979977	0.988536	0.974221	0.874746	0.855676	0.750321	0.00124378	0.00124378	0.00124378	0.00124378
BT_0549	0.996897	0.996282	0.997042	0.944086	0.781749	0.003367	0.003367	0.003367	0.003367	0.003367
BT_0550	0.971729	0.968711	0.984887	0.921791	0.787129	0.00135501	0.00135501	0.00135501	0.273713	0.00135501
asnB	0.883825	0.898116	0.894738	0.836448	0.305482	0.120238	0.000595238	0.000595238	0.000595238	0.000595238
BT_0552	0.769011	0.840955	0.873517	0.777172	0.396227	0.117077	0.000745712	0.000745712	0.000745712	0.000745712
BT_0553	0.964579	0.96679	0.928532	0.943957	0.798693	0.626628	0.171207	0.000216873	0.0438083	0.000216873
BT_0554	0.919807	0.812392	0.815173	0.727051	0.420018	0.000542005	0.000542005	0.000542005	0.000542005	0.0619404
BT_0555	0.945594	0.872896	0.964507	0.836509	0.702862	0.000530786	0.000530786	0.000530786	0.000530786	0.000530786
BT_0556	0.988525	0.97884	0.98432	0.93108	0.842911	0.000856898	0.000856898	0.000856898	0.000856898	0.000856898
BT_0557	0.915465	0.948001	0.928876	0.895474	0.816858	0.394059	0.196524	0.000309789	0.000309789	0.000309789
BT_0558	0.898514	0.850466	0.891998	0.861239	0.891649	0.91183	0.383666	0.000949668	0.000949668	0.000949668
BT_0559	0.98891	0.982278	0.990785	0.980095	0.803534	0.907417	0.280672	0.00111857	0.00111857	0.00111857
BT_0560	0.982191	0.982379	0.867773	0.78375	0.779595	0.425912	0.325203	0.164228	0.000813008	0.000813008
BT_0561	0.969146	0.985703	0.977747	0.910575	0.745857	0.156284	0.0010929	0.0010929	0.0010929	0.0010929
BT_0562	0.978706	0.978463	0.872624	0.915386	0.216849	0.123815	0.000680272	0.137415	0.000680272	0.000680272
BT_0563	0.709608	0.940129	0.915829	0.594026	0.206073	0.000905797	0.000905797	0.000905797	0.000905797	0.000905797
BT_0564	0.806039	0.937742	0.892336	0.785749	0.28185	0.000896057	0.000896057	0.000896057	0.000896057	0.000896057
BT_0565	0.991453	0.987612	0.965043	0.955084	0.00277778	0.00277778	0.00277778	0.00277778	0.00277778	0.00277778
BT_0566	0.945091	0.953452	0.943685	0.93955	0.597901	0.619798	0.00209644	0.00209644	0.00209644	0.00209644
BT_0567	0.981401	0.967257	0.964653	0.948729	0.848014	0.00155039	0.00155039	0.00155039	0.00155039	0.00155039
BT_0568	0.984339	0.994183	0.976593	0.971234	0.879548	0.301943	0.00149477	0.00149477	0.00149477	0.00149477
BT_0569	0.977376	0.976503	0.934404	0.880684	0.871147	0.837142	0.0464135	0.00140647	0.284107	0.00140647
BT_0570	0.985117	0.990981	0.836798	0.635801	0.787489	0.502596	0.000491642	0.000491642	0.0871708	0.000491642
BT_0571	0.965544	0.98657	0.977034	0.969448	0.909261	0.44151	0.000769823	0.000769823	0.000769823	0.14619
BT_0572	0.989383	0.987261	0.986091	0.977741	0.977233	0.63361	0.00234742	0.00234742	0.223005	0.00234742
BT_0573	0.964205	0.976449	0.968671	0.942645	0.875766	0.706559	0.00124378	0.17344	0.00124378	0.00124378
BT_0574	0.982107	0.946951	0.939753	0.955882	0.938284	0.205357	0.00297619	0.00297619	0.00297619	0.00297619
BT_0575	0.982154	0.955746	0.965	0.968256	0.877608	0.00225225	0.00225225	0.0698198	0.00225225	0.00225225
BT_0576	0.980564	0.988525	0.979957	0.935094	0.637042	0.00138313	0.00138313	0.0608575	0.00138313	0.00138313
BT_0577	0.93317	0.975585	0.947468	0.900019	0.811924	0.114318	0.057159	0.000565931	0.000565931	0.057159
BT_0578	0.986597	0.972995	0.964314	0.922998	0.790407	0.658964	0.177754	0.000351989	0.000351989	0.0851813
BT_0579	0.941692	0.991584	0.957568	0.982799	0.680212	0.705101	0.210417	0.00208333	0.00208333	0.00208333
BT_0580	0.976611	0.981739	0.986801	0.965078	0.883033	0.859236	0.413491	0.000660066	0.000660066	0.000660066
BT_0581	0.974287	0.983009	0.988015	0.985388	0.974809	0.80662	0.00200803	0.00200803	0.00200803	0.00200803
BT_0582	0.982776	0.99157	0.99171	0.960271	0.976988	0.978814	0.0577428	0.00262467	0.530184	0.00262467
BT_0583	0.988609	0.990328	0.987159	0.964892	0.973244	0.960751	0.781161	0.000913242	0.184475	0.000913242
BT_0584	0.992623	0.990292	0.980954	0.985876	0.918088	0.89249	0.731338	0.001001	0.001001	0.001001
BT_0585	0.987344	0.995898	0.95687	0.958247	0.976257	0.908675	0.198039	0.00196078	0.00196078	0.00196078
BT_0586	0.985751	0.986383	0.988693	0.964968	0.903742	0.92874	0.709956	0.001443	0.001443	0.001443
BT_0587	0.963702	0.975443	0.952348	0.879019	0.851222	0.43451	0.223911	0.00047619	0.00047619	0.00047619
BT_0588	0.952151	0.960836	0.960122	0.837119	0.869884	0.151652	0.000750751	0.000750751	0.000750751	0.000750751
BT_0589	0.964475	0.980904	0.974476	0.839135	0.692363	0.0129241	0.000538503	0.000538503	0.108778	0.000538503
pyrG	0.962407	0.972582	0.968528	0.947839	0.878215	0.651976	0.118469	0.000619579	0.000619579	0.118469
BT_0591	0.987875	0.980832	0.912861	0.889939	0.825938	0.266786	0.000688705	0.139118	0.139118	0.000688705
BT_0592	0.988245	0.980241	0.989333	0.967233	0.875355	0.575465	0.249364	0.00127226	0.00127226	0.0788804
BT_0593	0.976656	0.992822	0.97724	0.960733	0.865633	0.794576	0.00273224	0.00273224	0.00273224	0.247033
BT_0594	0.952355	0.957488	0.970413	0.941053	0.651307	0.53456	0.00250627	0.00250627	0.00250627	0.00250627
BT_0595	0.962767	0.97612	0.955908	0.921836	0.933219	0.858648	0.211076	0.00104493	0.00104493	0.00104493
BT_0596	0.959432	0.96078	0.95822	0.935493	0.922647	0.737367	0.00172712	0.00172712	0.00172712	0.00172712
BT_0597	0.962211	0.973618	0.97926	0.957448	0.967256	0.716709	0.00282486	0.00282486	0.00282486	0.570621
BT_0598	0.944119	0.880667	0.950703	0.857044	0.654607	0.18622	0.000519211	0.000519211	0.000519211	0.000519211
BT_0599	0.99011	0.925026	0.947089	0.766704	0.76546	0.000759301	0.153379	0.000759301	0.000759301	0.000759301
BT_0600	0.959154	0.962104	0.965505	0.953078	0.623477	0.000938967	0.000938967	0.000938967	0.092882	0.000938967
BT_0601	0.978432	0.979158	0.989798	0.946701	0.822797	0.000825083	0.000825083	0.000825083	0.000825083	0.000825083
BT_0602	0.975787	0.982224	0.987497	0.851835	0.733908	0.455033	0.000816993	0.0825163	0.000816993	0.000816993
BT_0603	0.981009	0.993677	0.976212	0.845543	0.412228	0.343885	0.000898473	0.191375	0.000898473	0.181491
BT_0604	0.916188	0.931643	0.939944	0.579481	0.713935	0.357358	0.000841751	0.000841751	0.000841751	0.000841751
BT_0605	0.954712	0.977676	0.946675	0.874198	0.738307	0.459514	0.000691563	0.000691563	0.000691563	0.000691563
BT_0606	0.967872	0.977464	0.961549	0.774837	0.818689	0.165438	0.000819001	0.000819001	0.000819001	0.000819001
BT_0607	0.963326	0.9761	0.953251	0.865684	0.808111	0.00173611	0.00173611	0.00173611	0.00173611	0.00173611
BT_0608	0.941846	0.964534	0.875118	0.62055	0.688201	0.000925926	0.000925926	0.000925926	0.000925926	0.000925926
BT_0609	0.963445	0.983918	0.972294	0.762221	0.265789	0.000877193	0.000877193	0.000877193	0.177193	0.000877193
BT_0610	0.97163	0.97479	0.970296	0.828688	0.681826	0.169605	0.000839631	0.169605	0.000839631	0.000839631
BT_0611	0.971588	0.979823	0.985438	0.973608	0.937488	0.0016835	0.0016835	0.0016835	0.0016835	0.0016835
BT_0612	0.96014	0.983262	0.963472	0.955847	0.841618	0.000784314	0.158431	0.000784314	0.158431	0.000784314
BT_0613	0.957423	0.940352	0.899172	0.924916	0.875574	0.00104822	0.00104822	0.00104822	0.00104822	0.00104822
BT_0614	0.937955	0.943555	0.940032	0.872831	0.697822	0.28682	0.000410004	0.000410004	0.000410004	0.000410004
BT_0615	0.979415	0.994386	0.983721	0.958529	0.882187	0.291745	0.00192678	0.00192678	0.00192678	0.00192678
BT_0616	0.985511	0.990931	0.989513	0.960768	0.87407	0.359155	0.00234742	0.00234742	0.00234742	0.00234742
BT_0617	0.985217	0.99063	0.988284	0.973666	0.835387	0.307023	0.00113379	0.00113379	0.00113379	0.00113379
BT_0618	0.990538	0.986353	0.967176	0.898101	0.855035	0.13883	0.000747384	0.000747384	0.000747384	0.000747384
BT_0619	0.988895	0.982281	0.976303	0.987128	0.679924	0.387765	0.00100705	0.00100705	0.00100705	0.00100705
BT_0620	0.992456	0.964778	0.98333	0.929553	0.764978	0.00146199	0.00146199	0.00146199	0.00146199	0.00146199
BT_0621	0.981549	0.983547	0.978091	0.939618	0.729112	0.0017094	0.0017094	0.0017094	0.0017094	0.0017094
BT_0622	0.986699	0.996141	0.993843	0.53057	0.564106	0.0017452	0.0017452	0.0017452	0.0017452	0.0017452
BT_0623	0.950141	0.940558	0.912522	0.919837	0.861575	0.782545	0.195169	0.000966184	0.000966184	0.195169
BT_0624	0.974089	0.972995	0.97981	0.949663	0.974681	0.91277	0.396917	0.00121212	0.122424	0.00121212
BT_0625	0.987357	0.987443	0.984687	0.934536	0.954312	0.272507	0.000643501	0.000643501	0.000643501	0.000643501
pheT	0.913438	0.948661	0.888933	0.913846	0.688676	0.235576	0.000406009	0.000406009	0.000406009	0.000406009
BT_0627	0.927033	0.94241	0.93104	0.959394	0.682109	0.00134409	0.00134409	0.00134409	0.00134409	0.00134409
BT_0628	0.99578	0.997977	0.99761	0.979679	0.349691	0.00406504	0.00406504	0.00406504	0.00406504	0.00406504
BT_0629	0.95037	0.974597	0.960859	0.86349	0.880161	0.159905	0.000795545	0.000795545	0.000795545	0.000795545
BT_0630	0.98353	0.993403	0.982331	0.98396	0.94394	0.00131234	0.00131234	0.00131234	0.00131234	0.00131234
BT_0631	0.976058	0.991091	0.990783	0.978246	0.873501	0.00217865	0.00217865	0.00217865	0.00217865	0.00217865
BT_0632	0.980612	0.98766	0.978896	0.941304	0.786598	0.226712	0.218314	0.000561167	0.000561167	0.000561167
BT_0633	0.939872	0.961236	0.965957	0.959037	0.898967	0.381326	0.0008726	0.0008726	0.352531	0.0008726
BT_0634	0.993607	0.992768	0.969859	0.93621	0.81537	0.489542	0.000757576	0.000757576	0.000757576	0.000757576
BT_0635	0.993652	0.996304	0.990304	0.949815	0.905663	0.537156	0.0026455	0.0026455	0.0026455	0.0026455
BT_0636	0.969644	0.950224	0.863288	0.717273	0.607212	0.244096	0.000607165	0.000607165	0.000607165	0.000607165
BT_0637	0.962365	0.95668	0.907739	0.916256	0.668072	0.000813008	0.000813008	0.000813008	0.164228	0.000813008
BT_0638	0.977078	0.990362	0.979217	0.987706	0.854506	0.391775	0.00108225	0.00108225	0.00108225	0.00108225
BT_0639	0.983155	0.98661	0.987515	0.982966	0.908003	0.370016	0.322169	0.0015949	0.161085	0.0015949
BT_0640	0.977398	0.981714	0.982488	0.936907	0.897324	0.764876	0.110093	0.000608273	0.122871	0.000608273
BT_0641	0.975766	0.993086	0.969687	0.903457	0.933427	0.796319	0.00248756	0.00248756	0.00248756	0.00248756
BT_0642	0.972274	0.986691	0.97959	0.952689	0.915596	0.262758	0.00108578	0.00108578	0.00108578	0.00108578
BT_0643	0.98516	0.969596	0.962285	0.969368	0.940621	0.392435	0.000732601	0.000732601	0.147985	0.000732601
BT_0644	0.964538	0.945912	0.964155	0.892009	0.741421	0.667045	0.24211	0.000367512	0.000367512	0.000367512
BT_0645	0.975721	0.975504	0.979574	0.961637	0.922735	0.841227	0.00193798	0.00193798	0.0542636	0.00193798
BT_0646	0.943516	0.96603	0.950353	0.965044	0.95395	0.799578	0.345347	0.0017452	0.0017452	0.0017452
BT_0647	0.969085	0.978037	0.990359	0.96022	0.965159	0.652022	0.331691	0.00164204	0.00164204	0.00164204
BT_0648	0.971955	0.988287	0.98924	0.954897	0.922682	0.657024	0.4798	0.001443	0.001443	0.001443
thiH	0.959512	0.962389	0.954331	0.930019	0.879225	0.318933	0.283641	0.000888889	0.000888889	0.000888889
BT_0650	0.951718	0.932081	0.960922	0.897127	0.829723	0.000588928	0.0995224	0.118963	0.000588928	0.000588928
thiG	0.972639	0.972997	0.98098	0.756902	0.525851	0.00129199	0.00129199	0.00129199	0.00129199	0.00129199
thiE	0.990921	0.980595	0.939366	0.624437	0.404675	0.0015873	0.0015873	0.0015873	0.0015873	0.0015873
BT_0653	0.951618	0.951802	0.72095	0.00497512	0.00497512	0.00497512	0.00497512	0.00497512	0.00497512	0.00497512
BT_0654	0.801999	0.885624	0.734623	0.740497	0.652809	0.510275	0.234045	0.000504286	0.000504286	0.000504286
BT_0655	0.996183	0.989438	0.973514	0.951874	0.895465	0.175258	0.466466	0.00171821	0.00171821	0.00171821
BT_0656	0.962485	0.958309	0.927992	0.927307	0.864555	0.481178	0.115892	0.115892	0.000573723	0.000573723
BT_0657	0.917073	0.88581	0.933051	0.911209	0.893812	0.606847	0.17068	0.000422476	0.000422476	0.000422476
BT_0658	0.994706	0.994973	0.987638	0.738464	0.946568	0.616828	0.00143678	0.00143678	0.00143678	0.00143678
BT_0659	0.953327	0.991732	0.993465	0.87976	0.745294	0.0973025	0.000963391	0.000963391	0.000963391	0.000963391
BT_0660	0.955266	0.984049	0.951549	0.954082	0.879843	0.0277778	0.000868056	0.000868056	0.000868056	0.000868056
BT_0661	0.935218	0.932242	0.93049	0.927269	0.86327	0.714904	0.212901	0.000814996	0.000814996	0.000814996
BT_0662	0.963237	0.98257	0.853224	0.844635	0.623811	0.519009	0.000556483	0.000556483	0.000556483	0.11241
BT_0663	0.986896	0.990688	0.990048	0.959962	0.69962	0.360319	0.00223714	0.00223714	0.00223714	0.00223714
BT_0664	0.917551	0.940366	0.956349	0.897114	0.579629	0.439586	0.000870322	0.000870322	0.000870322	0.000870322
BT_0665	0.949268	0.940118	0.934181	0.836819	0.820007	0.00156495	0.00156495	0.00156495	0.00156495	0.00156495
BT_0666	0.925292	0.953358	0.950035	0.905472	0.586852	0.0008726	0.0008726	0.0008726	0.0008726	0.0008726
BT_0667	0.987882	0.902766	0.971099	0.953744	0.893383	0.0414938	0.00138313	0.00138313	0.00138313	0.00138313
BT_0668	0.961814	0.922358	0.88486	0.844718	0.747631	0.218455	0.000512821	0.0973851	0.000512821	0.000512821
BT_0669	0.967901	0.983303	0.967934	0.898707	0.49744	0.475561	0.000918274	0.0927456	0.000918274	0.000918274
BT_0670	0.974904	0.974624	0.887296	0.830226	0.676909	0.395785	0.124743	0.028314	0.00032175	0.00032175
BT_0671	0.973279	0.973571	0.936862	0.829683	0.300134	0.182	0.000666667	0.000666667	0.000666667	0.000666667
BT_0672	0.958983	0.957326	0.912685	0.776925	0.579344	0.299552	0.207934	0.000308071	0.000308071	0.000308071
BT_0673	0.990675	0.988153	0.98705	0.981265	0.970379	0.919791	0.00900901	0.0018018	0.0018018	0.0018018
BT_0674	0.981095	0.990174	0.976213	0.974657	0.760026	0.620775	0.259778	0.000877193	0.000877193	0.000877193
BT_t03	0.997586	0.997347	0.997623	0.99554	0.942067	0.942152	0.0136986	0.0136986	0.0136986	0.0136986
BT_t04	0.99713	0.995727	0.98225	0.995283	0.732836	0.0117647	0.0117647	0.0117647	0.0117647	0.0117647
BT_t05	0.997465	0.993129	0.998347	0.991323	0.968109	0.0119048	0.0119048	0.0119048	0.0119048	0.0119048
BT_t06	0.995666	0.998292	0.994977	0.983994	0.92154	0.0136986	0.0136986	0.0136986	0.0136986	0.0136986
BT_t07	0.981955	0.974061	0.946223	0.906656	0.97443	0.477535	0.0117647	0.0117647	0.0117647	0.0117647
BT_t08	0.994291	0.996737	0.999092	0.990767	0.979559	0.946774	0.0131579	0.0131579	0.0131579	0.0131579
BT_0675	0.985414	0.98717	0.989537	0.984651	0.978365	0.931141	0.380931	0.173093	0.000856898	0.160507
BT_0676	0.980468	0.985212	0.971661	0.747331	0.71907	0.209897	0.000852515	0.000852515	0.172208	0.000852515
BT_0677	0.984029	0.993699	0.985632	0.972567	0.944668	0.241667	0.00277778	0.00277778	0.00277778	0.00277778
BT_0678	0.974919	0.9809	0.983289	0.963767	0.880646	0.234081	0.000791766	0.159937	0.000791766	0.000791766
BT_0679	0.98367	0.967288	0.959097	0.944301	0.959695	0.000879507	0.000879507	0.000879507	0.000879507	0.000879507
BT_0680	0.953114	0.943589	0.890459	0.924318	0.852659	0.564022	0.175295	0.000319898	0.0646193	0.000319898
BT_0681	0.986204	0.95064	0.913947	0.934688	0.859645	0.000750751	0.000750751	0.000750751	0.000750751	0.000750751
BT_0682	0.808545	0.774313	0.881455	0.751743	0.826765	0.00135501	0.00135501	0.00135501	0.00135501	0.00135501
BT_0683	0.858718	0.855437	0.904791	0.905036	0.886034	0.798448	0.178942	0.000496032	0.000496032	0.000496032
BT_0684	0.951719	0.959953	0.769119	0.811036	0.478749	0.444331	0.000600601	0.000600601	0.000600601	0.11952
cvrA	0.976245	0.979032	0.989576	0.92125	0.816176	0.762211	0.243646	0.000678887	0.000678887	0.000678887
BT_0686	0.982791	0.983619	0.959526	0.899985	0.92787	0.237131	0.000843882	0.000843882	0.000843882	0.170464
BT_0687	0.994899	0.987856	0.974106	0.952808	0.900386	0.162125	0.000615006	0.000615006	0.124231	0.105166
BT_0688	0.986748	0.989279	0.992952	0.927389	0.821376	0.442451	0.00149477	0.00149477	0.00149477	0.00149477
BT_0689	0.975565	0.990024	0.985995	0.972799	0.887922	0.742138	0.000759301	0.000759301	0.000759301	0.123007
BT_0690	0.988833	0.983701	0.985659	0.974111	0.836566	0.220177	0.183036	0.000744048	0.000744048	0.107887
BT_0691	0.989953	0.996508	0.988033	0.970412	0.958239	0.193308	0.125622	0.00124378	0.00124378	0.125622
BT_0692	0.988388	0.995044	0.992113	0.975058	0.938069	0.00124378	0.00124378	0.251244	0.00124378	0.00124378
BT_0693	0.977461	0.968674	0.964149	0.916086	0.804231	0.000419815	0.000419815	0.0848027	0.000419815	0.000419815
BT_0694	0.954161	0.975623	0.975724	0.893364	0.195556	0.297308	0.00148148	0.00148148	0.00148148	0.00148148
BT_0695	0.981437	0.967014	0.969018	0.97095	0.709428	0.557046	0.100796	0.000431779	0.000431779	0.000431779
BT_0696	0.992735	0.992746	0.965739	0.919553	0.90197	0.797813	0.166302	0.000729395	0.14633	0.000729395
BT_0697	0.986279	0.990371	0.98827	0.984883	0.974963	0.860475	0.311728	0.00154321	0.293057	0.00154321
panB	0.980174	0.978797	0.993031	0.952713	0.966426	0.94065	0.245742	0.00121655	0.00121655	0.00121655
BT_0699	0.984238	0.988826	0.959906	0.952193	0.937079	0.345749	0.000863558	0.000863558	0.000863558	0.0785838
BT_0700	0.988616	0.99326	0.988809	0.911648	0.883306	0.431018	0.00045106	0.00045106	0.0856567	0.124493
BT_0701	0.955311	0.970073	0.958319	0.965789	0.944174	0.676165	0.000658762	0.000658762	0.000658762	0.000658762
BT_0702	0.990732	0.99166	0.989152	0.978533	0.933043	0.607848	0.00160256	0.00160256	0.00160256	0.00160256
BT_0703	0.950883	0.979152	0.929483	0.931784	0.665837	0.165033	0.000816993	0.000816993	0.000816993	0.000816993
purT	0.99306	0.97989	0.98207	0.938278	0.892922	0.173093	0.119966	0.000856898	0.143959	0.153385
BT_0705	0.988311	0.990333	0.891236	0.903873	0.773195	0.341816	0.00105485	0.00105485	0.00105485	0.00105485
BT_0706	0.991558	0.988325	0.989935	0.951746	0.877008	0.00260417	0.00260417	0.00260417	0.00260417	0.00260417
BT_0707	0.990402	0.983011	0.994318	0.972528	0.912031	0.714607	0.00204499	0.167689	0.00204499	0.00204499
BT_0708	0.992754	0.987856	0.979732	0.98903	0.888564	0.158537	0.00406504	0.00406504	0.00406504	0.00406504
BT_0709	0.973942	0.971662	0.984037	0.969708	0.877548	0.380055	0.212085	0.0850168	0.000420875	0.000420875
BT_0710	0.982806	0.991976	0.989943	0.983227	0.938744	0.886626	0.308743	0.00273224	0.00273224	0.00273224
BT_0711	0.985284	0.990026	0.962865	0.94561	0.79436	0.562844	0.000658762	0.000658762	0.000658762	0.000658762
BT_0712	0.995783	0.995215	0.995821	0.943776	0.871439	0.462589	0.00406504	0.00406504	0.00406504	0.00406504
BT_0713	0.993952	0.994989	0.988561	0.976987	0.489335	0.653139	0.00229885	0.00229885	0.00229885	0.00229885
BT_0714	0.987755	0.962885	0.984559	0.943552	0.3226	0.251144	0.000903342	0.000903342	0.000903342	0.182475
BT_0715	0.991183	0.98837	0.975181	0.949441	0.00387597	0.00387597	0.00387597	0.00387597	0.00387597	0.00387597
BT_0716	0.994332	0.980035	0.965083	0.828358	0.00198413	0.00198413	0.00198413	0.00198413	0.00198413	0.00198413
BT_0717	0.991183	0.989387	0.982617	0.95465	0.00178253	0.180036	0.00178253	0.00178253	0.00178253	0.00178253
BT_0718	0.886453	0.871109	0.901092	0.911941	0.692211	0.227273	0.000631313	0.000631313	0.000631313	0.127525
BT_0719	0.9826	0.980934	0.980621	0.869624	0.874333	0.112598	0.00111483	0.00111483	0.00111483	0.00111483
BT_0720	0.959556	0.961614	0.937076	0.899834	0.740928	0.616941	0.102642	0.00050813	0.00050813	0.0482724
BT_0721	0.963593	0.938083	0.9713	0.72529	0.737577	0.0396545	0.000392619	0.000392619	0.000392619	0.000392619
BT_0722	0.979442	0.967957	0.983736	0.973103	0.824018	0.00161031	0.00161031	0.00161031	0.00161031	0.00161031
BT_0723	0.982815	0.99139	0.993227	0.946546	0.956456	0.00358423	0.00358423	0.00358423	0.00358423	0.00358423
BT_0724	0.978417	0.998636	0.994759	0.949807	0.762293	0.474178	0.00469484	0.00469484	0.00469484	0.00469484
BT_0725	0.989405	0.990497	0.992626	0.964404	0.909574	0.335407	0.00110011	0.00110011	0.00110011	0.00110011
BT_0726	0.996114	0.99781	0.996165	0.95994	0.929817	0.00775194	0.00775194	0.00775194	0.00775194	0.00775194
BT_0727	0.944128	0.960386	0.952986	0.952272	0.775947	0.52232	0.000846024	0.000846024	0.000846024	0.266058
BT_0728	0.975802	0.986977	0.980839	0.956979	0.975959	0.871876	0.00111111	0.00111111	0.00111111	0.00111111
BT_0729	0.991327	0.842872	0.796794	0.8489	0.903006	0.944946	0.334441	0.00110742	0.223699	0.00110742
BT_0730	0.983467	0.996972	0.996632	0.988212	0.981959	0.819901	0.300885	0.198623	0.000983284	0.000983284
BT_0731	0.975636	0.874436	0.88476	0.910077	0.851039	0.928166	0.576663	0.0018622	0.0018622	0.0018622
BT_0732	0.63315	0.758142	0.899039	0.808647	0.00143678	0.00143678	0.00143678	0.00143678	0.00143678	0.00143678
BT_0733	0.868824	0.911092	0.916393	0.600688	0.314253	0.301649	0.000724638	0.0485507	0.000724638	0.000724638
BT_0734	0.991128	0.983738	0.986696	0.953002	0.896158	0.908944	0.28734	0.000474158	0.000474158	0.000474158
BT_0735	0.980445	0.988292	0.988335	0.921629	0.548955	0.333822	0.223391	0.000597372	0.227599	0.000597372
BT_0736	0.977746	0.974994	0.968316	0.762092	0.587008	0.595943	0.170137	0.000589971	0.000589971	0.000589971
BT_0737	0.966173	0.980804	0.974149	0.836988	0.836903	0.355355	0.121103	0.00059952	0.00059952	0.00059952
glyA	0.974381	0.976792	0.957336	0.972537	0.835864	0.358669	0.293521	0.00078064	0.00078064	0.00078064
BT_0739	0.976543	0.982469	0.981112	0.976209	0.934799	0.762639	0.273713	0.00135501	0.00135501	0.00135501
BT_0740	0.988286	0.982642	0.988006	0.978769	0.930025	0.795609	0.00185185	0.00185185	0.00185185	0.0203704
BT_0741	0.990572	0.993987	0.982973	0.957762	0.981198	0.773883	0.568665	0.0021645	0.0021645	0.281385
pyrB	0.984415	0.97361	0.978667	0.990048	0.941655	0.952888	0.538525	0.214437	0.00106157	0.00106157
BT_0743	0.973619	0.943635	0.964324	0.944217	0.901609	0.844147	0.435171	0.00042735	0.00042735	0.00042735
BT_0744	0.99123	0.996231	0.99269	0.974573	0.959105	0.844066	0.00191571	0.00191571	0.00191571	0.00191571
BT_0745	0.983037	0.984714	0.979967	0.9586	0.942776	0.881298	0.00132802	0.00132802	0.00132802	0.00132802
BT_0746	0.985105	0.971811	0.908287	0.724907	0.0777042	0.0814157	0.000778816	0.000778816	0.000778816	0.000778816
BT_0747	0.935723	0.934551	0.911629	0.706298	0.560361	0.46218	0.241866	0.000854701	0.000854701	0.000854701
BT_0748	0.937561	0.978978	0.974048	0.896475	0.798573	0.00108932	0.00108932	0.00108932	0.00108932	0.00108932
BT_0749	0.963591	0.953864	0.900838	0.820511	0.620361	0.153703	0.000235405	0.000235405	0.0475518	0.0423154
BT_0750	0.984294	0.992748	0.970314	0.90223	0.517034	0.00137174	0.00137174	0.00137174	0.00137174	0.00137174
BT_0751	0.969363	0.951234	0.960699	0.94461	0.821357	0.000695894	0.000695894	0.000695894	0.000695894	0.000695894
BT_0752	0.981885	0.9854	0.979793	0.965174	0.940505	0.55062	0.00170068	0.00170068	0.00170068	0.00170068
BT_0753	0.978041	0.986659	0.979077	0.938444	0.927921	0.456073	0.191151	0.000974659	0.196881	0.000974659
BT_0754	0.960533	0.949028	0.937089	0.907821	0.635624	0.446019	0.000292654	0.000292654	0.000292654	0.118232
BT_0755	0.966296	0.955844	0.948138	0.823925	0.726171	0.633893	0.00055371	0.00055371	0.00055371	0.00055371
BT_0756	0.948427	0.939418	0.958787	0.894523	0.908655	0.479215	0.000716846	0.000716846	0.000716846	0.000716846
BT_0757	0.961837	0.976526	0.961389	0.902059	0.897381	0.456507	0.000488043	0.000488043	0.0985847	0.000488043
BT_0758	0.977958	0.987985	0.986882	0.962862	0.794907	0.183246	0.0017452	0.0017452	0.0017452	0.0017452
BT_0759	0.977939	0.994222	0.965027	0.865046	0.842927	0.174119	0.00555556	0.00555556	0.00555556	0.00555556
BT_0760	0.960334	0.964724	0.957874	0.942916	0.895659	0.910548	0.000592066	0.000592066	0.119597	0.000592066
BT_0761	0.982537	0.958482	0.943866	0.941228	0.872094	0.324334	0.000488043	0.000488043	0.000488043	0.000488043
BT_0762	0.9874	0.994865	0.989746	0.78083	0.891334	0.00537634	0.00537634	0.00537634	0.00537634	0.00537634
BT_t09	0.99707	0.998499	0.995543	0.896452	0.908618	0.0135135	0.0135135	0.0135135	0.0135135	0.0135135
BT_0763	0.962799	0.987232	0.957805	0.953185	0.864608	0.487902	0.272364	0.00059312	0.23962	0.0604982
BT_0764	0.933497	0.928774	0.942909	0.926382	0.84082	0.654625	0.42189	0.000749064	0.000749064	0.000749064
BT_0765	0.962982	0.982414	0.974169	0.89051	0.855413	0.693459	0.311251	0.0812558	0.000923361	0.110803
BT_0766	0.977339	0.978329	0.97469	0.977518	0.95473	0.855966	0.00124378	0.0808458	0.0298507	0.00124378
BT_0767	0.97	0.991453	0.967596	0.979613	0.951142	0.653045	0.261617	0.00100705	0.0140987	0.00100705
BT_0768	0.979754	0.989549	0.980563	0.962613	0.963353	0.634616	0.569648	0.00167504	0.147404	0.00167504
BT_0769	0.954531	0.979251	0.975811	0.949073	0.958545	0.652855	0.576938	0.0014881	0.0014881	0.0014881
BT_0770	0.99486	0.99305	0.989901	0.861947	0.965388	0.534846	0.459788	0.00223714	0.00223714	0.00223714
BT_0771	0.991073	0.975917	0.975697	0.939774	0.827949	0.683158	0.289139	0.100348	0.000496771	0.000496771
BT_0772	0.986212	0.977148	0.97025	0.978822	0.898227	0.810067	0.42348	0.00209644	0.00209644	0.00209644
BT_0773	0.987273	0.976335	0.987023	0.94946	0.836829	0.33992	0.000588928	0.000588928	0.000588928	0.000588928
BT_0774	0.984225	0.990331	0.941031	0.962475	0.929766	0.669975	0.25031	0.00123916	0.243532	0.00123916
BT_0775	0.964163	0.953079	0.94858	0.90763	0.897938	0.750432	0.194672	0.00063857	0.128991	0.00063857
BT_0776	0.990283	0.994121	0.94042	0.975554	0.892562	0.837869	0.236547	0.00106838	0.00106838	0.00106838
BT_0777	0.982594	0.988967	0.985424	0.982194	0.976711	0.875023	0.316098	0.00193798	0.00193798	0.00193798
BT_0778	0.989154	0.975435	0.97659	0.966987	0.938229	0.797901	0.324469	0.00112613	0.227477	0.00112613
BT_0779	0.9914	0.989085	0.987035	0.960701	0.644642	0.00308642	0.00308642	0.00308642	0.00308642	0.00308642
BT_0780	0.995165	0.993722	0.995661	0.971904	0.894191	0.673568	0.00197239	0.00197239	0.00197239	0.00197239
BT_0781	0.978721	0.985539	0.969532	0.929759	0.840314	0.0733057	0.00138313	0.00138313	0.00138313	0.00138313
BT_0782	0.99495	0.991664	0.997414	0.990536	0.967116	0.912428	0.00490196	0.00490196	0.00490196	0.00490196
BT_0783	0.998411	0.998511	0.998495	0.992497	0.944601	0.462831	0.00529101	0.00529101	0.00529101	0.00529101
BT_0784	0.974826	0.98146	0.97021	0.966701	0.730106	0.195122	0.00406504	0.00406504	0.00406504	0.00406504
BT_0785	0.964146	0.951354	0.871626	0.952361	0.776227	0.200363	0.000665336	0.000665336	0.134398	0.000665336
BT_0786	0.980329	0.970818	0.976712	0.953871	0.521303	0.457758	0.00138313	0.00138313	0.00138313	0.00138313
BT_0787	0.946441	0.979428	0.942595	0.855269	0.370298	0.00116144	0.00116144	0.00116144	0.00116144	0.00116144
BT_0788	0.90271	0.929423	0.953921	0.878394	0.885216	0.827791	0.717059	0.120038	0.173767	0.000884173
BT_0789	0.983025	0.994128	0.988705	0.990332	0.968321	0.962288	0.739333	0.113739	0.00112613	0.00112613
BT_0790	0.974895	0.987409	0.973992	0.956735	0.913564	0.922822	0.731072	0.45294	0.360355	0.241338
BT_0791	0.943164	0.964157	0.940296	0.96503	0.954403	0.866455	0.116968	0.00136612	0.00136612	0.00136612
BT_0792	0.956784	0.965289	0.964183	0.939911	0.774424	0.526799	0.384832	0.000669344	0.000669344	0.000669344
BT_0793	0.943524	0.940246	0.878752	0.847142	0.615072	0.576278	0.000759301	0.000759301	0.000759301	0.000759301
xylE	0.976834	0.965887	0.956668	0.846757	0.466219	0.40566	0.000687285	0.000687285	0.000687285	0.000687285
BT_0795	0.944878	0.949132	0.983299	0.837839	0.430078	0.00161031	0.00161031	0.00161031	0.00161031	0.00161031
BT_0796	0.957126	0.98115	0.954976	0.712548	0.52566	0.425601	0.151311	0.000749064	0.000749064	0.151311
BT_0797	0.990897	0.994826	0.995382	0.950221	0.92507	0.973935	0.385185	0.0037037	0.0037037	0.0037037
BT_0798	0.989197	0.993617	0.995913	0.958815	0.989481	0.803706	0.0897436	0.0042735	0.0042735	0.0042735
BT_0799	0.977487	0.980866	0.973876	0.882928	0.894357	0.733316	0.605406	0.00225225	0.00225225	0.337773
BT_0800	0.984281	0.984205	0.980424	0.97554	0.984791	0.958506	0.803069	0.235431	0.00141243	0.0324859
BT_0801	0.996171	0.993627	0.984121	0.985194	0.991159	0.844427	0.712296	0.0030581	0.0030581	0.0030581
BT_0802	0.98934	0.981672	0.97752	0.911181	0.719126	0.802321	0.316305	0.000583771	0.000583771	0.117922
BT_0803	0.989081	0.981625	0.975935	0.971133	0.951969	0.856445	0.190746	0.000944287	0.000944287	0.190746
BT_0804	0.973513	0.970433	0.973042	0.960449	0.849521	0.816697	0.0765408	0.000649773	0.000649773	0.000649773
BT_0805	0.98932	0.993747	0.993355	0.937916	0.908965	0.58836	0.000952381	0.000952381	0.167707	0.000952381
ileS	0.819076	0.818138	0.89816	0.846208	0.826955	0.762631	0.441816	0.0844457	0.000286615	0.154924
BT_0807	0.987632	0.982308	0.991712	0.959955	0.917344	0.900916	0.00262467	0.00262467	0.00262467	0.00262467
BT_0808	0.992055	0.987262	0.979561	0.973557	0.977069	0.957944	0.00178253	0.00178253	0.00178253	0.00178253
BT_0809	0.985178	0.972825	0.98374	0.968126	0.964989	0.910642	0.000923361	0.000923361	0.000923361	0.000923361
BT_0810	0.99629	0.996681	0.997126	0.967895	0.971578	0.866859	0.0026455	0.0026455	0.0026455	0.0026455
BT_0811	0.934563	0.923905	0.950248	0.606091	0.526371	0.439499	0.00131752	0.00131752	0.00131752	0.00131752
BT_0812	0.620675	0.602125	0.563406	0.00275482	0.00275482	0.00275482	0.00275482	0.00275482	0.00275482	0.00275482
BT_0813	0.764226	0.766226	0.774653	0.649134	0.517083	0.410043	0.000750751	0.000750751	0.000750751	0.000750751
BT_0814	0.978708	0.968003	0.980767	0.946459	0.900576	0.554013	0.0871065	0.00043122	0.00043122	0.00043122
BT_0815	0.958436	0.985364	0.948183	0.948873	0.935316	0.365942	0.318881	0.00181159	0.353598	0.00181159
BT_0816	0.939908	0.972655	0.963288	0.878814	0.663924	0.00228311	0.00228311	0.00228311	0.00228311	0.00228311
BT_0817	0.985703	0.984129	0.980557	0.855414	0.951247	0.00229885	0.00229885	0.00229885	0.00229885	0.00229885
BT_0818	0.919862	0.931076	0.960833	0.795362	0.833973	0.241231	0.000366703	0.000366703	0.0663733	0.000366703
BT_0819	0.994281	0.997691	0.992034	0.951034	0.946699	0.618396	0.00401606	0.00401606	0.00401606	0.00401606
BT_0820	0.991958	0.989592	0.979068	0.985178	0.9291	0.240476	0.00238095	0.00238095	0.00238095	0.00238095
BT_0821	0.980042	0.979533	0.980848	0.965799	0.85971	0.145428	0.000719942	0.000719942	0.000719942	0.000719942
BT_0822	0.986904	0.991336	0.986363	0.94524	0.935377	0.00124378	0.213692	0.00124378	0.00124378	0.00124378
BT_t10	0.998782	0.998134	0.99565	0.961783	0.706802	0.0131579	0.0131579	0.0131579	0.0131579	0.0131579
BT_t11	0.999421	0.996969	0.998547	0.995824	0.660012	0.0131579	0.0131579	0.0131579	0.0131579	0.0131579
BT_0823	0.984025	0.984992	0.966948	0.962503	0.915504	0.290134	0.000710732	0.000710732	0.143568	0.143568
BT_0824	0.940796	0.955028	0.955115	0.840332	0.865341	0.196307	0.000971817	0.000971817	0.000971817	0.000971817
BT_0825	0.91823	0.975552	0.958066	0.879883	0.66433	0.499794	0.12251	0.000694444	0.000694444	0.000694444
BT_0826	0.990097	0.957622	0.966309	0.951624	0.937091	0.704547	0.245493	0.00187266	0.00187266	0.00187266
BT_0827	0.970442	0.947189	0.908693	0.935706	0.897746	0.679926	0.000910747	0.000910747	0.000910747	0.000910747
BT_0828	0.983162	0.992803	0.982107	0.98135	0.643017	0.140255	0.00182149	0.00182149	0.00182149	0.00182149
BT_0829	0.95517	0.959389	0.983004	0.975698	0.66863	0.692791	0.000761035	0.000761035	0.000761035	0.000761035
BT_0830	0.950497	0.951342	0.970452	0.938274	0.931537	0.454219	0.00125313	0.00125313	0.00125313	0.253133
BT_0831	0.972422	0.961935	0.965802	0.962266	0.931028	0.570752	0.15918	0.000788022	0.000788022	0.000788022
BT_0832	0.943038	0.95782	0.963157	0.953588	0.864809	0.449593	0.153335	0.000813008	0.000813008	0.164228
BT_0833	0.995429	0.995094	0.97762	0.964225	0.923934	0.63101	0.00197239	0.00197239	0.00197239	0.00197239
BT_0834	0.960324	0.955364	0.936987	0.967602	0.893574	0.183971	0.000910747	0.000910747	0.183971	0.000910747
BT_0835	0.970011	0.962846	0.908875	0.975563	0.844995	0.244585	0.000884173	0.000884173	0.000884173	0.000884173
BT_0836	0.994961	0.992986	0.986651	0.96596	0.92026	0.0021097	0.0021097	0.0021097	0.0021097	0.0021097
BT_0837	0.983179	0.986874	0.987714	0.979389	0.94082	0.214779	0.000531632	0.000531632	0.10739	0.10739
BT_0838	0.983469	0.975125	0.98268	0.972655	0.744075	0.466952	0.226464	0.00137741	0.00137741	0.00137741
BT_0839	0.987048	0.993845	0.985446	0.982182	0.990589	0.928121	0.235507	0.00362319	0.00362319	0.00362319
BT_0840	0.902138	0.896948	0.872505	0.848918	0.920602	0.591971	0.180227	0.00141844	0.00141844	0.00141844
BT_0841	0.853317	0.811227	0.714242	0.618057	0.548642	0.21148	0.108262	0.0014245	0.0014245	0.0014245
BT_0842	0.934179	0.970079	0.974439	0.849054	0.901102	0.959903	0.534392	0.00529101	0.00529101	0.00529101
BT_0843	0.990232	0.98675	0.993364	0.900932	0.68243	0.378981	0.00280112	0.00280112	0.00280112	0.00280112
BT_0844	0.943157	0.943449	0.971663	0.967367	0.767712	0.0026455	0.267196	0.0026455	0.0026455	0.0026455
BT_0845	0.96077	0.977444	0.962711	0.962414	0.852795	0.00197239	0.467095	0.00197239	0.00197239	0.00197239
BT_0846	0.980887	0.993977	0.989557	0.981281	0.702084	0.00277778	0.00277778	0.00277778	0.00277778	0.00277778
BT_0847	0.994311	0.997972	0.991015	0.976457	0.743561	0.00512821	0.00512821	0.00512821	0.00512821	0.00512821
BT_0848	0.966268	0.990305	0.990655	0.902544	0.930826	0.00456621	0.00456621	0.00456621	0.00456621	0.00456621
BT_0849	0.97809	0.993005	0.98779	0.934156	0.93896	0.00343643	0.372666	0.00343643	0.00343643	0.00343643
BT_0850	0.986203	0.990153	0.988901	0.9214	0.830662	0.00190476	0.00190476	0.00190476	0.00190476	0.00190476
BT_0851	0.989211	0.99206	0.959702	0.970693	0.858863	0.797813	0.00266667	0.00266667	0.00266667	0.00266667
BT_0852	0.940053	0.95804	0.852071	0.970535	0.887859	0.0823045	0.00411523	0.00411523	0.00411523	0.00411523
BT_t12	0.996542	0.986644	0.997729	0.992039	0.833333	0.0128205	0.0128205	0.0128205	0.0128205	0.0128205
BT_t13	0.99704	0.993285	0.983657	0.99026	0.166667	0.903197	0.0128205	0.0128205	0.0128205	0.0128205
BT_0853	0.929979	0.95092	0.946031	0.896227	0.75753	0.516187	0.182895	0.00132275	0.00132275	0.00132275
BT_0854	0.991435	0.997312	0.9961	0.969012	0.989377	0.965251	0.00512821	0.00512821	0.00512821	0.00512821
BT_0855	0.986477	0.985682	0.984775	0.952736	0.836215	0.0610329	0.000782473	0.000782473	0.000782473	0.000782473
BT_0856	0.984785	0.985191	0.987605	0.941416	0.737641	0.434185	0.000726216	0.146696	0.000726216	0.000726216
BT_0857	0.952402	0.964984	0.953808	0.649726	0.804841	0.272235	0.000678887	0.000678887	0.000678887	0.000678887
BT_0858	0.973102	0.972121	0.968943	0.931865	0.901893	0.481266	0.000799361	0.000799361	0.000799361	0.000799361
BT_0859	0.951699	0.956201	0.973394	0.936806	0.913725	0.260561	0.000420875	0.000420875	0.0850168	0.0850168
BT_0860	0.980053	0.991277	0.977858	0.95493	0.815174	0.299259	0.00148148	0.00148148	0.00148148	0.140741
BT_0861	0.942074	0.902335	0.967518	0.930777	0.549914	0.231742	0.000426257	0.000426257	0.000426257	0.043052
BT_0862	0.914623	0.907504	0.974174	0.938637	0.788932	0.455028	0.162168	0.0561668	0.000428449	0.000428449
BT_0863	0.901349	0.921987	0.93065	0.908005	0.773907	0.527191	0.00041511	0.00041511	0.00041511	0.00041511
BT_0864	0.905166	0.880987	0.742729	0.685396	0.761758	0.374421	0.000424088	0.000424088	0.000424088	0.000424088
BT_0865	0.975771	0.992693	0.984573	0.962647	0.84461	0.693545	0.000755858	0.000755858	0.000755858	0.0914588
BT_0866	0.983943	0.980708	0.987628	0.921546	0.821123	0.20283	0.106372	0.000526593	0.000526593	0.000526593
BT_0867	0.96128	0.796997	0.691081	0.79298	0.714787	0.354803	0.0628696	0.000311236	0.0628696	0.000311236
BT_0868	0.987343	0.991354	0.992728	0.957533	0.936734	0.43171	0.00260417	0.00520833	0.00260417	0.00260417
BT_0869	0.993258	0.991379	0.988387	0.946536	0.893747	0.503303	0.00287356	0.479531	0.58046	0.00287356
BT_0870	0.919629	0.926365	0.911192	0.824487	0.784936	0.00590717	0.000843882	0.000843882	0.000843882	0.000843882
BT_0871	0.883045	0.702509	0.616837	0.520233	0.374572	0.000986193	0.000986193	0.000986193	0.000986193	0.000986193
aspS	0.864072	0.875613	0.826109	0.878818	0.708802	0.347494	0.000566893	0.000566893	0.000566893	0.000566893
BT_0873	0.966812	0.989555	0.977614	0.946829	0.891947	0.585755	0.000559284	0.000559284	0.0564877	0.000559284
BT_0874	0.973758	0.99501	0.995676	0.943153	0.967591	0.929485	0.00289855	0.00289855	0.284058	0.00289855
BT_0875	0.992913	0.994298	0.989363	0.970863	0.919051	0.904939	0.00112994	0.00112994	0.00112994	0.00112994
BT_0876	0.983876	0.991104	0.985402	0.973419	0.920776	0.95292	0.335888	0.000896057	0.181004	0.000896057
BT_0877	0.982887	0.989311	0.982657	0.981837	0.920733	0.792781	0.0755064	0.00184162	0.00184162	0.00184162
BT_0878	0.938335	0.968878	0.97994	0.908384	0.909592	0.932892	0.238857	0.323057	0.00161031	0.00161031
BT_0879	0.988407	0.985522	0.988403	0.974701	0.923353	0.742274	0.458878	0.00149477	0.00149477	0.274283
BT_0880	0.991031	0.992487	0.989461	0.979585	0.970466	0.700176	0.00358423	0.00358423	0.00358423	0.00358423
BT_0881	0.981634	0.99672	0.988692	0.955947	0.973459	0.75133	0.388901	0.00239808	0.00239808	0.00239808
BT_0882	0.955122	0.974139	0.941792	0.884294	0.886733	0.809447	0.157078	0.000913242	0.000913242	0.000913242
BT_0883	0.967738	0.944519	0.948946	0.896042	0.766187	0.459984	0.00120337	0.00120337	0.00120337	0.00120337
BT_0884	0.94373	0.970505	0.934023	0.689506	0.925868	0.481982	0.000715308	0.000715308	0.000715308	0.000715308
BT_0885	0.974215	0.9872	0.973776	0.936129	0.901344	0.000910747	0.000910747	0.000910747	0.000910747	0.000910747
BT_0886	0.954811	0.915508	0.868518	0.757716	0.650978	0.141741	0.303258	0.000317763	0.000317763	0.12576
BT_0887	0.969708	0.977654	0.961996	0.951432	0.914128	0.00222222	0.448889	0.00222222	0.00222222	0.00222222
BT_0888	0.942757	0.956457	0.935551	0.876527	0.617579	0.001287	0.001287	0.001287	0.001287	0.001287
BT_0889	0.957815	0.978994	0.950349	0.817882	0.710376	0.000980392	0.000980392	0.000980392	0.000980392	0.000980392
BT_0890	0.952881	0.988269	0.952961	0.895244	0.82109	0.00212314	0.301486	0.00212314	0.00212314	0.00212314
BT_0891	0.947646	0.973462	0.969379	0.928258	0.897485	0.001287	0.001287	0.001287	0.001287	0.001287
BT_0892	0.95056	0.991472	0.954249	0.876367	0.628637	0.00109649	0.00109649	0.00109649	0.00109649	0.00109649
trmD	0.976899	0.987925	0.981793	0.933299	0.534319	0.00147493	0.00147493	0.00147493	0.00147493	0.00147493
BT_0894	0.976244	0.981369	0.96698	0.959997	0.861807	0.141805	0.00049975	0.00049975	0.00049975	0.00049975
BT_0895	0.988919	0.989574	0.938029	0.699669	0.688399	0.333213	0.250766	0.00111857	0.00111857	0.00111857
BT_t14	0.99058	0.997407	0.995729	0.994705	0.991922	0.945575	0.739356	0.012987	0.012987	0.012987
BT_t15	0.99848	0.998762	0.997572	0.99912	0.99854	0.990641	0.934218	0.0135135	0.0135135	0.0135135
BT_t16	0.990401	0.998605	0.993767	0.996549	0.992884	0.983197	0.995139	0.0135135	0.0135135	0.0135135
BT_0896	0.959366	0.98538	0.968902	0.783905	0.700656	0.630963	0.378088	0.000442674	0.000442674	0.000442674
BT_0897	0.983505	0.979876	0.984625	0.945389	0.702057	0.239426	0.000488759	0.0987292	0.000488759	0.0987292
BT_0898	0.967937	0.986401	0.970934	0.918571	0.575627	0.45728	0.151227	0.000395883	0.0799683	0.0799683
BT_0899	0.970176	0.931	0.978448	0.943898	0.896827	0.0783857	0.000388048	0.000388048	0.0783857	0.000388048
BT_0900	0.961333	0.971984	0.976559	0.935438	0.939744	0.000835422	0.000835422	0.000835422	0.000835422	0.000835422
BT_0901	0.954778	0.942376	0.946121	0.908912	0.920876	0.773589	0.000891266	0.000891266	0.000891266	0.000891266
BT_0902	0.987272	0.981717	0.991046	0.978606	0.981107	0.968499	0.00343643	0.00343643	0.00343643	0.00343643
BT_0903	0.96382	0.97946	0.985206	0.903706	0.960171	0.754658	0.00119904	0.242206	0.00119904	0.00119904
BT_0904	0.971568	0.965853	0.968373	0.799942	0.79517	0.0826308	0.000547345	0.000547345	0.110564	0.0931323
BT_0905	0.97405	0.984996	0.891208	0.883638	0.641232	0.168724	0.00137174	0.00137174	0.00137174	0.256516
BT_0906	0.98899	0.982623	0.917324	0.690173	0.856946	0.000971817	0.000971817	0.000971817	0.000971817	0.0116618
BT_0907	0.967993	0.970958	0.967182	0.636255	0.625838	0.336382	0.00101626	0.00101626	0.00101626	0.00101626
BT_0908	0.981938	0.989939	0.979462	0.887742	0.671151	0.521497	0.000918274	0.000918274	0.000918274	0.000918274
BT_0909	0.976972	0.990966	0.977053	0.958776	0.859387	0.27931	0.00114943	0.00114943	0.00114943	0.00114943
BT_0910	0.979675	0.96969	0.955342	0.926593	0.450037	0.202811	0.00100402	0.00100402	0.00100402	0.00100402
BT_0911	0.977407	0.965494	0.986239	0.922141	0.812447	0.326517	0.107774	0.00068306	0.00068306	0.00068306
BT_0912	0.994032	0.991461	0.993329	0.925955	0.834346	0.516484	0.388278	0.003663	0.003663	0.003663
BT_0913	0.944142	0.875541	0.962117	0.799622	0.832309	0.394585	0.231121	0.000762777	0.000762777	0.000762777
BT_0914	0.962452	0.949211	0.894118	0.511446	0.456403	0.372631	0.00104167	0.00104167	0.00104167	0.00104167
rpmG	0.975515	0.985983	0.937525	0.992609	0.661367	0.534392	0.00529101	0.00529101	0.00529101	0.00529101
rpmB	0.946006	0.970524	0.933607	0.936562	0.878823	0.386973	0.00383142	0.00383142	0.00383142	0.00383142
BT_0917	0.926972	0.946231	0.931283	0.939812	0.765048	0.726486	0.000861326	0.000861326	0.086994	0.000861326
BT_0918	0.98429	0.986251	0.986946	0.979232	0.958158	0.468538	0.364313	0.278731	0.0973154	0.144295
BT_0919	0.989521	0.994264	0.989274	0.978843	0.980469	0.962304	0.896821	0.489397	0.275862	0.316092
BT_0920	0.975255	0.981701	0.990004	0.941634	0.907881	0.47537	0.000980392	0.000980392	0.000980392	0.000980392
BT_0921	0.948192	0.897597	0.898347	0.884786	0.864291	0.230134	0.165208	0.000224467	0.0906846	0.0906846
BT_0922	0.660849	0.698537	0.580353	0.492951	0.145125	0.00113379	0.00113379	0.00113379	0.00113379	0.00113379
BT_0923	0.972986	0.97299	0.945933	0.949474	0.593311	0.00228311	0.00228311	0.00228311	0.00228311	0.00228311
BT_0924	0.953374	0.970743	0.956101	0.941797	0.846564	0.201175	0.000868056	0.000868056	0.000868056	0.000868056
BT_0925	0.994756	0.98122	0.988518	0.973281	0.917134	0.817329	0.00134409	0.00134409	0.00134409	0.00134409
BT_0926	0.991834	0.986827	0.970028	0.970908	0.892739	0.541386	0.00104493	0.211076	0.00104493	0.00104493
BT_0927	0.985766	0.990856	0.972217	0.97004	0.92445	0.385606	0.000782473	0.000782473	0.000782473	0.000782473
BT_0928	0.971726	0.98739	0.972393	0.984104	0.908865	0.619222	0.00147493	0.00147493	0.00147493	0.00147493
BT_0929	0.949963	0.960092	0.935586	0.784583	0.884648	0.335309	0.000669344	0.000669344	0.000669344	0.000669344
BT_t17	0.998074	0.992967	0.997117	0.977085	1	0.151899	0.0126582	0.0126582	0.0126582	0.0126582
BT_0930	0.96125	0.972824	0.988316	0.896955	0.841352	0.334493	0.00497512	0.00497512	0.00497512	0.00497512
BT_0931	0.979994	0.980782	0.977204	0.905252	0.846974	0.728973	0.297674	0.00155039	0.313178	0.00155039
BT_0932	0.992945	0.993527	0.991698	0.955526	0.710369	0.739873	0.00268817	0.00268817	0.00268817	0.00268817
BT_0933	0.990067	0.985804	0.976914	0.634886	0.734657	0.672043	0.00537634	0.00537634	0.00537634	0.00537634
BT_0934	0.987404	0.993779	0.940873	0.975104	0.626794	0.00343643	0.00343643	0.00343643	0.00343643	0.00343643
BT_0935	0.989912	0.995722	0.991153	0.972083	0.448889	0.00444444	0.00444444	0.00444444	0.00444444	0.00444444
BT_0936	0.974188	0.983931	0.983821	0.92711	0.00330033	0.00330033	0.00330033	0.00330033	0.00330033	0.00330033
BT_0937	0.98871	0.99444	0.986297	0.926557	0.00396825	0.00396825	0.00396825	0.00396825	0.00396825	0.00396825
BT_0938	0.986464	0.993425	0.979219	0.877577	0.663602	0.00277778	0.00277778	0.00277778	0.00277778	0.00277778
BT_0939	0.958436	0.967071	0.963748	0.952937	0.00396825	0.00396825	0.00396825	0.00396825	0.00396825	0.00396825
BT_0940	0.957064	0.946927	0.935715	0.883756	0.456775	0.00215054	0.00215054	0.00215054	0.00215054	0.00215054
BT_0941	0.970535	0.980873	0.989084	0.925344	0.909199	0.00378788	0.00378788	0.00378788	0.00378788	0.00378788
BT_0942	0.958269	0.970624	0.988125	0.96944	0.642967	0.25602	0.134347	0.00126743	0.00126743	0.00126743
BT_0943	0.942835	0.965228	0.952075	0.926819	0.864568	0.47302	0.111849	0.00110742	0.00110742	0.00110742
BT_0944	0.946917	0.959062	0.984152	0.848285	0.823108	0.403221	0.00292398	0.00292398	0.00292398	0.00292398
BT_0945	0.981659	0.964548	0.966368	0.947798	0.930225	0.0021097	0.316873	0.0021097	0.0021097	0.0021097
BT_0946	0.889674	0.940255	0.93638	0.918436	0.887065	0.59364	0.194521	0.00133869	0.00133869	0.00133869
BT_0947	0.972296	0.98511	0.973904	0.901927	0.966713	0.937401	0.343537	0.00170068	0.00170068	0.00170068
BT_0948	0.975429	0.98605	0.98469	0.975906	0.960084	0.738758	0.212389	0.000983284	0.000983284	0.000983284
BT_0949	0.997794	0.996288	0.998287	0.988172	0.977482	0.846897	0.442982	0.00438596	0.00438596	0.00438596
BT_0950	0.955802	0.992815	0.988333	0.967672	0.947432	0.522632	0.387198	0.000557414	0.000557414	0.000557414
BT_0951	0.992983	0.985725	0.992123	0.974483	0.885146	0.541702	0.2	0.35625	0.34375	0.00208333
BT_0952	0.978436	0.98845	0.964174	0.968357	0.712735	0.244848	0.1466	0.00121212	0.00121212	0.00121212
BT_0953	0.986219	0.992404	0.991755	0.964007	0.846656	0.0858641	0.0010101	0.0010101	0.0010101	0.0010101
BT_t18	0.996032	0.996395	0.989007	0.976283	0.986198	0.942433	0.0136986	0.0136986	0.0136986	0.0136986
BT_0954	0.989939	0.986367	0.968346	0.962144	0.756056	0.522378	0.200791	0.000707714	0.000707714	0.0909118
BT_0955	0.963037	0.956703	0.954065	0.892946	0.582594	0.338859	0.314403	0.0010101	0.0010101	0.0010101
BT_0956	0.982222	0.980303	0.95364	0.899473	0.510541	0.455181	0.000843882	0.000843882	0.000843882	0.000843882
BT_0957	0.968944	0.976118	0.944672	0.893054	0.814108	0.12735	0.000854701	0.000854701	0.000854701	0.000854701
BT_0958	0.948546	0.941299	0.931705	0.841939	0.763045	0.554026	0.0814192	0.0506266	0.000250627	0.0506266
BT_0959	0.970696	0.972292	0.949802	0.969441	0.966329	0.861268	0.00196078	0.00196078	0.00196078	0.00196078
BT_0960	0.987871	0.977353	0.939764	0.927803	0.875227	0.298362	0.000542888	0.000542888	0.000542888	0.000542888
BT_0961	0.988319	0.974224	0.98553	0.981459	0.908583	0.00229885	0.441379	0.00229885	0.00229885	0.00229885
BT_0962	0.970743	0.987281	0.987006	0.95924	0.931739	0.550791	0.210938	0.000712251	0.000712251	0.000712251
BT_0963	0.972684	0.975879	0.982997	0.831663	0.906335	0.726159	0.000662691	0.000662691	0.000662691	0.000662691
BT_0964	0.960371	0.959011	0.941356	0.909264	0.898609	0.854441	0.000416146	0.000416146	0.000416146	0.0645027
BT_0965	0.963843	0.985356	0.976897	0.920003	0.838336	0.644007	0.00102564	0.00102564	0.00102564	0.00102564
BT_0966	0.973839	0.940707	0.970605	0.966193	0.958273	0.783272	0.00181159	0.00181159	0.00181159	0.00181159
BT_0967	0.982995	0.935555	0.978769	0.96027	0.971782	0.94346	0.0045045	0.0045045	0.0045045	0.0045045
BT_0968	0.784407	0.809889	0.750522	0.721777	0.644164	0.147133	0.000318979	0.000318979	0.000318979	0.000318979
BT_0969	0.991193	0.985778	0.993952	0.904681	0.863955	0.658153	0.000918274	0.000918274	0.000918274	0.000918274
BT_0970	0.967299	0.981333	0.983261	0.955653	0.942544	0.64789	0.00161031	0.00161031	0.00161031	0.00161031
BT_0971	0.996158	0.986527	0.981389	0.981121	0.904165	0.556982	0.00125313	0.00125313	0.379488	0.00125313
BT_0972	0.995038	0.994706	0.992383	0.943821	0.742845	0.339263	0.00123457	0.249383	0.00123457	0.00123457
BT_0973	0.995382	0.993875	0.987545	0.922852	0.69646	0.0713306	0.00137174	0.00137174	0.00137174	0.178326
BT_0974	0.994438	0.991693	0.985695	0.872809	0.781235	0.801586	0.0020202	0.0020202	0.0020202	0.119192
BT_0975	0.993907	0.993686	0.991025	0.952061	0.9414	0.933153	0.885357	0.00130208	0.263021	0.00130208
BT_0976	0.972778	0.974987	0.99453	0.957268	0.848978	0.81555	0.257345	0.000797448	0.000797448	0.000797448
BT_0977	0.985206	0.991652	0.991562	0.98842	0.981144	0.970359	0.400794	0.00396825	0.00396825	0.00396825
BT_0978	0.988243	0.985461	0.982888	0.960739	0.8137	0.81995	0.00203252	0.00203252	0.00203252	0.348221
BT_0979	0.943661	0.983434	0.886243	0.909976	0.507503	0.250147	0.217584	0.000322997	0.0571705	0.000322997
BT_0980	0.954689	0.977511	0.866939	0.893061	0.791482	0.0493167	0.000594177	0.000594177	0.120024	0.000594177
BT_0981	0.967502	0.979671	0.93965	0.911907	0.789326	0.366913	0.000226296	0.000226296	0.0457117	0.000226296
BT_0982	0.98751	0.988334	0.992859	0.951162	0.00396825	0.626984	0.00396825	0.00396825	0.321429	0.00396825
BT_0983	0.977139	0.97217	0.958579	0.919279	0.716328	0.192258	0.211248	0.000377501	0.000377501	0.000377501
BT_0984	0.954203	0.933462	0.959393	0.902385	0.613416	0.0837479	0.000414594	0.000414594	0.0837479	0.000414594
BT_0985	0.960772	0.962516	0.984551	0.858227	0.551978	0.00069735	0.00069735	0.00069735	0.00069735	0.00069735
BT_0986	0.979645	0.976623	0.982003	0.940884	0.759043	0.244445	0.06088	0.000301386	0.0406093	0.06088
BT_0987	0.978241	0.976423	0.961838	0.809022	0.86802	0.502294	0.000660066	0.000660066	0.000660066	0.000660066
BT_0988	0.982788	0.975801	0.955095	0.928094	0.915129	0.585985	0.000377074	0.000377074	0.0761689	0.000377074
BT_0989	0.995201	0.989392	0.993985	0.96781	0.903591	0.63054	0.000730994	0.000730994	0.000730994	0.000730994
BT_0990	0.985682	0.980297	0.973122	0.974202	0.883922	0.0014556	0.0014556	0.0014556	0.0014556	0.147016
BT_0991	0.99107	0.997548	0.990274	0.953718	0.659855	0.00209644	0.00209644	0.00209644	0.00209644	0.188679
BT_0992	0.882112	0.967233	0.95639	0.81198	0.51097	0.171702	0.000350508	0.000350508	0.0708027	0.000350508
BT_0993	0.787616	0.788004	0.692318	0.732044	0.477622	0.123208	0.000304971	0.000304971	0.000304971	0.000304971
BT_0994	0.897999	0.962125	0.935709	0.911418	0.874882	0.229826	0.134667	0.000666667	0.000666667	0.000666667
BT_0995	0.971186	0.973697	0.979742	0.948961	0.837432	0.492343	0.238771	0.00118203	0.238771	0.00118203
BT_0996	0.964908	0.966861	0.95144	0.853222	0.737631	0.314875	0.000234907	0.000234907	0.044304	0.000234907
BT_0997	0.954549	0.975178	0.954966	0.93947	0.712229	0.184603	0.000381388	0.000381388	0.0770404	0.000381388
BT_0998	0.968637	0.982428	0.987729	0.968701	0.967828	0.855894	0.391238	0.000411015	0.000411015	0.0830251
BT_0999	0.996251	0.992274	0.992331	0.978758	0.979938	0.939763	0.322344	0.0018315	0.0018315	0.0018315
BT_1000	0.963957	0.982409	0.955735	0.939239	0.75407	0.167704	0.00041511	0.0793726	0.00041511	0.00041511
BT_1001	0.958727	0.935968	0.877317	0.931599	0.885241	0.0794849	0.000456621	0.000456621	0.0922374	0.000456621
BT_1002	0.94183	0.921454	0.957877	0.892913	0.750196	0.14347	0.000537634	0.000537634	0.000537634	0.000537634
BT_1003	0.929307	0.974012	0.942504	0.867541	0.536132	0.182049	0.000476872	0.000476872	0.0963281	0.000476872
BT_1004	0.975449	0.97702	0.954805	0.943658	0.945878	0.61596	0.467684	0.00129199	0.00129199	0.00129199
BT_1005	0.957009	0.970834	0.952869	0.959061	0.957088	0.733236	0.00387597	0.00387597	0.00387597	0.00387597
BT_1006	0.949995	0.949034	0.971968	0.901038	0.910709	0.814062	0.00137174	0.00137174	0.00137174	0.277092
BT_1007	0.987452	0.99068	0.978179	0.895883	0.800137	0.888808	0.170128	0.00126263	0.255051	0.00126263
BT_1008	0.979586	0.984847	0.986798	0.980516	0.954474	0.36782	0.0810896	0.00126743	0.00126743	0.217997
BT_1009	0.984032	0.987392	0.981408	0.981628	0.972206	0.555467	0.215122	0.00106496	0.00106496	0.00106496
BT_1010	0.95288	0.948773	0.916438	0.890977	0.935063	0.783476	0.259484	0.00040404	0.00040404	0.00040404
BT_1011	0.981951	0.991744	0.987634	0.94276	0.749887	0.582328	0.000831255	0.000831255	0.000831255	0.000831255
BT_1012	0.966895	0.964375	0.974663	0.699735	0.395361	0.355923	0.177094	0.000688705	0.000688705	0.000688705
BT_1013	0.949933	0.94893	0.953517	0.840025	0.582151	0.414175	0.228913	0.000258198	0.000258198	0.000258198
BT_1014	0.978583	0.989505	0.979145	0.954467	0.893067	0.643603	0.132807	0.000657462	0.000657462	0.000657462
BT_1015	0.990563	0.987792	0.986559	0.946892	0.895859	0.344595	0.341216	0.00112613	0.00112613	0.00112613
BT_1016	0.993993	0.987182	0.994457	0.949126	0.941656	0.525285	0.128991	0.00127714	0.00127714	0.00127714
BT_1017	0.975249	0.98249	0.958452	0.940629	0.912686	0.620271	0.102956	0.102956	0.000509684	0.0851172
BT_1018	0.9575	0.975326	0.944445	0.930198	0.924278	0.776862	0.374225	0.000747384	0.000747384	0.000747384
BT_1019	0.725486	0.82144	0.814253	0.674357	0.688204	0.00036075	0.00036075	0.00036075	0.00036075	0.00036075
BT_1020	0.784296	0.678769	0.65909	0.512518	0.299374	0.100801	0.0003003	0.0003003	0.0003003	0.0003003
BT_1021	0.981842	0.992482	0.981017	0.968351	0.568858	0.00117371	0.00117371	0.00117371	0.00117371	0.00117371
BT_1022	0.987535	0.99601	0.993374	0.948769	0.912108	0.301943	0.00149477	0.00149477	0.00149477	0.00149477
BT_1023	0.975459	0.971192	0.980201	0.936906	0.897878	0.000574713	0.000574713	0.000574713	0.000574713	0.000574713
BT_1024	0.965879	0.961631	0.957313	0.885544	0.505316	0.000435161	0.000435161	0.000435161	0.000435161	0.000435161
BT_1025	0.841614	0.868645	0.886328	0.649575	0.376031	0.231539	0.0610456	0.000302206	0.000302206	0.000302206
BT_1026	0.803519	0.816788	0.827991	0.414668	0.000691563	0.000691563	0.000691563	0.139696	0.000691563	0.000691563
BT_1027	0.992844	0.99381	0.989756	0.980016	0.00537634	0.00537634	0.00537634	0.00537634	0.00537634	0.00537634
BT_1028	0.971071	0.975636	0.959942	0.891235	0.3633	0.00045977	0.00045977	0.00045977	0.00045977	0.00045977
BT_1029	0.957935	0.965014	0.959754	0.914033	0.560449	0.000302206	0.174934	0.0305228	0.0519794	0.000302206
BT_1030	0.937604	0.931487	0.935341	0.898126	0.769447	0.000677507	0.000677507	0.0684282	0.000677507	0.000677507
BT_1031	0.944134	0.917822	0.927925	0.882563	0.615485	0.00111857	0.00111857	0.00111857	0.00111857	0.00111857
BT_1032	0.878555	0.832555	0.85644	0.836457	0.87203	0.242257	0.000440335	0.000440335	0.000440335	0.0361074
BT_1033	0.955693	0.977126	0.982866	0.964182	0.893692	0.870659	0.00103199	0.00103199	0.00103199	0.116615
BT_1034	0.937301	0.958837	0.957157	0.926938	0.848091	0.902958	0.000750751	0.000750751	0.000750751	0.000750751
BT_1035	0.951159	0.900479	0.883141	0.763077	0.887596	0.209944	0.09161	0.000453515	0.000453515	0.000453515
BT_1036	0.825575	0.685811	0.752951	0.644901	0.599343	0.000740741	0.14963	0.000740741	0.000740741	0.000740741
BT_1037	0.862402	0.626424	0.365504	0.641742	0.140308	0.385259	0.0185185	0.000841751	0.000841751	0.000841751
BT_1038	0.893112	0.916333	0.773704	0.881222	0.485601	0.274514	0.13392	0.000977517	0.000977517	0.000977517
BT_1039	0.962274	0.978103	0.892272	0.923919	0.8127	0.41283	0.0593434	0.000631313	0.000631313	0.000631313
BT_1040	0.968424	0.977812	0.97111	0.883151	0.842611	0.603313	0.12085	0.000361925	0.000361925	0.000361925
BT_1041	0.974957	0.958772	0.953572	0.866319	0.863257	0.889701	0.000805153	0.000805153	0.000805153	0.000805153
BT_1042	0.918525	0.942282	0.928065	0.870037	0.616714	0.444803	0.000303582	0.000303582	0.000303582	0.000303582
BT_1043	0.857952	0.867801	0.506999	0.234422	0.0426569	0.000609385	0.123096	0.000609385	0.000609385	0.000609385
BT_1044	0.958096	0.938323	0.97655	0.876218	0.608691	0.168952	0.000913242	0.000913242	0.000913242	0.000913242
BT_1045	0.967223	0.98004	0.948626	0.945078	0.95342	0.443062	0.000839631	0.000839631	0.000839631	0.000839631
BT_1046	0.89984	0.899015	0.897652	0.771438	0.714336	0.475021	0.0510096	0.000354233	0.000354233	0.000354233
BT_1047	0.966086	0.985872	0.840865	0.864522	0.889569	0.439437	0.02589	0.000647249	0.000647249	0.000647249
BT_1048	0.969935	0.968348	0.956941	0.89962	0.828729	0.367317	0.42222	0.000886525	0.000886525	0.000886525
BT_1049	0.983173	0.955024	0.894833	0.902634	0.53933	0.000846024	0.0947134	0.000846024	0.000846024	0.000846024
BT_1050	0.971085	0.979192	0.986684	0.890527	0.792426	0.222958	0.00110375	0.00110375	0.00110375	0.00110375
BT_1051	0.971042	0.929945	0.955429	0.900389	0.914423	0.292455	0.000430663	0.086994	0.086994	0.000430663
BT_1052	0.987413	0.989377	0.989665	0.930817	0.885475	0.333182	0.0161128	0.00100705	0.00100705	0.00100705
BT_1053	0.983379	0.993362	0.9828	0.952367	0.932042	0.00164204	0.103448	0.00164204	0.00164204	0.00164204
BT_1054	0.983235	0.976394	0.980035	0.962943	0.949448	0.407498	0.00031506	0.00031506	0.00031506	0.00031506
BT_1055	0.983849	0.979359	0.993857	0.965543	0.845123	0.917298	0.0015949	0.0015949	0.0015949	0.0015949
BT_1056	0.964778	0.967626	0.974132	0.964302	0.881789	0.681268	0.00123457	0.00123457	0.249383	0.00123457
BT_1057	0.965017	0.973869	0.966321	0.937434	0.789773	0.00034904	0.00034904	0.00034904	0.00034904	0.00034904
BT_1058	0.978597	0.981306	0.970855	0.984307	0.845843	0.659368	0.000881834	0.000881834	0.000881834	0.000881834
BT_1059	0.967737	0.975865	0.961856	0.962161	0.935774	0.691642	0.00107527	0.00107527	0.00107527	0.00107527
BT_1060	0.988557	0.993917	0.991638	0.953369	0.822446	0.662091	0.00104822	0.00104822	0.00104822	0.00104822
BT_1061	0.984876	0.987701	0.97666	0.964453	0.943466	0.65589	0.00104167	0.00104167	0.00104167	0.00104167
BT_1062	0.919585	0.94434	0.970029	0.933873	0.903124	0.720067	0.0929075	0.00104822	0.00104822	0.00104822
BT_1063	0.946513	0.941722	0.906623	0.770269	0.713531	0.522385	0.229496	0.000587889	0.000587889	0.000587889
BT_1064	0.955859	0.957957	0.947579	0.903454	0.632353	0.636331	0.171332	0.000848176	0.000848176	0.000848176
BT_1065	0.986904	0.983359	0.989238	0.949551	0.311295	0.00275482	0.00275482	0.00275482	0.00275482	0.00275482
BT_1066	0.992039	0.994273	0.988669	0.951443	0.697677	0.419734	0.00175439	0.00175439	0.00175439	0.00175439
BT_1067	0.987163	0.980021	0.935876	0.913544	0.842581	0.000547345	0.078115	0.000547345	0.000547345	0.000547345
BT_1068	0.995414	0.996874	0.991865	0.877461	0.913316	0.00289855	0.0811594	0.00289855	0.00289855	0.00289855
BT_1069	0.987918	0.980267	0.967094	0.94112	0.987586	0.660334	0.00184162	0.00184162	0.00184162	0.00184162
BT_1070	0.987878	0.990395	0.978366	0.939825	0.917346	0.599099	0.000766284	0.000766284	0.154789	0.154789
BT_1071	0.99087	0.997225	0.9965	0.972125	0.988094	0.846168	0.00245098	0.495098	0.00245098	0.00245098
BT_1072	0.988271	0.991704	0.995395	0.966016	0.871541	0.892032	0.0018018	0.0018018	0.0018018	0.0018018
BT_1073	0.948104	0.975078	0.966759	0.952567	0.909704	0.905406	0.153488	0.00155039	0.00155039	0.00155039
BT_1074	0.987522	0.981524	0.989615	0.908631	0.838443	0.567653	0.158805	0.00157233	0.00157233	0.00157233
BT_1075	0.963063	0.955784	0.957668	0.858764	0.805407	0.398831	0.000963391	0.000963391	0.000963391	0.194605
BT_1076	0.983482	0.98204	0.962603	0.962222	0.819861	0.597383	0.00128205	0.00128205	0.00128205	0.00128205
BT_t19	0.996878	0.996856	0.99765	0.928683	0.645107	0.993881	0.0135135	0.0135135	0.0135135	0.0135135
BT_1077	0.951692	0.961137	0.97505	0.962687	0.788834	0.306758	0.000759301	0.153379	0.123137	0.000759301
BT_1078	0.981888	0.989231	0.98651	0.933314	0.886034	0.170897	0.00169205	0.00169205	0.00169205	0.00169205
BT_1079	0.992679	0.99468	0.992746	0.966261	0.915179	0.187037	0.00185185	0.00185185	0.00185185	0.00185185
BT_1080	0.979691	0.986351	0.978266	0.980501	0.782436	0.00222222	0.00222222	0.284444	0.00222222	0.00222222
recR	0.981739	0.989647	0.980235	0.965539	0.651589	0.490291	0.00161812	0.0614887	0.00161812	0.00161812
BT_1082	0.732803	0.795596	0.783603	0.244633	0.355781	0.03265	0.000759301	0.000759301	0.000759301	0.000759301
engB	0.975575	0.976898	0.940289	0.122764	0.72284	0.00164204	0.00164204	0.00164204	0.00164204	0.00164204
BT_1084	0.966964	0.939926	0.93516	0.924177	0.944111	0.344363	0.00166667	0.00166667	0.00166667	0.00166667
BT_1085	0.988836	0.993449	0.953074	0.905834	0.894928	0.847409	0.00252525	0.00252525	0.255051	0.300074
BT_1086	0.943283	0.976704	0.946033	0.90483	0.889446	0.610239	0.000502765	0.000502765	0.000502765	0.000502765
BT_1087	0.965433	0.960863	0.991321	0.925877	0.929964	0.425812	0.000645995	0.000645995	0.000645995	0.000645995
BT_1088	0.992136	0.989319	0.991382	0.885561	0.917827	0.289884	0.00107181	0.00107181	0.00107181	0.00107181
BT_1089	0.983494	0.989098	0.966999	0.934082	0.900781	0.507138	0.00146199	0.00146199	0.00146199	0.00146199
BT_1090	0.991412	0.980715	0.975637	0.930028	0.894733	0.647988	0.16368	0.00119474	0.00119474	0.00119474
BT_1091	0.987121	0.98721	0.98051	0.9354	0.789675	0.215731	0.176587	0.00045106	0.175011	0.00045106
BT_1092	0.977667	0.97855	0.976577	0.945249	0.73713	0.0444444	0.00277778	0.00277778	0.280556	0.00277778
BT_1093	0.974404	0.97782	0.99033	0.892417	0.971215	0.147645	0.000905797	0.000905797	0.274457	0.000905797
BT_1094	0.968862	0.990411	0.984697	0.982447	0.813328	0.756269	0.00421941	0.00421941	0.00421941	0.00421941
BT_1095	0.990137	0.995144	0.987401	0.969071	0.97107	0.38141	0.00320513	0.00320513	0.00320513	0.00320513
BT_1096	0.979222	0.993798	0.98559	0.966104	0.873012	0.838768	0.00215054	0.00215054	0.00215054	0.00215054
BT_1097	0.976336	0.986363	0.98748	0.973502	0.96866	0.698122	0.00392157	0.00392157	0.00392157	0.00392157
mgsA	0.970077	0.961564	0.967022	0.961223	0.923491	0.366692	0.0018622	0.0018622	0.0018622	0.188082
BT_1099	0.97168	0.976849	0.97524	0.950556	0.883886	0.724202	0.00123457	0.00123457	0.00123457	0.00123457
BT_1100	0.990725	0.985836	0.974668	0.955256	0.916671	0.859051	0.157874	0.000390778	0.000390778	0.0651369
BT_1101	0.985352	0.985899	0.984873	0.947801	0.915908	0.645531	0.000445038	0.0898976	0.143358	0.000445038
pfkA	0.956658	0.985129	0.973656	0.950283	0.90862	0.289408	0.00101626	0.00101626	0.00101626	0.00101626
BT_1103	0.986746	0.989331	0.979271	0.958613	0.937895	0.690828	0.0020202	0.0020202	0.0020202	0.0020202
BT_1104	0.991844	0.991752	0.983412	0.984752	0.912887	0.751331	0.002331	0.002331	0.002331	0.439632
gpmA	0.963872	0.990218	0.969083	0.931808	0.940831	0.217333	0.00133333	0.00133333	0.269333	0.269333
BT_1106	0.975759	0.97634	0.980969	0.970154	0.900912	0.401992	0.000952381	0.000952381	0.191429	0.000952381
BT_1107	0.988808	0.987781	0.98841	0.968976	0.886099	0.39287	0.00207039	0.00207039	0.00207039	0.00207039
BT_1108	0.990118	0.981758	0.975036	0.93776	0.956375	0.379573	0.00137741	0.00137741	0.00137741	0.00137741
BT_1109	0.981207	0.990429	0.992558	0.982365	0.887015	0.788041	0.00220751	0.00220751	0.00220751	0.368653
BT_1110	0.987081	0.987223	0.992866	0.991834	0.990208	0.864576	0.0047619	0.0047619	0.0047619	0.0047619
BT_1111	0.913313	0.97921	0.959657	0.830885	0.825872	0.78163	0.0045045	0.0045045	0.454955	0.0045045
BT_1112	0.994009	0.997953	0.989338	0.966605	0.880659	0.343537	0.00340136	0.00340136	0.00340136	0.00340136
BT_1113	0.994563	0.99385	0.986322	0.988874	0.95288	0.896519	0.507123	0.002849	0.0598291	0.002849
BT_1114	0.995451	0.980909	0.988204	0.963913	0.972705	0.636332	0.0523256	0.000968992	0.00775194	0.000968992
BT_1115	0.980689	0.990745	0.931346	0.865737	0.806056	0.374595	0.122078	0.000865801	0.000865801	0.000865801
BT_1116	0.965849	0.990993	0.986462	0.967427	0.625987	0.00179211	0.00179211	0.00179211	0.00179211	0.00179211
BT_1117	0.96817	0.985872	0.979507	0.951414	0.559996	0.00273224	0.00273224	0.00273224	0.00273224	0.00273224
BT_1118	0.975825	0.973803	0.887758	0.868595	0.609407	0.126805	0.000627746	0.000627746	0.0288763	0.000627746
BT_1119	0.944752	0.962161	0.92126	0.83136	0.809407	0.726263	0.507871	0.000370782	0.0311457	0.000370782
BT_1120	0.99628	0.998084	0.996919	0.992242	0.568339	0.279167	0.00416667	0.00416667	0.00416667	0.00416667
BT_1121	0.979876	0.963008	0.94893	0.911892	0.698339	0.690212	0.000621891	0.000621891	0.000621891	0.000621891
BT_1122	0.987409	0.965505	0.964603	0.953782	0.79043	0.241768	0.162748	0.161039	0.000865801	0.000865801
BT_1123	0.993162	0.990781	0.995312	0.956977	0.904047	0.446796	0.478819	0.00108578	0.00108578	0.00108578
BT_1124	0.992028	0.994593	0.992505	0.956326	0.950336	0.83549	0.729893	0.217907	0.00107875	0.00107875
BT_1125	0.957223	0.97707	0.987849	0.92409	0.903218	0.559945	0.149606	0.00131234	0.00131234	0.00131234
BT_1126	0.990761	0.974065	0.961361	0.932658	0.683968	0.38419	0.100946	0.00105152	0.00105152	0.00105152
BT_1127	0.979665	0.993719	0.981462	0.845028	0.770758	0.264785	0.38448	0.00176367	0.00176367	0.00176367
BT_1128	0.994949	0.993532	0.98908	0.942403	0.00229885	0.487356	0.091954	0.00229885	0.00229885	0.00229885
BT_1129	0.996105	0.996351	0.992926	0.953707	0.888603	0.278846	0.00320513	0.00320513	0.00320513	0.00320513
BT_1130	0.994218	0.997812	0.996423	0.980411	0.848096	0.00308642	0.00308642	0.00308642	0.00308642	0.00308642
BT_1131	0.980093	0.994303	0.992967	0.903467	0.913782	0.543011	0.00537634	0.00537634	0.00537634	0.00537634
BT_1132	0.991966	0.991393	0.98711	0.953174	0.951762	0.228889	0.00222222	0.00222222	0.00222222	0.224444
BT_1133	0.993753	0.994939	0.994993	0.963959	0.867165	0.278902	0.00178253	0.00178253	0.00178253	0.15508
BT_1134	0.995625	0.99497	0.983367	0.990569	0.887513	0.750579	0.00262467	0.00262467	0.00262467	0.00262467
BT_1135	0.992683	0.993409	0.995026	0.973935	0.931006	0.779808	0.00166667	0.272148	0.00166667	0.00166667
BT_1136	0.986367	0.996808	0.9966	0.982411	0.980365	0.942574	0.00469484	0.00469484	0.00469484	0.00469484
BT_1137	0.993779	0.996012	0.993241	0.983971	0.938427	0.378277	0.00374532	0.00374532	0.00374532	0.00374532
BT_1138	0.978824	0.961638	0.954442	0.956053	0.873711	0.681554	0.000809061	0.000809061	0.065534	0.0938511
BT_1139	0.994814	0.994413	0.991724	0.984861	0.9519	0.719896	0.000944287	0.000944287	0.00566572	0.000944287
BT_1140	0.992147	0.997004	0.995108	0.969985	0.95227	0.780217	0.00250627	0.00250627	0.00250627	0.00250627
BT_1141	0.993385	0.991235	0.969026	0.965571	0.970062	0.861103	0.00108225	0.0541126	0.218615	0.00108225
BT_1142	0.994479	0.990911	0.991826	0.95121	0.875315	0.0123457	0.00205761	0.00205761	0.00205761	0.00205761
BT_1143	0.995909	0.997382	0.996487	0.993175	0.983496	0.00497512	0.502488	0.00497512	0.00497512	0.00497512
BT_1144	0.956322	0.951314	0.972398	0.938908	0.838711	0.799687	0.00117371	0.00117371	0.237089	0.00117371
gidB	0.996898	0.989208	0.981791	0.969269	0.993107	0.987489	0.428919	0.00161031	0.00161031	0.00161031
BT_1146	0.979221	0.988372	0.990205	0.98594	0.984198	0.967916	0.236363	0.00163399	0.00163399	0.00163399
BT_1147	0.971773	0.969476	0.96717	0.657767	0.615304	0.516942	0.314366	0.000350877	0.000350877	0.000350877
BT_1148	0.989801	0.97756	0.96613	0.819746	0.942547	0.00175439	0.00175439	0.00175439	0.00175439	0.00175439
BT_1149	0.985528	0.915519	0.947124	0.918713	0.435009	0.00092081	0.00092081	0.00092081	0.130494	0.00092081
BT_1150	0.990354	0.995604	0.986683	0.963029	0.767404	0.00164204	0.00164204	0.00164204	0.00164204	0.00164204
BT_1151	0.968697	0.979655	0.97807	0.965083	0.895485	0.352172	0.0128205	0.000801282	0.000801282	0.242788
BT_1152	0.992182	0.995035	0.983092	0.922416	0.896446	0.00108578	0.109663	0.00108578	0.00108578	0.00108578
BT_1153	0.977007	0.982122	0.977648	0.980692	0.901036	0.410932	0.00093633	0.00093633	0.0945693	0.00093633
BT_1154	0.989714	0.94776	0.92799	0.910281	0.907892	0.552993	0.000749064	0.000749064	0.000749064	0.000749064
BT_1155	0.958209	0.979215	0.960658	0.948243	0.824395	0.303672	0.000788022	0.000788022	0.000788022	0.15918
BT_1156	0.986775	0.973565	0.991131	0.705338	0.743521	0.0015949	0.0015949	0.0015949	0.0015949	0.0015949
BT_1157	0.9891	0.986994	0.963416	0.911689	0.23053	0.00155763	0.00155763	0.00155763	0.00155763	0.00155763
BT_1158	0.977853	0.989608	0.985444	0.964052	0.911938	0.00146843	0.00146843	0.00146843	0.00146843	0.00146843
BT_1159	0.96989	0.987715	0.960943	0.85625	0.749723	0.422755	0.000852515	0.000852515	0.147485	0.000852515
BT_1160	0.954486	0.955639	0.900903	0.808194	0.836591	0.592833	0.000740741	0.000740741	0.000740741	0.000740741
BT_1161	0.985857	0.971496	0.970688	0.968435	0.84986	0.731092	0.000713776	0.000713776	0.000713776	0.000713776
BT_1162	0.743808	0.826446	0.660021	0.808575	0.486466	0.482083	0.000813008	0.000813008	0.000813008	0.000813008
BT_1163	0.906761	0.914655	0.934766	0.958307	0.950468	0.827605	0.208	0.00133333	0.00133333	0.00133333
BT_1164	0.97798	0.974104	0.986148	0.921057	0.871386	0.899437	0.0928668	0.0906236	0.000448632	0.0906236
BT_1165	0.877902	0.808166	0.792297	0.726408	0.831128	0.210361	0.000730994	0.000730994	0.000730994	0.000730994
BT_1166	0.662165	0.670905	0.409248	0.462541	0.111111	0.00111111	0.00111111	0.00111111	0.00111111	0.00111111
BT_1167	0.953225	0.970552	0.976896	0.866852	0.58637	0.307933	0.167716	0.000841751	0.000841751	0.000841751
BT_1168	0.995907	0.995226	0.975747	0.981928	0.730279	0.616584	0.424779	0.227477	0.00225225	0.00225225
BT_1169	0.947871	0.941626	0.89056	0.879739	0.877731	0.637963	0.0619369	0.113739	0.00112613	0.227477
BT_1170	0.997595	0.994883	0.996698	0.996121	0.989755	0.980791	0.82827	0.391473	0.00387597	0.00387597
BT_1171	0.9886	0.990808	0.957073	0.964443	0.964546	0.965995	0.611188	0.00225225	0.00225225	0.00225225
BT_1172	0.981397	0.949894	0.93873	0.899095	0.909351	0.780343	0.372512	0.000555556	0.000555556	0.000555556
BT_1173	0.984237	0.990992	0.981239	0.949134	0.939752	0.306991	0.175279	0.00101317	0.00101317	0.00101317
BT_1174	0.982922	0.991641	0.981937	0.928986	0.960896	0.727974	0.00225225	0.0518018	0.00225225	0.40991
BT_1175	0.965598	0.953235	0.918992	0.926922	0.925449	0.553232	0.000893655	0.0902592	0.180518	0.000893655
BT_1176	0.99369	0.982787	0.889352	0.7605	0.72253	0.51711	0.00116144	0.00116144	0.00116144	0.00116144
BT_1177	0.99053	0.974306	0.964414	0.912249	0.733679	0.477601	0.165312	0.136856	0.000677507	0.000677507
BT_1178	0.990614	0.983957	0.976838	0.978958	0.849667	0.298338	0.145004	0.000884173	0.000884173	0.000884173
BT_1179	0.98052	0.986034	0.989073	0.955372	0.946791	0.643921	0.00109649	0.00109649	0.00109649	0.00109649
BT_1180	0.980664	0.983847	0.984336	0.964124	0.883524	0.620108	0.318833	0.000865801	0.000865801	0.000865801
BT_1181	0.983487	0.988178	0.973902	0.901684	0.96441	0.59992	0.00117371	0.00117371	0.00117371	0.00117371
BT_1182	0.973389	0.96944	0.979655	0.946353	0.901387	0.623413	0.000665336	0.000665336	0.000665336	0.000665336
BT_1183	0.979193	0.940468	0.930253	0.889464	0.809953	0.741849	0.0889379	0.100723	0.000249314	0.0503615
BT_1184	0.995255	0.992275	0.990449	0.9541	0.937587	0.31172	0.000898473	0.000898473	0.181491	0.000898473
BT_1185	0.977154	0.984516	0.976902	0.891515	0.794758	0.459741	0.00030553	0.00030553	0.00030553	0.00030553
BT_1186	0.984446	0.984379	0.957553	0.932792	0.8171	0.143218	0.119597	0.000592066	0.000592066	0.000592066
BT_t20	0.998778	0.993823	0.992076	0.995021	0.982192	0.0136986	0.0136986	0.0136986	0.0136986	0.0136986
BT_1187	0.96851	0.982572	0.987263	0.975955	0.940272	0.00716846	0.00179211	0.262602	0.295699	0.00179211
BT_1188	0.995756	0.995017	0.993906	0.981285	0.958153	0.387821	0.00320513	0.00320513	0.00320513	0.00320513
BT_1189	0.993137	0.994754	0.991728	0.986453	0.932918	0.33121	0.00212314	0.00212314	0.00212314	0.00212314
BT_1190	0.979257	0.981194	0.964348	0.960989	0.713183	0.189139	0.00093633	0.00093633	0.00093633	0.00093633
BT_1191	0.98996	0.991674	0.985552	0.963448	0.902015	0.827845	0.00129702	0.00129702	0.00129702	0.00129702
BT_1192	0.958108	0.961381	0.97591	0.960169	0.827337	0.770096	0.000718391	0.000718391	0.000718391	0.145115
BT_1193	0.978413	0.966963	0.98152	0.88121	0.58128	0.243683	0.333085	0.000737463	0.000737463	0.000737463
BT_1194	0.973099	0.978795	0.967291	0.897142	0.621256	0.00124844	0.00124844	0.00124844	0.00124844	0.00124844
mtgA	0.990072	0.974943	0.971199	0.957495	0.39038	0.00133869	0.00133869	0.00133869	0.270415	0.00133869
BT_1196	0.982904	0.990662	0.962462	0.938277	0.554049	0.113739	0.000563063	0.000563063	0.000563063	0.113739
BT_1197	0.993896	0.988316	0.978335	0.944963	0.901333	0.511823	0.200397	0.00198413	0.00198413	0.00198413
BT_1198	0.979177	0.987226	0.957712	0.970342	0.919522	0.633051	0.0178253	0.00178253	0.00178253	0.00178253
BT_1199	0.990716	0.989576	0.987045	0.975056	0.952464	0.744602	0.346833	0.00103842	0.00103842	0.00103842
BT_1200	0.9886	0.986085	0.984971	0.980411	0.838624	0.769833	0.37325	0.0020202	0.0020202	0.0020202
BT_1201	0.992478	0.996899	0.991212	0.969636	0.940274	0.381367	0.0015873	0.0015873	0.0015873	0.0015873
BT_1202	0.986549	0.992858	0.986991	0.984072	0.955169	0.901945	0.00209644	0.00209644	0.00209644	0.00209644
BT_1203	0.986123	0.987642	0.981862	0.989625	0.932253	0.770603	0.0015873	0.0015873	0.0015873	0.0015873
BT_1204	0.985493	0.988393	0.969107	0.95962	0.829986	0.591807	0.000388048	0.000388048	0.19583	0.0783857
BT_1205	0.980728	0.962775	0.935453	0.894549	0.692657	0.618005	0.000788022	0.000788022	0.000788022	0.000788022
BT_1206	0.983645	0.987309	0.988951	0.959741	0.83883	0.889802	0.00275482	0.00275482	0.00275482	0.00275482
BT_1207	0.966732	0.982005	0.981578	0.937704	0.914783	0.540257	0.00104493	0.00104493	0.00104493	0.00104493
BT_1208	0.97999	0.97259	0.9538	0.959579	0.790813	0.481614	0.00262467	0.00262467	0.00262467	0.00262467
BT_1209	0.971631	0.980734	0.97634	0.947153	0.508094	0.373965	0.000874891	0.000874891	0.000874891	0.156272
BT_1210	0.979597	0.989113	0.981393	0.952701	0.843402	0.239283	0.000639795	0.000639795	0.000639795	0.000639795
BT_1211	0.996587	0.998132	0.994238	0.907849	0.93385	0.00421941	0.00421941	0.00421941	0.00421941	0.00421941
BT_1212	0.986195	0.984883	0.989186	0.940665	0.72872	0.272625	0.109195	0.000718391	0.000718391	0.000718391
BT_1213	0.984181	0.989258	0.989094	0.858949	0.736613	0.000813008	0.000813008	0.000813008	0.164228	0.000813008
BT_1214	0.99404	0.990899	0.992356	0.904407	0.741812	0.00134409	0.271505	0.00134409	0.00134409	0.00134409
BT_1215	0.970945	0.971342	0.951327	0.892089	0.715617	0.000819001	0.000819001	0.000819001	0.0827191	0.000819001
BT_1216	0.969699	0.970065	0.990063	0.955721	0.93739	0.000931099	0.000931099	0.000931099	0.277467	0.000931099
BT_1217	0.978507	0.973898	0.980333	0.934112	0.896014	0.288984	0.00143062	0.00143062	0.00143062	0.00143062
BT_1218	0.984637	0.986744	0.979183	0.94021	0.842328	0.00143062	0.16166	0.00143062	0.00143062	0.00143062
BT_1219	0.976344	0.992675	0.985945	0.917486	0.918107	0.00105152	0.00105152	0.00105152	0.00105152	0.00105152
BT_1220	0.98235	0.989186	0.983552	0.972872	0.873507	0.00144928	0.00144928	0.00144928	0.00144928	0.00144928
BT_1221	0.973307	0.99013	0.949818	0.855154	0.655749	0.3916	0.134937	0.000668003	0.0984072	0.000668003
BT_1222	0.981695	0.98458	0.96426	0.876472	0.829197	0.293875	0.000677507	0.000677507	0.000677507	0.000677507
BT_1223	0.989991	0.993399	0.966133	0.942102	0.912667	0.301013	0.000854701	0.000854701	0.000854701	0.000854701
BT_1224	0.992479	0.97713	0.978634	0.969553	0.935851	0.522894	0.152464	0.000933707	0.188609	0.000933707
BT_1225	0.994224	0.992801	0.991278	0.984917	0.860058	0.39024	0.000933707	0.000933707	0.000933707	0.188609
BT_1226	0.987694	0.986746	0.971925	0.900308	0.880192	0.24352	0.279687	0.000602773	0.12176	0.000602773
BT_1227	0.991366	0.988065	0.99177	0.937281	0.93417	0.570436	0.13403	0.000870322	0.175805	0.169875
BT_1228	0.984763	0.986176	0.981719	0.928821	0.918514	0.581726	0.000501253	0.000501253	0.000501253	0.000501253
BT_1229	0.973419	0.970158	0.986568	0.950422	0.850262	0.100269	0.00059952	0.00059952	0.00059952	0.00059952
BT_1230	0.992257	0.989467	0.980432	0.951107	0.912869	0.00199601	0.00199601	0.00199601	0.00199601	0.00199601
BT_1231	0.976388	0.993745	0.990521	0.978276	0.639384	0.495098	0.00490196	0.00490196	0.00490196	0.00490196
BT_t21	0.988987	0.996937	0.990227	0.992203	0.932751	0.722222	0.0111111	0.0111111	0.0111111	0.0111111
BT_t22	0.996005	0.999101	0.998431	0.998401	0.968441	1	0.0138889	0.0138889	0.0138889	0.0138889
BT_1232	0.991202	0.994845	0.991297	0.982864	0.974734	0.00483092	0.00483092	0.00483092	0.00483092	0.00483092
BT_1233	0.973811	0.960878	0.976064	0.904966	0.853501	0.812201	0.00136054	0.00136054	0.251372	0.00136054
BT_1234	0.994574	0.992724	0.991517	0.910376	0.925652	0.555501	0.0017094	0.0017094	0.0017094	0.0017094
BT_1235	0.99797	0.994352	0.985956	0.948662	0.839381	0.426642	0.00110742	0.00110742	0.00110742	0.00110742
BT_1236	0.959525	0.955299	0.898932	0.835593	0.833108	0.825416	0.820932	0.782422	0.695991	0.000573723
BT_1237	0.984603	0.985068	0.85219	0.71823	0.639652	0.540976	0.528194	0.475082	0.397547	0.000519211
BT_1238	0.969213	0.988196	0.950228	0.967731	0.874499	0.507366	0.0468966	0.00045977	0.00045977	0.00045977
BT_1239	0.98215	0.989791	0.974262	0.920829	0.958089	0.00111483	0.00111483	0.00111483	0.00111483	0.00111483
BT_1240	0.985622	0.992204	0.986999	0.941517	0.759112	0.192381	0.000952381	0.000952381	0.000952381	0.154286
BT_1241	0.995767	0.989297	0.962272	0.983874	0.968694	0.942264	0.0037037	0.0037037	0.0037037	0.0037037
BT_1242	0.951866	0.962056	0.951997	0.912481	0.762012	0.306979	0.000617284	0.0942593	0.124691	0.000617284
BT_1243	0.984805	0.993925	0.985567	0.921311	0.865836	0.00171821	0.00171821	0.00171821	0.00171821	0.00171821
BT_1244	0.986962	0.932834	0.951882	0.872085	0.854201	0.000839631	0.000839631	0.121746	0.000839631	0.000839631
BT_1245	0.929149	0.934156	0.923621	0.932759	0.930893	0.887106	0.783769	0.308859	0.00234742	0.00234742
BT_1246	0.885637	0.882717	0.894782	0.697856	0.486289	0.243478	0.0442273	0.00146843	0.00146843	0.00146843
BT_1247	0.965065	0.984726	0.977459	0.963085	0.831425	0.405298	0.000385802	0.000385802	0.0779321	0.000385802
BT_1248	0.991802	0.989026	0.983517	0.877976	0.759183	0.18985	0.126566	0.000626566	0.000626566	0.000626566
BT_1249	0.981495	0.986012	0.982273	0.918281	0.823727	0.102041	0.000971817	0.000971817	0.000971817	0.000971817
BT_1250	0.984647	0.977974	0.993259	0.900863	0.89167	0.0348485	0.000757576	0.000757576	0.000757576	0.000757576
BT_1251	0.99111	0.997326	0.99151	0.96932	0.934834	0.00225225	0.00225225	0.00225225	0.00225225	0.00225225
BT_1252	0.98703	0.993487	0.958885	0.963244	0.781618	0.00181159	0.00181159	0.00181159	0.00181159	0.00181159
BT_1253	0.996755	0.993724	0.988982	0.926884	0.897818	0.003367	0.003367	0.003367	0.003367	0.003367
BT_1254	0.990999	0.980964	0.984529	0.948663	0.926913	0.238569	0.000737463	0.000737463	0.000737463	0.000737463
BT_1255	0.97932	0.98447	0.98581	0.960466	0.924838	0.482865	0.0017094	0.0017094	0.0017094	0.0017094
BT_1256	0.989845	0.990831	0.994868	0.93847	0.929497	0.0035461	0.0035461	0.0035461	0.0035461	0.0035461
BT_1257	0.956064	0.982099	0.974014	0.936811	0.940042	0.803706	0.00213675	0.00213675	0.00213675	0.00213675
BT_1258	0.991805	0.993688	0.988862	0.949397	0.850686	0.227477	0.00225225	0.00225225	0.00225225	0.00225225
BT_1259	0.984004	0.989595	0.987494	0.982675	0.936181	0.623723	0.00101937	0.00101937	0.205912	0.00101937
BT_1260	0.991297	0.987581	0.989225	0.962567	0.959597	0.822258	0.441319	0.00155039	0.330096	0.00155039
BT_1261	0.984434	0.975609	0.985446	0.98291	0.955561	0.965182	0.614935	0.000647249	0.000647249	0.000647249
BT_1262	0.994567	0.996394	0.996865	0.99293	0.977968	0.981584	0.5436	0.00287356	0.00287356	0.00287356
BT_1263	0.979578	0.989165	0.989212	0.983019	0.965565	0.548876	0.00189394	0.00189394	0.00189394	0.00189394
BT_1264	0.967018	0.962175	0.956004	0.857846	0.588503	0.301673	0.178059	0.0584103	0.170486	0.000320513
BT_1265	0.990589	0.99332	0.996248	0.977	0.993664	0.924515	0.252185	0.00124844	0.00124844	0.00124844
BT_1266	0.991998	0.98841	0.992669	0.969999	0.81008	0.846092	0.00094697	0.00094697	0.00094697	0.00094697
BT_1267	0.973667	0.965801	0.953625	0.92432	0.933196	0.740255	0.000766284	0.000766284	0.000766284	0.000766284
BT_1268	0.951162	0.951859	0.893783	0.898185	0.720831	0.424902	0.000329707	0.000329707	0.0666007	0.0666007
BT_1269	0.97803	0.977853	0.968419	0.890299	0.895486	0.273188	0.000933707	0.000933707	0.000933707	0.000933707
BT_1270	0.964029	0.951003	0.960591	0.896411	0.927065	0.67522	0.000768049	0.000768049	0.000768049	0.0537634
rpsP	0.975116	0.989799	0.988038	0.845384	0.886445	0.270955	0.0018018	0.198198	0.0018018	0.0018018
BT_1272	0.983483	0.992486	0.96988	0.819127	0.900238	0.600919	0.00100402	0.00100402	0.00100402	0.202811
fucI	0.983604	0.991302	0.94731	0.778465	0.750162	0.581115	0.113739	0.000563063	0.113739	0.000563063
BT_1274	0.993373	0.991899	0.978032	0.986355	0.665899	0.655183	0.00156495	0.00156495	0.00156495	0.00156495
BT_1275	0.993659	0.995964	0.970967	0.975804	0.6462	0.000698812	0.000698812	0.000698812	0.000698812	0.000698812
BT_1276	0.993057	0.998415	0.985951	0.98009	0.940724	0.00254453	0.00254453	0.00254453	0.00254453	0.00254453
BT_1277	0.978374	0.984943	0.989158	0.960139	0.957806	0.290518	0.000759301	0.153379	0.000759301	0.000759301
BT_1278	0.975841	0.982347	0.972785	0.932338	0.785205	0.182971	0.00181159	0.00181159	0.00181159	0.00181159
BT_1279	0.98154	0.985562	0.974605	0.935077	0.86218	0.643214	0.00101317	0.00101317	0.00101317	0.00101317
BT_1280	0.955208	0.969051	0.960602	0.940104	0.75456	0.574401	0.0606061	0.00030003	0.0983198	0.121212
BT_1281	0.96279	0.973622	0.953635	0.968931	0.845498	0.463791	0.126566	0.000626566	0.000626566	0.000626566
BT_1282	0.962861	0.975139	0.976099	0.981659	0.851702	0.250426	0.00101626	0.00101626	0.102642	0.00101626
BT_1283	0.980364	0.972756	0.985314	0.942814	0.723228	0.207861	0.000755858	0.000755858	0.0763416	0.000755858
BT_1284	0.944958	0.97503	0.967132	0.961907	0.900559	0.408438	0.000654879	0.132286	0.000654879	0.000654879
BT_1285	0.933932	0.958736	0.905293	0.865193	0.763109	0.305602	0.00108578	0.00108578	0.00108578	0.00108578
BT_1286	0.93329	0.935257	0.924383	0.787077	0.446452	0.176581	0.118754	0.000587889	0.000587889	0.000587889
BT_1287	0.986824	0.963393	0.985389	0.923531	0.791601	0.0109546	0.00156495	0.00156495	0.00156495	0.00156495
BT_1288	0.987922	0.963032	0.972014	0.970383	0.842894	0.761209	0.443704	0.000740741	0.126667	0.14963
BT_1289	0.989221	0.980761	0.964478	0.969979	0.944861	0.893716	0.075188	0.00125313	0.00125313	0.00125313
BT_1290	0.894902	0.931689	0.973115	0.661465	0.488068	0.570542	0.181352	0.001287	0.001287	0.001287
BT_1291	0.952318	0.908934	0.78632	0.369524	0.209052	0.000718391	0.000718391	0.000718391	0.000718391	0.000718391
BT_1292	0.887443	0.856927	0.948365	0.856262	0.717212	0.549233	0.000908265	0.000908265	0.000908265	0.000908265
BT_1293	0.936665	0.937219	0.940505	0.790144	0.852604	0.194131	0.000389864	0.000389864	0.000389864	0.000389864
BT_1294	0.923463	0.92046	0.864713	0.773668	0.637459	0.422006	0.000601685	0.12154	0.000601685	0.000601685
BT_1295	0.984136	0.993687	0.993015	0.98555	0.963124	0.588338	0.0021645	0.0021645	0.0021645	0.0021645
BT_1296	0.970498	0.977243	0.926374	0.895809	0.764637	0.757323	0.406087	0.000551876	0.000551876	0.0640177
BT_1297	0.980323	0.990686	0.975668	0.897851	0.938405	0.823787	0.00165017	0.00165017	0.00165017	0.128713
BT_1298	0.979814	0.978786	0.957729	0.974968	0.951765	0.754484	0.000754148	0.000754148	0.152338	0.152338
BT_1299	0.971192	0.984836	0.97631	0.912349	0.924077	0.489019	0.000568828	0.000568828	0.000568828	0.000568828
BT_1300	0.960509	0.98946	0.978142	0.940199	0.923818	0.432975	0.11981	0.00118624	0.00118624	0.00118624
BT_1301	0.978504	0.98891	0.975012	0.964345	0.886199	0.19797	0.51269	0.00169205	0.00169205	0.00169205
BT_1302	0.965229	0.97867	0.947102	0.945119	0.903556	0.563758	0.00223714	0.00223714	0.0626398	0.00223714
BT_1303	0.986201	0.989113	0.981542	0.928148	0.933754	0.467229	0.252185	0.00124844	0.196005	0.00124844
BT_1304	0.974098	0.980802	0.973093	0.907386	0.90273	0.732509	0.00268817	0.00268817	0.00268817	0.00268817
BT_1305	0.969909	0.979578	0.941944	0.944575	0.947602	0.914345	0.00122549	0.00122549	0.00122549	0.00122549
BT_1306	0.98475	0.984617	0.986986	0.979649	0.950325	0.861207	0.00117786	0.237927	0.237927	0.00117786
BT_r01	0.999643	0.999637	0.999343	0.998037	0.999218	0.996547	0.0294118	0.0294118	0.0294118	0.0294118
BT_r02	0.92374	0.939357	0.921075	0.885972	0.907364	0.695083	0.000376932	0.000376932	0.000376932	0.000376932
BT_t23	0.996566	0.997765	0.998459	0.966907	0.873226	0.0135135	0.0135135	0.0135135	0.0135135	0.0135135
BT_t24	0.962207	0.980543	0.993627	0.992361	0.608108	0.0135135	0.0135135	0.0135135	0.0135135	0.0135135
BT_r03	0.846883	0.892013	0.803642	0.68578	0.731589	0.278066	0.146377	0.000724638	0.000724638	0.000724638
BT_1307	0.984551	0.987628	0.986871	0.980914	0.613499	0.00537634	0.00537634	0.00537634	0.00537634	0.00537634
BT_1308	0.922437	0.942146	0.933846	0.815845	0.741214	0.228709	0.000833333	0.000833333	0.000833333	0.000833333
BT_1309	0.972619	0.97459	0.966418	0.953957	0.857117	0.00248756	0.00248756	0.00248756	0.00248756	0.00248756
BT_1310	0.979494	0.979875	0.977176	0.920267	0.836832	0.592266	0.00152207	0.00152207	0.00152207	0.00152207
BT_1311	0.984348	0.985935	0.981612	0.864272	0.760902	0.368894	0.00116144	0.00116144	0.00116144	0.00116144
BT_1312	0.939348	0.933249	0.955686	0.856162	0.916596	0.527813	0.210603	0.000651042	0.000651042	0.000651042
BT_1313	0.954617	0.957091	0.955554	0.934993	0.94803	0.828759	0.28125	0.000868056	0.000868056	0.000868056
BT_1314	0.990544	0.990128	0.991895	0.970428	0.96687	0.83323	0.40447	0.00101317	0.00101317	0.00101317
BT_1315	0.987153	0.982461	0.984083	0.976097	0.950963	0.237426	0.000757576	0.000757576	0.0212121	0.000757576
BT_1316	0.955877	0.975195	0.938718	0.881631	0.859428	0.408035	0.220241	0.0018622	0.0018622	0.0018622
BT_1317	0.989126	0.993038	0.992301	0.992512	0.987081	0.840919	0.481761	0.00165837	0.00165837	0.00165837
BT_1318	0.97641	0.982968	0.977311	0.964772	0.97216	0.841061	0.514488	0.161161	0.001001	0.001001
BT_1319	0.968219	0.968738	0.945103	0.926159	0.909617	0.841978	0.611725	0.0655022	0.248908	0.0014556
BT_1320	0.983266	0.991405	0.990602	0.934487	0.904806	0.00144928	0.00144928	0.00144928	0.00144928	0.00144928
BT_1321	0.99038	0.97351	0.972643	0.962528	0.958995	0.00131752	0.00131752	0.00131752	0.00131752	0.00131752
BT_1322	0.979569	0.946471	0.979385	0.981624	0.897309	0.669692	0.00114155	0.00114155	0.00114155	0.00114155
BT_1323	0.988315	0.983869	0.993058	0.981902	0.980112	0.590382	0.491095	0.000835422	0.168755	0.000835422
BT_1324	0.991578	0.986097	0.990402	0.970679	0.965394	0.781458	0.368671	0.00123001	0.00123001	0.124231
BT_1325	0.984338	0.981368	0.966828	0.950026	0.823404	0.472565	0.106183	0.0643678	0.0866399	0.058046
BT_1326	0.979604	0.977929	0.976226	0.906594	0.904634	0.0480167	0.000695894	0.000695894	0.000695894	0.000695894
BT_1327	0.98723	0.991883	0.980289	0.979893	0.941355	0.553793	0.00156495	0.00156495	0.00156495	0.00156495
BT_1328	0.979972	0.991612	0.984828	0.969821	0.826684	0.16888	0.00112994	0.00112994	0.00112994	0.00112994
BT_1329	0.976834	0.9828	0.985625	0.941406	0.932642	0.400794	0.400794	0.00198413	0.00198413	0.00198413
BT_1330	0.981819	0.983293	0.982644	0.97288	0.968593	0.880024	0.00177305	0.00177305	0.00177305	0.00177305
BT_1331	0.986677	0.979576	0.988921	0.940342	0.969384	0.647032	0.00208333	0.00208333	0.00208333	0.00208333
BT_1332	0.99449	0.993041	0.98934	0.977918	0.965655	0.734106	0.00148148	0.29518	0.00148148	0.00148148
BT_1333	0.988745	0.996468	0.972814	0.987603	0.934923	0.682841	0.00101937	0.00101937	0.00101937	0.00101937
BT_1334	0.964854	0.977071	0.973916	0.972192	0.933546	0.795944	0.152338	0.000754148	0.0384615	0.152338
BT_1335	0.983674	0.972053	0.950462	0.946755	0.918728	0.738367	0.391054	0.000677507	0.0829256	0.000677507
BT_1336	0.981712	0.993498	0.99515	0.950638	0.980601	0.891425	0.565333	0.00266667	0.00266667	0.00266667
BT_1337	0.98054	0.98304	0.964397	0.828439	0.937762	0.41749	0.28903	0.0021097	0.0021097	0.0021097
BT_1338	0.99261	0.988266	0.993396	0.982018	0.355485	0.00182149	0.00182149	0.00182149	0.00182149	0.00182149
BT_1339	0.708192	0.836713	0.650317	0.689477	0.000903342	0.000903342	0.000903342	0.000903342	0.000903342	0.000903342
BT_1340	0.506674	0.521331	0.601488	0.00123001	0.00123001	0.00123001	0.00123001	0.00123001	0.00123001	0.00123001
BT_1341	0.926424	0.91893	0.807006	0.421879	0.345888	0.000761035	0.000761035	0.000761035	0.000761035	0.000761035
BT_1342	0.895817	0.965169	0.804876	0.844086	0.626079	0.00094162	0.154815	0.00094162	0.00094162	0.00094162
BT_1343	0.908791	0.962164	0.905635	0.80834	0.274747	0.00093633	0.00093633	0.00093633	0.00093633	0.00093633
BT_1344	0.959445	0.966286	0.960182	0.920241	0.910521	0.411455	0.182971	0.00271739	0.000905797	0.000905797
BT_1345	0.958556	0.926912	0.924319	0.89482	0.8824	0.633925	0.451902	0.222595	0.00111857	0.00111857
BT_1346	0.885098	0.857057	0.882294	0.762975	0.661964	0.329276	0.000974659	0.000974659	0.000974659	0.000974659
BT_1347	0.915388	0.946372	0.928144	0.846748	0.799849	0.6943	0.0011655	0.0011655	0.0011655	0.0011655
BT_1348	0.806299	0.705782	0.786252	0.76185	0.295808	0.00112233	0.00112233	0.00112233	0.00112233	0.00112233
BT_1349	0.951258	0.980347	0.869549	0.00223714	0.00223714	0.00223714	0.00223714	0.00223714	0.00223714	0.00223714
BT_1350	0.6542	0.638565	0.498284	0.000908265	0.467016	0.000908265	0.000908265	0.000908265	0.000908265	0.000908265
BT_1351	0.966246	0.973314	0.957174	0.432512	0.821381	0.00129199	0.00129199	0.00129199	0.00129199	0.00129199
BT_1352	0.84504	0.840618	0.922522	0.781657	0.719186	0.315827	0.235103	0.000854701	0.000854701	0.000854701
BT_1353	0.761354	0.804673	0.778682	0.590075	0.770812	0.454971	0.194605	0.000963391	0.000963391	0.000963391
BT_1354	0.922556	0.920605	0.9133	0.899278	0.722433	0.432479	0.114198	0.130999	0.000648508	0.000648508
BT_1355	0.962181	0.932211	0.906884	0.82047	0.917655	0.500357	0.000877193	0.000877193	0.000877193	0.000877193
BT_1356	0.989173	0.989667	0.947382	0.947793	0.952975	0.861647	0.000421941	0.000421941	0.000421941	0.000421941
BT_1357	0.994031	0.994567	0.988333	0.971607	0.909455	0.851427	0.00271003	0.00271003	0.00271003	0.00271003
BT_1358	0.982338	0.992899	0.939159	0.973143	0.893464	0.913777	0.0017452	0.0017452	0.0017452	0.0017452
BT_1359	0.936756	0.940885	0.973816	0.940397	0.840571	0.724257	0.290941	0.000585823	0.118336	0.118336
BT_1360	0.966099	0.954263	0.973916	0.900633	0.657583	0.37517	0.00134409	0.00134409	0.00134409	0.00134409
BT_1361	0.953966	0.98181	0.945883	0.777177	0.242206	0.3439	0.00059952	0.00059952	0.00059952	0.00059952
BT_1362	0.940912	0.865834	0.890937	0.769097	0.177449	0.000831255	0.000831255	0.000831255	0.000831255	0.000831255
BT_1363	0.944945	0.960469	0.872378	0.907931	0.310282	0.00119904	0.00119904	0.00119904	0.00119904	0.00119904
BT_1364	0.968964	0.98153	0.979241	0.93363	0.750125	0.179556	0.000888889	0.000888889	0.000888889	0.000888889
BT_1365	0.990803	0.989442	0.987153	0.907836	0.825321	0.00266667	0.34491	0.00266667	0.146667	0.00266667
BT_1366	0.9663	0.957915	0.964491	0.893894	0.924003	0.616302	0.000633714	0.000633714	0.000633714	0.12801
BT_1367	0.973706	0.983737	0.977515	0.956645	0.844251	0.77692	0.00131752	0.00131752	0.26614	0.26614
murB	0.973547	0.976031	0.971635	0.974507	0.870841	0.574539	0.00100402	0.00100402	0.00100402	0.00100402
BT_1369	0.976091	0.976771	0.970266	0.973223	0.888776	0.466973	0.00117786	0.00117786	0.00117786	0.237927
BT_1370	0.919982	0.934174	0.940617	0.917323	0.904624	0.336468	0.00104493	0.00104493	0.00104493	0.00104493
BT_1371	0.967352	0.98672	0.946365	0.92872	0.954873	0.637518	0.000841751	0.000841751	0.000841751	0.000841751
BT_1372	0.982117	0.98862	0.963721	0.831955	0.860372	0.489108	0.0021097	0.0021097	0.0021097	0.0021097
BT_1373	0.962312	0.975762	0.893138	0.910544	0.896691	0.00208333	0.00208333	0.00208333	0.00208333	0.00208333
BT_1374	0.966799	0.981772	0.931549	0.914136	0.835406	0.000861326	0.000861326	0.086994	0.000861326	0.000861326
BT_1375	0.981124	0.981605	0.942104	0.929151	0.904105	0.000757576	0.000757576	0.0765152	0.000757576	0.000757576
BT_1376	0.98736	0.982935	0.9755	0.831552	0.944741	0.00137741	0.00137741	0.00137741	0.00137741	0.00137741
BT_1377	0.988551	0.990515	0.982234	0.950224	0.938315	0.00163399	0.00163399	0.00163399	0.00163399	0.00163399
BT_1378	0.981397	0.993535	0.991388	0.961615	0.871202	0.348526	0.00132275	0.00132275	0.00132275	0.00132275
BT_1379	0.977287	0.983717	0.991149	0.928053	0.751192	0.592049	0.00138889	0.00138889	0.00138889	0.00138889
hisH	0.993717	0.956183	0.975135	0.988889	0.829112	0.703889	0.00169205	0.00169205	0.00169205	0.00169205
BT_1381	0.985416	0.993527	0.988396	0.981299	0.935142	0.699492	0.00116959	0.00116959	0.00116959	0.00116959
BT_t25	0.991828	0.988222	0.972652	0.963187	0.985893	0.917124	0.994952	0.0135135	0.0135135	0.0135135
BT_t26	0.996964	0.997874	0.998616	0.995224	0.98529	0.959573	0.0135135	0.0135135	0.0135135	0.0135135
BT_1382	0.988603	0.993465	0.994143	0.979423	0.96018	0.929164	0.465496	0.0016835	0.0016835	0.146465
BT_1383	0.973162	0.982567	0.984208	0.97363	0.971698	0.949596	0.683644	0.00119474	0.00119474	0.18638
BT_1384	0.992107	0.993978	0.993232	0.990304	0.975359	0.947258	0.739199	0.00238095	0.00238095	0.00238095
BT_1385	0.945471	0.895705	0.776581	0.750283	0.573424	0.693033	0.270607	0.00113766	0.00113766	0.00113766
BT_1386	0.986197	0.987455	0.983965	0.977186	0.861291	0.945843	0.00182149	0.00182149	0.00182149	0.00182149
BT_1387	0.981911	0.978126	0.977648	0.982241	0.913299	0.666434	0.461288	0.000732601	0.000732601	0.000732601
BT_1388	0.989441	0.995757	0.991058	0.972485	0.974385	0.518466	0.617737	0.0030581	0.0030581	0.0030581
BT_1389	0.99503	0.996542	0.994733	0.98565	0.953325	0.179078	0.661952	0.00177305	0.00177305	0.00177305
BT_1390	0.99675	0.997698	0.99634	0.970831	0.94754	0.0021645	0.0021645	0.0021645	0.0021645	0.0021645
BT_1391	0.981788	0.986498	0.976873	0.981503	0.908559	0.000886525	0.000886525	0.000886525	0.179078	0.000886525
BT_1392	0.996868	0.993455	0.988492	0.965655	0.585162	0.00282486	0.00282486	0.00282486	0.00282486	0.00282486
BT_1393	0.958537	0.9586	0.967901	0.907787	0.507065	0.000829187	0.167496	0.152152	0.0837479	0.000829187
BT_1394	0.990709	0.995829	0.992858	0.958715	0.761344	0.00252525	0.00252525	0.00252525	0.00252525	0.00252525
BT_1395	0.99075	0.992072	0.987715	0.927788	0.831514	0.000957854	0.000957854	0.000957854	0.000957854	0.000957854
BT_1396	0.987013	0.990462	0.980818	0.954959	0.857353	0.220044	0.00108932	0.00108932	0.00108932	0.00108932
BT_1397	0.98921	0.996606	0.96943	0.957837	0.842984	0.00105485	0.271083	0.00105485	0.00105485	0.00105485
BT_1398	0.985135	0.984354	0.988965	0.904888	0.777507	0.000863558	0.261658	0.000863558	0.174439	0.000863558
BT_1399	0.980957	0.98759	0.98843	0.955504	0.832445	0.00115741	0.00115741	0.00115741	0.116898	0.00115741
BT_1400	0.97827	0.98016	0.986726	0.898342	0.78277	0.195736	0.000968992	0.000968992	0.160962	0.000968992
BT_1401	0.972294	0.986826	0.965253	0.954089	0.79458	0.000829187	0.000829187	0.000829187	0.000829187	0.000829187
BT_1402	0.993232	0.983744	0.991207	0.941775	0.599255	0.494127	0.00143678	0.00143678	0.00143678	0.00143678
BT_1403	0.973182	0.972938	0.980232	0.96826	0.929841	0.888	0.578265	0.114903	0.000568828	0.000568828
BT_1404	0.989499	0.981818	0.98605	0.963347	0.929499	0.643707	0.226712	0.00112233	0.00112233	0.00112233
BT_1405	0.971881	0.972775	0.975804	0.903203	0.959417	0.0014881	0.0014881	0.0014881	0.0014881	0.300595
BT_1406	0.945543	0.970072	0.931964	0.733631	0.67834	0.00160256	0.323718	0.00160256	0.00160256	0.0416667
BT_1407	0.92032	0.889772	0.868238	0.769543	0.677358	0.040483	0.047822	0.000236742	0.047822	0.0388258
BT_1408	0.925742	0.929775	0.923443	0.844253	0.818769	0.321577	0.000302206	0.000302206	0.122091	0.000302206
BT_1409	0.97327	0.988847	0.990969	0.920502	0.943509	0.771675	0.00107875	0.00107875	0.00107875	0.00107875
BT_1410	0.971299	0.97061	0.971883	0.984611	0.969898	0.761787	0.108273	0.00121655	0.00121655	0.00121655
BT_1411	0.971866	0.979828	0.973539	0.964647	0.952711	0.73387	0.291209	0.0018315	0.0018315	0.184982
BT_1412	0.938661	0.943816	0.914306	0.887997	0.786288	0.695126	0.00185185	0.00185185	0.00185185	0.00185185
BT_1413	0.976415	0.990684	0.980181	0.97106	0.717064	0.729316	0.00144928	0.00144928	0.00144928	0.00144928
BT_1414	0.975895	0.975941	0.897452	0.949074	0.914856	0.225034	0.000777001	0.000777001	0.000777001	0.134959
BT_1415	0.967949	0.988516	0.93557	0.944628	0.626321	0.343434	0.127525	0.00126263	0.00126263	0.00126263
BT_1416	0.988756	0.985272	0.974327	0.982713	0.940219	0.554561	0.0817152	0.000809061	0.000809061	0.000809061
nrfA	0.956065	0.955668	0.941513	0.857179	0.71044	0.22188	0.000674764	0.000674764	0.136302	0.000674764
BT_1418	0.985955	0.985482	0.989337	0.921911	0.834167	0.00167504	0.00167504	0.00167504	0.00167504	0.00167504
BT_1419	0.865974	0.857791	0.928063	0.587177	0.49854	0.0020202	0.0020202	0.0020202	0.0020202	0.0020202
BT_1420	0.845771	0.857376	0.792878	0.670591	0.628768	0.556732	0.187297	0.000463607	0.000463607	0.000463607
BT_1421	0.994324	0.996665	0.992632	0.997105	0.994361	0.865223	0.0031746	0.0031746	0.0031746	0.0031746
BT_1422	0.990087	0.996584	0.994473	0.979496	0.979129	0.921502	0.351776	0.00289855	0.00289855	0.00289855
BT_1423	0.968267	0.960505	0.813148	0.673073	0.585224	0.726379	0.175711	0.00258398	0.00258398	0.00258398
BT_1424	0.988477	0.989259	0.982808	0.917969	0.553358	0.0469256	0.00161812	0.00161812	0.00161812	0.00161812
BT_1425	0.977964	0.952935	0.978032	0.948455	0.766886	0.108727	0.00143062	0.00143062	0.00143062	0.00143062
BT_1426	0.952484	0.980421	0.984039	0.983933	0.763668	0.220339	0.00188324	0.00188324	0.00188324	0.00188324
BT_1427	0.987616	0.995127	0.966659	0.961973	0.9187	0.504876	0.182748	0.128571	0.00119048	0.00119048
BT_1428	0.933568	0.961064	0.944747	0.958472	0.898734	0.00362319	0.00362319	0.00362319	0.00362319	0.00362319
BT_1429	0.994388	0.994251	0.994308	0.973645	0.969125	0.00239808	0.00239808	0.00239808	0.00239808	0.00239808
BT_1430	0.987914	0.985801	0.98526	0.945014	0.959587	0.693003	0.001221	0.001221	0.234432	0.001221
BT_1431	0.9866	0.990186	0.972158	0.938	0.955168	0.914153	0.00184162	0.00184162	0.00184162	0.00184162
BT_1432	0.988673	0.987396	0.990997	0.694163	0.750266	0.569525	0.000854701	0.000854701	0.000854701	0.000854701
BT_1433	0.990735	0.996694	0.992889	0.991787	0.987898	0.906029	0.333333	0.00123001	0.00123001	0.00123001
BT_1434	0.972081	0.992001	0.978876	0.952208	0.946741	0.943718	0.295322	0.000974659	0.000974659	0.000974659
BT_1435	0.975122	0.986206	0.978507	0.975912	0.973044	0.688356	0.00347222	0.00347222	0.00347222	0.00347222
BT_1436	0.965577	0.972594	0.973692	0.938809	0.920497	0.5501	0.00406504	0.00406504	0.00406504	0.00406504
BT_1437	0.959909	0.979708	0.983843	0.953846	0.944375	0.448424	0.000881834	0.000881834	0.000881834	0.000881834
BT_1438	0.977714	0.983571	0.987324	0.982116	0.933141	0.399107	0.274161	0.000704722	0.000704722	0.000704722
BT_1439	0.991209	0.977661	0.984802	0.932389	0.849503	0.739521	0.272605	0.000674764	0.000674764	0.136302
BT_1440	0.892829	0.905273	0.953356	0.755304	0.673445	0.137917	0.000319591	0.000319591	0.000319591	0.000319591
BT_1441	0.979095	0.940346	0.916807	0.847852	0.763323	0.000898473	0.000898473	0.000898473	0.000898473	0.000898473
BT_1442	0.988358	0.985346	0.980677	0.95788	0.801715	0.249292	0.149482	0.000414079	0.000414079	0.0836439
BT_1443	0.982244	0.994224	0.990653	0.988744	0.953333	0.629069	0.0103896	0.000865801	0.000865801	0.000865801
BT_1444	0.995639	0.994328	0.975628	0.986875	0.861681	0.472426	0.306061	0.00151515	0.00151515	0.00151515
BT_1445	0.990959	0.993807	0.990091	0.94189	0.911647	0.357818	0.222779	0.00127226	0.00127226	0.00127226
bioD	0.990024	0.994586	0.982426	0.984227	0.920191	0.606798	0.249728	0.0601852	0.25463	0.00154321
BT_1447	0.949972	0.915302	0.911945	0.908395	0.775903	0.51894	0.0856658	0.0589483	0.0801473	0.000424088
BT_1448	0.993937	0.985057	0.989382	0.929949	0.709237	0.00190476	0.00190476	0.00190476	0.00190476	0.00190476
BT_1449	0.971063	0.961681	0.964587	0.843733	0.761558	0.133598	0.000661376	0.000661376	0.000661376	0.000661376
BT_1450	0.980981	0.981025	0.947479	0.945492	0.551708	0.000647249	0.0860454	0.000647249	0.000647249	0.000647249
BT_1451	0.981596	0.987726	0.96352	0.816606	0.041124	0.343537	0.00170068	0.00170068	0.00170068	0.00170068
BT_1452	0.938043	0.955421	0.882087	0.943177	0.797009	0.653722	0.129035	0.000687285	0.000687285	0.000687285
BT_1453	0.952313	0.969136	0.955769	0.938703	0.903272	0.404468	0.564807	0.000666667	0.000666667	0.000666667
prfH	0.988462	0.987476	0.975572	0.837178	0.873998	0.00161031	0.283414	0.00161031	0.00161031	0.00161031
BT_1455	0.990685	0.951586	0.984903	0.932781	0.89216	0.288984	0.000715308	0.000715308	0.000715308	0.000715308
BT_1456	0.966394	0.993779	0.977871	0.977927	0.875276	0.7093	0.0021097	0.0021097	0.0021097	0.0021097
BT_1457	0.990719	0.990617	0.987333	0.940029	0.828624	0.564191	0.00136612	0.00136612	0.00136612	0.00136612
BT_1458	0.992732	0.988094	0.968728	0.920679	0.819112	0.323673	0.000903342	0.000903342	0.000903342	0.000903342
BT_1459	0.983327	0.979625	0.94604	0.96991	0.924653	0.842502	0.00101937	0.00101937	0.00101937	0.00101937
BT_1460	0.985022	0.984327	0.97489	0.937697	0.807559	0.585067	0.000403551	0.000403551	0.000403551	0.0730402
BT_1461	0.969719	0.982716	0.987636	0.859689	0.936101	0.907198	0.00289855	0.00289855	0.00289855	0.00289855
BT_1462	0.982375	0.992809	0.989818	0.944581	0.959771	0.900688	0.00222222	0.00222222	0.00222222	0.00222222
BT_1463	0.99183	0.985079	0.983745	0.97664	0.844669	0.922252	0.358156	0.00177305	0.00177305	0.00177305
BT_1464	0.995647	0.992191	0.99387	0.97515	0.987803	0.87486	0.440087	0.00217865	0.00217865	0.00217865
BT_1465	0.988903	0.981728	0.97165	0.936483	0.922464	0.528991	0.225392	0.000413052	0.0834366	0.0834366
BT_1466	0.935927	0.978375	0.917247	0.96545	0.850596	0.0013947	0.0013947	0.0013947	0.0013947	0.0013947
BT_1467	0.968117	0.985911	0.869425	0.926481	0.906542	0.327274	0.235577	0.312798	0.000801282	0.000801282
BT_1468	0.982166	0.974593	0.992299	0.967268	0.979552	0.780048	0.294462	0.000805153	0.000805153	0.000805153
BT_1469	0.958496	0.970918	0.892507	0.875985	0.863204	0.64499	0.26684	0.000734214	0.000734214	0.000734214
BT_1470	0.990981	0.992198	0.991499	0.952456	0.946746	0.315276	0.000799361	0.161471	0.322942	0.161471
BT_1471	0.986258	0.980796	0.972974	0.957191	0.934292	0.670631	0.000974659	0.000974659	0.000974659	0.000974659
BT_1472	0.987462	0.992314	0.973785	0.984253	0.869213	0.778867	0.183282	0.000852515	0.000852515	0.000852515
BT_1473	0.995837	0.995168	0.991387	0.99184	0.956222	0.890196	0.199561	0.00219298	0.00219298	0.00219298
BT_1474	0.983908	0.984997	0.983158	0.93899	0.565896	0.482808	0.000681663	0.000681663	0.000681663	0.000681663
BT_1475	0.990975	0.992902	0.989325	0.954805	0.67463	0.505663	0.000863558	0.037133	0.348877	0.000863558
BT_1476	0.930586	0.935426	0.925691	0.890988	0.833744	0.762094	0.168333	0.168333	0.000833333	0.0841667
BT_1477	0.988326	0.973199	0.981764	0.926627	0.932945	0.632612	0.000809061	0.000809061	0.000809061	0.000809061
BT_1478	0.995788	0.984469	0.986882	0.916334	0.907995	0.405901	0.00118624	0.00118624	0.00118624	0.00118624
BT_1479	0.98483	0.896766	0.835576	0.649581	0.698598	0.682117	0.197709	0.000535045	0.106606	0.000535045
BT_1480	0.971443	0.974254	0.974852	0.977116	0.955271	0.929181	0.25031	0.00123916	0.00123916	0.00123916
BT_1481	0.990213	0.976985	0.977783	0.889065	0.884399	0.88884	0.000837521	0.000837521	0.000837521	0.000837521
BT_1482	0.993588	0.98804	0.994073	0.980926	0.970532	0.861003	0.217391	0.00144928	0.00144928	0.00144928
BT_1483	0.98887	0.983928	0.971346	0.950368	0.841679	0.42516	0.137486	0.000561167	0.000561167	0.215338
BT_1484	0.986232	0.982854	0.957627	0.969662	0.886199	0.451937	0.525248	0.000636132	0.000636132	0.105309
BT_1485	0.995001	0.989448	0.955692	0.98145	0.981784	0.916513	0.703515	0.00106838	0.00106838	0.00106838
BT_1486	0.950373	0.961057	0.958745	0.903076	0.810232	0.799591	0.179745	0.000670691	0.000670691	0.000670691
BT_1487	0.985496	0.985313	0.972828	0.959109	0.882728	0.00074239	0.299926	0.0749814	0.00074239	0.149963
BT_1488	0.989062	0.992512	0.988307	0.948521	0.562762	0.00121655	0.00121655	0.122871	0.00121655	0.00121655
BT_1489	0.974728	0.965774	0.979976	0.933933	0.828431	0.53787	0.000488759	0.000488759	0.000488759	0.000488759
BT_1490	0.976298	0.957306	0.939477	0.968058	0.852717	0.319214	0.000502008	0.131145	0.101406	0.000502008
BT_1491	0.952641	0.976784	0.965412	0.924042	0.857489	0.00129702	0.00129702	0.00129702	0.00129702	0.00129702
tnaA	0.991019	0.993876	0.984699	0.978832	0.982156	0.756052	0.243237	0.000724638	0.000724638	0.0449275
BT_1493	0.987956	0.990495	0.988881	0.982072	0.979007	0.857781	0.323432	0.00330033	0.00330033	0.0660066
BT_1494	0.993283	0.994245	0.990421	0.984662	0.97403	0.911616	0.448889	0.00444444	0.00444444	0.00444444
BT_1495	0.991412	0.993685	0.994677	0.940559	0.852193	0.168364	0.40272	0.00165017	0.00165017	0.00165017
BT_1496	0.946364	0.94966	0.948147	0.952749	0.638709	0.000944287	0.175667	0.000944287	0.000944287	0.000944287
BT_1497	0.597868	0.804465	0.326033	0.223362	0.00205761	0.00205761	0.00205761	0.00205761	0.00205761	0.00205761
BT_1498	0.809354	0.949867	0.898723	0.879078	0.678128	0.328094	0.000931099	0.000931099	0.000931099	0.000931099
BT_1499	0.993349	0.985902	0.98762	0.950903	0.813826	0.00362319	0.00362319	0.00362319	0.00362319	0.231884
BT_1500	0.984516	0.989403	0.98343	0.96654	0.909933	0.173825	0.000634921	0.000634921	0.128254	0.000634921
BT_1501	0.989124	0.98836	0.99627	0.947007	0.920226	0.403634	0.20715	0.000915751	0.000915751	0.000915751
BT_1502	0.970719	0.960138	0.859558	0.923993	0.629812	0.576444	0.305742	0.000352361	0.0711769	0.000352361
BT_1503	0.984346	0.980627	0.96319	0.950619	0.877049	0.468243	0.199802	0.00098912	0.00098912	0.00098912
BT_1504	0.97568	0.993191	0.988554	0.989524	0.295455	0.525078	0.00378788	0.00378788	0.00378788	0.00378788
BT_1505	0.927099	0.901483	0.86954	0.915133	0.000918274	0.185491	0.000918274	0.000918274	0.000918274	0.182963
BT_1506	0.964794	0.97765	0.982394	0.877753	0.00203252	0.0589431	0.00203252	0.00203252	0.00203252	0.00203252
BT_1507	0.942701	0.952318	0.904941	0.721533	0.622303	0.504627	0.153778	0.000315358	0.0637023	0.000315358
BT_1508	0.976552	0.982528	0.9784	0.967001	0.982632	0.72498	0.00383142	0.00383142	0.00383142	0.00383142
BT_1509	0.983803	0.979431	0.978868	0.965579	0.92436	0.876619	0.220384	0.00108932	0.00108932	0.00108932
BT_1510	0.987265	0.992784	0.988691	0.979015	0.986168	0.962469	0.818971	0.264052	0.00130719	0.00130719
BT_1511	0.969572	0.967813	0.971115	0.975569	0.966773	0.919113	0.184475	0.000913242	0.000913242	0.000913242
BT_1512	0.954321	0.961441	0.942921	0.877105	0.579281	0.174176	0.249006	0.000276167	0.000276167	0.000276167
BT_1513	0.983499	0.982368	0.982879	0.974669	0.949545	0.806878	0.00108932	0.00108932	0.00108932	0.19281
BT_1514	0.990582	0.994069	0.991391	0.972488	0.981017	0.709057	0.00333333	0.00333333	0.00333333	0.00333333
BT_1515	0.992875	0.990057	0.920131	0.815709	0.791492	0.644214	0.138045	0.00156495	0.00156495	0.0187793
BT_1516	0.907714	0.803381	0.694158	0.575174	0.479252	0.455961	0.0655586	0.000721501	0.000721501	0.145743
BT_1517	0.95966	0.987384	0.949786	0.9757	0.657697	0.13371	0.00188324	0.00188324	0.380414	0.00188324
BT_1518	0.977787	0.983916	0.982497	0.970328	0.964248	0.330065	0.00326797	0.00326797	0.00326797	0.00326797
BT_1519	0.995324	0.98171	0.994558	0.990323	0.970956	0.442953	0.00223714	0.00223714	0.00223714	0.00223714
BT_1520	0.99305	0.994828	0.987933	0.987664	0.939356	0.215054	0.00358423	0.00358423	0.362007	0.00358423
BT_1521	0.985035	0.975327	0.94455	0.941645	0.843514	0.25914	0.00107527	0.00107527	0.00107527	0.00107527
BT_1522	0.941871	0.934164	0.918713	0.855119	0.835859	0.564784	0.00108932	0.00108932	0.220044	0.00108932
BT_1523	0.976687	0.988938	0.978027	0.972495	0.973422	0.961243	0.79076	0.507473	0.00149477	0.279988
BT_1524	0.962979	0.984389	0.705232	0.608211	0.485745	0.509459	0.217204	0.00215054	0.00215054	0.00215054
BT_1525	0.996078	0.99246	0.990338	0.983787	0.897463	0.210417	0.408333	0.00208333	0.00208333	0.00208333
BT_1526	0.972384	0.980742	0.967354	0.941046	0.878753	0.721285	0.000775194	0.000775194	0.000775194	0.000775194
BT_1527	0.99154	0.991549	0.956058	0.946503	0.786798	0.534326	0.350276	0.000391696	0.146494	0.000391696
BT_1528	0.989732	0.993936	0.986661	0.971142	0.955658	0.319883	0.000773395	0.000773395	0.156226	0.132502
BT_1529	0.986813	0.988786	0.986995	0.927093	0.91452	0.419928	0.000740741	0.000740741	0.000740741	0.000740741
BT_1530	0.983763	0.987914	0.990911	0.976257	0.927335	0.867549	0.137255	0.000676133	0.000676133	0.000676133
BT_1531	0.978381	0.974926	0.957976	0.92197	0.785089	0.663977	0.118441	0.000383142	0.000383142	0.000383142
BT_1532	0.98582	0.990988	0.966163	0.931118	0.700563	0.294316	0.000797448	0.000797448	0.000797448	0.000797448
BT_1533	0.992597	0.979465	0.971756	0.898199	0.757436	0.000775194	0.000775194	0.000775194	0.000775194	0.000775194
BT_1534	0.983886	0.980134	0.979445	0.943978	0.905278	0.628677	0.0015949	0.0015949	0.322169	0.0015949
BT_1535	0.992217	0.991316	0.988939	0.94813	0.756846	0.0015015	0.0015015	0.0015015	0.0015015	0.0015015
BT_1536	0.987837	0.96107	0.978414	0.937211	0.731521	0.227976	0.000801282	0.000801282	0.000801282	0.000801282
BT_1537	0.961664	0.96508	0.92348	0.907109	0.78487	0.460637	0.00359195	0.000718391	0.000718391	0.000718391
BT_1538	0.967787	0.962074	0.993107	0.915954	0.789563	0.3782	0.157837	0.00110375	0.00110375	0.00110375
BT_1539	0.940705	0.936545	0.952749	0.946039	0.913561	0.00252525	0.00252525	0.00252525	0.00252525	0.00252525
BT_1540	0.993511	0.992008	0.98617	0.960941	0.920425	0.00119048	0.00119048	0.00119048	0.00119048	0.00119048
BT_1541	0.994771	0.991189	0.984684	0.935614	0.811782	0.302405	0.00171821	0.00171821	0.00171821	0.00171821
BT_1542	0.99224	0.991261	0.877239	0.955161	0.822981	0.386518	0.000727802	0.220524	0.147016	0.000727802
BT_1543	0.939645	0.93848	0.897899	0.911873	0.772504	0.46808	0.000625391	0.000625391	0.000625391	0.000625391
BT_1544	0.976874	0.934274	0.976432	0.977247	0.841096	0.742598	0.00126743	0.00126743	0.00126743	0.00126743
BT_1545	0.990769	0.99106	0.985702	0.975403	0.920284	0.925909	0.00177305	0.00177305	0.00177305	0.00177305
BT_1546	0.985613	0.991195	0.904007	0.953567	0.976141	0.85899	0.25279	0.000992063	0.000992063	0.000992063
BT_1547	0.985168	0.986302	0.88455	0.919594	0.872279	0.809452	0.642183	0.00085034	0.00085034	0.171769
BT_1548	0.951512	0.959354	0.948594	0.950329	0.881204	0.785242	0.231386	0.000572738	0.000572738	0.000572738
BT_1549	0.976398	0.975971	0.928825	0.758456	0.318532	0.000610501	0.000610501	0.0616606	0.0616606	0.000610501
BT_1550	0.932479	0.937243	0.91723	0.817701	0.705267	0.122202	0.000604961	0.061101	0.000604961	0.000604961
BT_1551	0.958494	0.951293	0.889477	0.888446	0.744579	0.0767769	0.153554	0.000380084	0.000380084	0.153554
BT_1552	0.841388	0.791903	0.891472	0.890177	0.687908	0.195822	0.271857	0.000298954	0.0603886	0.000298954
BT_1553	0.936388	0.941135	0.938535	0.828447	0.84033	0.622642	0.00225734	0.000752445	0.000752445	0.000752445
BT_1554	0.96312	0.967892	0.970217	0.856901	0.632728	0.478745	0.182475	0.000903342	0.000903342	0.000903342
BT_1555	0.986062	0.989511	0.933572	0.847916	0.773485	0.367336	0.00106838	0.00106838	0.00106838	0.00106838
BT_1556	0.979656	0.980853	0.890751	0.777376	0.337449	0.00137174	0.00137174	0.00137174	0.00137174	0.00137174
BT_1557	0.993106	0.993109	0.920805	0.95417	0.932565	0.00196078	0.00196078	0.00196078	0.00196078	0.00196078
BT_1558	0.966448	0.947093	0.853034	0.883048	0.874775	0.551196	0.000949668	0.000949668	0.000949668	0.000949668
BT_1559	0.949693	0.980968	0.955762	0.933493	0.922673	0.553002	0.00215054	0.00215054	0.00215054	0.00215054
BT_1560	0.981711	0.975662	0.984311	0.984212	0.931546	0.688674	0.355261	0.00117786	0.00117786	0.00117786
BT_1561	0.990736	0.990955	0.985583	0.97827	0.967808	0.526729	0.340967	0.00254453	0.00254453	0.399491
BT_1562	0.966155	0.968762	0.917784	0.917414	0.946648	0.816768	0.0021097	0.0021097	0.0021097	0.0021097
BT_1563	0.984138	0.992179	0.993032	0.965607	0.984129	0.830229	0.00156495	0.00156495	0.00156495	0.00156495
BT_1564	0.992003	0.993162	0.987195	0.976214	0.989037	0.875111	0.00219298	0.00219298	0.00219298	0.00219298
BT_1565	0.991624	0.993493	0.993865	0.990783	0.989961	0.951876	0.00483092	0.00483092	0.487923	0.00483092
BT_1566	0.96718	0.984818	0.972639	0.912662	0.950013	0.727111	0.0497738	0.0015083	0.0015083	0.0015083
BT_1567	0.960453	0.960612	0.979079	0.795272	0.782512	0.981989	0.937537	0.00146843	0.00146843	0.00146843
BT_1568	0.981965	0.983573	0.986526	0.877304	0.95785	0.990981	0.829958	0.00347222	0.00347222	0.00347222
BT_1569	0.981189	0.983578	0.982028	0.962947	0.930619	0.975711	0.965495	0.00169205	0.00169205	0.30625
BT_1570	0.965431	0.976773	0.977984	0.809115	0.823192	0.444451	0.339041	0.000459137	0.000459137	0.000459137
BT_1571	0.975227	0.982317	0.967431	0.927777	0.891262	0.00266667	0.456	0.00266667	0.00266667	0.00266667
BT_1572	0.988246	0.983523	0.987559	0.973135	0.910349	0.576938	0.00198413	0.00198413	0.00198413	0.00198413
BT_1573	0.964622	0.967989	0.963867	0.885255	0.811762	0.43263	0.000775194	0.000775194	0.000775194	0.000775194
BT_1574	0.981709	0.983579	0.934833	0.96754	0.935504	0.507318	0.183357	0.00069735	0.00069735	0.00069735
BT_1575	0.976422	0.993371	0.992491	0.958753	0.957543	0.602966	0.000998004	0.000998004	0.000998004	0.000998004
BT_1576	0.991932	0.987495	0.989699	0.988826	0.956158	0.925799	0.00141844	0.00141844	0.00141844	0.00141844
BT_1577	0.991661	0.993531	0.989145	0.946261	0.964454	0.909325	0.314642	0.00155763	0.00155763	0.00155763
BT_1578	0.974982	0.984132	0.975607	0.796983	0.713693	0.787695	0.664914	0.00136612	0.00136612	0.00136612
BT_1579	0.986144	0.986024	0.983947	0.891855	0.642883	0.6195	0.489289	0.000881834	0.000881834	0.178131
BT_1580	0.985796	0.991508	0.981768	0.934002	0.796788	0.00262467	0.00262467	0.00262467	0.00262467	0.00262467
BT_1581	0.990163	0.995684	0.978857	0.99006	0.871146	0.00220751	0.00220751	0.310074	0.00220751	0.00220751
BT_1582	0.970915	0.971093	0.969991	0.94923	0.88824	0.000992063	0.000992063	0.000992063	0.000992063	0.000992063
BT_1583	0.905554	0.937204	0.951169	0.771329	0.56172	0.00165837	0.00165837	0.00165837	0.00165837	0.00165837
BT_t27	0.996457	0.996049	0.976507	0.293402	0.945946	0.0135135	0.0135135	0.0135135	0.0135135	0.0135135
BT_1584	0.798443	0.96484	0.844498	0.847932	0.202899	0.00289855	0.00289855	0.00289855	0.00289855	0.00289855
BT_1585	0.91323	0.971664	0.866616	0.628342	0.541449	0.457514	0.00136054	0.00136054	0.00136054	0.00136054
BT_1586	0.97138	0.971563	0.97597	0.955119	0.868686	0.729341	0.458897	0.0017452	0.0017452	0.0017452
BT_1587	0.932832	0.967863	0.950622	0.955864	0.918087	0.769746	0.518423	0.00132802	0.00132802	0.00132802
BT_1588	0.968929	0.965313	0.972887	0.903971	0.917644	0.647058	0.00212314	0.00212314	0.00212314	0.00212314
BT_1589	0.989745	0.992748	0.995311	0.978212	0.978692	0.937225	0.543448	0.00416667	0.00416667	0.00416667
BT_1590	0.954857	0.975777	0.972213	0.950573	0.959949	0.513839	0.000963391	0.000963391	0.000963391	0.000963391
BT_1591	0.973516	0.950279	0.96801	0.926403	0.903751	0.288256	0.0739115	0.000365898	0.0739115	0.0592325
BT_t28	0.997404	0.996987	0.99775	0.959353	0.990778	0.0138889	0.0138889	0.0138889	0.0138889	0.0138889
BT_1592	0.974353	0.989045	0.929843	0.95894	0.902345	0.290605	0.000402091	0.000402091	0.0812224	0.000402091
BT_1593	0.978214	0.95643	0.91093	0.950777	0.88917	0.586282	0.00078064	0.00078064	0.0765027	0.297508
BT_1594	0.985826	0.978431	0.967592	0.974052	0.955002	0.868602	0.00104167	0.00104167	0.125	0.00104167
rho	0.972811	0.960613	0.955904	0.963683	0.727216	0.496558	0.0906087	0.000461042	0.000461042	0.000461042
BT_1596	0.930627	0.909081	0.928145	0.974459	0.934252	0.616696	0.0817908	0.000691563	0.000691563	0.000691563
BT_1597	0.92963	0.919215	0.91227	0.919213	0.934924	0.312819	0.000617284	0.000617284	0.102469	0.000617284
BT_1598	0.989434	0.967877	0.940394	0.864816	0.836254	0.0950203	0.00050813	0.00050813	0.00050813	0.00050813
BT_1599	0.99081	0.99176	0.981811	0.934383	0.816803	0.386973	0.00191571	0.00191571	0.00191571	0.00191571
BT_1600	0.954804	0.991029	0.982186	0.921081	0.763558	0.634291	0.00129199	0.00129199	0.00129199	0.00129199
BT_1601	0.970908	0.987604	0.961632	0.863948	0.871748	0.142857	0.000755858	0.000755858	0.000755858	0.000755858
BT_1602	0.963924	0.970971	0.991471	0.978938	0.928548	0.694648	0.0434439	0.000789889	0.000789889	0.159558
BT_1603	0.989421	0.988554	0.949141	0.795833	0.683469	0.632833	0.393842	0.202811	0.156255	0.00100402
BT_1604	0.940135	0.981408	0.953783	0.973078	0.953069	0.00113766	0.00113766	0.00113766	0.00113766	0.00113766
BT_1605	0.988204	0.994831	0.988702	0.962967	0.938156	0.128499	0.00127226	0.00127226	0.00127226	0.00127226
BT_1606	0.964018	0.983146	0.978116	0.945766	0.938306	0.494446	0.0484454	0.000723066	0.000723066	0.000723066
BT_1607	0.983308	0.987702	0.978852	0.949737	0.9447	0.755864	0.00113379	0.00113379	0.00113379	0.00113379
BT_1608	0.958996	0.975528	0.968292	0.908715	0.892946	0.606003	0.153816	0.000879507	0.000879507	0.105727
BT_t29	0.992873	0.99855	0.998059	0.960442	0.922922	0.886076	0.0126582	0.0126582	0.0126582	0.0126582
BT_1609	0.970846	0.99644	0.980832	0.966003	0.883291	0.55452	0.42616	0.00421941	0.00421941	0.00421941
BT_1610	0.994386	0.974619	0.982654	0.984468	0.949045	0.811656	0.421507	0.000537634	0.000537634	0.000537634
BT_1611	0.989723	0.995259	0.993534	0.97418	0.983096	0.920028	0.00271003	0.371274	0.00271003	0.00271003
BT_1612	0.9923	0.987076	0.988696	0.971695	0.950571	0.706662	0.00292398	0.295322	0.00292398	0.00292398
BT_1613	0.9945	0.993928	0.993239	0.983327	0.934371	0.877626	0.00171821	0.00171821	0.00171821	0.00171821
BT_1614	0.987475	0.986414	0.986783	0.988813	0.811736	0.705101	0.0042735	0.0042735	0.0042735	0.0042735
BT_1615	0.990947	0.98274	0.987351	0.976537	0.898365	0.940821	0.358478	0.000644745	0.000644745	0.000644745
BT_1616	0.992893	0.991462	0.992312	0.96409	0.969804	0.891167	0.0543417	0.000891266	0.000891266	0.000891266
BT_1617	0.981764	0.991639	0.987334	0.985417	0.977715	0.641074	0.0124113	0.00177305	0.00177305	0.00177305
BT_1618	0.979561	0.984279	0.987716	0.975822	0.951461	0.901498	0.000992063	0.000992063	0.000992063	0.200397
BT_1619	0.975882	0.983101	0.985034	0.936027	0.899876	0.730796	0.220975	0.0584999	0.0584999	0.000289603
BT_1620	0.970342	0.981401	0.97121	0.945558	0.800582	0.664928	0.0850835	0.000538503	0.157575	0.000538503
BT_1621	0.989843	0.992574	0.983935	0.927765	0.93488	0.658208	0.000641026	0.000641026	0.000641026	0.000641026
BT_1622	0.962169	0.940137	0.960686	0.95439	0.925218	0.315013	0.000665336	0.000665336	0.000665336	0.000665336
BT_1623	0.980421	0.986636	0.975511	0.958019	0.943057	0.733409	0.313139	0.00085034	0.00085034	0.00085034
BT_1624	0.980725	0.983099	0.9871	0.959947	0.890012	0.856933	0.434788	0.000645995	0.000645995	0.000645995
BT_1625	0.941559	0.901462	0.937327	0.881397	0.509908	0.552257	0.315594	0.000550055	0.000550055	0.000550055
BT_1626	0.94227	0.928912	0.950546	0.958454	0.649574	0.522941	0.000325839	0.000325839	0.0658195	0.000325839
BT_1627	0.919524	0.88904	0.948718	0.816131	0.595305	0.486376	0.0866581	0.000429	0.000429	0.132483
BT_1628	0.973099	0.979492	0.952682	0.880928	0.893801	0.480187	0.000574713	0.000574713	0.000574713	0.0787356
BT_1629	0.967192	0.977838	0.940489	0.915255	0.821662	0.736577	0.000561167	0.000561167	0.113356	0.113356
BT_1630	0.975755	0.962527	0.963076	0.963977	0.948528	0.948435	0.561791	0.000563063	0.000563063	0.227477
BT_1631	0.824581	0.836559	0.794554	0.717443	0.800772	0.449157	0.0518837	0.0561316	0.000297619	0.060119
BT_1632	0.91927	0.890926	0.920256	0.758028	0.819003	0.753198	0.184394	0.000600601	0.000600601	0.000600601
BT_1633	0.995221	0.988497	0.985387	0.964751	0.912677	0.740521	0.00134409	0.00134409	0.00134409	0.00134409
BT_1634	0.971682	0.986288	0.990394	0.980738	0.927163	0.758972	0.000698812	0.000698812	0.000698812	0.000698812
BT_1635	0.975509	0.986521	0.972982	0.876453	0.872327	0.496059	0.101866	0.101866	0.0509329	0.000252143
BT_1636	0.981083	0.98978	0.980205	0.959962	0.897287	0.119299	0.000653595	0.000653595	0.000653595	0.214919
BT_1637	0.97252	0.987314	0.986984	0.872871	0.853827	0.424562	0.0015949	0.304625	0.0015949	0.192982
BT_1638	0.947597	0.971985	0.908959	0.778065	0.686091	0.242448	0.0546537	0.000541126	0.000541126	0.00865801
BT_1639	0.984952	0.987198	0.981006	0.943841	0.931937	0.90296	0.00456621	0.00456621	0.00456621	0.00456621
BT_1640	0.98533	0.987584	0.980986	0.979083	0.973617	0.213573	0.00199601	0.00199601	0.00199601	0.00199601
BT_1641	0.994687	0.989332	0.994436	0.990649	0.968647	0.912793	0.00241546	0.00241546	0.00241546	0.00241546
BT_1642	0.987103	0.985517	0.977651	0.899519	0.890633	0.343123	0.128991	0.00063857	0.128991	0.0854535
BT_1643	0.908586	0.958686	0.968438	0.684304	0.749753	0.00537634	0.00537634	0.00537634	0.00537634	0.00537634
BT_1644	0.961229	0.978368	0.970227	0.942335	0.865328	0.0015949	0.0015949	0.0015949	0.0015949	0.0015949
BT_1645	0.966396	0.964658	0.961164	0.928056	0.825689	0.744715	0.00123457	0.00123457	0.00123457	0.00123457
BT_1646	0.961944	0.959745	0.955707	0.849554	0.305887	0.384845	0.00109649	0.00109649	0.00109649	0.00109649
BT_1647	0.839434	0.930364	0.898898	0.541327	0.592424	0.000769823	0.000769823	0.000769823	0.000769823	0.000769823
BT_1648	0.942651	0.887007	0.880171	0.859833	0.439999	0.240685	0.00100705	0.00100705	0.00100705	0.00100705
BT_1649	0.956664	0.977906	0.981017	0.920858	0.547881	0.809055	0.00147493	0.00147493	0.00147493	0.00147493
BT_1650	0.852599	0.899166	0.877585	0.766256	0.749149	0.693587	0.000863558	0.000863558	0.000863558	0.000863558
BT_1651	0.965875	0.978575	0.969759	0.864518	0.510416	0.664609	0.000734214	0.000734214	0.000734214	0.000734214
BT_1652	0.922383	0.964865	0.943094	0.826217	0.807444	0.699773	0.000693001	0.000693001	0.000693001	0.000693001
BT_1653	0.956261	0.967856	0.956322	0.946431	0.891463	0.341449	0.000910747	0.000910747	0.000910747	0.000910747
BT_1654	0.976809	0.943577	0.956678	0.914051	0.888198	0.267656	0.298312	0.0852321	0.000421941	0.000421941
BT_1655	0.996973	0.99771	0.992997	0.973717	0.915933	0.668121	0.273713	0.00271003	0.00271003	0.00271003
BT_1656	0.983087	0.984817	0.981876	0.978353	0.876669	0.488774	0.211701	0.00172712	0.00172712	0.00172712
BT_1657	0.988723	0.985297	0.995069	0.945538	0.745871	0.585067	0.00105152	0.00105152	0.042061	0.00105152
BT_1658	0.974789	0.992021	0.991387	0.960144	0.874766	0.222691	0.00152207	0.00152207	0.307458	0.00152207
BT_1659	0.983754	0.941292	0.922954	0.956149	0.801548	0.181387	0.000949668	0.158594	0.000949668	0.000949668
gpmA	0.982495	0.991787	0.992301	0.971837	0.869212	0.00133869	0.00133869	0.250753	0.00133869	0.00133869
BT_1661	0.983951	0.98738	0.988111	0.965293	0.906126	0.581419	0.206534	0.00055371	0.00055371	0.00055371
BT_1662	0.983105	0.987979	0.980475	0.97297	0.957375	0.8574	0.247087	0.000687285	0.000687285	0.000687285
BT_1663	0.987907	0.989498	0.967091	0.956586	0.836962	0.471955	0.000498256	0.100648	0.000498256	0.198551
ruvC	0.991223	0.995921	0.990229	0.975912	0.753319	0.740583	0.00176367	0.00176367	0.00176367	0.00176367
BT_1665	0.989662	0.992164	0.958931	0.959493	0.936887	0.333333	0.00330033	0.00330033	0.00330033	0.00330033
BT_t30	0.995613	0.997397	0.996323	0.98792	0.954493	0.012987	0.012987	0.012987	0.012987	0.012987
BT_1666	0.990255	0.971029	0.98677	0.916799	0.925588	0.259974	0.001287	0.198198	0.001287	0.001287
BT_1667	0.994684	0.996056	0.990774	0.978131	0.685446	0.00469484	0.00469484	0.00469484	0.00469484	0.00469484
BT_1668	0.992411	0.991402	0.97769	0.930385	0.690782	0.0949668	0.000949668	0.000949668	0.000949668	0.000949668
pheS	0.972886	0.981163	0.96467	0.920614	0.867324	0.818598	0.000980392	0.000980392	0.000980392	0.000980392
BT_1670	0.985308	0.988661	0.966978	0.958156	0.897998	0.267162	0.000803213	0.000803213	0.000803213	0.42986
BT_1671	0.964437	0.981298	0.975846	0.965694	0.925378	0.336283	0.00147493	0.00147493	0.00147493	0.148968
pgk	0.921759	0.967334	0.947718	0.914945	0.88472	0.708879	0.160317	0.000793651	0.160317	0.000793651
BT_1673	0.966966	0.978877	0.99232	0.95317	0.965703	0.870905	0.00116959	0.00116959	0.00116959	0.00116959
BT_1674	0.978891	0.98911	0.981738	0.950311	0.873037	0.854556	0.000957854	0.000957854	0.000957854	0.000957854
BT_1675	0.983214	0.972418	0.956385	0.855994	0.861229	0.722801	0.13362	0.000453515	0.000453515	0.000453515
maf	0.97713	0.977189	0.975368	0.968854	0.970067	0.907352	0.00171821	0.00171821	0.00171821	0.347079
BT_1677	0.970902	0.987491	0.953595	0.942978	0.953826	0.951447	0.00191571	0.00191571	0.00191571	0.00191571
BT_1678	0.96701	0.980199	0.982688	0.930502	0.921249	0.798983	0.00125786	0.00125786	0.00125786	0.00125786
BT_1679	0.985212	0.9971	0.994134	0.956387	0.729841	0.0803571	0.00297619	0.00297619	0.00297619	0.00297619
BT_1680	0.995029	0.994791	0.98626	0.991014	0.919306	0.0018622	0.0018622	0.0018622	0.314711	0.0018622
BT_1681	0.974989	0.98138	0.982242	0.981743	0.808973	0.00184162	0.662763	0.00184162	0.014733	0.00184162
BT_1682	0.98594	0.976684	0.987167	0.943573	0.772345	0.19484	0.103272	0.000511247	0.000511247	0.000511247
BT_1683	0.974619	0.983303	0.977634	0.957301	0.905336	0.684564	0.187514	0.0997892	0.0632238	0.0518139
BT_1684	0.976867	0.988321	0.985118	0.943006	0.946319	0.516082	0.001001	0.001001	0.001001	0.001001
BT_1685	0.984755	0.993142	0.993261	0.945441	0.852165	0.00246914	0.00246914	0.00246914	0.465684	0.00246914
BT_1686	0.985634	0.960824	0.954647	0.967739	0.74699	0.000643501	0.000643501	0.000643501	0.000643501	0.000643501
BT_1687	0.986113	0.986311	0.93005	0.848842	0.505067	0.459791	0.00108578	0.00108578	0.00108578	0.00108578
BT_1688	0.98304	0.986591	0.989246	0.978222	0.984772	0.918821	0.00229885	0.00229885	0.00229885	0.00229885
BT_1689	0.956686	0.972953	0.989047	0.988558	0.984512	0.898585	0.173988	0.000861326	0.000861326	0.000861326
BT_1690	0.982572	0.98971	0.967724	0.90698	0.898292	0.852262	0.151311	0.000749064	0.000749064	0.151311
BT_1691	0.981176	0.989918	0.993206	0.973073	0.947668	0.434412	0.000995025	0.000995025	0.200995	0.0228856
rpmE2	0.982791	0.978639	0.967297	0.983899	0.923846	0.694118	0.00392157	0.00392157	0.00392157	0.00392157
BT_1693	0.97347	0.982581	0.983571	0.96032	0.923752	0.454153	0.191833	0.000949668	0.191833	0.000949668
BT_1694	0.981669	0.959531	0.953072	0.92432	0.927048	0.577966	0.146944	0.0664692	0.000329056	0.0664692
BT_1695	0.968781	0.963413	0.937691	0.92286	0.856991	0.533948	0.00078064	0.00078064	0.00078064	0.00078064
BT_1696	0.965487	0.983869	0.979914	0.987664	0.954532	0.777459	0.000809061	0.000809061	0.000809061	0.000809061
BT_1697	0.972153	0.952735	0.933188	0.90241	0.833471	0.240437	0.000546448	0.000546448	0.000546448	0.110383
BT_1698	0.994644	0.994336	0.987085	0.895632	0.904001	0.00383142	0.00383142	0.00383142	0.00383142	0.00383142
BT_1699	0.976648	0.978191	0.978008	0.982426	0.929762	0.00280112	0.00280112	0.327659	0.00280112	0.282913
BT_1700	0.987423	0.992452	0.977083	0.965626	0.938374	0.72623	0.000833333	0.000833333	0.000833333	0.0841667
BT_1701	0.994789	0.992927	0.986362	0.978162	0.910778	0.621586	0.00529101	0.00529101	0.0846561	0.00529101
BT_1702	0.97847	0.979867	0.973528	0.936236	0.900295	0.667537	0.644338	0.0015949	0.161085	0.161085
BT_1703	0.962538	0.962044	0.954363	0.923806	0.895485	0.876335	0.203329	0.000543774	0.000543774	0.0326264
BT_1704	0.972682	0.987409	0.985427	0.97788	0.907491	0.941066	0.00456621	0.00456621	0.00456621	0.00456621
BT_1705	0.967977	0.983728	0.971619	0.946482	0.920338	0.594074	0.00199601	0.00199601	0.00199601	0.00199601
BT_1706	0.991931	0.993194	0.996381	0.956288	0.911148	0.834223	0.00241546	0.00241546	0.00241546	0.00241546
BT_1707	0.960053	0.994163	0.970182	0.89491	0.891444	0.546255	0.00340136	0.00340136	0.00340136	0.00340136
BT_1708	0.977535	0.981806	0.981097	0.921224	0.942909	0.322169	0.0015949	0.0015949	0.582221	0.0015949
BT_1709	0.914839	0.913752	0.911404	0.915429	0.839684	0.245742	0.00121655	0.22323	0.00121655	0.00121655
BT_1710	0.977051	0.982013	0.956451	0.913949	0.940312	0.284816	0.000898473	0.000898473	0.000898473	0.000898473
BT_1711	0.878717	0.917332	0.896331	0.797632	0.868852	0.199196	0.395788	0.000974659	0.000974659	0.000974659
BT_1712	0.966326	0.976241	0.98225	0.908663	0.88541	0.407399	0.000848176	0.000848176	0.000848176	0.000848176
BT_1713	0.969391	0.987637	0.99221	0.948057	0.921902	0.565852	0.0020202	0.0020202	0.0020202	0.0020202
BT_1714	0.979057	0.983068	0.975816	0.938826	0.6438	0.300179	0.228684	0.000960615	0.000960615	0.000960615
BT_1715	0.951567	0.976125	0.965267	0.96674	0.477707	0.414217	0.263845	0.00133333	0.00133333	0.00133333
BT_1716	0.921611	0.902192	0.899351	0.746726	0.35394	0.000793651	0.000793651	0.000793651	0.160317	0.000793651
BT_1717	0.923111	0.91712	0.884171	0.868717	0.769361	0.537643	0.000673401	0.000673401	0.000673401	0.000673401
BT_1718	0.968209	0.982098	0.979942	0.951566	0.944614	0.835604	0.000891266	0.180036	0.0427807	0.000891266
BT_1719	0.982281	0.979794	0.976714	0.969974	0.728243	0.203035	0.000888889	0.000888889	0.128889	0.000888889
BT_1720	0.979502	0.972419	0.913373	0.969076	0.894621	0.000768049	0.000768049	0.000768049	0.000768049	0.155146
BT_1721	0.980412	0.987842	0.990954	0.968995	0.783017	0.280556	0.00138889	0.00138889	0.00138889	0.00138889
BT_1722	0.977393	0.990434	0.962609	0.922983	0.829698	0.121175	0.000870322	0.000870322	0.000870322	0.000870322
BT_1723	0.975035	0.983634	0.986892	0.942746	0.950229	0.488699	0.000421941	0.000421941	0.0852321	0.0852321
BT_1724	0.990572	0.996004	0.994255	0.979392	0.979647	0.493231	0.43949	0.00271003	0.00271003	0.00271003
BT_1725	0.983804	0.958467	0.977416	0.975963	0.918489	0.348877	0.00172712	0.00172712	0.00172712	0.00172712
BT_1726	0.929905	0.937416	0.928478	0.951511	0.864921	0.212408	0.00105152	0.00105152	0.00105152	0.199685
BT_1727	0.892	0.901941	0.841158	0.806031	0.493701	0.00117371	0.00117371	0.00117371	0.00117371	0.00117371
BT_1728	0.870538	0.861016	0.862634	0.621222	0.00169205	0.164129	0.00169205	0.00169205	0.00169205	0.00169205
BT_1729	0.954267	0.937989	0.928438	0.900965	0.729986	0.819921	0.759971	0.223738	0.190375	0.0830357
BT_1730	0.981484	0.983182	0.986619	0.966633	0.948098	0.972302	0.907028	0.118963	0.939092	0.54225
BT_1731	0.989234	0.974939	0.979973	0.914879	0.902741	0.896461	0.907416	0.394055	0.939668	0.857591
BT_1732	0.988192	0.990629	0.983548	0.871858	0.953071	0.880092	0.362673	0.00152905	0.389286	0.466048
BT_1733	0.970475	0.928409	0.950258	0.929557	0.872519	0.422474	0.0545209	0.0545209	0.0545209	0.000269906
BT_1734	0.93342	0.962051	0.956096	0.953673	0.877512	0.903011	0.000247463	0.000247463	0.000247463	0.000247463
BT_1735	0.981203	0.986427	0.97561	0.959249	0.984154	0.893778	0.00179211	0.00179211	0.00179211	0.00179211
BT_1736	0.990525	0.993942	0.987642	0.947003	0.630111	0.483491	0.00182149	0.00182149	0.00182149	0.00182149
BT_1737	0.990473	0.99286	0.990244	0.906314	0.688827	0.531007	0.000662691	0.000662691	0.000662691	0.000662691
BT_1738	0.945712	0.963286	0.963683	0.950738	0.937795	0.800235	0.000520833	0.09375	0.000520833	0.000520833
BT_1739	0.967089	0.968286	0.898171	0.889459	0.904029	0.715386	0.126182	0.0364358	0.0728716	0.00036075
BT_1740	0.971896	0.990089	0.992398	0.958745	0.890695	0.698366	0.00205761	0.115226	0.00205761	0.00205761
BT_1741	0.985235	0.994381	0.982939	0.940366	0.962289	0.004329	0.004329	0.004329	0.004329	0.004329
BT_1742	0.993236	0.995859	0.988402	0.972661	0.927466	0.223064	0.159065	0.28232	0.14116	0.000698812
BT_1743	0.971444	0.978849	0.982468	0.95096	0.936719	0.907448	0.610447	0.230315	0.000656168	0.132546
BT_1744	0.98846	0.985524	0.968994	0.843189	0.893685	0.69427	0.115226	0.000685871	0.138546	0.138546
BT_1745	0.995661	0.991054	0.990958	0.979713	0.93424	0.274725	0.000835422	0.000835422	0.168755	0.000835422
BT_1746	0.985757	0.964993	0.97018	0.973506	0.956125	0.398643	0.000848176	0.000848176	0.000848176	0.0856658
BT_1747	0.961681	0.975236	0.96297	0.931756	0.812729	0.730456	0.433106	0.000281057	0.000281057	0.0567735
BT_1748	0.997545	0.995144	0.998182	0.963489	0.962938	0.87067	0.00529101	0.00529101	0.00529101	0.00529101
BT_1749	0.98627	0.994468	0.995716	0.982198	0.927271	0.428721	0.00119904	0.00119904	0.00119904	0.00119904
BT_1750	0.996154	0.987128	0.789479	0.807105	0.770637	0.744473	0.12154	0.00120337	0.243081	0.00120337
BT_1751	0.983277	0.990174	0.9835	0.979148	0.964247	0.832583	0.555314	0.000814996	0.29	0.000814996
BT_1752	0.976421	0.986256	0.991813	0.928406	0.951254	0.510064	0.017316	0.000865801	0.174892	0.000865801
BT_1753	0.990938	0.993674	0.990722	0.990364	0.949206	0.340736	0.606607	0.003003	0.003003	0.0750751
BT_1754	0.974022	0.981157	0.974186	0.949813	0.910789	0.867707	0.0730296	0.000361533	0.000361533	0.0542299
BT_1755	0.985836	0.985487	0.986299	0.950684	0.949177	0.746736	0.000814996	0.000814996	0.000814996	0.000814996
BT_1756	0.980684	0.985215	0.961605	0.802183	0.675812	0.602876	0.514712	0.00100402	0.00100402	0.00100402
BT_1757	0.984907	0.983393	0.96089	0.909955	0.919784	0.75681	0.683806	0.202401	0.00112613	0.483644
BT_1758	0.977027	0.958802	0.847866	0.789606	0.747259	0.684912	0.472607	0.344847	0.335678	0.337887
BT_1759	0.985114	0.977101	0.965268	0.962042	0.965247	0.969121	0.969168	0.966002	0.967485	0.969201
BT_1760	0.975973	0.966654	0.985267	0.894014	0.728442	0.335447	0.218466	0.000636132	0.000636132	0.000636132
BT_1761	0.98752	0.987535	0.966094	0.932814	0.888625	0.145743	0.000721501	0.000721501	0.000721501	0.145743
BT_1762	0.97334	0.98401	0.989697	0.93092	0.883504	0.000583771	0.117922	0.000583771	0.117922	0.000583771
BT_1763	0.971493	0.985351	0.960784	0.937064	0.798373	0.0646193	0.096929	0.000319898	0.0646193	0.0646193
BT_1764	0.986866	0.992287	0.992283	0.983594	0.903387	0.112257	0.00114548	0.00114548	0.00114548	0.00114548
BT_1765	0.98734	0.989341	0.956139	0.792072	0.853365	0.702607	0.000530786	0.0987426	0.107219	0.0915628
BT_1766	0.986889	0.987068	0.988963	0.940546	0.954839	0.735032	0.000672043	0.000672043	0.135753	0.183988
BT_1767	0.992229	0.994029	0.992699	0.960684	0.962935	0.810739	0.402013	0.394917	0.296188	0.000977517
BT_1768	0.849979	0.847934	0.857458	0.824494	0.769408	0.560307	0.283211	0.0945585	0.172805	0.000306937
BT_1769	0.877284	0.850622	0.865504	0.844783	0.885923	0.195898	0.0830284	0.000443262	0.089539	0.089539
BT_1770	0.95218	0.883947	0.881833	0.766043	0.578836	0.458246	0.000389408	0.000389408	0.0607477	0.0786604
BT_1771	0.969913	0.977533	0.981372	0.961129	0.980943	0.558168	0.094041	0.000465549	0.000465549	0.094041
BT_1772	0.974348	0.965633	0.981896	0.948389	0.928953	0.164928	0.157689	0.00078064	0.00078064	0.230001
BT_1773	0.94117	0.952465	0.933946	0.911914	0.796153	0.166997	0.000498256	0.000498256	0.000498256	0.000498256
BT_1774	0.958331	0.957371	0.942243	0.908005	0.782132	0.0570484	0.00030248	0.00030248	0.00030248	0.00030248
BT_1775	0.96768	0.903938	0.953665	0.8663	0.786095	0.348695	0.000583771	0.000583771	0.000583771	0.000583771
BT_1776	0.96095	0.957514	0.964846	0.93045	0.904979	0.696642	0.109307	0.000270563	0.0546537	0.000270563
BT_1777	0.981863	0.931083	0.910419	0.921492	0.604293	0.0728758	0.000326797	0.000326797	0.000326797	0.0660131
BT_1778	0.977951	0.984333	0.978925	0.850604	0.713114	0.585555	0.00039032	0.00039032	0.157689	0.00039032
BT_1779	0.980881	0.99061	0.960801	0.868445	0.643097	0.192233	0.101939	0.000581734	0.000581734	0.000581734
BT_1780	0.899831	0.881188	0.935545	0.887024	0.80666	0.432963	0.000350508	0.000350508	0.0634398	0.000350508
BT_1781	0.970389	0.966107	0.855191	0.695232	0.804166	0.422758	0.000490196	0.000490196	0.000490196	0.000490196
BT_1782	0.842419	0.487542	0.530118	0.420879	0.392695	0.289082	0.196336	0.108135	0.00118203	0.119385
BT_1783	0.884304	0.510522	0.442037	0.449018	0.416022	0.452327	0.389204	0.156614	0.000449236	0.126685
BT_1784	0.985801	0.985356	0.973797	0.954568	0.896867	0.00191571	0.00191571	0.00191571	0.00191571	0.00191571
BT_1785	0.948187	0.974542	0.862997	0.811546	0.855984	0.356644	0.000829187	0.000829187	0.000829187	0.000829187
BT_1786	0.970946	0.978151	0.946771	0.876741	0.93078	0.750955	0.0127055	0.000747384	0.0754858	0.0500747
BT_1787	0.986543	0.990626	0.979224	0.956849	0.845124	0.589704	0.0919854	0.000910747	0.214535	0.0901639
BT_1788	0.989742	0.99787	0.986545	0.96557	0.819593	0.295322	0.00292398	0.00292398	0.00292398	0.00292398
BT_1789	0.949954	0.955578	0.962441	0.886081	0.920626	0.170464	0.000843882	0.201688	0.000843882	0.000843882
BT_1790	0.992162	0.988825	0.987368	0.977535	0.976881	0.956443	0.00323625	0.00323625	0.472492	0.220065
BT_1791	0.931076	0.938311	0.940348	0.927476	0.939276	0.662553	0.169605	0.000839631	0.101595	0.000839631
BT_1792	0.977053	0.967705	0.975726	0.874905	0.794455	0.285136	0.00033036	0.00033036	0.00033036	0.00033036
BT_1793	0.973504	0.978939	0.951684	0.862787	0.878184	0.37033	0.0327004	0.00105485	0.00105485	0.00105485
BT_1794	0.976088	0.983275	0.98704	0.970943	0.891729	0.637528	0.00137174	0.00137174	0.00137174	0.00137174
BT_1795	0.982744	0.980572	0.988192	0.941299	0.841965	0.743345	0.000829187	0.000829187	0.167496	0.000829187
BT_1796	0.970982	0.978052	0.970695	0.977491	0.925991	0.911123	0.10095	0.00049975	0.00049975	0.0968771
BT_1797	0.926634	0.952719	0.968558	0.971704	0.908426	0.732001	0.00112233	0.00112233	0.00112233	0.00112233
BT_1798	0.985654	0.987754	0.986223	0.971243	0.862806	0.149963	0.0824053	0.00074239	0.00074239	0.00074239
BT_1799	0.942679	0.969137	0.945212	0.934029	0.769451	0.156494	0.124561	0.000350877	0.000350877	0.000350877
BT_1800	0.981898	0.9813	0.975567	0.825824	0.877557	0.12779	0.21826	0.10913	0.000540249	0.000540249
BT_1801	0.985887	0.990974	0.976921	0.94195	0.680532	0.188152	0.000509684	0.102956	0.17645	0.000509684
BT_1802	0.976135	0.990683	0.969545	0.93072	0.720684	0.482474	0.000485909	0.000485909	0.000485909	0.000485909
BT_1803	0.980507	0.981716	0.96961	0.911574	0.90419	0.836083	0.25257	0.00146843	0.00146843	0.00146843
BT_1804	0.983532	0.987546	0.977775	0.991249	0.945673	0.933613	0.566228	0.00114548	0.231386	0.00114548
BT_1805	0.984645	0.99416	0.990638	0.959385	0.977156	0.878496	0.470424	0.000980392	0.000980392	0.000980392
BT_1806	0.920169	0.929726	0.964263	0.932103	0.841382	0.6734	0.00995899	0.000585823	0.000585823	0.000585823
BT_1807	0.923205	0.90284	0.87302	0.84888	0.6575	0.596959	0.114708	0.000567859	0.000567859	0.114708
BT_1808	0.989262	0.977677	0.963524	0.893375	0.88116	0.240476	0.00238095	0.00238095	0.00238095	0.00238095
BT_1809	0.976217	0.93724	0.876048	0.696637	0.587442	0.445499	0.283688	0.0803021	0.0401511	0.0401511
BT_1810	0.992621	0.992507	0.990655	0.948157	0.907923	0.86375	0.00212314	0.00212314	0.00212314	0.00212314
BT_1811	0.997391	0.995833	0.996685	0.990372	0.921879	0.786721	0.311728	0.00308642	0.00308642	0.00308642
BT_1812	0.958767	0.984445	0.988705	0.971741	0.881294	0.898578	0.20911	0.20911	0.0010352	0.0010352
BT_1813	0.991849	0.993894	0.990862	0.944546	0.915935	0.598389	0.268779	0.118545	0.118545	0.0678495
BT_1814	0.980506	0.985026	0.989842	0.928707	0.902393	0.351691	0.135338	0.000835422	0.168755	0.000835422
BT_1815	0.986539	0.984203	0.971753	0.93784	0.850357	0.547484	0.000986193	0.000986193	0.000986193	0.000986193
BT_1816	0.990815	0.99014	0.991866	0.97346	0.710686	0.660867	0.00266667	0.00266667	0.00266667	0.00266667
BT_1817	0.991751	0.985281	0.983396	0.977752	0.806962	0.324667	0.00182149	0.00182149	0.00182149	0.367942
BT_1818	0.969121	0.990366	0.980502	0.976019	0.904566	0.820056	0.00239808	0.00239808	0.00239808	0.00239808
BT_1819	0.995926	0.9975	0.995821	0.997398	0.986901	0.991146	0.00456621	0.00456621	0.00456621	0.00456621
BT_1820	0.988349	0.991228	0.988382	0.821882	0.688258	0.286529	0.185491	0.000918274	0.000918274	0.000918274
BT_1821	0.953894	0.962045	0.931192	0.921223	0.678944	0.32732	0.000859107	0.000859107	0.000859107	0.000859107
BT_1822	0.985336	0.992897	0.989261	0.914726	0.912003	0.0014556	0.0014556	0.0014556	0.0014556	0.0014556
BT_1823	0.970935	0.988899	0.977672	0.896875	0.9078	0.220044	0.00108932	0.00108932	0.00108932	0.00108932
BT_1824	0.957825	0.985002	0.984599	0.949496	0.865072	0.00104493	0.00104493	0.00104493	0.00104493	0.00104493
BT_1825	0.965386	0.983815	0.963173	0.905929	0.827689	0.00197239	0.00197239	0.00197239	0.00197239	0.00197239
BT_1826	0.977655	0.981655	0.976759	0.95964	0.886304	0.447026	0.129612	0.000320821	0.000320821	0.0638434
BT_1827	0.990856	0.989938	0.987895	0.951935	0.692917	0.558644	0.00106496	0.00106496	0.00106496	0.00106496
BT_1828	0.981498	0.987973	0.976836	0.977531	0.693235	0.548338	0.000639795	0.000639795	0.000639795	0.000639795
groEL	0.9808	0.98661	0.98111	0.967263	0.849365	0.545032	0.000610501	0.000610501	0.000610501	0.000610501
groES	0.994782	0.989795	0.995697	0.969196	0.945064	0.003663	0.003663	0.003663	0.003663	0.003663
BT_1831	0.985065	0.993894	0.989636	0.950387	0.943486	0.101242	0.167144	0.00095511	0.00095511	0.00095511
BT_1832	0.981699	0.986924	0.987678	0.960516	0.862421	0.269687	0.00154321	0.00154321	0.00154321	0.00154321
BT_1833	0.979081	0.966586	0.961005	0.919033	0.901387	0.394864	0.139675	0.0762552	0.000377501	0.15251
BT_1834	0.985758	0.983363	0.976352	0.954545	0.956774	0.122153	0.139406	0.000690131	0.000690131	0.12577
BT_1835	0.98934	0.996128	0.989369	0.949388	0.956441	0.0698862	0.000963391	0.000963391	0.106936	0.000963391
thiH	0.960086	0.955346	0.938189	0.968191	0.950779	0.352983	0.000704722	0.000704722	0.0613108	0.000704722
BT_1837	0.924911	0.887861	0.823384	0.940691	0.649845	0.150653	0.000821018	0.000821018	0.000821018	0.000821018
BT_1838	0.903234	0.898201	0.91626	0.878651	0.355402	0.0742418	0.000396354	0.000396354	0.000396354	0.000396354
BT_1839	0.966636	0.973501	0.963842	0.914404	0.76116	0.4762	0.00070028	0.00070028	0.00070028	0.141457
hisS	0.985787	0.985476	0.982655	0.935379	0.805431	0.514026	0.132601	0.000732601	0.000732601	0.147985
BT_1841	0.979011	0.99427	0.984624	0.972636	0.969935	0.00146843	0.262849	0.00146843	0.00146843	0.00146843
BT_1842	0.988357	0.993678	0.96668	0.955949	0.940469	0.463581	0.000759301	0.000759301	0.000759301	0.000759301
BT_1843	0.984554	0.993433	0.97496	0.965972	0.955878	0.669172	0.000786164	0.000786164	0.000786164	0.158805
BT_1844	0.989775	0.985162	0.970919	0.965471	0.871329	0.00203252	0.00203252	0.00203252	0.355691	0.00203252
BT_1845	0.991167	0.990875	0.995648	0.956741	0.964319	0.357609	0.0015015	0.0015015	0.256757	0.0015015
BT_1846	0.987247	0.993639	0.977542	0.962864	0.891205	0.290061	0.0996055	0.0996055	0.0810716	0.158295
BT_1847	0.996301	0.997027	0.994743	0.98334	0.873707	0.221505	0.00215054	0.00215054	0.00215054	0.00215054
BT_1848	0.980218	0.973341	0.922945	0.883784	0.721853	0.36004	0.000536769	0.000536769	0.000536769	0.000536769
BT_1849	0.996587	0.995485	0.995538	0.991252	0.979641	0.00520833	0.00520833	0.00520833	0.00520833	0.00520833
BT_1850	0.974855	0.971074	0.966493	0.955576	0.736926	0.393031	0.000918274	0.000918274	0.000918274	0.000918274
BT_1851	0.966379	0.98303	0.962821	0.885232	0.450494	0.587164	0.153437	0.001221	0.001221	0.001221
BT_1852	0.984265	0.973868	0.985667	0.987514	0.978888	0.98611	0.806633	0.404612	0.00104822	0.00104822
BT_1853	0.986677	0.990965	0.977351	0.868554	0.821469	0.699375	0.710964	0.000568828	0.000568828	0.114903
BT_1854	0.964042	0.988099	0.979497	0.933854	0.967026	0.799772	0.491697	0.116519	0.00147493	0.00147493
BT_1855	0.99416	0.987269	0.989256	0.977802	0.976104	0.929023	0.451313	0.18254	0.306349	0.0015873
BT_1856	0.965215	0.96638	0.955406	0.910999	0.842786	0.65846	0.0636364	0.000757576	0.000757576	0.000757576
BT_1857	0.934327	0.931499	0.857798	0.833559	0.405247	0.00094162	0.00094162	0.00094162	0.00094162	0.0659134
BT_1858	0.943673	0.95243	0.943259	0.929912	0.581286	0.40645	0.000666667	0.000666667	0.000666667	0.00933333
BT_1859	0.972796	0.976131	0.978073	0.93245	0.742813	0.551916	0.00165837	0.00165837	0.00165837	0.00165837
BT_1860	0.974405	0.982665	0.97123	0.887678	0.850034	0.686069	0.000716846	0.000716846	0.134767	0.000716846
BT_1861	0.986536	0.969507	0.966561	0.97738	0.972675	0.78682	0.000668003	0.134937	0.134937	0.000668003
BT_1862	0.993159	0.995297	0.987982	0.978248	0.981242	0.943267	0.00411523	0.00411523	0.00411523	0.00411523
BT_r04	0.997177	0.99923	0.998341	0.998978	0.999492	0.998473	0.0294118	0.0294118	0.0294118	0.0294118
BT_r05	0.885539	0.908339	0.859146	0.863971	0.82739	0.67488	0.180827	0.0761402	0.000376932	0.000376932
BT_t31	0.995919	0.996305	0.969663	0.96237	0.94331	1	0.0135135	0.0135135	0.0135135	0.0135135
BT_t32	0.978377	0.975804	0.993661	0.922441	0.966857	0.0135135	0.0135135	0.0135135	0.0135135	0.0135135
BT_r06	0.615684	0.658921	0.599546	0.638547	0.51895	0.392651	0.13621	0.000674309	0.000674309	0.000674309
BT_1863	0.836182	0.914864	0.910318	0.825657	0.513762	0.796144	0.224359	0.00320513	0.00320513	0.00320513
BT_1864	0.976423	0.985123	0.980064	0.943564	0.762498	0.898937	0.250963	0.00147493	0.00147493	0.00147493
BT_1865	0.95549	0.954213	0.948955	0.97048	0.961197	0.944117	0.44877	0.00163399	0.00163399	0.00163399
BT_1866	0.99332	0.998355	0.989056	0.991169	0.987189	0.961028	0.492958	0.00469484	0.00469484	0.00469484
BT_1867	0.951517	0.958506	0.944254	0.966059	0.907663	0.928801	0.731258	0.00273224	0.00273224	0.00273224
BT_1868	0.839867	0.883043	0.89666	0.800354	0.735286	0.59337	0.250772	0.000604961	0.000604961	0.000604961
BT_1869	0.978269	0.987332	0.985162	0.983501	0.95966	0.752126	0.367188	0.00260417	0.00260417	0.00260417
BT_1870	0.989815	0.988497	0.987566	0.985066	0.986088	0.955253	0.767722	0.00138889	0.00138889	0.00138889
BT_1871	0.957035	0.983856	0.933091	0.88466	0.839494	0.203117	0.0998585	0.000502765	0.101559	0.000502765
BT_1872	0.954304	0.975527	0.949612	0.791989	0.80237	0.102193	0.0885965	0.000438596	0.000438596	0.000438596
BT_1873	0.941787	0.980609	0.984558	0.975462	0.834302	0.249498	0.205285	0.00101626	0.00101626	0.00101626
BT_1874	0.958721	0.973435	0.986855	0.933797	0.762884	0.561663	0.103114	0.000510465	0.000510465	0.000510465
BT_1875	0.946151	0.915178	0.93582	0.891321	0.771834	0.371544	0.271563	0.000297619	0.118599	0.060119
BT_1876	0.989154	0.991358	0.981438	0.980115	0.924881	0.819016	0.000986193	0.000986193	0.000986193	0.000986193
BT_1877	0.957661	0.96234	0.959603	0.926843	0.852466	0.659638	0.00169205	0.00169205	0.485031	0.00169205
BT_1878	0.983444	0.985234	0.959148	0.97422	0.825742	0.452147	0.42965	0.000454133	0.0917348	0.000454133
BT_1879	0.98918	0.98383	0.958895	0.969764	0.952689	0.613487	0.0893014	0.000562114	0.000562114	0.000562114
BT_1880	0.937704	0.948399	0.876249	0.946359	0.716058	0.639668	0.000874891	0.000874891	0.000874891	0.000874891
BT_1881	0.945202	0.936504	0.947692	0.941885	0.819531	0.869509	0.00123457	0.00123457	0.00123457	0.00123457
BT_1882	0.987731	0.985515	0.976007	0.81749	0.713625	0.632234	0.000966184	0.000966184	0.000966184	0.000966184
BT_t33	0.997777	0.997159	0.9962	0.990762	0.978425	0.980944	0.0131579	0.0131579	0.0131579	0.0131579
BT_1883	0.979729	0.989668	0.974435	0.973649	0.832858	0.47669	0.000814996	0.000814996	0.000814996	0.164629
BT_1884	0.981147	0.992588	0.987205	0.932039	0.932153	0.176471	0.00217865	0.00217865	0.20284	0.00217865
BT_1885	0.977576	0.968317	0.974825	0.940211	0.906188	0.514411	0.000888889	0.000888889	0.000888889	0.000888889
BT_1886	0.981302	0.988584	0.986283	0.98467	0.943076	0.569064	0.000910747	0.000910747	0.000910747	0.152854
BT_1887	0.981904	0.986666	0.975626	0.967976	0.954591	0.40264	0.00330033	0.00330033	0.00330033	0.00330033
BT_1888	0.99618	0.992547	0.990298	0.948984	0.938196	0.75393	0.001287	0.001287	0.162162	0.001287
BT_1889	0.970143	0.989151	0.968985	0.97358	0.919933	0.755067	0.0017094	0.0017094	0.0017094	0.0017094
BT_1890	0.947777	0.943681	0.955849	0.93435	0.808293	0.234339	0.000485201	0.000485201	0.000485201	0.000485201
BT_1891	0.989287	0.989639	0.975066	0.979465	0.929265	0.967956	0.936803	0.388342	0.00275482	0.00275482
BT_1892	0.986786	0.987223	0.989628	0.983232	0.922695	0.526935	0.375586	0.16828	0.00111857	0.225951
BT_1893	0.969778	0.965637	0.955084	0.92679	0.899971	0.590492	0.000837521	0.000837521	0.149079	0.000837521
BT_1894	0.936076	0.960046	0.925939	0.90033	0.923863	0.23453	0.000603865	0.000603865	0.000603865	0.000603865
BT_1895	0.980393	0.990726	0.966633	0.955884	0.865762	0.388521	0.00220751	0.00220751	0.00220751	0.00220751
BT_1896	0.978649	0.989076	0.977173	0.895253	0.867569	0.427246	0.000805153	0.000805153	0.000805153	0.000805153
BT_1897	0.972983	0.984989	0.948549	0.905982	0.965653	0.476018	0.00134953	0.00134953	0.136302	0.00134953
BT_1898	0.996635	0.985883	0.975649	0.976155	0.912216	0.635569	0.00107181	0.00107181	0.108253	0.00107181
BT_1899	0.980115	0.957887	0.945486	0.943614	0.854092	0.608138	0.00141243	0.069209	0.266387	0.00141243
BT_1900	0.992412	0.987106	0.990262	0.959322	0.864763	0.251174	0.000755858	0.106576	0.152683	0.152683
BT_1901	0.972772	0.984377	0.988872	0.921404	0.839578	0.456019	0.000762777	0.000762777	0.000762777	0.000762777
BT_1902	0.986724	0.991525	0.991504	0.96259	0.933987	0.360847	0.00124844	0.00124844	0.00124844	0.00124844
BT_1903	0.983323	0.987103	0.984323	0.979314	0.982297	0.815463	0.00378788	0.00378788	0.00378788	0.00378788
BT_1904	0.980824	0.98664	0.983178	0.920321	0.936112	0.601176	0.378023	0.0011655	0.0011655	0.0011655
BT_1905	0.992833	0.991016	0.991977	0.98902	0.915099	0.683359	0.00273224	0.00273224	0.00273224	0.00273224
BT_1906	0.990376	0.993755	0.993535	0.983535	0.96591	0.854796	0.00179211	0.00179211	0.00179211	0.00179211
BT_1907	0.946126	0.947246	0.952753	0.904413	0.863825	0.754333	0.165846	0.000821018	0.000821018	0.165846
BT_1908	0.990724	0.990823	0.987855	0.96769	0.904907	0.875172	0.5723	0.00114943	0.00114943	0.00114943
BT_1909	0.986668	0.994687	0.994118	0.986367	0.980947	0.9367	0.00490196	0.00490196	0.00490196	0.00490196
BT_1910	0.99216	0.988727	0.991167	0.983923	0.979789	0.886602	0.578792	0.00106496	0.00106496	0.00106496
BT_1911	0.984785	0.989283	0.98741	0.960854	0.95726	0.446935	0.258974	0.00128205	0.129487	0.00128205
BT_1912	0.988511	0.992412	0.990281	0.980376	0.955655	0.660399	0.00490196	0.00490196	0.00490196	0.00490196
BT_1913	0.991236	0.988375	0.989836	0.961082	0.938074	0.568559	0.17265	0.000854701	0.000854701	0.000854701
BT_1914	0.970682	0.974088	0.983204	0.982302	0.900569	0.853541	0.00308642	0.00308642	0.00308642	0.00308642
BT_1915	0.956479	0.977802	0.981242	0.976547	0.909324	0.716244	0.133598	0.000661376	0.130875	0.000661376
BT_1916	0.985546	0.987483	0.973213	0.8814	0.855529	0.820508	0.00196078	0.327451	0.00196078	0.0509804
BT_1917	0.977616	0.957395	0.914595	0.952438	0.843266	0.712686	0.000651042	0.00976562	0.000651042	0.0971486
BT_1918	0.978583	0.988014	0.981432	0.980783	0.939726	0.877311	0.380706	0.000665336	0.000665336	0.000665336
BT_1919	0.96461	0.981903	0.991751	0.950705	0.937239	0.746365	0.00098912	0.00098912	0.00098912	0.00098912
BT_1920	0.989616	0.989529	0.987705	0.954001	0.989551	0.0042735	0.548811	0.0042735	0.431624	0.0042735
BT_1921	0.995066	0.991598	0.993759	0.980247	0.947985	0.00416667	0.420833	0.00416667	0.00416667	0.00416667
BT_1922	0.953913	0.993031	0.955069	0.932077	0.93828	0.299611	0.116732	0.00129702	0.00129702	0.00129702
BT_1923	0.969596	0.978122	0.984708	0.965881	0.941721	0.89866	0.442203	0.00078064	0.00078064	0.00078064
BT_1924	0.958281	0.991663	0.961972	0.938205	0.907878	0.289742	0.263021	0.00130208	0.00130208	0.263021
BT_1925	0.986338	0.993099	0.979882	0.981228	0.980053	0.431818	0.00252525	0.00252525	0.00252525	0.00252525
BT_1926	0.961222	0.964592	0.986745	0.96052	0.961977	0.349481	0.0011534	0.0011534	0.0011534	0.0011534
BT_1927	0.949283	0.955028	0.963003	0.944365	0.769443	0.357708	0.000358809	0.000358809	0.000358809	0.000358809
BT_1928	0.724571	0.742082	0.831598	0.65739	0.63222	0.000813008	0.000813008	0.000813008	0.00325203	0.000813008
BT_1929	0.827245	0.809342	0.705675	0.601807	0.563193	0.504453	0.166667	0.140264	0.000825083	0.000825083
BT_1930	0.992257	0.991707	0.985449	0.940374	0.932772	0.00340136	0.00340136	0.00340136	0.00340136	0.00340136
BT_1931	0.982929	0.987738	0.980499	0.96366	0.938258	0.911113	0.311616	0.0560418	0.000283206	0.000283206
BT_1932	0.935536	0.97373	0.958623	0.965533	0.83959	0.812862	0.00141243	0.00141243	0.00141243	0.00141243
BT_1933	0.997491	0.982876	0.986005	0.982558	0.909205	0.866774	0.003663	0.003663	0.304029	0.003663
BT_1934	0.97703	0.974187	0.884301	0.941717	0.872111	0.601896	0.322792	0.0004662	0.0470862	0.0861346
BT_1935	0.979003	0.969408	0.970114	0.952379	0.919009	0.777592	0.275204	0.124886	0.000454133	0.0917348
BT_1936	0.960594	0.986987	0.960983	0.860914	0.845386	0.822797	0.742126	0.133699	0.28803	0.000465549
BT_1937	0.964623	0.98641	0.946478	0.753189	0.752837	0.71544	0.568636	0.000639795	0.298864	0.000639795
BT_1938	0.967744	0.987979	0.971307	0.94166	0.892411	0.702804	0.14277	0.000833333	0.000833333	0.168333
BT_1939	0.956588	0.974736	0.949535	0.836205	0.926611	0.769489	0.15981	0.000349406	0.07058	0.000349406
BT_1940	0.959238	0.973752	0.95137	0.932847	0.913981	0.86154	0.229516	0.000620732	0.110817	0.000620732
BT_1941	0.973332	0.971102	0.953198	0.950892	0.884809	0.777836	0.525575	0.00120337	0.00120337	0.00120337
BT_1942	0.993695	0.989453	0.991236	0.991928	0.944498	0.736195	0.00226757	0.00226757	0.00226757	0.00226757
BT_1943	0.991459	0.987589	0.987272	0.985519	0.963632	0.900338	0.00378788	0.00378788	0.382576	0.00378788
BT_1944	0.997067	0.995225	0.994392	0.975921	0.973127	0.751488	0.498765	0.00246914	0.249383	0.387654
BT_1945	0.984125	0.985701	0.987522	0.986587	0.955912	0.698065	0.0753512	0.00127714	0.00127714	0.128991
BT_1946	0.996998	0.997856	0.993659	0.971103	0.936453	0.834347	0.787798	0.328165	0.00258398	0.00258398
BT_1947	0.979622	0.980532	0.971817	0.932885	0.928762	0.874481	0.517986	0.110312	0.00239808	0.484412
BT_1948	0.989972	0.995344	0.9897	0.937848	0.872526	0.152941	0.00392157	0.00392157	0.00392157	0.792157
BT_1949	0.986865	0.983333	0.984552	0.959822	0.974185	0.00176367	0.00176367	0.00176367	0.00176367	0.377425
BT_1950	0.991289	0.985009	0.988918	0.985165	0.898731	0.460685	0.224831	0.00126263	0.00126263	0.244949
BT_1951	0.97885	0.987481	0.991618	0.948539	0.921288	0.731465	0.256326	0.00101937	0.00101937	0.00101937
BT_1952	0.994714	0.994945	0.992692	0.968201	0.874974	0.565102	0.177193	0.000877193	0.141283	0.0885965
BT_1953	0.988178	0.981349	0.975324	0.96809	0.64874	0.115921	0.011544	0.000481	0.000481	0.048581
BT_1954	0.972341	0.983291	0.954011	0.948664	0.962947	0.290572	0.302276	0.000908265	0.000908265	0.000908265
BT_1955	0.980444	0.969483	0.979882	0.959152	0.899598	0.722551	0.0817791	0.00047824	0.00047824	0.00047824
BT_1956	0.979412	0.983819	0.954876	0.958027	0.91351	0.792095	0.188365	0.000561167	0.0942761	0.000561167
BT_1957	0.970998	0.977403	0.944243	0.96269	0.86276	0.923327	0.00108932	0.00108932	0.00108932	0.00108932
BT_1958	0.975522	0.99017	0.988486	0.980056	0.956224	0.732039	0.38172	0.00537634	0.00537634	0.00537634
BT_1959	0.997481	0.996951	0.995697	0.991164	0.927149	0.107427	0.0030303	0.0030303	0.315152	0.448485
[truncated: 2,866 more rows]

## Sheet: mouse 2
	time (days)
Gene	0.5	1.5	1.75	2.5	3	4	7	10	14	21	28
BT_0001	0.953148	0.818535	0.431869	0.326962	0.267744	0.215299	0.200678	0.0760518	0.00161812	0.00161812	0.00161812
BT_0002	0.986944	0.992545	0.577098	0.656267	0.459495	0.38477	0.315179	0.338545	0.00100402	0.00100402	0.00100402
BT_0003	0.980119	0.982325	0.981	0.979576	0.978961	0.89917	0.259974	0.290974	0.001287	0.001287	0.001287
BT_0004	0.986764	0.985655	0.948988	0.965967	0.960235	0.921668	0.301943	0.00149477	0.00149477	0.00149477	0.00149477
BT_0005	0.994501	0.989645	0.9846	0.982499	0.943258	0.893138	0.627579	0.0018622	0.0018622	0.0018622	0.0018622
BT_0006	0.994468	0.994284	0.995168	0.988881	0.941246	0.642478	0.00223714	0.00223714	0.00223714	0.00223714	0.00223714
BT_0007	0.985408	0.987263	0.990877	0.973493	0.975425	0.89379	0.00254453	0.00254453	0.00254453	0.00254453	0.00254453
BT_0008	0.987919	0.975131	0.975502	0.981047	0.866728	0.783675	0.0018315	0.0018315	0.0018315	0.0018315	0.0018315
BT_0009	0.992506	0.991023	0.973387	0.960515	0.745934	0.762956	0.000900901	0.000900901	0.000900901	0.000900901	0.000900901
BT_0010	0.971121	0.985677	0.954051	0.895328	0.879045	0.755842	0.000931099	0.000931099	0.000931099	0.000931099	0.000931099
BT_0011	0.986038	0.99253	0.981997	0.978013	0.878255	0.597959	0.00117786	0.00117786	0.00117786	0.00117786	0.00117786
BT_0012	0.978712	0.935827	0.968822	0.934899	0.647462	0.590031	0.000856898	0.000856898	0.000856898	0.000856898	0.000856898
BT_0013	0.995425	0.990514	0.982853	0.977797	0.853022	0.381123	0.00184162	0.00184162	0.00184162	0.00184162	0.00184162
BT_0014	0.955144	0.883002	0.915777	0.854835	0.550223	0.222262	0.0668317	0.0726073	0.000412541	0.000412541	0.000412541
BT_0015	0.986696	0.9881	0.950566	0.920542	0.953257	0.851787	0.0300231	0.155504	0.000769823	0.000769823	0.000769823
BT_0016	0.991091	0.993394	0.985246	0.989713	0.969116	0.620064	0.413146	0.00156495	0.00156495	0.00156495	0.00156495
BT_0017	0.955989	0.989812	0.959417	0.976701	0.954302	0.81878	0.10654	0.228903	0.00105485	0.00105485	0.00105485
BT_0018	0.994025	0.978121	0.971955	0.957728	0.679372	0.790847	0.0013947	0.200837	0.0013947	0.0013947	0.281729
BT_0019	0.989898	0.982653	0.97824	0.977111	0.950609	0.849117	0.00311526	0.258567	0.00311526	0.00311526	0.00311526
BT_0020	0.989343	0.985086	0.984971	0.977263	0.960156	0.918169	0.00217865	0.00217865	0.00217865	0.00217865	0.00217865
BT_0021	0.96621	0.973703	0.983962	0.976964	0.872545	0.83181	0.00149477	0.00149477	0.00149477	0.00149477	0.00149477
BT_0022	0.990179	0.983753	0.976171	0.987316	0.912606	0.678707	0.309278	0.00343643	0.00343643	0.00343643	0.00343643
BT_0023	0.977782	0.987733	0.971011	0.978356	0.590669	0.275956	0.00273224	0.00273224	0.00273224	0.00273224	0.00273224
BT_0024	0.993242	0.989659	0.95729	0.966868	0.607076	0.0018622	0.0018622	0.0018622	0.0018622	0.0018622	0.0018622
BT_0025	0.998096	0.997006	0.995667	0.962716	0.391304	0.00724638	0.00724638	0.00724638	0.00724638	0.00724638	0.00724638
BT_0026	0.984906	0.996158	0.992357	0.931248	0.395324	0.232931	0.00236407	0.00236407	0.00236407	0.00236407	0.00236407
BT_0027	0.970394	0.988612	0.985564	0.98547	0.965263	0.816795	0.0018622	0.472036	0.0018622	0.0018622	0.0018622
BT_0028	0.987546	0.987182	0.951283	0.982049	0.896125	0.829695	0.00358423	0.00358423	0.00358423	0.00358423	0.00358423
BT_0029	0.963387	0.90506	0.87557	0.770512	0.767368	0.443147	0.209898	0.0545343	0.000306373	0.0618873	0.000306373
BT_0030	0.983796	0.983531	0.947058	0.903426	0.803197	0.000546448	0.000546448	0.000546448	0.000546448	0.000546448	0.000546448
BT_0031	0.991416	0.966075	0.984038	0.938135	0.79257	0.490761	0.000938967	0.000938967	0.000938967	0.37289	0.000938967
BT_0032	0.987216	0.969768	0.994194	0.985616	0.886733	0.784258	0.00505051	0.00505051	0.00505051	0.00505051	0.00505051
BT_0033	0.99387	0.99345	0.988807	0.981136	0.92122	0.680483	0.00343643	0.00343643	0.00343643	0.00343643	0.00343643
BT_0034	0.959757	0.971489	0.956309	0.928912	0.874145	0.662453	0.000825083	0.000825083	0.000825083	0.000825083	0.000825083
BT_0035	0.988091	0.982278	0.988882	0.972322	0.613607	0.843758	0.00490196	0.00490196	0.00490196	0.00490196	0.00490196
BT_0036	0.981369	0.977705	0.981741	0.942212	0.81056	0.542843	0.000825083	0.000825083	0.000825083	0.000825083	0.000825083
BT_0037	0.983484	0.983835	0.979185	0.983428	0.833462	0.82306	0.00094697	0.00094697	0.00094697	0.00094697	0.00094697
BT_0038	0.980108	0.96933	0.957765	0.953512	0.933021	0.690009	0.00228311	0.00228311	0.00228311	0.00228311	0.00228311
BT_0039	0.985383	0.988124	0.989015	0.983509	0.863536	0.847941	0.002331	0.002331	0.002331	0.002331	0.002331
BT_0040	0.977075	0.912189	0.9461	0.771621	0.809699	0.458945	0.000648508	0.000648508	0.000648508	0.000648508	0.000648508
BT_0041	0.98128	0.914451	0.954657	0.934056	0.682124	0.261014	0.000831255	0.000831255	0.000831255	0.000831255	0.000831255
BT_0042	0.781126	0.67449	0.770483	0.811675	0.396479	0.16036	0.000861326	0.000861326	0.000861326	0.000861326	0.000861326
BT_0043	0.958404	0.542373	0.907792	0.00564972	0.00564972	0.00564972	0.00564972	0.00564972	0.00564972	0.00564972	0.00564972
BT_0044	0.743514	0.655757	0.641386	0.671235	0.521361	0.30086	0.0010582	0.0010582	0.0010582	0.0010582	0.0010582
BT_0045	0.919555	0.950829	0.955082	0.980034	0.861256	0.866523	0.000856898	0.000856898	0.000856898	0.000856898	0.000856898
BT_0046	0.979632	0.980821	0.943051	0.952367	0.911163	0.835726	0.216506	0.00107181	0.00107181	0.00107181	0.00107181
BT_0047	0.991335	0.986163	0.969077	0.835984	0.787783	0.840149	0.00252525	0.00252525	0.00252525	0.00252525	0.00252525
BT_0048	0.99226	0.986469	0.97375	0.977597	0.91595	0.735955	0.00209644	0.00209644	0.00209644	0.00209644	0.41485
BT_0049	0.988675	0.986054	0.970941	0.960943	0.860581	0.496206	0.00106838	0.215812	0.00106838	0.00106838	0.00106838
BT_0050	0.990023	0.99253	0.954528	0.892482	0.831703	0.692766	0.21226	0.207819	0.00102881	0.00102881	0.00102881
BT_0051	0.980325	0.990293	0.865096	0.899169	0.836308	0.806213	0.102956	0.00101937	0.00101937	0.0122324	0.00101937
BT_0052	0.993283	0.99218	0.981273	0.954087	0.844071	0.748963	0.000893655	0.000893655	0.000893655	0.0902592	0.000893655
BT_0053	0.989541	0.978858	0.976267	0.964163	0.829326	0.77861	0.000888889	0.000888889	0.000888889	0.000888889	0.000888889
BT_0054	0.989626	0.98632	0.979049	0.973593	0.824643	0.589399	0.267594	0.107843	0.000891266	0.000891266	0.000891266
BT_0055	0.996434	0.994015	0.985642	0.987633	0.945913	0.576594	0.0887097	0.0663082	0.181004	0.000896057	0.000896057
BT_0056	0.993188	0.990484	0.986189	0.953558	0.826326	0.14565	0.000977517	0.000977517	0.000977517	0.000977517	0.000977517
BT_0057	0.993299	0.965542	0.984776	0.979948	0.701389	0.350694	0.00347222	0.00347222	0.00347222	0.00347222	0.00347222
BT_0058	0.981403	0.958782	0.97008	0.950936	0.590531	0.4424	0.000884173	0.000884173	0.000884173	0.000884173	0.000884173
BT_0059	0.982354	0.986421	0.974502	0.915444	0.644782	0.437259	0.00106157	0.00106157	0.00106157	0.00106157	0.00106157
BT_0060	0.94116	0.944888	0.941433	0.940889	0.800877	0.32906	0.00127226	0.256997	0.00127226	0.00127226	0.00127226
BT_0061	0.986152	0.9715	0.969173	0.968835	0.837949	0.452311	0.0863248	0.258974	0.00042735	0.0863248	0.00042735
BT_0062	0.991478	0.996247	0.97567	0.9964	0.908156	0.150235	0.00469484	0.474178	0.00469484	0.00469484	0.00469484
BT_0063	0.994454	0.991515	0.954973	0.994213	0.662374	0.895536	0.477612	0.502488	0.00497512	0.00497512	0.00497512
BT_0064	0.974394	0.931597	0.858812	0.914596	0.624764	0.604731	0.0464368	0.00045977	0.00045977	0.00045977	0.00045977
BT_0065	0.961605	0.962573	0.957185	0.905923	0.826274	0.788064	0.311875	0.256029	0.000394011	0.000394011	0.000394011
BT_0066	0.983097	0.979391	0.94441	0.60703	0.326537	0.487903	0.000831255	0.000831255	0.000831255	0.000831255	0.000831255
BT_0067	0.990683	0.98439	0.994598	0.952221	0.935285	0.763763	0.00396825	0.00396825	0.00396825	0.00396825	0.00396825
BT_0068	0.97287	0.993325	0.969697	0.749211	0.432287	0.678942	0.210417	0.00208333	0.00208333	0.00208333	0.00208333
BT_0069	0.979715	0.970275	0.959405	0.945737	0.855571	0.773788	0.246592	0.00123916	0.125155	0.00123916	0.00123916
BT_0070	0.992638	0.995613	0.990686	0.961882	0.897985	0.889471	0.00160256	0.00160256	0.161859	0.00160256	0.00160256
BT_0071	0.988588	0.994636	0.987728	0.978338	0.980198	0.569358	0.00200803	0.00200803	0.00200803	0.00200803	0.00200803
BT_0072	0.985754	0.985242	0.959108	0.983023	0.809046	0.710336	0.00396825	0.00396825	0.00396825	0.00396825	0.00396825
BT_0073	0.97635	0.964847	0.969145	0.828109	0.560351	0.512199	0.000698812	0.14116	0.000698812	0.000698812	0.000698812
BT_0074	0.992489	0.996498	0.991488	0.984952	0.959572	0.67887	0.00203252	0.399452	0.00203252	0.00203252	0.00203252
BT_0075	0.986508	0.982093	0.99041	0.974318	0.9325	0.55328	0.00343643	0.694158	0.00343643	0.00343643	0.00343643
BT_0076	0.981109	0.989827	0.980724	0.978305	0.928229	0.740465	0.00081103	0.15587	0.00081103	0.00081103	0.00081103
BT_0077	0.991182	0.980413	0.989931	0.982099	0.843828	0.485207	0.00197239	0.00197239	0.00197239	0.00197239	0.00197239
BT_0078	0.991579	0.994146	0.988311	0.987879	0.984784	0.85345	0.222958	0.00220751	0.00220751	0.00220751	0.00220751
BT_0079	0.9591	0.973506	0.966913	0.964745	0.953014	0.808422	0.247191	0.00187266	0.00187266	0.00187266	0.00187266
BT_0080	0.98521	0.993365	0.976711	0.988602	0.939765	0.692245	0.00469484	0.00469484	0.00469484	0.00469484	0.00469484
BT_0081	0.996379	0.992151	0.985327	0.985416	0.909323	0.00512821	0.687179	0.00512821	0.00512821	0.00512821	0.00512821
BT_0082	0.927142	0.936811	0.936009	0.946969	0.784673	0.297434	0.219327	0.00108578	0.00108578	0.00108578	0.00108578
BT_0083	0.969284	0.92624	0.975205	0.955463	0.650742	0.116494	0.15917	0.0011534	0.0011534	0.0011534	0.0011534
BT_0084	0.984624	0.991522	0.967789	0.987639	0.97515	0.861816	0.00225225	0.00225225	0.00225225	0.00225225	0.00225225
BT_0085	0.994809	0.969939	0.951174	0.948192	0.895763	0.906808	0.383397	0.00172712	0.00172712	0.00172712	0.00172712
BT_0086	0.988727	0.992034	0.980839	0.957729	0.924863	0.934969	0.42219	0.317522	0.00110011	0.00110011	0.00110011
BT_0087	0.987316	0.989301	0.94685	0.857792	0.850124	0.690137	0.349156	0.000721501	0.000721501	0.000721501	0.000721501
BT_0088	0.997021	0.992591	0.975086	0.992279	0.917829	0.894592	0.00326797	0.00326797	0.00326797	0.00326797	0.00326797
BT_0089	0.994072	0.979432	0.987332	0.973581	0.664756	0.603804	0.00160256	0.00160256	0.00160256	0.00160256	0.00160256
BT_0090	0.986358	0.981628	0.963283	0.939624	0.765418	0.776318	0.658546	0.196881	0.000974659	0.000974659	0.000974659
BT_0091	0.997432	0.98587	0.98556	0.978867	0.723856	0.320635	0.160317	0.0015873	0.0015873	0.0015873	0.0015873
BT_0092	0.995035	0.966935	0.990649	0.98797	0.867029	0.796101	0.00280112	0.00280112	0.00280112	0.00280112	0.00280112
BT_0093	0.968464	0.977146	0.951789	0.954595	0.813817	0.474274	0.000399202	0.000399202	0.000399202	0.000399202	0.161277
BT_0094	0.995151	0.993185	0.992959	0.991202	0.969049	0.0030581	0.0030581	0.0030581	0.0030581	0.0030581	0.0030581
BT_0095	0.991831	0.995187	0.979081	0.983771	0.904413	0.279461	0.003367	0.003367	0.003367	0.003367	0.003367
BT_0096	0.964554	0.961868	0.919118	0.938556	0.776351	0.328928	0.00146843	0.00146843	0.00146843	0.00146843	0.00146843
BT_0097	0.99381	0.991782	0.975457	0.98861	0.805957	0.657005	0.00228311	0.00228311	0.00228311	0.00228311	0.00228311
BT_0098	0.990953	0.990646	0.988605	0.976292	0.944992	0.947385	0.155209	0.00131234	0.00131234	0.00131234	0.00131234
BT_0099	0.997037	0.996529	0.986415	0.992205	0.850563	0.919674	0.0035461	0.48227	0.0035461	0.0035461	0.0035461
BT_0100	0.987298	0.982066	0.987957	0.991129	0.961024	0.918099	0.230594	0.385845	0.00228311	0.00228311	0.00228311
BT_0101	0.957672	0.952349	0.965562	0.958201	0.953276	0.931479	0.511282	0.595324	0.000807103	0.000807103	0.000807103
BT_0102	0.962407	0.981399	0.967855	0.779381	0.767271	0.52308	0.250284	0.0487562	0.000497512	0.000497512	0.000497512
BT_0103	0.973871	0.976813	0.962031	0.928058	0.666427	0.242357	0.000651042	0.000651042	0.000651042	0.000651042	0.000651042
BT_0104	0.997934	0.99441	0.983753	0.978898	0.174603	0.502646	0.00529101	0.00529101	0.00529101	0.00529101	0.00529101
BT_0105	0.959965	0.938622	0.881523	0.93567	0.42409	0.204034	0.0970221	0.0970221	0.000480307	0.000480307	0.000480307
BT_0106	0.995495	0.975286	0.983559	0.986669	0.841033	0.583604	0.0927458	0.00223714	0.00223714	0.00223714	0.00223714
BT_0107	0.993942	0.988597	0.995093	0.967051	0.932224	0.00358423	0.00358423	0.365591	0.00358423	0.00358423	0.00358423
BT_0108	0.970742	0.965798	0.9364	0.854393	0.685121	0.274363	0.00049975	0.0224888	0.00049975	0.00049975	0.00049975
BT_0109	0.989152	0.990042	0.953529	0.830471	0.533441	0.151871	0.00277778	0.00277778	0.00277778	0.00277778	0.00277778
BT_0110	0.948407	0.946148	0.957503	0.916232	0.849504	0.636019	0.234611	0.28045	0.00116144	0.00116144	0.00116144
BT_0111	0.994385	0.988921	0.98832	0.980033	0.977888	0.492063	0.00396825	0.00396825	0.00396825	0.00396825	0.00396825
BT_0112	0.968656	0.973006	0.946144	0.966166	0.790861	0.610386	0.00110375	0.00110375	0.00110375	0.00110375	0.00110375
BT_0113	0.988061	0.966029	0.98329	0.875984	0.351483	0.403194	0.00199601	0.00199601	0.00199601	0.00199601	0.00199601
BT_0114	0.984734	0.99464	0.966227	0.975416	0.717716	0.129662	0.00095511	0.00095511	0.00095511	0.00095511	0.00095511
BT_0115	0.991561	0.992459	0.980377	0.978309	0.799175	0.672	0.002331	0.002331	0.002331	0.002331	0.002331
BT_0116	0.97201	0.971742	0.973619	0.926586	0.652444	0.510289	0.000583771	0.000583771	0.000583771	0.000583771	0.000583771
BT_0117	0.991887	0.989859	0.987604	0.911403	0.308869	0.795876	0.0030581	0.0030581	0.0030581	0.0030581	0.0030581
BT_0118	0.994365	0.987164	0.958076	0.973129	0.643531	0.00141243	0.00141243	0.00141243	0.00141243	0.00141243	0.00141243
BT_0119	0.961279	0.974855	0.926368	0.945816	0.333676	0.00225225	0.00225225	0.00225225	0.00225225	0.00225225	0.00225225
BT_0120	0.989689	0.951455	0.976869	0.989385	0.0042735	0.738578	0.0042735	0.0042735	0.0042735	0.0042735	0.0042735
BT_0121	0.986491	0.961595	0.930158	0.969694	0.0037037	0.635319	0.0037037	0.0037037	0.0037037	0.0037037	0.0037037
BT_t01	0.968905	0.919209	0.0113636	0.0113636	0.0113636	0.0113636	0.0113636	0.0113636	0.0113636	0.0113636	0.0113636
BT_0122	0.814019	0.907802	0.93753	0.488392	0.447523	0.422789	0.000992063	0.000992063	0.000992063	0.000992063	0.000992063
BT_0123	0.984426	0.973827	0.940212	0.931257	0.899492	0.615452	0.268344	0.00209644	0.00209644	0.00209644	0.00209644
BT_0124	0.825255	0.937083	0.839274	0.743169	0.737928	0.577412	0.14601	0.000565931	0.000565931	0.000565931	0.000565931
BT_0125	0.980831	0.962878	0.901387	0.827235	0.755386	0.527415	0.0788155	0.187459	0.000524109	0.000524109	0.000524109
BT_0126	0.984164	0.975946	0.967424	0.943601	0.762694	0.756371	0.200848	0.073268	0.073268	0.000362713	0.000362713
BT_0127	0.983323	0.789313	0.561435	0.395282	0.425969	0.419329	0.0505148	0.121736	0.000303582	0.000303582	0.000303582
BT_0128	0.993969	0.977152	0.989094	0.984801	0.939652	0.925423	0.813026	0.352796	0.00250627	0.00250627	0.00250627
BT_0129	0.991326	0.956288	0.7823	0.736799	0.750568	0.584267	0.183765	0.643981	0.000841751	0.000841751	0.000841751
BT_0130	0.984074	0.984662	0.952069	0.964812	0.909435	0.730813	0.00122549	0.064951	0.00122549	0.00122549	0.00122549
BT_0131	0.922287	0.923525	0.909074	0.880073	0.669026	0.446537	0.0203644	0.00107181	0.00107181	0.00107181	0.00107181
BT_0132	0.913018	0.936722	0.968671	0.90729	0.763672	0.523348	0.000516796	0.000516796	0.000516796	0.000516796	0.000516796
murQ	0.993611	0.976015	0.985108	0.896125	0.793952	0.511777	0.00119904	0.00119904	0.00119904	0.00119904	0.00119904
BT_0134	0.992569	0.992445	0.984506	0.9705	0.975887	0.921014	0.00260417	0.00260417	0.00260417	0.00260417	0.00260417
BT_0135	0.99521	0.984296	0.979824	0.966581	0.9533	0.559631	0.00127714	0.00127714	0.00127714	0.00127714	0.00127714
BT_0136	0.980273	0.962511	0.969975	0.964697	0.676275	0.468182	0.000620732	0.335659	0.000620732	0.000620732	0.000620732
BT_0137	0.982648	0.958058	0.974781	0.948737	0.760636	0.156594	0.000519211	0.000519211	0.000519211	0.000519211	0.000519211
BT_0138	0.986091	0.970357	0.964385	0.921688	0.583053	0.250888	0.000363901	0.073508	0.000363901	0.000363901	0.000363901
BT_0139	0.960672	0.967069	0.958865	0.842129	0.903661	0.335203	0.00193798	0.00193798	0.00193798	0.00193798	0.00193798
BT_0140	0.982654	0.951748	0.847408	0.777857	0.548625	0.359016	0.000303582	0.0855546	0.000303582	0.000303582	0.000303582
BT_0141	0.980906	0.974536	0.949804	0.859736	0.709745	0.39812	0.116092	0.000574713	0.000574713	0.000574713	0.00344828
BT_0142	0.926108	0.919682	0.919879	0.660128	0.291486	0.286839	0.000721501	0.291486	0.000721501	0.000721501	0.0979094
BT_0143	0.878218	0.846602	0.752478	0.765582	0.415362	0.000726216	0.000726216	0.000726216	0.000726216	0.000726216	0.000726216
BT_0144	0.995177	0.958013	0.989067	0.911045	0.947072	0.821605	0.004329	0.004329	0.004329	0.004329	0.004329
BT_0145	0.976195	0.934495	0.941652	0.958533	0.710477	0.170532	0.000793651	0.000793651	0.000793651	0.000793651	0.000793651
BT_0146	0.964485	0.951	0.941277	0.922499	0.779635	0.230335	0.000819001	0.290427	0.000819001	0.000819001	0.000819001
BT_0147	0.970405	0.976756	0.970716	0.939225	0.708774	0.380952	0.0021645	0.430524	0.0021645	0.0021645	0.0021645
BT_0148	0.99504	0.988246	0.984045	0.927525	0.826065	0.599043	0.000775194	0.33876	0.000775194	0.000775194	0.000775194
BT_0149	0.981344	0.986633	0.98205	0.956838	0.884502	0.323007	0.00127714	0.00127714	0.00127714	0.00127714	0.00127714
BT_0150	0.911949	0.928404	0.861744	0.937962	0.725428	0.373292	0.000420345	0.000420345	0.000420345	0.000420345	0.000420345
BT_0151	0.984181	0.983014	0.983798	0.951703	0.869429	0.439273	0.00229885	0.00229885	0.00229885	0.00229885	0.00229885
BT_0152	0.971432	0.985637	0.98572	0.800299	0.66411	0.67149	0.001221	0.001221	0.001221	0.001221	0.001221
BT_0153	0.992705	0.97369	0.958017	0.949411	0.605551	0.445313	0.00114155	0.00114155	0.00114155	0.00114155	0.00114155
BT_0154	0.983517	0.95715	0.961473	0.927698	0.349828	0.285951	0.000687285	0.000687285	0.000687285	0.000687285	0.000687285
mnmA	0.957072	0.843161	0.953511	0.872819	0.19394	0.283708	0.00093633	0.00093633	0.00093633	0.00093633	0.00093633
BT_0156	0.982579	0.956173	0.944407	0.91128	0.41589	0.414781	0.0015083	0.0015083	0.0015083	0.0015083	0.0015083
BT_0157	0.994884	0.987238	0.990372	0.958701	0.787211	0.458104	0.00169205	0.00169205	0.00169205	0.00169205	0.00169205
BT_0158	0.985694	0.987459	0.95589	0.929221	0.321893	0.182453	0.00070028	0.00070028	0.00070028	0.00070028	0.00070028
BT_0159	0.9817	0.978417	0.982725	0.968289	0.873218	0.761794	0.00114548	0.00114548	0.00114548	0.00114548	0.00114548
BT_0160	0.994703	0.986156	0.983559	0.975199	0.968936	0.838274	0.00229885	0.00229885	0.00229885	0.00229885	0.00229885
BT_0161	0.98432	0.985025	0.966218	0.951413	0.77117	0.550452	0.00085034	0.00085034	0.00085034	0.00085034	0.00085034
BT_0162	0.988358	0.984529	0.98207	0.940834	0.717212	0.670796	0.00043122	0.00043122	0.00043122	0.00043122	0.00043122
BT_0163	0.996848	0.976872	0.992522	0.980066	0.987146	0.869074	0.389513	0.689139	0.00374532	0.00374532	0.00374532
BT_0164	0.955168	0.975493	0.878539	0.711383	0.612387	0.544085	0.154667	0.229352	0.000186012	0.000186012	0.000186012
BT_0165	0.995195	0.987368	0.987112	0.981498	0.758827	0.753872	0.00248756	0.00248756	0.00248756	0.00248756	0.00248756
BT_0166	0.986255	0.982998	0.975431	0.926985	0.812352	0.772189	0.00179211	0.00179211	0.00179211	0.00179211	0.00179211
BT_0167	0.994098	0.984888	0.955593	0.977414	0.681813	0.706927	0.00294985	0.00294985	0.00294985	0.00294985	0.00294985
BT_0168	0.982248	0.994138	0.988808	0.965764	0.886833	0.537401	0.00333333	0.00333333	0.00333333	0.00333333	0.00333333
BT_0169	0.99312	0.958554	0.973577	0.950796	0.435444	0.382576	0.00094697	0.032197	0.00094697	0.00094697	0.00094697
BT_0170	0.994478	0.966979	0.968435	0.940988	0.704527	0.106488	0.285311	0.00282486	0.00282486	0.00282486	0.00282486
BT_0171	0.918594	0.954186	0.970731	0.974328	0.798625	0.257788	0.000778816	0.000778816	0.000778816	0.000778816	0.157321
BT_0172	0.985106	0.985562	0.993165	0.954295	0.803492	0.544137	0.255051	0.00252525	0.00252525	0.00252525	0.00252525
BT_0173	0.98123	0.971625	0.962159	0.932956	0.779798	0.00098912	0.00098912	0.00098912	0.00098912	0.00098912	0.00098912
BT_0174	0.977031	0.979508	0.943455	0.869305	0.601415	0.0014245	0.0014245	0.0014245	0.0014245	0.0014245	0.0014245
BT_0175	0.98322	0.839038	0.953101	0.470586	0.00246914	0.00246914	0.00246914	0.00246914	0.00246914	0.00246914	0.00246914
BT_0176	0.984661	0.968653	0.780617	0.808776	0.00204499	0.0920245	0.00204499	0.00204499	0.00204499	0.00204499	0.00204499
BT_0177	0.956536	0.890151	0.786704	0.918576	0.419038	0.319548	0.00126263	0.00126263	0.00126263	0.00126263	0.00126263
BT_0178	0.984527	0.965838	0.952319	0.898315	0.84485	0.729119	0.282512	0.0018315	0.0018315	0.0018315	0.0018315
smpB	0.984776	0.958769	0.983192	0.942149	0.964558	0.811531	0.496689	0.00220751	0.00220751	0.00220751	0.00220751
BT_0180	0.978432	0.90794	0.964215	0.93437	0.83426	0.5246	0.178675	0.0644105	0.073508	0.000363901	0.000363901
BT_0181	0.991095	0.993503	0.977903	0.972281	0.542486	0.339174	0.326984	0.336667	0.00166667	0.00166667	0.00166667
BT_0182	0.869167	0.699122	0.933333	0.83608	0.312204	0.432452	0.000644745	0.000644745	0.000644745	0.000644745	0.000644745
BT_0183	0.707416	0.612856	0.59721	0.738921	0.596409	0.299898	0.000719942	0.145428	0.000719942	0.000719942	0.000719942
BT_0184	0.990879	0.99063	0.96059	0.961733	0.878752	0.314569	0.326861	0.00161812	0.00161812	0.00161812	0.326861
BT_0185	0.994422	0.991527	0.99239	0.984619	0.895942	0.00333333	0.00333333	0.00333333	0.00333333	0.00333333	0.00333333
BT_0186	0.966577	0.953854	0.940488	0.91838	0.552065	0.0732654	0.242074	0.000485201	0.000485201	0.000485201	0.000485201
BT_0187	0.986344	0.973379	0.941172	0.936178	0.511036	0.46642	0.00141844	0.00141844	0.00141844	0.00141844	0.00141844
BT_0188	0.991212	0.981947	0.973326	0.963292	0.849896	0.464149	0.00165837	0.00165837	0.00165837	0.00165837	0.00165837
BT_0189	0.945448	0.960143	0.969957	0.964821	0.676902	0.205285	0.00101626	0.00101626	0.00101626	0.00101626	0.00101626
BT_0190	0.963541	0.923554	0.942306	0.868583	0.829292	0.673488	0.188515	0.0587039	0.000290613	0.000290613	0.000290613
BT_0191	0.965198	0.968262	0.924056	0.778949	0.818076	0.586121	0.0387931	0.000718391	0.000718391	0.000718391	0.000718391
BT_0192	0.938636	0.953631	0.932707	0.907803	0.606023	0.328764	0.00050813	0.0852811	0.00050813	0.00050813	0.00050813
BT_0193	0.992943	0.988642	0.971075	0.970733	0.745422	0.629474	0.00113379	0.00113379	0.00113379	0.00113379	0.00113379
BT_0194	0.987213	0.976459	0.985927	0.938276	0.876311	0.838106	0.190746	0.000944287	0.000944287	0.000944287	0.000944287
BT_0195	0.989077	0.967917	0.957237	0.940431	0.804671	0.546115	0.224444	0.00111111	0.00111111	0.00111111	0.00111111
BT_0196	0.978728	0.979853	0.961254	0.94819	0.553403	0.474292	0.149963	0.00074239	0.00074239	0.00074239	0.00074239
BT_0197	0.928083	0.950236	0.921787	0.972298	0.886268	0.424373	0.00166667	0.00166667	0.00166667	0.00166667	0.00166667
BT_0198	0.981895	0.976555	0.976962	0.931951	0.76252	0.61298	0.000524934	0.000524934	0.000524934	0.000524934	0.000524934
BT_0199	0.986878	0.986844	0.963038	0.965907	0.83579	0.828272	0.00203252	0.00203252	0.00203252	0.00203252	0.385977
hisG	0.982612	0.969953	0.970472	0.950695	0.265063	0.821952	0.00117371	0.00117371	0.00117371	0.00117371	0.00117371
hisD	0.912382	0.919733	0.898075	0.824384	0.865746	0.851182	0.000777001	0.156954	0.000777001	0.000777001	0.000777001
BT_0202	0.991745	0.981109	0.988319	0.965352	0.783869	0.777239	0.000960615	0.00192123	0.000960615	0.000960615	0.194044
BT_0203	0.984516	0.984116	0.984755	0.892994	0.641535	0.574242	0.179556	0.000888889	0.000888889	0.000888889	0.000888889
BT_0204	0.985741	0.992128	0.985325	0.97522	0.900571	0.605882	0.00196078	0.00196078	0.00196078	0.00196078	0.00196078
nadE	0.981825	0.980427	0.975596	0.975319	0.773432	0.70424	0.199635	0.000519211	0.000519211	0.000519211	0.000519211
BT_0206	0.903682	0.827001	0.710307	0.550761	0.285996	0.272504	0.0686374	0.000339789	0.000339789	0.000339789	0.000339789
BT_0207	0.987007	0.972056	0.967222	0.969227	0.896761	0.807462	0.000651042	0.000651042	0.000651042	0.000651042	0.000651042
BT_0208	0.985681	0.986167	0.989423	0.988891	0.901097	0.679055	0.331111	0.448889	0.00111111	0.00111111	0.00111111
BT_0209	0.956456	0.944953	0.869249	0.967937	0.869691	0.7853	0.155146	0.103431	0.000512033	0.000512033	0.000512033
BT_0210	0.982491	0.964628	0.867349	0.900243	0.822701	0.475251	0.000368324	0.000368324	0.000368324	0.000368324	0.000368324
BT_0211	0.987002	0.979389	0.964958	0.925242	0.763629	0.254665	0.000504286	0.000504286	0.000504286	0.000504286	0.000504286
BT_0212	0.983438	0.947532	0.968797	0.935642	0.796208	0.796641	0.000478927	0.000478927	0.000478927	0.000478927	0.000478927
BT_0213	0.988366	0.992395	0.983646	0.928304	0.91229	0.835832	0.00122549	0.0821078	0.00122549	0.00122549	0.00122549
BT_0214	0.974516	0.975154	0.939185	0.966789	0.976735	0.891029	0.00209644	0.238994	0.00209644	0.00209644	0.00209644
BT_0215	0.985602	0.983348	0.964997	0.981979	0.923123	0.852753	0.002331	0.002331	0.002331	0.002331	0.002331
BT_0216	0.991946	0.982785	0.979216	0.983858	0.855718	0.932154	0.28877	0.00178253	0.00178253	0.00178253	0.00178253
BT_0217	0.994423	0.990243	0.981595	0.981201	0.871928	0.232845	0.00165837	0.252613	0.00165837	0.00165837	0.00165837
BT_0218	0.992017	0.991637	0.986826	0.985459	0.932934	0.696049	0.00215054	0.00215054	0.00215054	0.00215054	0.00215054
BT_0219	0.997148	0.992146	0.981904	0.979605	0.971156	0.511204	0.00333333	0.00333333	0.00333333	0.00333333	0.00333333
BT_0220	0.995682	0.995119	0.993408	0.993904	0.994259	0.994892	0.886099	0.00537634	0.00537634	0.00537634	0.00537634
BT_0221	0.98257	0.97849	0.984961	0.986126	0.980865	0.943395	0.569889	0.652606	0.000793651	0.000793651	0.000793651
BT_0222	0.967216	0.933856	0.923299	0.819865	0.720998	0.803225	0.42239	0.295322	0.000974659	0.000974659	0.000974659
BT_0223	0.988848	0.9832	0.902639	0.947755	0.680939	0.794875	0.001443	0.001443	0.001443	0.001443	0.001443
BT_0224	0.995259	0.98115	0.99009	0.940382	0.81969	0.855237	0.254321	0.00246914	0.00246914	0.00246914	0.00246914
BT_0225	0.985749	0.974175	0.979895	0.962859	0.26267	0.340067	0.0016835	0.0016835	0.0016835	0.0016835	0.0016835
BT_0226	0.973974	0.967788	0.976953	0.930794	0.595859	0.551779	0.0018315	0.0018315	0.0018315	0.0018315	0.0018315
BT_0227	0.984381	0.965151	0.957042	0.954372	0.85067	0.741297	0.0015873	0.0015873	0.0015873	0.0015873	0.0015873
BT_0228	0.987431	0.985152	0.752235	0.624525	0.435452	0.340692	0.223765	0.236945	0.000491642	0.000491642	0.000491642
BT_0229	0.979028	0.974186	0.963086	0.97731	0.926114	0.854771	0.000974659	0.000974659	0.000974659	0.000974659	0.196881
BT_0230	0.986686	0.979654	0.969406	0.913397	0.879491	0.544331	0.000735835	0.000735835	0.000735835	0.000735835	0.000735835
BT_0231	0.993152	0.986293	0.987725	0.964882	0.937366	0.760606	0.00268817	0.00268817	0.00268817	0.00268817	0.00268817
BT_0232	0.991321	0.99597	0.98923	0.951858	0.952534	0.66717	0.00130208	0.00130208	0.00130208	0.00130208	0.00130208
BT_0233	0.988359	0.95045	0.968125	0.870578	0.392406	0.466052	0.000891266	0.000891266	0.000891266	0.000891266	0.000891266
BT_0234	0.994695	0.98966	0.959984	0.979289	0.858679	0.556481	0.00105152	0.00105152	0.00105152	0.00105152	0.00105152
BT_0235	0.992375	0.986991	0.977287	0.951437	0.653196	0.786877	0.179078	0.000886525	0.000886525	0.000886525	0.000886525
BT_0236	0.978683	0.96721	0.884807	0.689353	0.258376	0.436328	0.000488043	0.000488043	0.000488043	0.000488043	0.000488043
BT_0237	0.98862	0.966342	0.921589	0.873287	0.430629	0.350271	0.000478927	0.000478927	0.000478927	0.000478927	0.000478927
BT_0238	0.987411	0.988138	0.958104	0.950031	0.616374	0.362709	0.000803213	0.000803213	0.000803213	0.000803213	0.000803213
BT_0239	0.986396	0.983173	0.95387	0.964517	0.738505	0.137415	0.00136054	0.00136054	0.00136054	0.00136054	0.00136054
BT_0240	0.972967	0.93761	0.970726	0.908468	0.779039	0.403429	0.1151	0.274064	0.000569801	0.000569801	0.000569801
BT_0241	0.978457	0.976822	0.971088	0.962183	0.977928	0.937687	0.547207	0.03125	0.00260417	0.00260417	0.00260417
BT_0242	0.986309	0.994977	0.992051	0.989269	0.990169	0.926876	0.21174	0.560664	0.00209644	0.00209644	0.00209644
BT_0243	0.980031	0.953514	0.969393	0.935522	0.92997	0.573513	0.421498	0.123381	0.00120773	0.00120773	0.00120773
BT_0244	0.979235	0.968134	0.95821	0.850183	0.854414	0.830508	0.000799361	0.000799361	0.000799361	0.000799361	0.000799361
BT_0245	0.970886	0.96851	0.944428	0.875115	0.690349	0.259577	0.00034904	0.00034904	0.00034904	0.00034904	0.00034904
BT_0246	0.985945	0.985374	0.968285	0.962823	0.791118	0.432804	0.000856898	0.000856898	0.000856898	0.000856898	0.000856898
BT_0247	0.987691	0.984202	0.981663	0.938153	0.790197	0.00172712	0.00172712	0.00172712	0.00172712	0.00172712	0.00172712
BT_0248	0.995894	0.992737	0.977014	0.97016	0.859745	0.560574	0.00196078	0.00196078	0.00196078	0.00196078	0.00196078
BT_0249	0.983902	0.985633	0.965537	0.97408	0.515395	0.0198499	0.31175	0.223699	0.00110742	0.00110742	0.00110742
BT_0250	0.978775	0.971389	0.915192	0.96243	0.665244	0.734478	0.150972	0.000747384	0.000747384	0.000747384	0.000747384
BT_0251	0.961935	0.976691	0.981026	0.959759	0.944937	0.790339	0.271505	0.00134409	0.135753	0.00134409	0.135417
BT_0252	0.986333	0.917861	0.931651	0.953109	0.905347	0.733659	0.0298463	0.0565037	0.000295508	0.000295508	0.000295508
BT_0253	0.991518	0.988662	0.977208	0.980398	0.70739	0.606255	0.00118203	0.00118203	0.00118203	0.00118203	0.00118203
BT_0254	0.984063	0.942021	0.951219	0.928043	0.808307	0.745375	0.000536769	0.000536769	0.000536769	0.000536769	0.000536769
BT_0255	0.994094	0.990785	0.957937	0.994514	0.968249	0.311111	0.00444444	0.00444444	0.00444444	0.00444444	0.00444444
BT_0256	0.996474	0.996739	0.995375	0.991275	0.924711	0.806913	0.00314465	0.00314465	0.00314465	0.00314465	0.00314465
BT_0257	0.984622	0.979931	0.940098	0.941153	0.815323	0.585898	0.000343289	0.000343289	0.000343289	0.000343289	0.000343289
BT_0258	0.977628	0.970301	0.966535	0.927121	0.833928	0.783025	0.260715	0.101406	0.000502008	0.000502008	0.000502008
BT_0259	0.982504	0.982765	0.967334	0.982469	0.938778	0.650021	0.00127226	0.489822	0.00127226	0.00127226	0.00127226
BT_0260	0.980945	0.985812	0.982213	0.969991	0.971422	0.663488	0.0018018	0.0018018	0.0018018	0.0018018	0.0018018
BT_0261	0.990103	0.988164	0.985255	0.993941	0.888955	0.884692	0.0037037	0.0037037	0.0037037	0.0037037	0.0037037
BT_0262	0.963416	0.913172	0.855682	0.676946	0.595183	0.470311	0.216981	0.00157233	0.00157233	0.00157233	0.00157233
BT_0263	0.976623	0.981137	0.904956	0.811247	0.879967	0.866927	0.299469	0.000707714	0.000707714	0.000707714	0.000707714
BT_0264	0.979239	0.95442	0.886538	0.815637	0.739374	0.51974	0.000571755	0.000571755	0.000571755	0.000571755	0.000571755
BT_0265	0.973823	0.957867	0.940249	0.910309	0.639768	0.371057	0.136302	0.000674764	0.000674764	0.136302	0.000674764
BT_0266	0.982894	0.97938	0.983367	0.964817	0.805558	0.685864	0.000684463	0.000684463	0.000684463	0.000684463	0.000684463
BT_0267	0.952306	0.928428	0.927797	0.744538	0.701389	0.59511	0.0824556	0.000243132	0.000243132	0.000243132	0.000243132
BT_0268	0.98354	0.976381	0.95579	0.883006	0.578774	0.477906	0.000340832	0.000340832	0.000340832	0.000340832	0.000340832
BT_0269	0.991346	0.979692	0.825364	0.708027	0.501072	0.505114	0.000649773	0.104654	0.000649773	0.000649773	0.000649773
BT_0270	0.980252	0.981241	0.987877	0.886835	0.867207	0.724661	0.00125786	0.00125786	0.00125786	0.00125786	0.00125786
BT_0271	0.979025	0.967134	0.955836	0.962744	0.894851	0.902064	0.00114155	0.4121	0.00114155	0.00114155	0.00114155
BT_0272	0.982952	0.971077	0.951867	0.936832	0.857438	0.683022	0.0318512	0.0700095	0.000315358	0.000315358	0.000315358
BT_0273	0.984764	0.987051	0.972395	0.943977	0.87471	0.328306	0.0667989	0.000661376	0.000661376	0.000661376	0.000661376
BT_0274	0.989088	0.979598	0.953585	0.968494	0.750812	0.406534	0.00138313	0.00138313	0.00138313	0.00138313	0.00138313
BT_0275	0.987711	0.96836	0.964183	0.866666	0.473415	0.536093	0.230724	0.210327	0.00059312	0.00059312	0.00059312
BT_0276	0.96745	0.889296	0.920693	0.910971	0.51786	0.264156	0.283942	0.00055371	0.00055371	0.00055371	0.00055371
BT_0277	0.823324	0.717416	0.775368	0.242292	0.000472144	0.095373	0.000472144	0.000472144	0.000472144	0.000472144	0.000472144
BT_0278	0.873847	0.775837	0.622708	0.668117	0.113931	0.000564016	0.000564016	0.000564016	0.000564016	0.000564016	0.000564016
BT_0279	0.979599	0.931594	0.957255	0.960855	0.553639	0.0916335	0.00132802	0.00132802	0.00132802	0.00132802	0.00132802
BT_0280	0.976771	0.961337	0.960516	0.984058	0.864129	0.874273	0.000821018	0.000821018	0.000821018	0.000821018	0.000821018
BT_0281	0.990063	0.985192	0.988208	0.989679	0.755398	0.692005	0.304028	0.00155763	0.00155763	0.00155763	0.00155763
BT_0282	0.984033	0.989475	0.961342	0.885998	0.64127	0.51639	0.000771605	0.000771605	0.155864	0.000771605	0.000771605
BT_0283	0.992639	0.981162	0.984695	0.951772	0.48554	0.00537634	0.00537634	0.00537634	0.00537634	0.00537634	0.00537634
BT_0284	0.99107	0.983443	0.964508	0.940385	0.633882	0.262917	0.000688705	0.000688705	0.000688705	0.000688705	0.000688705
BT_0285	0.981457	0.971376	0.948861	0.897821	0.458604	0.142354	0.124736	0.000704722	0.000704722	0.000704722	0.000704722
BT_0286	0.996962	0.992506	0.993366	0.963505	0.859072	0.00223714	0.00223714	0.00223714	0.00223714	0.00223714	0.00223714
BT_0287	0.99133	0.995487	0.836388	0.798544	0.511531	0.142133	0.164319	0.00234742	0.00234742	0.00234742	0.00234742
BT_0288	0.934973	0.951289	0.844155	0.871246	0.886954	0.767116	0.457329	0.323278	0.000656168	0.000656168	0.000656168
BT_0289	0.983159	0.955946	0.978414	0.961843	0.898238	0.787898	0.369817	0.464481	0.000371609	0.000371609	0.000371609
BT_0290	0.984038	0.913566	0.919488	0.709186	0.597359	0.530275	0.0915102	0.249642	0.00042735	0.00042735	0.00042735
BT_0291	0.966216	0.982612	0.974081	0.972016	0.464064	0.69915	0.0010352	0.0010352	0.0010352	0.0010352	0.0010352
BT_0292	0.983158	0.980263	0.959011	0.968743	0.937385	0.912744	0.0893333	0.00133333	0.00133333	0.00133333	0.00133333
BT_0293	0.958663	0.977037	0.870068	0.926041	0.675498	0.408893	0.00081103	0.00081103	0.00081103	0.00081103	0.00081103
BT_0294	0.917729	0.934477	0.950308	0.944791	0.883078	0.872593	0.468919	0.140461	0.000698812	0.000698812	0.000698812
BT_0295	0.98668	0.991231	0.987088	0.991699	0.969881	0.983421	0.76521	0.828592	0.00111857	0.00111857	0.225951
BT_0296	0.971498	0.911406	0.905065	0.79476	0.715585	0.794205	0.138742	0.0866359	0.00030248	0.00030248	0.061101
BT_0297	0.684219	0.716478	0.756405	0.724797	0.681812	0.619223	0.000668003	0.000668003	0.000668003	0.000668003	0.000668003
BT_0298	0.923136	0.811001	0.838048	0.646995	0.642615	0.478186	0.00094162	0.00094162	0.00094162	0.00094162	0.00094162
BT_0299	0.889158	0.865171	0.907732	0.68337	0.632653	0.601866	0.214505	0.29401	0.000320821	0.000320821	0.000320821
BT_0300	0.986189	0.966799	0.957441	0.866231	0.659545	0.444478	0.000312989	0.000312989	0.000312989	0.000312989	0.0632238
BT_0301	0.980476	0.96103	0.970057	0.94438	0.838963	0.133598	0.000661376	0.000661376	0.000661376	0.000661376	0.000661376
BT_0302	0.98804	0.939508	0.904253	0.886551	0.785378	0.278526	0.0014245	0.0014245	0.0014245	0.0014245	0.0014245
BT_0303	0.951066	0.833205	0.804331	0.677985	0.732109	0.357274	0.0911141	0.00045106	0.0911141	0.00045106	0.00045106
BT_0304	0.988657	0.948342	0.642858	0.550543	0.567866	0.313674	0.0307443	0.000809061	0.000809061	0.162621	0.000809061
BT_0305	0.909932	0.873792	0.75608	0.602009	0.456047	0.316428	0.116908	0.000322061	0.000322061	0.000322061	0.000322061
BT_0306	0.902542	0.946	0.823559	0.969725	0.147016	0.180986	0.000727802	0.000727802	0.000727802	0.000727802	0.000727802
BT_0307	0.967275	0.932014	0.644521	0.519354	0.508062	0.464282	0.376403	0.112933	0.000607165	0.000607165	0.000607165
BT_0308	0.990886	0.984025	0.963995	0.977593	0.804275	0.62797	0.00141844	0.0737589	0.00141844	0.00141844	0.00141844
BT_0309	0.994165	0.988121	0.989379	0.972747	0.898135	0.886371	0.150298	0.0751488	0.000744048	0.000744048	0.150298
BT_0310	0.992224	0.992599	0.973761	0.963216	0.902347	0.69943	0.197222	0.58753	0.00138889	0.00138889	0.00138889
BT_0311	0.989879	0.967255	0.917445	0.895516	0.761754	0.565487	0.000729395	0.147338	0.000729395	0.000729395	0.000729395
BT_0312	0.976366	0.968185	0.953939	0.961218	0.776077	0.504984	0.000490918	0.000490918	0.000490918	0.000490918	0.000490918
BT_0313	0.99049	0.921954	0.944886	0.87383	0.704958	0.705863	0.668772	0.00193798	0.00193798	0.00193798	0.00193798
prmA	0.987039	0.989909	0.99156	0.989154	0.934501	0.863151	0.612996	0.00118624	0.00118624	0.00118624	0.00118624
BT_0315	0.974415	0.962048	0.943521	0.947891	0.818559	0.416659	0.385591	0.000775194	0.000775194	0.000775194	0.153398
BT_0316	0.977991	0.984077	0.969495	0.979431	0.775322	0.296115	0.125857	0.000623053	0.000623053	0.000623053	0.000623053
BT_0317	0.987075	0.986779	0.95289	0.797384	0.745421	0.505125	0.0633427	0.000313578	0.000313578	0.000313578	0.000313578
BT_0318	0.9808	0.98456	0.988245	0.85895	0.601814	0.343499	0.000823045	0.000823045	0.000823045	0.000823045	0.000823045
BT_0319	0.993017	0.982461	0.987893	0.988717	0.821934	0.489247	0.00268817	0.00268817	0.00268817	0.00268817	0.00268817
BT_0320	0.995734	0.992513	0.977511	0.964953	0.808994	0.376866	0.00124378	0.00124378	0.00124378	0.00124378	0.00124378
BT_0321	0.997427	0.989358	0.980658	0.967227	0.69189	0.167728	0.00212314	0.00212314	0.00212314	0.00212314	0.00212314
BT_0322	0.993008	0.98197	0.973741	0.92263	0.356681	0.207179	0.00102564	0.00102564	0.00102564	0.00102564	0.00102564
BT_0323	0.984741	0.98845	0.979464	0.66893	0.27021	0.10299	0.00110742	0.00110742	0.00110742	0.00110742	0.00110742
BT_0324	0.981844	0.984972	0.987081	0.927806	0.517126	0.548626	0.00222222	0.00222222	0.00222222	0.00222222	0.00222222
BT_0325	0.983011	0.944348	0.987548	0.906845	0.437229	0.0021645	0.0021645	0.0021645	0.0021645	0.0021645	0.0021645
BT_0326	0.988244	0.989888	0.984281	0.769353	0.480843	0.430985	0.00191571	0.00191571	0.00191571	0.00191571	0.00191571
BT_0327	0.98401	0.98273	0.983398	0.984005	0.887285	0.732144	0.225	0.00119048	0.00119048	0.00119048	0.00119048
BT_0328	0.977553	0.970416	0.842733	0.785036	0.783711	0.593265	0.294359	0.146711	0.000489476	0.000489476	0.000489476
BT_0329	0.987355	0.990909	0.979702	0.965059	0.775904	0.243094	0.00184162	0.00184162	0.00184162	0.00184162	0.00184162
BT_0330	0.989904	0.983	0.975896	0.920137	0.627767	0.68696	0.00141243	0.00141243	0.00141243	0.00141243	0.00141243
BT_0331	0.981394	0.961225	0.979754	0.949195	0.946449	0.935638	0.620124	0.454955	0.00112613	0.00112613	0.00112613
BT_0332	0.987322	0.99123	0.991999	0.989852	0.981951	0.919488	0.322222	0.00555556	0.00555556	0.00555556	0.00555556
BT_0333	0.996344	0.991751	0.989282	0.995349	0.932114	0.939975	0.135965	0.00438596	0.00438596	0.00438596	0.00438596
BT_0334	0.994205	0.983512	0.991677	0.989821	0.977981	0.963496	0.716312	0.585106	0.358156	0.0035461	0.0035461
BT_0335	0.988942	0.98936	0.990073	0.977846	0.961283	0.884154	0.259974	0.000643501	0.000643501	0.000643501	0.000643501
BT_0336	0.987445	0.98399	0.975159	0.838718	0.711496	0.481178	0.000693001	0.000693001	0.000693001	0.000693001	0.000693001
BT_0337	0.996248	0.992387	0.981247	0.977255	0.679382	0.793532	0.00207039	0.00207039	0.00207039	0.00207039	0.00207039
BT_0338	0.986051	0.974013	0.967047	0.937209	0.501677	0.381432	0.000540249	0.000540249	0.000540249	0.000540249	0.000540249
BT_0339	0.942282	0.967955	0.966491	0.927603	0.685083	0.595093	0.0898976	0.000445038	0.000445038	0.000445038	0.0898976
BT_0340	0.983721	0.958088	0.972616	0.939897	0.72476	0.560629	0.000552792	0.000552792	0.000552792	0.000552792	0.000552792
BT_0341	0.97592	0.959045	0.855923	0.878334	0.82225	0.464546	0.000636132	0.000636132	0.000636132	0.000636132	0.000636132
BT_0342	0.994326	0.976843	0.992463	0.984595	0.936493	0.855556	0.726026	0.00129199	0.00129199	0.00129199	0.00129199
BT_0343	0.988063	0.981491	0.991567	0.950359	0.941365	0.816566	0.31404	0.000983284	0.000983284	0.000983284	0.000983284
BT_0344	0.982102	0.939262	0.957795	0.962475	0.867537	0.691634	0.00118203	0.00118203	0.00118203	0.00118203	0.00118203
BT_0345	0.989775	0.988264	0.985032	0.921856	0.677083	0.136146	0.00140647	0.00140647	0.00140647	0.00140647	0.00140647
BT_0346	0.993393	0.950451	0.972555	0.951628	0.0551724	0.464368	0.00229885	0.00229885	0.00229885	0.00229885	0.00229885
BT_0347	0.979604	0.974844	0.945082	0.946595	0.608487	0.371708	0.000497512	0.000497512	0.000497512	0.000497512	0.000497512
BT_0348	0.977155	0.969069	0.958789	0.970669	0.643231	0.42666	0.261489	0.102707	0.000647249	0.000647249	0.111974
BT_0349	0.953333	0.978472	0.933035	0.932334	0.623209	0.427652	0.00041511	0.056455	0.00041511	0.00041511	0.00041511
BT_0350	0.982607	0.982098	0.95138	0.921579	0.778089	0.784332	0.000626566	0.000626566	0.000626566	0.000626566	0.000626566
BT_0351	0.988016	0.981502	0.971053	0.973998	0.927285	0.861731	0.000653595	0.000653595	0.000653595	0.0215686	0.000653595
BT_0352	0.988603	0.971902	0.994366	0.977276	0.980501	0.750795	0.00275482	0.00275482	0.00275482	0.00275482	0.00275482
araD	0.989922	0.982495	0.98685	0.984056	0.97091	0.82666	0.162281	0.00146199	0.00146199	0.00146199	0.00146199
BT_0354	0.992182	0.981773	0.989168	0.969425	0.887054	0.718814	0.275811	0.00147493	0.00147493	0.00147493	0.00147493
BT_0355	0.957298	0.982516	0.974482	0.936368	0.799059	0.370282	0.33985	0.000589971	0.000589971	0.000589971	0.000589971
BT_0356	0.984606	0.972258	0.982693	0.975806	0.873198	0.361546	0.0973684	0.000877193	0.000877193	0.000877193	0.000877193
BT_0357	0.992799	0.992573	0.989686	0.948234	0.839952	0.847571	0.00401606	0.405622	0.00401606	0.00401606	0.00401606
BT_0358	0.989081	0.984897	0.982585	0.980453	0.960156	0.90974	0.595129	0.7275	0.00111857	0.225951	0.00111857
BT_0359	0.988451	0.990845	0.975636	0.923705	0.951392	0.901357	0.961658	0.442476	0.00287356	0.00287356	0.00287356
BT_0360	0.982466	0.993138	0.97759	0.971837	0.903087	0.697965	0.000519211	0.000519211	0.000519211	0.000519211	0.172378
BT_0361	0.963794	0.952655	0.950147	0.806669	0.392059	0.523535	0.00055371	0.00055371	0.00055371	0.00055371	0.021041
BT_0362	0.962244	0.961023	0.964784	0.912736	0.819058	0.649493	0.064127	0.0542857	0.00031746	0.00031746	0.00031746
BT_0363	0.982639	0.969138	0.974716	0.93587	0.483189	0.400097	0.000563063	0.113739	0.000563063	0.000563063	0.000563063
BT_0364	0.90753	0.949187	0.919788	0.858972	0.671715	0.561988	0.000324254	0.000324254	0.000324254	0.000324254	0.000324254
BT_0365	0.939454	0.943661	0.901128	0.947674	0.613776	0.298682	0.000438596	0.000438596	0.000438596	0.000438596	0.000438596
BT_0366	0.938264	0.967649	0.915727	0.800308	0.689866	0.357361	0.00469153	0.166769	0.000234577	0.000234577	0.0375231
BT_0367	0.976754	0.967277	0.95195	0.955017	0.802437	0.618737	0.0654994	0.000648508	0.000648508	0.000648508	0.000648508
BT_0368	0.97909	0.19912	0.202137	0.204734	0.188603	0.178905	0.195347	0.18694	0.10278	0.130949	0.22764
BT_0369	0.973501	0.794096	0.742023	0.658733	0.627845	0.591205	0.473261	0.501287	0.480945	0.462582	0.491155
BT_0370	0.993928	0.99481	0.99571	0.996389	0.995483	0.995812	0.994781	0.992984	0.995589	0.993834	0.991153
BT_0371	0.967141	0.97241	0.971505	0.909353	0.808507	0.937231	0.975677	0.854808	0.958817	0.98106	0.98699
BT_0372	0.94022	0.82096	0.845463	0.87342	0.828939	0.776154	0.738577	0.868042	0.808522	0.76608	0.759832
BT_0373	0.974864	0.160808	0.150519	0.111404	0.163474	0.161602	0.0880888	0.0908025	0.0816519	0.0658436	0.00102881
BT_0374	0.858463	0.83722	0.835175	0.838905	0.855547	0.632756	0.000644745	0.000644745	0.000644745	0.000644745	0.000644745
BT_0375	0.982349	0.971575	0.92409	0.0768116	0.0565217	0.292754	0.00144928	0.00144928	0.00144928	0.00144928	0.00144928
BT_0376	0.98981	0.966432	0.9143	0.00172712	0.0569948	0.00172712	0.00172712	0.00172712	0.00172712	0.00172712	0.00172712
BT_0377	0.973692	0.988944	0.756698	0.00277778	0.475	0.280556	0.00277778	0.00277778	0.00277778	0.00277778	0.00277778
BT_0378	0.93472	0.796658	0.844747	0.83824	0.102743	0.199238	0.000519211	0.000519211	0.000519211	0.000519211	0.000519211
BT_0379	0.988421	0.983192	0.957567	0.914828	0.51519	0.000759301	0.000759301	0.000759301	0.000759301	0.000759301	0.000759301
BT_0380	0.974446	0.957484	0.660059	0.567956	0.538539	0.555057	0.000931099	0.000931099	0.000931099	0.000931099	0.000931099
BT_0381	0.97754	0.917059	0.642915	0.506113	0.599755	0.45564	0.000952381	0.192381	0.000952381	0.000952381	0.000952381
BT_0382	0.952807	0.895549	0.943931	0.835644	0.684768	0.480792	0.000829187	0.000829187	0.000829187	0.000829187	0.000829187
BT_0383	0.99478	0.988677	0.991816	0.940641	0.855287	0.565379	0.000837521	0.000837521	0.000837521	0.000837521	0.000837521
BT_0384	0.990464	0.962861	0.989415	0.955447	0.866844	0.775901	0.274479	0.000881834	0.000881834	0.000881834	0.178131
BT_0385	0.97195	0.963256	0.903246	0.818689	0.495305	0.622217	0.0931739	0.000861326	0.000861326	0.000861326	0.000861326
BT_0386	0.958785	0.959533	0.941114	0.889476	0.708905	0.414793	0.000837521	0.000837521	0.000837521	0.000837521	0.000837521
BT_0387	0.971094	0.950693	0.94247	0.899153	0.541651	0.485442	0.232465	0.000759301	0.000759301	0.000759301	0.000759301
BT_0388	0.983077	0.936888	0.954968	0.971602	0.736774	0.606468	0.00160256	0.00160256	0.00160256	0.00160256	0.00160256
BT_0389	0.984069	0.9675	0.969164	0.981309	0.689348	0.0018315	0.0018315	0.0018315	0.0018315	0.0018315	0.0018315
BT_0390	0.97413	0.917412	0.976448	0.952704	0.500023	0.273993	0.000732601	0.000732601	0.000732601	0.000732601	0.000732601
BT_0391	0.992592	0.989538	0.973914	0.977346	0.882448	0.465728	0.0243056	0.000868056	0.000868056	0.000868056	0.000868056
BT_0392	0.987219	0.979266	0.953789	0.864735	0.61863	0.307485	0.142728	0.000903342	0.000903342	0.000903342	0.000903342
BT_0393	0.989987	0.992927	0.983967	0.982674	0.928755	0.616137	0.00165017	0.00165017	0.00165017	0.00165017	0.00165017
BT_0394	0.982886	0.969146	0.977485	0.973399	0.874698	0.503391	0.000913242	0.000913242	0.000913242	0.000913242	0.000913242
BT_0395	0.983708	0.954654	0.980015	0.922695	0.87989	0.501914	0.00438596	0.00438596	0.00438596	0.00438596	0.00438596
BT_0396	0.983007	0.925308	0.969234	0.951488	0.868306	0.799361	0.0010101	0.0010101	0.0010101	0.0010101	0.0010101
BT_0397	0.997705	0.988952	0.921064	0.911179	0.345338	0.239374	0.00223714	0.00223714	0.00223714	0.00223714	0.00223714
BT_0398	0.966952	0.946752	0.96363	0.953736	0.68229	0.254088	0.00125786	0.00125786	0.00125786	0.00125786	0.00125786
BT_0399	0.991666	0.981889	0.938243	0.847745	0.762388	0.556966	0.11082	0.176265	0.0008726	0.0008726	0.0008726
BT_0400	0.925898	0.989061	0.964617	0.950048	0.764377	0.604636	0.16664	0.471521	0.000775194	0.000775194	0.000775194
BT_0401	0.997419	0.993698	0.98785	0.955817	0.676948	0.899766	0.00456621	0.39726	0.00456621	0.00456621	0.00456621
BT_0402	0.988052	0.976434	0.978501	0.95329	0.198039	0.66372	0.508826	0.00196078	0.00196078	0.00196078	0.0529412
BT_0403	0.977266	0.97927	0.950424	0.953997	0.650822	0.815093	0.00200803	0.00200803	0.00200803	0.00200803	0.00200803
BT_0404	0.93013	0.959136	0.943851	0.907109	0.515145	0.0696396	0.000429553	0.000429553	0.000429553	0.000429553	0.000429553
BT_0405	0.992404	0.988424	0.987906	0.928399	0.432305	0.0638889	0.00277778	0.00277778	0.00277778	0.00277778	0.00277778
BT_0406	0.994642	0.991404	0.978381	0.934124	0.391473	0.213178	0.00387597	0.00387597	0.00387597	0.00387597	0.00387597
BT_0407	0.993684	0.987713	0.989144	0.959757	0.545091	0.280556	0.00277778	0.00277778	0.00277778	0.00277778	0.00277778
BT_0408	0.994179	0.964152	0.99076	0.974094	0.659099	0.0047619	0.0047619	0.0047619	0.0047619	0.0047619	0.0047619
BT_0409	0.982065	0.984484	0.972713	0.983643	0.726686	0.130999	0.00129702	0.261997	0.00129702	0.00129702	0.00129702
BT_0410	0.986583	0.989148	0.953237	0.950654	0.804631	0.352637	0.0020202	0.0020202	0.0020202	0.0020202	0.0020202
BT_0411	0.991031	0.977592	0.98673	0.937127	0.896909	0.52375	0.321047	0.00123916	0.00123916	0.00123916	0.00123916
BT_0412	0.980812	0.971673	0.980661	0.904644	0.522537	0.408936	0.000643501	0.000643501	0.000643501	0.000643501	0.000643501
BT_0413	0.987112	0.986669	0.968808	0.926527	0.639977	0.423712	0.333333	0.00165017	0.00165017	0.00165017	0.00165017
BT_0414	0.967909	0.966138	0.970181	0.924464	0.53156	0.529217	0.00110011	0.00110011	0.00110011	0.00110011	0.00110011
cysN	0.898969	0.958932	0.928904	0.833021	0.588612	0.441772	0.000685871	0.000685871	0.000685871	0.000685871	0.000685871
BT_0416	0.976633	0.977933	0.873889	0.934869	0.32925	0.355014	0.000903342	0.000903342	0.000903342	0.000903342	0.000903342
BT_0417	0.937132	0.962949	0.965246	0.912016	0.560372	0.494324	0.00103199	0.00103199	0.00103199	0.00103199	0.00103199
BT_0418	0.970375	0.977124	0.967512	0.947601	0.229471	0.255291	0.000893655	0.000893655	0.000893655	0.000893655	0.000893655
BT_0419	0.98955	0.972496	0.982524	0.977274	0.76241	0.80838	0.00239808	0.00239808	0.00239808	0.00239808	0.00239808
def	0.992186	0.968263	0.965429	0.95831	0.446756	0.0018018	0.207207	0.0018018	0.0018018	0.0018018	0.0018018
BT_0421	0.951949	0.969624	0.881352	0.805271	0.530259	0.442982	0.103801	0.000487329	0.000487329	0.000487329	0.000487329
thrS	0.947965	0.951449	0.926131	0.668279	0.302194	0.260175	0.000515198	0.000515198	0.000515198	0.000515198	0.000515198
infC	0.938313	0.887297	0.839182	0.680594	0.00179211	0.00179211	0.00179211	0.00179211	0.00179211	0.00179211	0.00179211
rpmI	0.976258	0.982273	0.969304	0.861845	0.388889	0.00505051	0.00505051	0.00505051	0.00505051	0.00505051	0.00505051
rplT	0.993733	0.950808	0.937509	0.832635	0.532123	0.133903	0.002849	0.002849	0.002849	0.002849	0.002849
BT_0426	0.985012	0.963998	0.986745	0.975992	0.737492	0.343709	0.00129702	0.00129702	0.00129702	0.00129702	0.00129702
BT_0427	0.995293	0.985369	0.982236	0.953445	0.765134	0.797988	0.0017452	0.0017452	0.0017452	0.0017452	0.0017452
BT_0428	0.981673	0.977058	0.965054	0.951592	0.845934	0.700384	0.000764526	0.000764526	0.000764526	0.136488	0.000764526
BT_0429	0.987705	0.991147	0.990227	0.979313	0.923094	0.345299	0.0017094	0.0017094	0.0017094	0.0017094	0.0017094
BT_0430	0.962066	0.984262	0.972838	0.945336	0.891953	0.364554	0.126805	0.000627746	0.000627746	0.000627746	0.000627746
BT_0431	0.986921	0.990453	0.974038	0.973063	0.875327	0.776388	0.194605	0.000963391	0.000963391	0.000963391	0.000963391
BT_0432	0.989638	0.989253	0.972796	0.970818	0.439152	0.43531	0.00113766	0.00113766	0.00113766	0.00113766	0.00113766
BT_t02	0.998949	0.996015	0.998987	0.994027	0.942152	0.961901	0.0136986	0.0136986	0.0136986	0.0136986	0.0136986
BT_0433	0.95701	0.973854	0.89574	0.893515	0.582551	0.44672	0.00082713	0.00082713	0.00082713	0.00082713	0.00082713
BT_0434	0.975628	0.973463	0.938686	0.758892	0.645546	0.341754	0.120554	0.105626	0.000530786	0.000530786	0.000530786
BT_0435	0.991567	0.978741	0.967147	0.966445	0.839068	0.55588	0.000908265	0.275204	0.000908265	0.000908265	0.000908265
BT_0436	0.959334	0.985952	0.948003	0.966687	0.861946	0.506998	0.000710732	0.0717839	0.000710732	0.000710732	0.000710732
BT_0437	0.984838	0.951662	0.97608	0.956558	0.961794	0.869291	0.0848027	0.000839631	0.000839631	0.000839631	0.000839631
BT_0438	0.677057	0.693649	0.711152	0.480126	0.343477	0.164721	0.0437756	0.000455996	0.000455996	0.000455996	0.000455996
BT_0439	0.953699	0.950061	0.92733	0.892169	0.433526	0.359434	0.000320513	0.000320513	0.000320513	0.000320513	0.0519782
BT_0440	0.984717	0.987198	0.966815	0.94116	0.550142	0.72325	0.000530786	0.107219	0.000530786	0.000530786	0.000530786
BT_0441	0.985917	0.967605	0.945058	0.957704	0.899761	0.693963	0.290857	0.145428	0.000719942	0.000719942	0.000719942
BT_0442	0.968936	0.962302	0.979064	0.917006	0.801202	0.524098	0.227477	0.000563063	0.000563063	0.000563063	0.000563063
BT_0443	0.99741	0.993108	0.986589	0.982045	0.710349	0.908191	0.166667	0.00314465	0.00314465	0.00314465	0.00314465
BT_0444	0.975524	0.891989	0.888915	0.804244	0.757689	0.705272	0.457761	0.1607	0.000795545	0.000795545	0.000795545
BT_0445	0.990586	0.980303	0.979349	0.965526	0.964818	0.954595	0.797282	0.237564	0.000908265	0.000908265	0.000908265
BT_0446	0.985651	0.886868	0.966643	0.820307	0.677029	0.655424	0.422306	0.285203	0.00070922	0.00070922	0.00070922
BT_0447	0.916575	0.930021	0.786888	0.924517	0.652591	0.410271	0.142373	0.0685499	0.000376648	0.000376648	0.0760829
BT_0448	0.967342	0.957876	0.965081	0.938654	0.634992	0.444051	0.00069735	0.00069735	0.00069735	0.00069735	0.00069735
BT_0449	0.986644	0.976825	0.965964	0.97763	0.773944	0.370523	0.000734214	0.000734214	0.000734214	0.000734214	0.000734214
BT_0450	0.969516	0.973837	0.96921	0.953033	0.404828	0.000588928	0.000588928	0.000588928	0.000588928	0.000588928	0.000588928
BT_0451	0.983815	0.967387	0.965297	0.816738	0.507158	0.175692	0.243081	0.000601685	0.000601685	0.000601685	0.000601685
BT_0452	0.961817	0.96574	0.924581	0.752151	0.784484	0.774366	0.157559	0.000310078	0.000310078	0.000310078	0.000310078
BT_0453	0.644031	0.650777	0.775955	0.617142	0.579116	0.225146	0.000859107	0.000859107	0.000859107	0.000859107	0.000859107
BT_0454	0.857693	0.765048	0.796026	0.631081	0.582647	0.256997	0.00254453	0.00254453	0.00254453	0.00254453	0.00254453
BT_0455	0.978685	0.98793	0.971944	0.944125	0.641839	0.123547	0.484366	0.000611621	0.000611621	0.000611621	0.000611621
BT_0456	0.948147	0.909989	0.906622	0.715316	0.346201	0.361462	0.000496771	0.000496771	0.000496771	0.000496771	0.000496771
BT_0457	0.9548	0.889306	0.906141	0.600371	0.540331	0.543848	0.000481	0.000481	0.000481	0.000481	0.000481
BT_0458	0.969966	0.978108	0.931383	0.941185	0.882197	0.730248	0.000385356	0.256431	0.0752162	0.000385356	0.000385356
BT_0459	0.975518	0.976526	0.956061	0.870633	0.820741	0.668071	0.0868817	0.000430108	0.000430108	0.0434409	0.000430108
BT_0460	0.976656	0.9116	0.964372	0.826717	0.62564	0.315256	0.000481696	0.0973025	0.000481696	0.0486513	0.000481696
BT_0461	0.969992	0.923728	0.94929	0.760463	0.726924	0.636981	0.000396825	0.000396825	0.000396825	0.000396825	0.000396825
BT_0462	0.994367	0.994697	0.977934	0.983042	0.97509	0.862457	0.407062	0.0018018	0.0018018	0.0018018	0.0018018
BT_0463	0.991133	0.989711	0.983025	0.986425	0.976587	0.890836	0.457117	0.0382883	0.00112613	0.00112613	0.00112613
BT_0464	0.993044	0.979707	0.990483	0.985741	0.923278	0.921017	0.0385965	0.23875	0.00175439	0.00175439	0.00175439
BT_0465	0.972896	0.944126	0.967329	0.932827	0.908858	0.889754	0.89865	0.90748	0.485034	0.00116959	0.00116959
BT_0466	0.981589	0.963572	0.972589	0.929394	0.86597	0.768711	0.754044	0.802782	0.340521	0.000898473	0.000898473
BT_0467	0.981934	0.967989	0.922204	0.932732	0.676042	0.629516	0.448797	0.316203	0.000680272	0.000680272	0.000680272
BT_0468	0.978968	0.908527	0.927068	0.95226	0.504533	0.418266	0.000856898	0.000856898	0.000856898	0.000856898	0.000856898
BT_0469	0.967654	0.879825	0.929249	0.909858	0.555859	0.505646	0.159937	0.000791766	0.000791766	0.000791766	0.000791766
BT_0470	0.978511	0.95968	0.981564	0.921597	0.581115	0.260884	0.164228	0.164228	0.000813008	0.000813008	0.000813008
BT_0471	0.970605	0.923675	0.952749	0.86442	0.805002	0.546603	0.306996	0.000823045	0.000823045	0.000823045	0.000823045
BT_0472	0.97425	0.95463	0.981335	0.979127	0.903721	0.769685	0.29776	0.532279	0.00131752	0.00131752	0.00131752
BT_0473	0.988696	0.986532	0.982006	0.983636	0.932173	0.822849	0.340788	0.00106157	0.00106157	0.00106157	0.00106157
BT_0474	0.98735	0.989817	0.988898	0.940775	0.91901	0.720584	0.00095511	0.00095511	0.00095511	0.00095511	0.00095511
BT_0475	0.993369	0.988915	0.969396	0.98241	0.889054	0.908863	0.0016835	0.0016835	0.0016835	0.0016835	0.0016835
BT_0476	0.987715	0.972929	0.97637	0.783002	0.918497	0.668512	0.133327	0.163842	0.00141243	0.00141243	0.00141243
BT_0477	0.991374	0.990973	0.980201	0.985258	0.970272	0.929239	0.633323	0.150743	0.00212314	0.00212314	0.00212314
BT_0478	0.990236	0.937844	0.964838	0.943016	0.931781	0.930974	0.553711	0.000903342	0.000903342	0.000903342	0.000903342
BT_0479	0.985624	0.9448	0.989687	0.957585	0.59545	0.38965	0.00121212	0.00121212	0.00121212	0.00121212	0.00121212
BT_0480	0.981553	0.964962	0.968888	0.942014	0.857505	0.473149	0.267173	0.261212	0.000710732	0.000710732	0.000710732
BT_0481	0.995583	0.977854	0.953155	0.945304	0.641604	0.492702	0.00124844	0.00124844	0.00124844	0.00124844	0.00124844
BT_0482	0.949654	0.968688	0.968648	0.914869	0.629479	0.653876	0.000410004	0.000410004	0.000410004	0.000410004	0.000410004
BT_0483	0.991142	0.981552	0.940924	0.91116	0.840114	0.654304	0.145635	0.0735883	0.000364299	0.000364299	0.0735883
BT_0484	0.962004	0.977839	0.936662	0.883672	0.783853	0.695286	0.127656	0.000576701	0.000576701	0.000576701	0.000576701
BT_0485	0.987988	0.991775	0.88586	0.742023	0.670371	0.679687	0.358297	0.559111	0.00100402	0.461158	0.214994
BT_0486	0.971469	0.977321	0.962836	0.882988	0.738323	0.384508	0.000670691	0.000670691	0.000670691	0.000670691	0.000670691
BT_0487	0.948149	0.949115	0.967643	0.881821	0.908635	0.189671	0.000938967	0.000938967	0.000938967	0.000938967	0.000938967
BT_0488	0.962893	0.938139	0.978311	0.928268	0.567986	0.159844	0.000974659	0.000974659	0.000974659	0.000974659	0.000974659
BT_0489	0.984847	0.951984	0.974698	0.943815	0.81276	0.0014881	0.0014881	0.0014881	0.0014881	0.0014881	0.0014881
BT_0490	0.996424	0.994409	0.991788	0.926031	0.722846	0.456274	0.00374532	0.00374532	0.00374532	0.00374532	0.00374532
BT_0491	0.984467	0.991328	0.986683	0.977452	0.90617	0.837229	0.0030581	0.0030581	0.0030581	0.0030581	0.0030581
BT_0492	0.983185	0.969771	0.967088	0.968452	0.774493	0.523043	0.00161812	0.00161812	0.00161812	0.00161812	0.00161812
BT_0493	0.986499	0.978139	0.962649	0.934881	0.679525	0.548433	0.0014245	0.0014245	0.0014245	0.0014245	0.0014245
BT_0494	0.982502	0.92784	0.918765	0.718867	0.752989	0.548014	0.000389864	0.157505	0.000389864	0.000389864	0.000389864
BT_0495	0.96683	0.947949	0.96523	0.936799	0.84903	0.474511	0.11241	0.0946871	0.000556483	0.000556483	0.000556483
BT_0496	0.953515	0.916765	0.923582	0.873862	0.820352	0.460313	0.000465549	0.000465549	0.000465549	0.000465549	0.000465549
BT_0497	0.989908	0.985945	0.983117	0.954363	0.879927	0.895826	0.0015083	0.0015083	0.0015083	0.0015083	0.0015083
BT_0498	0.990954	0.98407	0.961977	0.9227	0.909488	0.669072	0.00112994	0.448588	0.00112994	0.00112994	0.00112994
BT_0499	0.991017	0.992072	0.982497	0.985116	0.9775	0.957981	0.549857	0.00555556	0.00111111	0.00111111	0.00111111
BT_0500	0.986239	0.963637	0.958599	0.939192	0.855277	0.764553	0.385097	0.146414	0.000625391	0.000625391	0.000625391
BT_0501	0.978534	0.984039	0.984544	0.957517	0.956735	0.622161	0.126126	0.003003	0.003003	0.003003	0.267267
BT_0502	0.979015	0.988408	0.966629	0.969141	0.835627	0.456715	0.000429553	0.0867698	0.000429553	0.000429553	0.0339347
BT_0503	0.994614	0.9945	0.985529	0.989434	0.969882	0.526316	0.00292398	0.00292398	0.00292398	0.00292398	0.00292398
BT_0504	0.981044	0.984874	0.962582	0.965882	0.728934	0.53584	0.00042735	0.00042735	0.00042735	0.00042735	0.00042735
BT_0505	0.993465	0.976684	0.986612	0.982285	0.781674	0.555827	0.00175439	0.287719	0.00175439	0.00175439	0.00175439
BT_0506	0.962177	0.98917	0.948223	0.947792	0.749801	0.441624	0.000434028	0.000434028	0.000434028	0.000434028	0.000434028
BT_0507	0.988179	0.991066	0.989277	0.975852	0.926268	0.655483	0.00164204	0.146141	0.00164204	0.00164204	0.00164204
BT_0508	0.984627	0.977581	0.980962	0.958625	0.773277	0.565273	0.110383	0.153005	0.000546448	0.000546448	0.000546448
BT_0509	0.990145	0.97899	0.976382	0.946599	0.831345	0.759537	0.000577701	0.000577701	0.000577701	0.000577701	0.000577701
BT_0510	0.98825	0.985503	0.986894	0.916225	0.814238	0.875096	0.000908265	0.000908265	0.000908265	0.000908265	0.000908265
BT_0511	0.995569	0.992559	0.99189	0.98618	0.919253	0.870839	0.00220751	0.00220751	0.00220751	0.00220751	0.00220751
BT_0512	0.995061	0.994327	0.98761	0.956617	0.908278	0.879612	0.315789	0.00175439	0.00175439	0.00175439	0.00175439
BT_0513	0.988765	0.940516	0.993877	0.959792	0.898577	0.457862	0.00231481	0.00231481	0.00231481	0.00231481	0.00231481
BT_0514	0.98722	0.979392	0.989926	0.977914	0.96283	0.71988	0.307137	0.000995025	0.000995025	0.000995025	0.000995025
BT_0515	0.992186	0.984423	0.956766	0.979203	0.900587	0.843043	0.291921	0.55535	0.000974659	0.000974659	0.000974659
BT_0516	0.995995	0.987551	0.984443	0.987474	0.948739	0.737449	0.00275482	0.15978	0.00275482	0.00275482	0.00275482
BT_0517	0.992456	0.984678	0.983737	0.985978	0.693531	0.758179	0.00197239	0.218935	0.00197239	0.00197239	0.00197239
BT_0518	0.984032	0.987566	0.984433	0.966311	0.644403	0.333281	0.00085034	0.00085034	0.00085034	0.00085034	0.00085034
BT_0519	0.978887	0.99537	0.974252	0.993506	0.895069	0.883574	0.191489	0.00141844	0.00141844	0.00141844	0.00141844
BT_0520	0.996383	0.994344	0.993602	0.992515	0.944756	0.885496	0.165033	0.330065	0.00163399	0.00163399	0.00163399
BT_0521	0.991438	0.984887	0.987637	0.978479	0.967862	0.951019	0.428887	0.268482	0.00160256	0.00160256	0.00160256
BT_0522	0.994463	0.995374	0.993771	0.993866	0.981636	0.671608	0.238478	0.110383	0.0010929	0.0010929	0.0010929
BT_0523	0.987137	0.911509	0.929846	0.740921	0.63689	0.665232	0.195571	0.086994	0.000861326	0.000861326	0.000861326
BT_0524	0.984856	0.96617	0.965213	0.986041	0.735486	0.662678	0.00273224	0.00273224	0.00273224	0.00273224	0.00273224
BT_0525	0.984286	0.969447	0.947839	0.850858	0.461386	0.17362	0.0820138	0.000406009	0.000406009	0.000406009	0.000406009
BT_0526	0.986884	0.992948	0.990954	0.962936	0.952026	0.60264	0.357408	0.0970221	0.000960615	0.000960615	0.000960615
trpA	0.99229	0.992195	0.993037	0.98612	0.893811	0.726265	0.00129702	0.206226	0.00129702	0.00129702	0.00129702
BT_0528	0.987501	0.991375	0.973293	0.959509	0.924317	0.254808	0.00160256	0.253722	0.00160256	0.323718	0.00160256
trpC	0.980855	0.963302	0.927058	0.801067	0.372767	0.145594	0.00127714	0.00127714	0.00127714	0.00127714	0.00127714
BT_0530	0.989229	0.984268	0.976283	0.967699	0.912311	0.726861	0.202202	0.001001	0.001001	0.001001	0.001001
BT_0531	0.988341	0.974316	0.941686	0.949336	0.921024	0.853363	0.00176367	0.00176367	0.00176367	0.00176367	0.00176367
BT_0532	0.958152	0.952706	0.954937	0.910068	0.550292	0.726535	0.000710732	0.000710732	0.000710732	0.000710732	0.000710732
BT_0533	0.985755	0.943947	0.975109	0.953683	0.90595	0.430123	0.000843882	0.000843882	0.000843882	0.000843882	0.000843882
BT_0534	0.995488	0.989051	0.996312	0.993885	0.560295	0.00483092	0.00483092	0.00483092	0.00483092	0.00483092	0.00483092
BT_0535	0.988661	0.980434	0.985839	0.971847	0.956078	0.624365	0.0008726	0.0008726	0.0008726	0.0008726	0.0008726
BT_0536	0.99634	0.993631	0.985789	0.985479	0.909762	0.698332	0.00178253	0.00178253	0.00178253	0.00178253	0.00178253
BT_0537	0.962307	0.973065	0.96804	0.914738	0.864437	0.371473	0.18216	0.0159624	0.000938967	0.000938967	0.000938967
BT_0538	0.990917	0.9943	0.990458	0.971876	0.952398	0.00537634	0.102151	0.903226	0.00537634	0.00537634	0.00537634
BT_0539	0.99437	0.983889	0.969754	0.952403	0.758357	0.395291	0.108602	0.115126	0.000537634	0.000537634	0.000537634
BT_0540	0.992259	0.981544	0.990973	0.969126	0.838129	0.799569	0.418301	0.00108932	0.00108932	0.00108932	0.00108932
BT_0541	0.939835	0.975814	0.937124	0.914035	0.836614	0.644194	0.000472144	0.185484	0.000472144	0.000472144	0.000472144
BT_0542	0.985065	0.984266	0.989146	0.98883	0.830225	0.839479	0.348877	0.00172712	0.00172712	0.00172712	0.00172712
BT_0543	0.969416	0.942433	0.954198	0.874059	0.787301	0.647767	0.000456621	0.000456621	0.000456621	0.000456621	0.0922374
BT_0544	0.95532	0.933281	0.919111	0.659909	0.442664	0.138546	0.000685871	0.000685871	0.000685871	0.000685871	0.000685871
BT_0545	0.987973	0.98139	0.960336	0.577993	0.00280112	0.00280112	0.00280112	0.00280112	0.00280112	0.00280112	0.00280112
BT_0546	0.821768	0.652432	0.684768	0.229677	0.00137741	0.00137741	0.00137741	0.00137741	0.00137741	0.00137741	0.00137741
BT_0547	0.960898	0.815904	0.966416	0.444948	0.69474	0.277023	0.00081103	0.00081103	0.00081103	0.00081103	0.00081103
dapF	0.988729	0.957802	0.820449	0.709811	0.770289	0.534272	0.217662	0.21393	0.00124378	0.00124378	0.00124378
BT_0549	0.997026	0.991306	0.996034	0.982272	0.96103	0.778487	0.003367	0.003367	0.003367	0.003367	0.003367
BT_0550	0.98922	0.973913	0.985044	0.846209	0.445799	0.273713	0.00135501	0.00135501	0.00135501	0.00135501	0.00135501
asnB	0.881777	0.683491	0.702076	0.508206	0.0999007	0.120238	0.000595238	0.000595238	0.060119	0.000595238	0.000595238
BT_0552	0.779915	0.682742	0.79162	0.674983	0.590718	0.000745712	0.000745712	0.000745712	0.000745712	0.000745712	0.000745712
BT_0553	0.952819	0.950322	0.911391	0.851207	0.684982	0.590376	0.000216873	0.000216873	0.000216873	0.000216873	0.000216873
BT_0554	0.934256	0.849335	0.87651	0.86205	0.0823915	0.211811	0.000542005	0.000542005	0.000542005	0.000542005	0.000542005
BT_0555	0.964079	0.957912	0.868368	0.959008	0.30441	0.31981	0.000530786	0.000530786	0.000530786	0.000530786	0.000530786
BT_0556	0.973282	0.935356	0.978267	0.962493	0.543993	0.651479	0.000856898	0.000856898	0.000856898	0.000856898	0.000856898
BT_0557	0.922456	0.922346	0.865944	0.830041	0.442705	0.425333	0.0625774	0.186022	0.000309789	0.000309789	0.000309789
BT_0558	0.846543	0.916588	0.884513	0.46259	0.454909	0.163343	0.000949668	0.000949668	0.000949668	0.000949668	0.000949668
BT_0559	0.977813	0.96396	0.975721	0.935597	0.777658	0.664251	0.00111857	0.00111857	0.00111857	0.00111857	0.00111857
BT_0560	0.989595	0.965933	0.915897	0.936489	0.653925	0.349178	0.100813	0.000813008	0.000813008	0.000813008	0.000813008
BT_0561	0.992259	0.973195	0.967889	0.666371	0.62953	0.331148	0.0677596	0.0010929	0.0010929	0.0010929	0.0010929
BT_0562	0.983738	0.925986	0.947081	0.260115	0.290476	0.449934	0.000680272	0.000680272	0.000680272	0.000680272	0.000680272
BT_0563	0.887596	0.833991	0.782693	0.318041	0.000905797	0.0914855	0.182971	0.000905797	0.000905797	0.000905797	0.000905797
BT_0564	0.900502	0.887666	0.621429	0.627211	0.256858	0.000896057	0.000896057	0.000896057	0.000896057	0.000896057	0.000896057
BT_0565	0.9707	0.954982	0.956749	0.670796	0.00277778	0.00277778	0.00277778	0.00277778	0.00277778	0.00277778	0.00277778
BT_0566	0.975916	0.916807	0.965586	0.849526	0.0377358	0.246444	0.00209644	0.00209644	0.00209644	0.00209644	0.00209644
BT_0567	0.963389	0.967886	0.96223	0.947766	0.77123	0.734222	0.00155039	0.00155039	0.00155039	0.00155039	0.00155039
BT_0568	0.99279	0.988667	0.98628	0.982957	0.852536	0.654442	0.00149477	0.00149477	0.00149477	0.00149477	0.00149477
BT_0569	0.985736	0.969366	0.982461	0.959131	0.908452	0.814528	0.142053	0.00140647	0.00140647	0.00140647	0.00140647
BT_0570	0.98646	0.991214	0.962206	0.889478	0.624296	0.35328	0.0993117	0.000491642	0.0255654	0.000491642	0.000491642
BT_0571	0.965652	0.908432	0.897254	0.888859	0.724695	0.773633	0.000769823	0.000769823	0.060816	0.000769823	0.0431101
BT_0572	0.991285	0.992624	0.992923	0.993685	0.958294	0.805809	0.00234742	0.00234742	0.00234742	0.00234742	0.0539906
BT_0573	0.967485	0.972084	0.979861	0.980908	0.887985	0.84667	0.00124378	0.00124378	0.00124378	0.00124378	0.00124378
BT_0574	0.990359	0.996534	0.978651	0.997641	0.89053	0.802858	0.00297619	0.00297619	0.00297619	0.00297619	0.00297619
BT_0575	0.99558	0.980471	0.981115	0.970926	0.97098	0.720942	0.00225225	0.00225225	0.00225225	0.00225225	0.434685
BT_0576	0.989165	0.984449	0.966482	0.886661	0.619439	0.201936	0.00138313	0.0760719	0.00138313	0.00138313	0.00138313
BT_0577	0.95266	0.943688	0.966205	0.838687	0.589634	0.000565931	0.000565931	0.0792303	0.000565931	0.000565931	0.000565931
BT_0578	0.978968	0.982874	0.980105	0.917964	0.81886	0.303055	0.142203	0.000351989	0.000351989	0.000351989	0.000351989
BT_0579	0.984611	0.988774	0.863425	0.972624	0.7496	0.295833	0.00208333	0.00208333	0.00208333	0.00208333	0.00208333
BT_0580	0.973083	0.972419	0.970765	0.966	0.822925	0.650235	0.000660066	0.0514851	0.000660066	0.000660066	0.000660066
BT_0581	0.979599	0.979406	0.987074	0.981055	0.919084	0.930237	0.335341	0.620744	0.00200803	0.00200803	0.224172
BT_0582	0.988335	0.990128	0.989204	0.986852	0.947248	0.92458	0.472441	0.0419948	0.00262467	0.00262467	0.00262467
BT_0583	0.988567	0.984888	0.967485	0.961961	0.947713	0.858363	0.000913242	0.419014	0.000913242	0.000913242	0.000913242
BT_0584	0.993043	0.977375	0.977053	0.973411	0.697972	0.716617	0.001001	0.035035	0.001001	0.001001	0.001001
BT_0585	0.991198	0.97137	0.962479	0.973143	0.720527	0.395227	0.00196078	0.00196078	0.00196078	0.00196078	0.00196078
BT_0586	0.980259	0.983275	0.964417	0.97932	0.932529	0.385166	0.001443	0.001443	0.001443	0.001443	0.001443
BT_0587	0.940657	0.975373	0.939278	0.926664	0.79433	0.40083	0.00047619	0.00047619	0.00047619	0.00047619	0.00047619
BT_0588	0.941323	0.984873	0.913789	0.928134	0.939814	0.770765	0.000750751	0.000750751	0.000750751	0.000750751	0.151652
BT_0589	0.982588	0.964781	0.836909	0.657286	0.661388	0.410906	0.272673	0.153308	0.000538503	0.000538503	0.000538503
pyrG	0.955241	0.976807	0.942095	0.909222	0.902667	0.665648	0.276993	0.105948	0.000619579	0.000619579	0.000619579
BT_0591	0.987768	0.977547	0.94342	0.975462	0.881477	0.804197	0.159091	0.000688705	0.000688705	0.000688705	0.000688705
BT_0592	0.985368	0.990273	0.975633	0.97075	0.942516	0.632959	0.00127226	0.256997	0.00127226	0.00127226	0.00127226
BT_0593	0.985732	0.977817	0.953633	0.9855	0.941421	0.9036	0.00273224	0.00273224	0.00273224	0.00273224	0.00273224
BT_0594	0.963276	0.94349	0.983174	0.92992	0.688725	0.899235	0.00250627	0.00250627	0.00250627	0.00250627	0.00250627
BT_0595	0.967655	0.975101	0.983227	0.965295	0.885844	0.640085	0.197492	0.00104493	0.00104493	0.00104493	0.00104493
BT_0596	0.929517	0.972038	0.952275	0.981504	0.478782	0.0259067	0.00172712	0.00172712	0.00172712	0.00172712	0.00172712
BT_0597	0.981407	0.966925	0.985373	0.967929	0.852589	0.751625	0.00282486	0.00282486	0.00282486	0.00282486	0.00282486
BT_0598	0.957325	0.898978	0.910243	0.711165	0.451753	0.290688	0.000519211	0.000519211	0.000519211	0.000519211	0.000519211
BT_0599	0.97418	0.981565	0.966468	0.781294	0.496241	0.512528	0.000759301	0.000759301	0.000759301	0.000759301	0.000759301
BT_0600	0.966275	0.933647	0.930596	0.858052	0.810391	0.596785	0.000938967	0.000938967	0.000938967	0.000938967	0.000938967
BT_0601	0.983994	0.97285	0.978643	0.985706	0.727103	0.527727	0.000825083	0.14233	0.000825083	0.000825083	0.000825083
BT_0602	0.990601	0.985059	0.988776	0.952166	0.830069	0.493832	0.165033	0.165033	0.000816993	0.000816993	0.000816993
BT_0603	0.995179	0.98334	0.982019	0.976674	0.910661	0.741916	0.000898473	0.000898473	0.000898473	0.000898473	0.000898473
BT_0604	0.954751	0.941403	0.934569	0.913185	0.762243	0.511951	0.000841751	0.000841751	0.000841751	0.000841751	0.000841751
BT_0605	0.973313	0.966493	0.957231	0.810669	0.562484	0.118627	0.000691563	0.000691563	0.000691563	0.000691563	0.000691563
BT_0606	0.983003	0.961107	0.966133	0.948074	0.376637	0.165438	0.019656	0.000819001	0.000819001	0.000819001	0.000819001
BT_0607	0.989673	0.947583	0.977175	0.973774	0.638817	0.00173611	0.298611	0.00173611	0.00173611	0.00173611	0.00173611
BT_0608	0.968153	0.961572	0.972378	0.970356	0.605219	0.312602	0.148148	0.000925926	0.000925926	0.000925926	0.000925926
BT_0609	0.989334	0.992069	0.942858	0.954809	0.437643	0.466684	0.000877193	0.000877193	0.000877193	0.000877193	0.000877193
BT_0610	0.975766	0.97611	0.972052	0.977468	0.637572	0.599089	0.000839631	0.000839631	0.000839631	0.000839631	0.000839631
BT_0611	0.968496	0.960753	0.921795	0.89152	0.642397	0.615883	0.138047	0.0016835	0.0016835	0.0016835	0.0016835
BT_0612	0.964455	0.981402	0.947291	0.955602	0.663439	0.45852	0.158431	0.000784314	0.000784314	0.000784314	0.000784314
BT_0613	0.957043	0.938944	0.922234	0.88791	0.366957	0.455152	0.287212	0.00104822	0.00104822	0.00104822	0.00104822
BT_0614	0.961385	0.914909	0.944525	0.754658	0.591164	0.436827	0.000410004	0.000410004	0.000410004	0.000410004	0.000410004
BT_0615	0.989782	0.978779	0.98313	0.977567	0.645039	0.00192678	0.00192678	0.00192678	0.00192678	0.00192678	0.354528
BT_0616	0.995969	0.986335	0.990415	0.950673	0.474178	0.00234742	0.00234742	0.00234742	0.00234742	0.00234742	0.00234742
BT_0617	0.990207	0.974248	0.958681	0.831606	0.562613	0.175244	0.00113379	0.00113379	0.00113379	0.00113379	0.00113379
BT_0618	0.993243	0.987438	0.928843	0.758552	0.798095	0.490878	0.241535	0.000747384	0.000747384	0.000747384	0.000747384
BT_0619	0.992556	0.980581	0.889942	0.705989	0.615427	0.476658	0.162135	0.00100705	0.00100705	0.00100705	0.00100705
BT_0620	0.989232	0.972375	0.955565	0.579119	0.147661	0.00146199	0.00146199	0.00146199	0.00146199	0.00146199	0.00146199
BT_0621	0.983186	0.931314	0.894447	0.530172	0.379464	0.17265	0.0017094	0.0017094	0.0017094	0.0017094	0.0017094
BT_0622	0.989244	0.979844	0.976433	0.654595	0.0017452	0.153578	0.0017452	0.0017452	0.0017452	0.0017452	0.0017452
BT_0623	0.987237	0.910085	0.915011	0.867982	0.835218	0.81873	0.000966184	0.224436	0.000966184	0.000966184	0.000966184
BT_0624	0.990116	0.980021	0.986264	0.985023	0.930547	0.842218	0.244848	0.00121212	0.00121212	0.00121212	0.00121212
BT_0625	0.980043	0.969227	0.958447	0.841893	0.67279	0.431531	0.000643501	0.252252	0.000643501	0.000643501	0.000643501
pheT	0.881077	0.795432	0.84167	0.735092	0.675504	0.493138	0.000406009	0.000406009	0.000406009	0.000406009	0.000406009
BT_0627	0.948437	0.850553	0.924043	0.90351	0.763432	0.615472	0.497312	0.00134409	0.00134409	0.00134409	0.00134409
BT_0628	0.994957	0.985792	0.939456	0.982317	0.83554	0.410569	0.109756	0.00406504	0.00406504	0.00406504	0.00406504
BT_0629	0.956003	0.963583	0.957472	0.972635	0.658813	0.328286	0.000795545	0.000795545	0.000795545	0.000795545	0.000795545
BT_0630	0.990165	0.986532	0.951987	0.938901	0.79419	0.418526	0.393346	0.00131234	0.00131234	0.00131234	0.00131234
BT_0631	0.987222	0.97904	0.953612	0.938695	0.568921	0.75468	0.00217865	0.00217865	0.00217865	0.00217865	0.00217865
BT_0632	0.988836	0.950678	0.976553	0.924466	0.880819	0.411554	0.0566779	0.000561167	0.000561167	0.000561167	0.000561167
BT_0633	0.971908	0.957749	0.97075	0.9665	0.655678	0.299916	0.0008726	0.0008726	0.0008726	0.0008726	0.0008726
BT_0634	0.989837	0.984797	0.957766	0.685384	0.491476	0.443289	0.15303	0.000757576	0.000757576	0.000757576	0.000757576
BT_0635	0.995142	0.994724	0.985533	0.986144	0.827989	0.267196	0.0026455	0.0026455	0.0026455	0.0026455	0.0026455
BT_0636	0.979076	0.972366	0.979533	0.923477	0.328375	0.572213	0.000607165	0.000607165	0.000607165	0.000607165	0.000607165
BT_0637	0.989927	0.988063	0.982491	0.96264	0.821403	0.752287	0.000813008	0.0878049	0.000813008	0.000813008	0.000813008
BT_0638	0.984693	0.985013	0.960233	0.954999	0.905537	0.741874	0.586308	0.00108225	0.00108225	0.00108225	0.00108225
BT_0639	0.991869	0.98131	0.981152	0.972765	0.951799	0.567687	0.0015949	0.0015949	0.0015949	0.0015949	0.0015949
BT_0640	0.980396	0.950579	0.938409	0.926688	0.668513	0.434602	0.122871	0.000608273	0.000608273	0.000608273	0.000608273
BT_0641	0.993619	0.996165	0.988078	0.986915	0.932724	0.901705	0.00248756	0.00248756	0.00248756	0.00248756	0.00248756
BT_0642	0.991638	0.988105	0.98635	0.978085	0.980266	0.908019	0.264404	0.00108578	0.00108578	0.00108578	0.00108578
BT_0643	0.969067	0.95982	0.909348	0.872569	0.867847	0.526299	0.147985	0.0803442	0.000732601	0.000732601	0.000732601
BT_0644	0.957171	0.982436	0.947879	0.928906	0.830227	0.728536	0.148475	0.000367512	0.000367512	0.000367512	0.000367512
BT_0645	0.979582	0.978751	0.979688	0.98576	0.976397	0.912665	0.432171	0.00193798	0.00193798	0.00193798	0.00193798
BT_0646	0.972279	0.972003	0.979087	0.975283	0.980535	0.869804	0.569737	0.0017452	0.0017452	0.0017452	0.0017452
BT_0647	0.97175	0.988631	0.990654	0.993738	0.986313	0.977968	0.00164204	0.331691	0.00164204	0.00164204	0.00164204
BT_0648	0.987394	0.922059	0.919592	0.890721	0.848042	0.926335	0.685036	0.759398	0.001443	0.001443	0.291486
thiH	0.976085	0.981265	0.971592	0.932538	0.875503	0.876318	0.179556	0.000888889	0.000888889	0.000888889	0.000888889
BT_0650	0.939972	0.952514	0.911956	0.896673	0.631774	0.646168	0.000588928	0.000588928	0.000588928	0.000588928	0.000588928
thiG	0.973697	0.904331	0.92976	0.888922	0.763923	0.483714	0.00129199	0.00129199	0.00129199	0.00129199	0.00129199
thiE	0.9798	0.971212	0.911499	0.948049	0.506304	0.320635	0.0015873	0.0015873	0.0015873	0.0015873	0.0015873
BT_0653	0.980145	0.973539	0.385579	0.484396	0.00497512	0.00497512	0.00497512	0.00497512	0.00497512	0.00497512	0.00497512
BT_0654	0.876021	0.801414	0.84513	0.834006	0.64302	0.206953	0.101866	0.000504286	0.000504286	0.000504286	0.000504286
BT_0655	0.992847	0.986246	0.990576	0.982389	0.850611	0.684753	0.00171821	0.347079	0.00171821	0.00171821	0.00171821
BT_0656	0.958395	0.974475	0.96012	0.772922	0.653754	0.490879	0.115892	0.000573723	0.000573723	0.115892	0.106
BT_0657	0.952295	0.787022	0.908013	0.874871	0.449645	0.453645	0.000422476	0.000422476	0.000422476	0.000422476	0.000422476
BT_0658	0.980737	0.866229	0.795603	0.761496	0.641027	0.653514	0.29023	0.00143678	0.00143678	0.00143678	0.00143678
BT_0659	0.982086	0.985474	0.950866	0.98488	0.978819	0.946804	0.525655	0.37793	0.000963391	0.000963391	0.000963391
BT_0660	0.947403	0.929436	0.957342	0.925383	0.925741	0.899931	0.608294	0.000868056	0.000868056	0.000868056	0.000868056
BT_0661	0.947991	0.946217	0.871659	0.594138	0.419091	0.389639	0.000814996	0.236254	0.000814996	0.000814996	0.000814996
BT_0662	0.984269	0.974526	0.987409	0.988769	0.975184	0.952173	0.513516	0.334922	0.000556483	0.000556483	0.000556483
BT_0663	0.986037	0.985191	0.992832	0.993273	0.96021	0.913435	0.38255	0.00223714	0.00223714	0.00223714	0.00223714
BT_0664	0.982134	0.945083	0.970991	0.95432	0.8555	0.635543	0.472227	0.000870322	0.000870322	0.000870322	0.000870322
BT_0665	0.922971	0.892787	0.963513	0.904494	0.775909	0.00156495	0.316119	0.00156495	0.00156495	0.00156495	0.00156495
BT_0666	0.975528	0.936502	0.941059	0.938292	0.591859	0.249131	0.0008726	0.0008726	0.0008726	0.0008726	0.0008726
BT_0667	0.988219	0.976275	0.975702	0.970908	0.73718	0.322883	0.558783	0.00138313	0.00138313	0.00138313	0.00138313
BT_0668	0.9581	0.933702	0.936436	0.833076	0.742531	0.519689	0.179989	0.10359	0.000512821	0.000512821	0.000512821
BT_0669	0.991612	0.989551	0.983429	0.924376	0.851649	0.0826446	0.000918274	0.000918274	0.000918274	0.000918274	0.000918274
BT_0670	0.961965	0.98346	0.970124	0.924015	0.683321	0.227477	0.00032175	0.292375	0.00032175	0.00032175	0.00032175
BT_0671	0.965182	0.977033	0.935515	0.85979	0.621491	0.497856	0.000666667	0.000666667	0.000666667	0.000666667	0.000666667
BT_0672	0.955373	0.93215	0.917022	0.778029	0.327637	0.189158	0.000308071	0.000308071	0.000308071	0.000308071	0.000308071
BT_0673	0.991539	0.98612	0.943065	0.950824	0.794229	0.503109	0.0018018	0.0018018	0.0018018	0.0018018	0.0018018
BT_0674	0.971786	0.987415	0.973418	0.924704	0.782255	0.642103	0.173684	0.000877193	0.000877193	0.000877193	0.000877193
BT_t03	0.996661	0.997022	0.998203	0.988662	0.418574	0.953975	0.0136986	0.0136986	0.0136986	0.0136986	0.0136986
BT_t04	0.996862	0.995852	0.932119	0.975671	0.956711	0.892877	0.0117647	0.0117647	0.0117647	0.0117647	0.0117647
BT_t05	0.997636	0.993163	0.946849	0.973572	0.431096	0.822372	0.0119048	0.0119048	0.0119048	0.0119048	0.0119048
BT_t06	0.998148	0.992266	0.99622	0.99753	0.537994	0.958904	0.0136986	0.0136986	0.0136986	0.0136986	0.0136986
BT_t07	0.985773	0.945748	0.891004	0.820242	0.831726	0.87713	0.845264	0.0117647	0.0117647	0.0117647	0.0117647
BT_t08	0.991011	0.997736	0.996797	0.996118	0.992605	0.97927	0.0131579	0.0131579	0.0131579	0.0131579	0.0131579
BT_0675	0.99106	0.987711	0.988929	0.986585	0.971368	0.926175	0.231914	0.173093	0.000856898	0.000856898	0.173093
BT_0676	0.988517	0.832633	0.893205	0.855906	0.933049	0.823835	0.321572	0.000852515	0.000852515	0.000852515	0.000852515
BT_0677	0.990263	0.987492	0.985871	0.988176	0.986995	0.953272	0.833058	0.00277778	0.00277778	0.00277778	0.00277778
BT_0678	0.978041	0.972902	0.941676	0.953798	0.946692	0.854971	0.296636	0.000791766	0.000791766	0.000791766	0.000791766
BT_0679	0.989829	0.96178	0.980052	0.954685	0.910246	0.918772	0.236396	0.000879507	0.000879507	0.000879507	0.000879507
BT_0680	0.971462	0.977961	0.909683	0.876695	0.675062	0.270772	0.193415	0.000319898	0.000319898	0.000319898	0.000319898
BT_0681	0.988698	0.982749	0.960972	0.905556	0.767352	0.548683	0.000750751	0.000750751	0.000750751	0.000750751	0.000750751
BT_0682	0.942618	0.889093	0.720082	0.759695	0.276672	0.00135501	0.00135501	0.00135501	0.00135501	0.00135501	0.00135501
BT_0683	0.877148	0.901523	0.897332	0.899511	0.876103	0.748608	0.000496032	0.000496032	0.000496032	0.000496032	0.000496032
BT_0684	0.893033	0.924041	0.918085	0.852665	0.855293	0.854111	0.433785	0.232999	0.000600601	0.000600601	0.121321
cvrA	0.992154	0.977311	0.849379	0.824103	0.775014	0.604893	0.0563476	0.205703	0.000678887	0.000678887	0.000678887
BT_0686	0.987256	0.981687	0.96862	0.93514	0.762298	0.528581	0.319831	0.000843882	0.000843882	0.000843882	0.000843882
BT_0687	0.982492	0.989472	0.982148	0.955778	0.95343	0.900366	0.353338	0.000615006	0.000615006	0.000615006	0.000615006
BT_0688	0.989659	0.978881	0.982632	0.988194	0.969445	0.932376	0.611354	0.00149477	0.00149477	0.00149477	0.00149477
BT_0689	0.982093	0.965726	0.972552	0.959153	0.822595	0.935684	0.230068	0.000759301	0.000759301	0.000759301	0.000759301
BT_0690	0.97351	0.992824	0.98333	0.973659	0.876811	0.801978	0.000744048	0.000744048	0.000744048	0.000744048	0.000744048
BT_0691	0.989021	0.990264	0.973028	0.94644	0.779686	0.615545	0.00124378	0.00124378	0.00124378	0.00124378	0.00124378
BT_0692	0.99709	0.994693	0.980387	0.988589	0.929501	0.647101	0.00124378	0.00124378	0.00124378	0.00124378	0.00124378
BT_0693	0.980197	0.974924	0.898685	0.859053	0.550791	0.486829	0.000419815	0.000419815	0.000419815	0.000419815	0.000419815
BT_0694	0.972216	0.959781	0.980915	0.9618	0.581996	0.00148148	0.00148148	0.00148148	0.00148148	0.00148148	0.00148148
BT_0695	0.983231	0.975481	0.973698	0.895779	0.523387	0.220023	0.130829	0.000431779	0.000431779	0.000431779	0.000431779
BT_0696	0.989361	0.967988	0.949935	0.894102	0.827645	0.777747	0.339219	0.000729395	0.000729395	0.000729395	0.000729395
BT_0697	0.990247	0.994908	0.989371	0.990285	0.968227	0.883665	0.410211	0.00154321	0.00154321	0.00154321	0.00154321
panB	0.991566	0.980968	0.982694	0.978007	0.942837	0.944733	0.647776	0.245742	0.00121655	0.00121655	0.00121655
BT_0699	0.973373	0.986006	0.986966	0.965917	0.897257	0.815146	0.212435	0.174439	0.000863558	0.000863558	0.000863558
BT_0700	0.991359	0.972941	0.982532	0.961507	0.794887	0.693005	0.0911141	0.481418	0.00045106	0.00045106	0.00045106
BT_0701	0.983728	0.977442	0.959418	0.974372	0.930832	0.788244	0.238463	0.144627	0.000658762	0.000658762	0.000658762
BT_0702	0.996096	0.992067	0.964779	0.974707	0.891985	0.844393	0.00160256	0.00160256	0.00160256	0.00160256	0.00160256
BT_0703	0.940742	0.975174	0.953322	0.916007	0.665195	0.51536	0.000816993	0.000816993	0.000816993	0.000816993	0.000816993
purT	0.9915	0.985846	0.952409	0.891685	0.582167	0.439248	0.000856898	0.000856898	0.000856898	0.000856898	0.000856898
BT_0705	0.979301	0.979392	0.941697	0.933484	0.816186	0.465147	0.00105485	0.00105485	0.00105485	0.00105485	0.00105485
BT_0706	0.977715	0.97954	0.957107	0.927907	0.818303	0.00260417	0.00260417	0.00260417	0.00260417	0.00260417	0.00260417
BT_0707	0.993331	0.991785	0.953156	0.96529	0.93874	0.595972	0.337202	0.00204499	0.00204499	0.00204499	0.00204499
BT_0708	0.98382	0.983948	0.98487	0.988426	0.959075	0.966581	0.00406504	0.439024	0.00406504	0.00406504	0.00406504
BT_0709	0.980848	0.979904	0.972602	0.946257	0.860117	0.742995	0.170034	0.0904316	0.000420875	0.000420875	0.0810292
BT_0710	0.991744	0.984604	0.983026	0.967329	0.833711	0.169399	0.00273224	0.00273224	0.00273224	0.00273224	0.00273224
BT_0711	0.993899	0.968769	0.941879	0.961008	0.568228	0.5623	0.000658762	0.000658762	0.000658762	0.000658762	0.000658762
BT_0712	0.996246	0.990907	0.992152	0.990687	0.912951	0.00406504	0.00406504	0.00406504	0.00406504	0.00406504	0.00406504
BT_0713	0.988298	0.989631	0.970017	0.877594	0.671413	0.464368	0.00229885	0.00229885	0.00229885	0.00229885	0.00229885
BT_0714	0.981706	0.970145	0.951571	0.921647	0.262873	0.195736	0.000903342	0.000903342	0.000903342	0.000903342	0.000903342
BT_0715	0.99557	0.994573	0.972256	0.957215	0.91798	0.104651	0.00387597	0.00387597	0.00387597	0.00387597	0.00387597
BT_0716	0.994698	0.983956	0.979957	0.979118	0.91302	0.635053	0.379382	0.00793651	0.00198413	0.00198413	0.00198413
BT_0717	0.992635	0.99281	0.96473	0.969516	0.847125	0.351681	0.270613	0.597031	0.00178253	0.00178253	0.00178253
BT_0718	0.934963	0.968518	0.962875	0.937497	0.828775	0.356328	0.304312	0.000631313	0.000631313	0.000631313	0.000631313
BT_0719	0.991444	0.986237	0.9745	0.955966	0.86144	0.668856	0.00111483	0.00111483	0.00111483	0.00111483	0.00111483
BT_0720	0.970337	0.967674	0.948523	0.943604	0.932848	0.824377	0.102642	0.102642	0.00050813	0.00050813	0.0888661
BT_0721	0.967582	0.957612	0.900957	0.892547	0.640433	0.502163	0.000392619	0.000392619	0.000392619	0.000392619	0.000392619
BT_0722	0.971226	0.991539	0.968369	0.973315	0.829715	0.46104	0.00161031	0.00161031	0.00161031	0.00161031	0.00161031
BT_0723	0.987237	0.993117	0.990837	0.970753	0.826973	0.11828	0.00358423	0.00358423	0.00358423	0.00358423	0.00358423
BT_0724	0.997072	0.997379	0.990834	0.997092	0.43662	0.610329	0.00469484	0.00469484	0.00469484	0.00469484	0.00469484
BT_0725	0.99402	0.991836	0.983729	0.948451	0.674202	0.0901372	0.00110011	0.00110011	0.00110011	0.00110011	0.00110011
BT_0726	0.99555	0.986704	0.997831	0.986398	0.782946	0.00775194	0.00775194	0.00775194	0.00775194	0.00775194	0.00775194
BT_0727	0.969907	0.9752	0.950886	0.958491	0.531606	0.000846024	0.000846024	0.000846024	0.000846024	0.000846024	0.000846024
BT_0728	0.992215	0.986887	0.980168	0.96298	0.744382	0.671099	0.00111111	0.00111111	0.00111111	0.00111111	0.00111111
BT_0729	0.979746	0.981811	0.959743	0.876302	0.821575	0.673323	0.00110742	0.00110742	0.00110742	0.00110742	0.00110742
BT_0730	0.989292	0.994099	0.988193	0.973486	0.915474	0.871936	0.0993117	0.000983284	0.000983284	0.000983284	0.000983284
BT_0731	0.9913	0.981952	0.969747	0.981638	0.970204	0.883345	0.188082	0.0018622	0.0018622	0.0018622	0.0018622
BT_0732	0.78425	0.848464	0.832201	0.965974	0.654907	0.715484	0.00143678	0.00143678	0.00143678	0.00143678	0.00143678
BT_0733	0.873589	0.88047	0.778246	0.945293	0.79266	0.409696	0.528185	0.000724638	0.000724638	0.000724638	0.000724638
BT_0734	0.985354	0.966905	0.967245	0.869664	0.908826	0.693718	0.09578	0.0516833	0.000474158	0.000474158	0.000474158
BT_0735	0.983575	0.988624	0.985331	0.989002	0.966792	0.863129	0.293302	0.119272	0.000597372	0.000597372	0.000597372
BT_0736	0.972766	0.93217	0.901396	0.903733	0.855014	0.858694	0.238348	0.000589971	0.000589971	0.000589971	0.000589971
BT_0737	0.982965	0.94975	0.929117	0.953098	0.923816	0.834903	0.00059952	0.00059952	0.00059952	0.00059952	0.00059952
glyA	0.97052	0.984473	0.959514	0.986222	0.944591	0.85138	0.00078064	0.00078064	0.00078064	0.00078064	0.00078064
BT_0739	0.980176	0.984053	0.97764	0.982925	0.952273	0.954406	0.430233	0.273713	0.00135501	0.00135501	0.0135501
BT_0740	0.994987	0.988749	0.991359	0.990282	0.981745	0.978339	0.280619	0.00185185	0.00185185	0.00185185	0.325926
BT_0741	0.996831	0.99387	0.975954	0.989418	0.972796	0.902519	0.218615	0.0021645	0.0021645	0.0021645	0.0021645
pyrB	0.988283	0.974325	0.948441	0.965589	0.989478	0.959312	0.296178	0.286891	0.00106157	0.00106157	0.00106157
BT_0743	0.97768	0.806432	0.767996	0.677899	0.680586	0.610859	0.330769	0.0863248	0.00042735	0.00042735	0.00042735
BT_0744	0.996736	0.962783	0.957196	0.620536	0.00191571	0.392481	0.00191571	0.00191571	0.00191571	0.00191571	0.00191571
BT_0745	0.988937	0.89291	0.921515	0.592844	0.26826	0.253652	0.00132802	0.00132802	0.00132802	0.00132802	0.00132802
BT_0746	0.945139	0.853016	0.678825	0.547019	0.566656	0.502203	0.000778816	0.000778816	0.000778816	0.000778816	0.000778816
BT_0747	0.9757	0.971493	0.828358	0.492127	0.477897	0.227601	0.146154	0.000854701	0.000854701	0.000854701	0.000854701
BT_0748	0.963374	0.979086	0.955094	0.929762	0.736312	0.483899	0.360665	0.00108932	0.00108932	0.00108932	0.00108932
BT_0749	0.954321	0.97047	0.926191	0.706579	0.579379	0.422083	0.0925284	0.0951036	0.000235405	0.000235405	0.000235405
BT_0750	0.987865	0.990837	0.970363	0.946886	0.713009	0.768188	0.274348	0.00137174	0.00137174	0.00137174	0.00137174
BT_0751	0.952548	0.978797	0.952385	0.919743	0.838502	0.522327	0.000695894	0.000695894	0.000695894	0.000695894	0.000695894
BT_0752	0.988533	0.988125	0.983414	0.983334	0.976084	0.94713	0.58074	0.00170068	0.00170068	0.00170068	0.00170068
BT_0753	0.987118	0.98056	0.960234	0.94776	0.930468	0.884097	0.12768	0.000974659	0.000974659	0.000974659	0.000974659
BT_0754	0.962819	0.945764	0.874303	0.841506	0.0764222	0.219022	0.000292654	0.000292654	0.000292654	0.000292654	0.000292654
BT_0755	0.982554	0.981669	0.962891	0.864879	0.824095	0.525898	0.00055371	0.310339	0.00055371	0.00055371	0.00055371
BT_0756	0.951847	0.965244	0.909629	0.968688	0.767647	0.686801	0.144803	0.000716846	0.000716846	0.000716846	0.000716846
BT_0757	0.960687	0.972501	0.973478	0.949203	0.894517	0.67355	0.359983	0.000488043	0.000488043	0.000488043	0.000488043
BT_0758	0.984886	0.99355	0.984351	0.969715	0.665014	0.852438	0.0017452	0.0017452	0.0017452	0.0017452	0.0017452
BT_0759	0.996547	0.945237	0.976504	0.9418	0.942993	0.633333	0.00555556	0.00555556	0.00555556	0.00555556	0.00555556
BT_0760	0.961499	0.981884	0.978946	0.974315	0.957198	0.861689	0.37591	0.356751	0.000592066	0.000592066	0.000592066
BT_0761	0.98393	0.980122	0.967291	0.983529	0.954421	0.851717	0.000488043	0.197169	0.000488043	0.000488043	0.000488043
BT_0762	0.99576	0.994936	0.995899	0.98599	0.963628	0.888846	0.00537634	0.00537634	0.00537634	0.00537634	0.00537634
BT_t09	0.999346	0.999041	0.998917	0.998463	0.986291	0.982543	0.0135135	0.0135135	0.0135135	0.0135135	0.0135135
BT_0763	0.989611	0.983021	0.925606	0.842466	0.663317	0.306119	0.11981	0.0922283	0.00059312	0.00059312	0.00059312
BT_0764	0.937546	0.847332	0.839634	0.756363	0.3975	0.471515	0.194808	0.000749064	0.000749064	0.000749064	0.000749064
BT_0765	0.967982	0.949904	0.956076	0.886222	0.730446	0.674812	0.0166205	0.000923361	0.000923361	0.000923361	0.000923361
BT_0766	0.986032	0.990382	0.98162	0.989814	0.945671	0.920926	0.298435	0.00124378	0.00124378	0.00124378	0.251244
BT_0767	0.981752	0.985167	0.988351	0.982355	0.938813	0.901225	0.101712	0.00100705	0.00100705	0.00100705	0.00100705
BT_0768	0.988935	0.983852	0.991639	0.990245	0.975801	0.972556	0.504344	0.288952	0.00167504	0.00167504	0.00167504
BT_0769	0.982401	0.95427	0.940908	0.920103	0.926425	0.744817	0.49286	0.0014881	0.0014881	0.0014881	0.0014881
BT_0770	0.994411	0.98706	0.979156	0.982693	0.96945	0.907442	0.10962	0.00223714	0.00223714	0.00223714	0.00223714
BT_0771	0.980238	0.951283	0.91794	0.627167	0.359447	0.202689	0.000496771	0.000496771	0.000496771	0.000496771	0.000496771
BT_0772	0.982955	0.972351	0.93175	0.984224	0.635661	0.354487	0.00209644	0.00209644	0.00209644	0.00209644	0.00209644
BT_0773	0.988907	0.982703	0.967852	0.968048	0.366122	0.519426	0.000588928	0.000588928	0.000588928	0.000588928	0.000588928
BT_0774	0.985593	0.988638	0.964947	0.938303	0.622524	0.714412	0.00123916	0.00123916	0.00123916	0.00123916	0.00123916
BT_0775	0.924233	0.978249	0.928392	0.958608	0.806318	0.460108	0.00063857	0.0739843	0.00063857	0.00063857	0.00063857
BT_0776	0.984688	0.98271	0.975252	0.93417	0.805576	0.793832	0.00106838	0.0149573	0.00106838	0.00106838	0.00106838
BT_0777	0.990091	0.983446	0.94239	0.968918	0.429358	0.607661	0.391473	0.337209	0.00193798	0.00193798	0.00193798
BT_0778	0.980905	0.981193	0.948861	0.926212	0.693472	0.538176	0.00112613	0.00112613	0.00112613	0.00112613	0.00112613
BT_0779	0.99407	0.985011	0.990902	0.982678	0.839708	0.280864	0.00308642	0.00308642	0.00308642	0.00308642	0.00308642
BT_0780	0.989048	0.987556	0.988239	0.988261	0.784287	0.849348	0.00197239	0.00197239	0.00197239	0.00197239	0.00197239
BT_0781	0.960821	0.953176	0.971502	0.965632	0.891325	0.661142	0.00138313	0.00138313	0.00138313	0.00138313	0.00138313
BT_0782	0.99351	0.997465	0.987435	0.99203	0.988549	0.50467	0.00490196	0.00490196	0.00490196	0.00490196	0.00490196
BT_0783	0.997705	0.985961	0.992634	0.994419	0.988229	0.879873	0.00529101	0.00529101	0.00529101	0.00529101	0.00529101
BT_0784	0.983548	0.982299	0.979914	0.969432	0.867032	0.00406504	0.00406504	0.00406504	0.00406504	0.00406504	0.00406504
BT_0785	0.972673	0.96957	0.967652	0.94203	0.668313	0.279005	0.000665336	0.000665336	0.000665336	0.000665336	0.000665336
BT_0786	0.949939	0.980067	0.899331	0.846609	0.716357	0.00138313	0.00138313	0.00138313	0.00138313	0.00138313	0.00138313
BT_0787	0.952544	0.966309	0.922372	0.620493	0.677398	0.391858	0.00116144	0.00116144	0.00116144	0.00116144	0.00116144
BT_0788	0.942592	0.82025	0.782368	0.842757	0.809941	0.712248	0.000884173	0.000884173	0.000884173	0.000884173	0.000884173
BT_0789	0.99508	0.989512	0.978423	0.944034	0.933528	0.852243	0.00112613	0.00112613	0.00112613	0.00112613	0.0641892
BT_0790	0.991671	0.983878	0.981273	0.989202	0.930213	0.750242	0.362007	0.00119474	0.00119474	0.00119474	0.120669
BT_0791	0.934636	0.955973	0.969524	0.980938	0.855726	0.47153	0.275956	0.00136612	0.00136612	0.00136612	0.00136612
BT_0792	0.969817	0.971247	0.963419	0.971044	0.874237	0.411049	0.11178	0.000669344	0.000669344	0.000669344	0.000669344
BT_0793	0.975798	0.979101	0.955869	0.886522	0.815574	0.364062	0.000759301	0.000759301	0.000759301	0.000759301	0.153379
xylE	0.974677	0.977264	0.941081	0.882357	0.280502	0.117526	0.000687285	0.000687285	0.000687285	0.000687285	0.000687285
BT_0795	0.977104	0.985086	0.981116	0.973068	0.793572	0.763753	0.00161031	0.00161031	0.00161031	0.00161031	0.00161031
BT_0796	0.986738	0.980565	0.969636	0.897336	0.62863	0.642188	0.000749064	0.000749064	0.000749064	0.000749064	0.000749064
BT_0797	0.995341	0.988643	0.990221	0.973391	0.919017	0.374074	0.0037037	0.0037037	0.0037037	0.0037037	0.0037037
BT_0798	0.99529	0.994683	0.99053	0.982874	0.9487	0.0042735	0.0042735	0.0042735	0.0042735	0.0042735	0.0042735
BT_0799	0.984303	0.980213	0.980725	0.989926	0.921676	0.391892	0.00225225	0.00225225	0.00225225	0.00225225	0.00225225
BT_0800	0.988083	0.964857	0.990562	0.967445	0.924481	0.300783	0.00141243	0.00141243	0.00141243	0.00141243	0.00141243
BT_0801	0.991951	0.993553	0.988093	0.97318	0.885424	0.584098	0.0030581	0.0030581	0.0030581	0.0030581	0.0030581
BT_0802	0.986122	0.979626	0.970856	0.972202	0.888526	0.530828	0.188694	0.000583771	0.000583771	0.000583771	0.000583771
BT_0803	0.989973	0.974569	0.956796	0.932175	0.935052	0.701303	0.0396601	0.000944287	0.000944287	0.000944287	0.000944287
BT_0804	0.972334	0.973757	0.984686	0.956624	0.949144	0.745973	0.065627	0.000649773	0.000649773	0.000649773	0.000649773
BT_0805	0.994419	0.994426	0.988869	0.964647	0.872583	0.553076	0.000952381	0.000952381	0.000952381	0.000952381	0.000952381
ileS	0.849569	0.871181	0.836513	0.842099	0.795898	0.784699	0.640704	0.477532	0.000286615	0.000286615	0.0578962
BT_0807	0.992435	0.986426	0.990233	0.994605	0.91661	0.92209	0.00262467	0.00262467	0.00262467	0.00262467	0.00262467
BT_0808	0.993388	0.987589	0.984686	0.974719	0.945561	0.775489	0.00178253	0.00178253	0.00178253	0.00178253	0.00178253
BT_0809	0.993171	0.875413	0.97716	0.881334	0.774523	0.746741	0.000923361	0.000923361	0.000923361	0.000923361	0.000923361
BT_0810	0.993729	0.985006	0.987019	0.969721	0.963877	0.882975	0.0026455	0.0026455	0.0026455	0.0026455	0.0026455
BT_0811	0.858317	0.951607	0.863661	0.909128	0.836671	0.340613	0.00131752	0.00131752	0.00131752	0.00131752	0.00131752
BT_0812	0.957312	0.545205	0.811086	0.562882	0.556474	0.00275482	0.00275482	0.00275482	0.00275482	0.00275482	0.00275482
BT_0813	0.796799	0.807349	0.735327	0.741231	0.637732	0.560969	0.000750751	0.000750751	0.000750751	0.000750751	0.000750751
BT_0814	0.94907	0.964188	0.93462	0.952588	0.804803	0.738042	0.00043122	0.174213	0.00043122	0.00043122	0.00043122
BT_0815	0.98243	0.969446	0.949106	0.935058	0.674943	0.549827	0.00181159	0.00181159	0.00181159	0.00181159	0.00181159
BT_0816	0.98855	0.948497	0.976207	0.80418	0.717991	0.00228311	0.00228311	0.00228311	0.00228311	0.00228311	0.00228311
BT_0817	0.983294	0.985884	0.931875	0.955693	0.00229885	0.464368	0.00229885	0.00229885	0.00229885	0.00229885	0.00229885
BT_0818	0.902597	0.85614	0.911414	0.744358	0.51139	0.419028	0.000366703	0.000366703	0.000366703	0.000366703	0.000366703
BT_0819	0.996603	0.997249	0.987721	0.938993	0.769899	0.128514	0.405622	0.00401606	0.00401606	0.00401606	0.00401606
BT_0820	0.993507	0.989203	0.981645	0.924673	0.965318	0.820329	0.285714	0.00238095	0.00238095	0.00238095	0.00238095
BT_0821	0.985592	0.987684	0.979412	0.938978	0.919979	0.207904	0.145428	0.000719942	0.000719942	0.000719942	0.000719942
BT_0822	0.989468	0.989463	0.965873	0.968274	0.824543	0.503731	0.00124378	0.00124378	0.00124378	0.00124378	0.00124378
BT_t10	0.999343	0.996123	0.973755	0.99323	0.92742	0.0131579	0.0131579	0.0131579	0.0131579	0.0131579	0.0131579
BT_t11	0.998577	0.996734	0.988295	0.988578	0.980394	0.0131579	0.0131579	0.0131579	0.0131579	0.0131579	0.0131579
BT_0823	0.98563	0.968568	0.945971	0.897516	0.414503	0.226489	0.000710732	0.000710732	0.000710732	0.000710732	0.000710732
BT_0824	0.98028	0.979554	0.942912	0.869518	0.859383	0.399224	0.000971817	0.000971817	0.000971817	0.000971817	0.000971817
BT_0825	0.984057	0.984498	0.962964	0.734405	0.791193	0.579489	0.000694444	0.000694444	0.000694444	0.000694444	0.000694444
BT_0826	0.954176	0.979418	0.951384	0.986515	0.916477	0.972169	0.0468165	0.00187266	0.00187266	0.00187266	0.00187266
BT_0827	0.942113	0.978541	0.921397	0.951658	0.914272	0.94058	0.423497	0.222222	0.000910747	0.000910747	0.000910747
BT_0828	0.976296	0.950426	0.877194	0.659569	0.64543	0.628161	0.151184	0.183971	0.00182149	0.00182149	0.00182149
BT_0829	0.98219	0.913742	0.950266	0.897997	0.50661	0.571717	0.000761035	0.000761035	0.000761035	0.000761035	0.000761035
BT_0830	0.973309	0.970332	0.949423	0.951126	0.823452	0.621163	0.00125313	0.00125313	0.00125313	0.00125313	0.00125313
BT_0831	0.97498	0.974711	0.980937	0.983251	0.745685	0.507225	0.229138	0.15918	0.000788022	0.000788022	0.000788022
BT_0832	0.9592	0.95893	0.897825	0.87579	0.726294	0.394999	0.180523	0.164228	0.000813008	0.000813008	0.000813008
BT_0833	0.993026	0.979255	0.934026	0.986228	0.728641	0.356257	0.00197239	0.00197239	0.00197239	0.00197239	0.00197239
BT_0834	0.989113	0.982715	0.9647	0.971574	0.907416	0.791813	0.0919854	0.000910747	0.000910747	0.000910747	0.000910747
BT_0835	0.976414	0.952763	0.946385	0.893818	0.93281	0.857904	0.267905	0.000884173	0.000884173	0.000884173	0.000884173
BT_0836	0.995837	0.992936	0.990042	0.99242	0.9611	0.944204	0.0021097	0.0021097	0.0021097	0.0021097	0.0021097
BT_0837	0.983755	0.985951	0.979692	0.985527	0.944788	0.885378	0.10739	0.000531632	0.000531632	0.000531632	0.10739
BT_0838	0.971801	0.980304	0.96369	0.971567	0.858745	0.886211	0.00137741	0.00137741	0.00137741	0.00137741	0.00137741
BT_0839	0.992254	0.988249	0.986129	0.971555	0.947528	0.909032	0.00362319	0.00362319	0.00362319	0.00362319	0.00362319
BT_0840	0.989101	0.903215	0.970893	0.806591	0.510918	0.313927	0.286525	0.00141844	0.00141844	0.00141844	0.00141844
BT_0841	0.913003	0.872282	0.952051	0.833214	0.323929	0.220179	0.0014245	0.0014245	0.0014245	0.0014245	0.287749
BT_0842	0.990002	0.986043	0.955947	0.886744	0.00529101	0.00529101	0.00529101	0.00529101	0.00529101	0.00529101	0.00529101
BT_0843	0.996338	0.987623	0.951976	0.840499	0.428571	0.00280112	0.00280112	0.00280112	0.00280112	0.00280112	0.00280112
BT_0844	0.988075	0.954913	0.962069	0.949685	0.641439	0.0026455	0.0026455	0.0026455	0.0026455	0.0026455	0.0026455
BT_0845	0.990045	0.976841	0.98198	0.969159	0.714959	0.386588	0.00197239	0.00197239	0.00197239	0.00197239	0.00197239
BT_0846	0.996369	0.983408	0.986418	0.993921	0.458639	0.220775	0.00277778	0.00277778	0.00277778	0.00277778	0.00277778
BT_0847	0.995934	0.996408	0.993865	0.974605	0.746887	0.6	0.00512821	0.00512821	0.00512821	0.00512821	0.00512821
BT_0848	0.997038	0.982934	0.997788	0.995184	0.515982	0.64721	0.00456621	0.00456621	0.00456621	0.00456621	0.00456621
BT_0849	0.994417	0.99263	0.985052	0.990788	0.945951	0.292096	0.00343643	0.00343643	0.00343643	0.00343643	0.00343643
BT_0850	0.990676	0.991132	0.980942	0.986054	0.912819	0.422857	0.00190476	0.00190476	0.00190476	0.00190476	0.00190476
BT_0851	0.99547	0.992783	0.980223	0.894608	0.839717	0.149333	0.00266667	0.00266667	0.00266667	0.00266667	0.00266667
BT_0852	0.991365	0.973275	0.975771	0.904259	0.400459	0.148148	0.00411523	0.00411523	0.00411523	0.00411523	0.00411523
BT_t12	0.997182	0.979652	0.995625	0.990504	0.915066	1	0.0128205	0.0128205	0.0128205	0.0128205	0.0128205
BT_t13	0.995247	0.990551	0.978467	0.990644	0.977709	0.963025	0.0128205	0.0128205	0.0128205	0.0128205	0.0128205
BT_0853	0.987918	0.956505	0.964777	0.955983	0.467767	0.571775	0.00132275	0.00132275	0.00132275	0.00132275	0.00132275
BT_0854	0.992403	0.993754	0.986456	0.993793	0.00512821	0.246154	0.00512821	0.425641	0.00512821	0.00512821	0.00512821
BT_0855	0.990629	0.981861	0.854629	0.916038	0.431358	0.587421	0.000782473	0.000782473	0.000782473	0.000782473	0.000782473
BT_0856	0.976793	0.979276	0.947075	0.900663	0.630251	0.736949	0.000726216	0.000726216	0.000726216	0.000726216	0.000726216
BT_0857	0.957495	0.97586	0.886438	0.966063	0.880298	0.626969	0.197973	0.000678887	0.000678887	0.000678887	0.000678887
BT_0858	0.935074	0.95985	0.921789	0.97102	0.730885	0.580421	0.29581	0.000799361	0.000799361	0.000799361	0.000799361
BT_0859	0.93356	0.829604	0.939371	0.768174	0.402312	0.208097	0.0639334	0.000420875	0.000420875	0.000420875	0.000420875
BT_0860	0.972466	0.930254	0.928866	0.905822	0.901633	0.184539	0.44312	0.00148148	0.00148148	0.00148148	0.00148148
BT_0861	0.919574	0.948739	0.976252	0.934113	0.906421	0.777021	0.242394	0.000426257	0.000426257	0.000426257	0.086104
BT_0862	0.951935	0.976356	0.902289	0.964983	0.859965	0.751086	0.0865467	0.000428449	0.000428449	0.0865467	0.000428449
BT_0863	0.956932	0.943108	0.926145	0.895226	0.58839	0.441147	0.00041511	0.00041511	0.00041511	0.00041511	0.00041511
BT_0864	0.952267	0.913314	0.749957	0.730128	0.398299	0.322846	0.0856658	0.000424088	0.000424088	0.000424088	0.000424088
BT_0865	0.98889	0.984777	0.981367	0.935016	0.918452	0.48849	0.000755858	0.000755858	0.000755858	0.000755858	0.000755858
BT_0866	0.98879	0.982794	0.961483	0.877173	0.913602	0.729496	0.000526593	0.000526593	0.000526593	0.000526593	0.106372
BT_0867	0.97519	0.960995	0.930513	0.868087	0.851397	0.712649	0.233994	0.0628696	0.000311236	0.000311236	0.000311236
BT_0868	0.992824	0.99153	0.994974	0.993353	0.925325	0.642452	0.00260417	0.00260417	0.00260417	0.00260417	0.00260417
BT_0869	0.996269	0.990542	0.991866	0.946805	0.884781	0.596725	0.00287356	0.00287356	0.00287356	0.00287356	0.00287356
BT_0870	0.978439	0.956676	0.894903	0.960399	0.761775	0.798114	0.000843882	0.000843882	0.000843882	0.000843882	0.000843882
BT_0871	0.708293	0.517296	0.452111	0.320358	0.207808	0.000986193	0.000986193	0.000986193	0.000986193	0.000986193	0.000986193
aspS	0.90471	0.758971	0.753592	0.582145	0.188209	0.350816	0.000566893	0.000566893	0.000566893	0.000566893	0.000566893
BT_0873	0.980887	0.979703	0.977255	0.968788	0.933517	0.91469	0.37576	0.112975	0.000559284	0.000559284	0.000559284
BT_0874	0.995189	0.98131	0.99376	0.976723	0.922068	0.786544	0.292754	0.00289855	0.00289855	0.00289855	0.00289855
BT_0875	0.985544	0.990979	0.992121	0.982801	0.93529	0.771889	0.107345	0.00112994	0.00112994	0.00112994	0.00112994
BT_0876	0.989151	0.982666	0.975872	0.921399	0.920564	0.898088	0.64409	0.0125448	0.000896057	0.000896057	0.000896057
BT_0877	0.981075	0.986283	0.991381	0.989292	0.983578	0.948967	0.612395	0.557132	0.00184162	0.00184162	0.00184162
BT_0878	0.9877	0.958103	0.954333	0.88353	0.654339	0.47985	0.307372	0.380363	0.00161031	0.00161031	0.00161031
BT_0879	0.991812	0.980707	0.967062	0.952257	0.941707	0.913668	0.00149477	0.00149477	0.00149477	0.00149477	0.00149477
BT_0880	0.989875	0.978267	0.994861	0.981449	0.969797	0.92162	0.00358423	0.00358423	0.00358423	0.00358423	0.00358423
BT_0881	0.992529	0.983753	0.993647	0.979291	0.960975	0.71371	0.242206	0.00239808	0.00239808	0.00239808	0.00239808
BT_0882	0.983516	0.951265	0.951932	0.94553	0.769252	0.63124	0.0210046	0.000913242	0.000913242	0.000913242	0.000913242
BT_0883	0.976897	0.984831	0.957899	0.930749	0.812795	0.233807	0.00120337	0.00120337	0.00120337	0.00120337	0.00120337
BT_0884	0.973478	0.985023	0.94891	0.909116	0.783242	0.298505	0.000715308	0.000715308	0.000715308	0.000715308	0.000715308
BT_0885	0.983061	0.975556	0.973297	0.977979	0.753186	0.479627	0.237967	0.000910747	0.000910747	0.000910747	0.000910747
BT_0886	0.973721	0.901398	0.891321	0.779967	0.468884	0.375323	0.128376	0.0641881	0.000317763	0.000317763	0.000317763
BT_0887	0.971987	0.989775	0.948334	0.965287	0.44	0.224444	0.00222222	0.00222222	0.00222222	0.00222222	0.00222222
BT_0888	0.9683	0.963931	0.920839	0.870603	0.641614	0.389961	0.001287	0.001287	0.001287	0.001287	0.001287
BT_0889	0.984179	0.948236	0.961279	0.942723	0.318467	0.198039	0.000980392	0.000980392	0.000980392	0.000980392	0.000980392
BT_0890	0.989133	0.970356	0.950547	0.866023	0.00212314	0.214437	0.00212314	0.00212314	0.00212314	0.00212314	0.00212314
BT_0891	0.97502	0.965659	0.947602	0.698299	0.221364	0.001287	0.001287	0.001287	0.001287	0.001287	0.001287
BT_0892	0.986704	0.979139	0.765818	0.545798	0.330995	0.268407	0.00109649	0.00109649	0.00109649	0.00109649	0.00109649
trmD	0.986267	0.957592	0.973711	0.943358	0.925664	0.817354	0.00147493	0.00147493	0.00147493	0.00147493	0.00147493
BT_0894	0.983696	0.963604	0.956781	0.915339	0.636789	0.647012	0.00049975	0.00049975	0.00049975	0.00049975	0.00049975
BT_0895	0.983263	0.971628	0.989895	0.965178	0.428771	0.599106	0.00111857	0.00111857	0.00111857	0.00111857	0.00111857
BT_t14	0.996635	0.984831	0.976265	0.974708	0.777203	0.012987	0.012987	0.012987	0.012987	0.012987	0.012987
BT_t15	0.998422	0.991687	0.99126	0.988424	0.918028	0.0135135	0.0135135	0.0135135	0.0135135	0.0135135	0.0135135
BT_t16	0.997254	0.989336	0.989094	0.986564	0.69862	0.786982	0.0135135	0.0135135	0.0135135	0.0135135	0.0135135
BT_0896	0.977804	0.963012	0.935853	0.833736	0.737709	0.327129	0.000442674	0.000442674	0.000442674	0.000442674	0.000442674
BT_0897	0.980394	0.981943	0.978835	0.973638	0.895099	0.330383	0.244966	0.000488759	0.000488759	0.000488759	0.000488759
BT_0898	0.985316	0.984742	0.96482	0.944111	0.749888	0.44896	0.159937	0.147664	0.000395883	0.000395883	0.000395883
BT_0899	0.92653	0.979899	0.953647	0.938387	0.896372	0.706687	0.301027	0.000388048	0.000388048	0.000388048	0.000388048
BT_0900	0.953016	0.972768	0.964095	0.967575	0.755555	0.168755	0.000835422	0.000835422	0.000835422	0.000835422	0.000835422
BT_0901	0.972273	0.949186	0.966228	0.89535	0.565832	0.550478	0.000891266	0.000891266	0.000891266	0.000891266	0.000891266
BT_0902	0.995118	0.994387	0.987088	0.977575	0.591065	0.00343643	0.00343643	0.00343643	0.00343643	0.00343643	0.00343643
BT_0903	0.99035	0.965768	0.963961	0.950761	0.242206	0.501714	0.00119904	0.472422	0.00119904	0.00119904	0.00119904
BT_0904	0.970861	0.982246	0.975118	0.851387	0.276681	0.501293	0.000547345	0.000547345	0.000547345	0.000547345	0.000547345
BT_0905	0.989494	0.978233	0.932752	0.906237	0.0946502	0.00137174	0.00137174	0.277092	0.00137174	0.00137174	0.00137174
BT_0906	0.979871	0.962888	0.794068	0.916347	0.454169	0.196307	0.000971817	0.000971817	0.000971817	0.000971817	0.000971817
BT_0907	0.958181	0.975614	0.935599	0.798483	0.436992	0.666193	0.00101626	0.00101626	0.00101626	0.00101626	0.00101626
BT_0908	0.985636	0.979185	0.947748	0.729956	0.436341	0.370983	0.000918274	0.176309	0.000918274	0.000918274	0.000918274
BT_0909	0.993161	0.970679	0.950112	0.4925	0.17377	0.00114943	0.00114943	0.0126437	0.00114943	0.00114943	0.00114943
BT_0910	0.968022	0.972897	0.935111	0.674071	0.00100402	0.00100402	0.00100402	0.00100402	0.00100402	0.00100402	0.00100402
BT_0911	0.985776	0.973937	0.954655	0.912146	0.698882	0.530098	0.00068306	0.00068306	0.00068306	0.00068306	0.00068306
BT_0912	0.981284	0.976622	0.982296	0.988983	0.967869	0.82457	0.003663	0.003663	0.003663	0.003663	0.003663
BT_0913	0.937408	0.963597	0.940236	0.891786	0.887043	0.70539	0.000762777	0.308162	0.000762777	0.000762777	0.000762777
BT_0914	0.971665	0.967498	0.882496	0.829364	0.438313	0.210417	0.00104167	0.00104167	0.00104167	0.00104167	0.00104167
rpmG	0.988	0.989151	0.964638	0.970796	0.238095	0.470899	0.00529101	0.00529101	0.00529101	0.00529101	0.00529101
rpmB	0.972248	0.983724	0.956129	0.693228	0.353813	0.386973	0.00383142	0.00383142	0.00383142	0.00383142	0.00383142
BT_0917	0.936391	0.942161	0.927654	0.941032	0.410459	0.000861326	0.000861326	0.000861326	0.000861326	0.000861326	0.000861326
BT_0918	0.988109	0.990629	0.983246	0.98456	0.973124	0.861539	0.614118	0.502876	0.00111857	0.00111857	0.00111857
BT_0919	0.989034	0.985143	0.969486	0.924582	0.968725	0.962872	0.671267	0.706136	0.58046	0.00287356	0.00287356
BT_0920	0.966223	0.973659	0.921964	0.830723	0.871967	0.718307	0.0421569	0.000980392	0.000980392	0.000980392	0.198039
BT_0921	0.94193	0.819425	0.897251	0.712804	0.704759	0.645199	0.216374	0.177905	0.000224467	0.000224467	0.000224467
BT_0922	0.736916	0.551593	0.650536	0.504922	0.00113379	0.0306122	0.00113379	0.00113379	0.00113379	0.00113379	0.00113379
BT_0923	0.983307	0.962471	0.857486	0.833414	0.412876	0.00228311	0.00228311	0.00228311	0.00228311	0.00228311	0.00228311
BT_0924	0.99069	0.974531	0.967324	0.965671	0.598538	0.263407	0.000868056	0.000868056	0.000868056	0.000868056	0.000868056
BT_0925	0.981622	0.98551	0.939476	0.923487	0.656654	0.3696	0.00134409	0.00134409	0.00134409	0.00134409	0.00134409
BT_0926	0.970357	0.978883	0.9766	0.961911	0.57464	0.00104493	0.00104493	0.00104493	0.00104493	0.00104493	0.00104493
BT_0927	0.989544	0.968785	0.96004	0.955042	0.869429	0.512608	0.157786	0.000782473	0.000782473	0.000782473	0.000782473
BT_0928	0.988159	0.985777	0.980124	0.913896	0.890449	0.760538	0.148968	0.00147493	0.00147493	0.00147493	0.00147493
BT_0929	0.961306	0.978489	0.962799	0.92726	0.873437	0.65961	0.000669344	0.000669344	0.000669344	0.000669344	0.000669344
BT_t17	0.997586	0.989231	0.992168	0.985837	0.850267	0.0126582	0.0126582	0.0126582	0.0126582	0.0126582	0.0126582
BT_0930	0.992302	0.986097	0.991998	0.991543	0.87103	0.19403	0.00497512	0.00497512	0.00497512	0.00497512	0.00497512
BT_0931	0.981558	0.986232	0.986315	0.908099	0.925336	0.55223	0.00155039	0.00155039	0.00155039	0.00155039	0.00155039
BT_0932	0.988362	0.993428	0.968035	0.970819	0.698741	0.00268817	0.00268817	0.00268817	0.00268817	0.00268817	0.00268817
BT_0933	0.989727	0.968353	0.959356	0.888483	0.586022	0.00537634	0.00537634	0.00537634	0.00537634	0.00537634	0.00537634
BT_0934	0.989279	0.959392	0.909014	0.920921	0.424647	0.00343643	0.00343643	0.00343643	0.00343643	0.00343643	0.00343643
BT_0935	0.995599	0.99134	0.956584	0.981373	0.00444444	0.00444444	0.00444444	0.00444444	0.00444444	0.00444444	0.00444444
BT_0936	0.994611	0.985695	0.97353	0.95349	0.721555	0.00330033	0.00330033	0.00330033	0.00330033	0.00330033	0.00330033
BT_0937	0.993809	0.995565	0.988683	0.943751	0.830033	0.00396825	0.00396825	0.00396825	0.00396825	0.00396825	0.00396825
BT_0938	0.997451	0.988379	0.791143	0.937468	0.552778	0.00277778	0.00277778	0.00277778	0.00277778	0.00277778	0.00277778
BT_0939	0.974981	0.937655	0.816231	0.837048	0.0238095	0.00396825	0.00396825	0.684541	0.00396825	0.00396825	0.00396825
BT_0940	0.972788	0.961256	0.930481	0.932576	0.900441	0.563029	0.00215054	0.00215054	0.00215054	0.00215054	0.00215054
BT_0941	0.996809	0.989296	0.992242	0.982719	0.923518	0.659826	0.00378788	0.00378788	0.00378788	0.00378788	0.00378788
BT_0942	0.990622	0.976327	0.984952	0.990564	0.763632	0.823514	0.00126743	0.00126743	0.00126743	0.00126743	0.00126743
BT_0943	0.972299	0.960097	0.98969	0.961883	0.890841	0.80451	0.106312	0.00110742	0.00110742	0.00110742	0.00110742
BT_0944	0.98902	0.968104	0.984743	0.986077	0.912726	0.938604	0.558123	0.00292398	0.00292398	0.00292398	0.00292398
BT_0945	0.9852	0.98163	0.984209	0.979952	0.895009	0.64958	0.55182	0.0021097	0.0021097	0.0021097	0.0021097
BT_0946	0.974687	0.9756	0.945194	0.982907	0.948614	0.779753	0.135207	0.00133869	0.00133869	0.00133869	0.00133869
BT_0947	0.961352	0.980399	0.981586	0.926177	0.330561	0.510763	0.136054	0.00170068	0.00170068	0.00170068	0.00170068
BT_0948	0.984464	0.98648	0.97942	0.975427	0.917838	0.662763	0.000983284	0.0609636	0.198623	0.000983284	0.000983284
BT_0949	0.993301	0.997376	0.996296	0.994268	0.918902	0.00438596	0.0701754	0.00438596	0.00438596	0.00438596	0.00438596
BT_0950	0.970842	0.987536	0.974895	0.970608	0.928015	0.794464	0.225195	0.112598	0.000557414	0.000557414	0.000557414
BT_0951	0.993215	0.984953	0.989813	0.98778	0.936866	0.839524	0.210417	0.00208333	0.00208333	0.00208333	0.00208333
BT_0952	0.995418	0.986241	0.990209	0.968711	0.916176	0.712195	0.0557576	0.00121212	0.00121212	0.00121212	0.00121212
BT_0953	0.989413	0.98709	0.98946	0.972777	0.909059	0.826175	0.0010101	0.0010101	0.0010101	0.0010101	0.0010101
BT_t18	0.998075	0.993797	0.989133	0.956306	0.615873	0.780822	0.0136986	0.0136986	0.0136986	0.0136986	0.0136986
BT_0954	0.976938	0.9369	0.976612	0.962883	0.523882	0.142958	0.000707714	0.000707714	0.000707714	0.000707714	0.000707714
BT_0955	0.987081	0.971507	0.985941	0.877794	0.508816	0.0010101	0.0010101	0.0010101	0.0010101	0.0010101	0.0010101
BT_0956	0.97569	0.956692	0.977942	0.814207	0.569314	0.000843882	0.000843882	0.170464	0.000843882	0.000843882	0.000843882
BT_0957	0.966741	0.973175	0.968368	0.920612	0.41367	0.000854701	0.000854701	0.000854701	0.000854701	0.000854701	0.000854701
BT_0958	0.929301	0.968835	0.922656	0.942564	0.844999	0.583227	0.000250627	0.0506266	0.000250627	0.048252	0.0506266
BT_0959	0.990194	0.987084	0.975296	0.977479	0.712621	0.401961	0.00196078	0.00196078	0.00196078	0.00196078	0.00196078
BT_0960	0.976691	0.977258	0.956347	0.922137	0.808956	0.333297	0.000542888	0.000542888	0.000542888	0.000542888	0.109663
BT_0961	0.951886	0.989165	0.959099	0.979234	0.886302	0.878575	0.00229885	0.00229885	0.00229885	0.00229885	0.00229885
BT_0962	0.97527	0.974069	0.929266	0.977935	0.943812	0.947279	0.000712251	0.20251	0.000712251	0.000712251	0.000712251
BT_0963	0.983717	0.973747	0.9827	0.950759	0.894884	0.393501	0.000662691	0.000662691	0.000662691	0.133863	0.000662691
BT_0964	0.978663	0.949301	0.841528	0.648761	0.469202	0.30972	0.13087	0.000416146	0.000416146	0.0420308	0.000416146
BT_0965	0.987682	0.97406	0.983531	0.985851	0.965871	0.936921	0.207179	0.207179	0.00102564	0.00102564	0.00102564
BT_0966	0.952465	0.953827	0.965268	0.930746	0.969376	0.866635	0.408414	0.00181159	0.00181159	0.00181159	0.00181159
BT_0967	0.991597	0.702309	0.852522	0.0810811	0.0045045	0.0045045	0.0045045	0.0045045	0.0045045	0.0045045	0.0045045
BT_0968	0.810215	0.814565	0.814249	0.672534	0.475616	0.427827	0.000318979	0.000318979	0.000318979	0.000318979	0.000318979
BT_0969	0.9764	0.983754	0.983343	0.941355	0.832473	0.441365	0.000918274	0.12764	0.000918274	0.000918274	0.000918274
BT_0970	0.994635	0.979652	0.98418	0.974085	0.828097	0.475261	0.00161031	0.00161031	0.00161031	0.00161031	0.00161031
BT_0971	0.992871	0.985932	0.991225	0.985083	0.881845	0.662657	0.253133	0.00125313	0.00125313	0.00125313	0.00125313
BT_0972	0.995768	0.969454	0.978297	0.975995	0.92878	0.786087	0.00123457	0.00123457	0.00123457	0.00123457	0.00123457
BT_0973	0.988914	0.989567	0.98983	0.975046	0.961045	0.907492	0.378601	0.34883	0.00137174	0.00137174	0.00137174
BT_0974	0.994064	0.994665	0.991785	0.909079	0.906584	0.748957	0.20404	0.0020202	0.0020202	0.0020202	0.0020202
BT_0975	0.995144	0.993279	0.987834	0.939191	0.693554	0.165365	0.263021	0.00130208	0.00130208	0.00130208	0.00130208
BT_0976	0.975438	0.979893	0.982096	0.920285	0.803551	0.397735	0.000797448	0.000797448	0.000797448	0.000797448	0.000797448
BT_0977	0.995684	0.992392	0.96941	0.91077	0.637279	0.52381	0.00396825	0.00396825	0.00396825	0.00396825	0.00396825
BT_0978	0.992038	0.991164	0.952075	0.928238	0.656824	0.629097	0.00203252	0.00203252	0.00203252	0.00203252	0.00203252
BT_0979	0.956598	0.944599	0.699569	0.891521	0.684828	0.579764	0.370136	0.000322997	0.000322997	0.000322997	0.000322997
BT_0980	0.982501	0.982477	0.954003	0.951995	0.679203	0.247711	0.0600119	0.000594177	0.000594177	0.000594177	0.120024
BT_0981	0.979678	0.964967	0.955015	0.879322	0.64434	0.325904	0.175532	0.0457117	0.000226296	0.000226296	0.000226296
BT_0982	0.96126	0.992575	0.975314	0.916267	0.230159	0.718254	0.00396825	0.00396825	0.00396825	0.00396825	0.00396825
BT_0983	0.979818	0.964889	0.95157	0.936162	0.751915	0.305021	0.000377501	0.000377501	0.000377501	0.000377501	0.000377501
BT_0984	0.913207	0.937499	0.949589	0.863392	0.643875	0.169125	0.167496	0.000414594	0.000414594	0.000414594	0.000414594
BT_0985	0.956885	0.948867	0.819604	0.78119	0.55203	0.40955	0.00069735	0.00069735	0.00069735	0.00069735	0.00069735
BT_0986	0.980007	0.881833	0.95712	0.893211	0.678049	0.660546	0.0979506	0.06088	0.000301386	0.000301386	0.000301386
BT_0987	0.989649	0.966611	0.984677	0.960872	0.948514	0.73076	0.345988	0.000660066	0.000660066	0.000660066	0.000660066
BT_0988	0.962296	0.977048	0.948461	0.916107	0.683421	0.696597	0.0761689	0.000377074	0.000377074	0.000377074	0.000377074
BT_0989	0.992528	0.992063	0.981796	0.95684	0.942879	0.60354	0.000730994	0.000730994	0.000730994	0.000730994	0.147661
BT_0990	0.98887	0.992872	0.99335	0.984861	0.935907	0.44115	0.0014556	0.0014556	0.0014556	0.0014556	0.0014556
BT_0991	0.991695	0.993601	0.983899	0.965937	0.96288	0.767229	0.00209644	0.00209644	0.00209644	0.00209644	0.00209644
BT_0992	0.950111	0.806065	0.868977	0.820724	0.748543	0.709345	0.0708027	0.141605	0.000350508	0.000350508	0.000350508
BT_0993	0.885138	0.734478	0.846821	0.680369	0.472432	0.492858	0.000304971	0.000304971	0.000304971	0.000304971	0.000304971
BT_0994	0.959777	0.958896	0.960626	0.955538	0.794745	0.629747	0.269333	0.000666667	0.000666667	0.000666667	0.000666667
BT_0995	0.987418	0.971478	0.978296	0.987842	0.839684	0.674211	0.0921986	0.00118203	0.00118203	0.00118203	0.00118203
BT_0996	0.903846	0.980812	0.943514	0.704601	0.715783	0.446631	0.0638948	0.0754104	0.000234907	0.000234907	0.000234907
BT_0997	0.968801	0.984863	0.955532	0.717775	0.759072	0.532729	0.154081	0.000381388	0.000381388	0.000381388	0.0770404
BT_0998	0.974912	0.963384	0.956633	0.910508	0.791196	0.686209	0.000411015	0.000411015	0.000411015	0.000411015	0.000411015
BT_0999	0.995686	0.989858	0.954553	0.955866	0.420221	0.695855	0.0018315	0.0018315	0.0018315	0.0018315	0.0018315
BT_1000	0.957284	0.982138	0.946278	0.896904	0.747369	0.49967	0.0738896	0.141553	0.00041511	0.00041511	0.0838522
BT_1001	0.978657	0.964392	0.921799	0.792836	0.753701	0.780884	0.184475	0.364676	0.000456621	0.000456621	0.000456621
BT_1002	0.917034	0.839517	0.934167	0.843878	0.83503	0.764218	0.28842	0.372351	0.000537634	0.108602	0.000537634
BT_1003	0.929746	0.907103	0.882316	0.968074	0.893347	0.829877	0.0963281	0.000476872	0.000476872	0.000476872	0.000476872
BT_1004	0.985926	0.969122	0.962291	0.94248	0.937422	0.609965	0.00129199	0.00129199	0.00129199	0.00129199	0.00129199
BT_1005	0.989445	0.985367	0.993707	0.977996	0.823845	0.706734	0.00387597	0.00387597	0.00387597	0.00387597	0.00387597
BT_1006	0.987401	0.986606	0.981876	0.958453	0.931402	0.729661	0.00137174	0.277092	0.00137174	0.00137174	0.00137174
BT_1007	0.980003	0.977458	0.988873	0.959216	0.807604	0.632743	0.00126263	0.00126263	0.00126263	0.00126263	0.00126263
BT_1008	0.985066	0.978961	0.951494	0.952284	0.647057	0.459714	0.00126743	0.00126743	0.00126743	0.00126743	0.00126743
BT_1009	0.991483	0.98151	0.975735	0.925036	0.762364	0.620038	0.00106496	0.00106496	0.00106496	0.00106496	0.00106496
BT_1010	0.932765	0.973905	0.961601	0.964755	0.761494	0.786696	0.172147	0.0816162	0.0783237	0.00040404	0.00040404
BT_1011	0.98665	0.984423	0.935782	0.911932	0.661131	0.291967	0.000831255	0.000831255	0.000831255	0.000831255	0.000831255
BT_1012	0.969755	0.976065	0.972544	0.874489	0.654431	0.000688705	0.000688705	0.000688705	0.000688705	0.000688705	0.000688705
BT_1013	0.951605	0.941738	0.945653	0.92661	0.720012	0.50629	0.000258198	0.000258198	0.000258198	0.000258198	0.000258198
BT_1014	0.985129	0.971427	0.984583	0.9606	0.918904	0.397351	0.0309007	0.000657462	0.000657462	0.000657462	0.000657462
BT_1015	0.99282	0.965868	0.967028	0.901321	0.854542	0.813931	0.559829	0.0371622	0.00112613	0.00112613	0.00112613
BT_1016	0.993245	0.994719	0.994873	0.990052	0.976759	0.912252	0.805101	0.282746	0.00127714	0.00127714	0.00127714
BT_1017	0.981862	0.973969	0.955951	0.945175	0.884016	0.848707	0.636262	0.388528	0.000509684	0.000509684	0.000509684
BT_1018	0.964158	0.911136	0.929182	0.868496	0.852639	0.783861	0.110101	0.264062	0.000747384	0.000747384	0.000747384
BT_1019	0.909413	0.817225	0.848965	0.757277	0.491129	0.490173	0.00036075	0.0728716	0.00036075	0.00036075	0.00036075
BT_1020	0.817004	0.769913	0.815139	0.678404	0.403249	0.317994	0.0606607	0.0003003	0.0003003	0.0003003	0.0003003
BT_1021	0.978485	0.985815	0.967115	0.983903	0.743141	0.297425	0.00117371	0.00117371	0.00117371	0.00117371	0.00117371
BT_1022	0.971593	0.97144	0.944826	0.96299	0.368933	0.452915	0.00149477	0.34977	0.00149477	0.00149477	0.00149477
BT_1023	0.978534	0.979156	0.967646	0.936696	0.528527	0.543058	0.000574713	0.156322	0.000574713	0.000574713	0.000574713
BT_1024	0.980664	0.98338	0.978736	0.876743	0.681188	0.280906	0.000435161	0.000435161	0.000435161	0.000435161	0.000435161
BT_1025	0.797762	0.793992	0.783772	0.631775	0.496232	0.208714	0.0610456	0.000302206	0.000302206	0.000302206	0.000302206
BT_1026	0.814506	0.849421	0.760579	0.597678	0.115273	0.000691563	0.000691563	0.000691563	0.000691563	0.000691563	0.000691563
BT_1027	0.986107	0.97857	0.978954	0.592296	0.360215	0.853502	0.00537634	0.00537634	0.00537634	0.00537634	0.00537634
BT_1028	0.975614	0.980976	0.969185	0.927316	0.676072	0.538118	0.00045977	0.00045977	0.00045977	0.00045977	0.00045977
BT_1029	0.925037	0.981694	0.980973	0.927634	0.758111	0.467939	0.000302206	0.000302206	0.000302206	0.000302206	0.0610456
BT_1030	0.9289	0.937146	0.906441	0.868251	0.289087	0.136856	0.000677507	0.000677507	0.000677507	0.000677507	0.000677507
BT_1031	0.890138	0.912431	0.917598	0.565951	0.222595	0.00111857	0.00111857	0.00111857	0.00111857	0.00111857	0.00111857
BT_1032	0.903012	0.863109	0.87192	0.906863	0.860902	0.677551	0.0889476	0.000440335	0.000440335	0.000440335	0.000440335
BT_1033	0.977292	0.977069	0.966898	0.934235	0.849338	0.729366	0.00103199	0.00103199	0.00103199	0.00103199	0.00103199
BT_1034	0.985488	0.95293	0.969474	0.966276	0.883225	0.773725	0.000750751	0.286576	0.000750751	0.000750751	0.000750751
BT_1035	0.950513	0.786551	0.869453	0.483741	0.341692	0.291976	0.09161	0.0798186	0.0221021	0.000453515	0.000453515
BT_1036	0.845273	0.841329	0.938315	0.809622	0.492068	0.425881	0.14963	0.000740741	0.000740741	0.000740741	0.000740741
BT_1037	0.721693	0.590921	0.78631	0.229297	0.013468	0.264714	0.00925926	0.000841751	0.000841751	0.000841751	0.000841751
BT_1038	0.987992	0.889368	0.816371	0.744404	0.614302	0.575921	0.26002	0.000977517	0.000977517	0.000977517	0.000977517
BT_1039	0.964307	0.969703	0.973245	0.910408	0.806745	0.348611	0.0366162	0.000631313	0.000631313	0.000631313	0.000631313
BT_1040	0.975455	0.899683	0.938641	0.814061	0.796691	0.667059	0.146218	0.000361925	0.000361925	0.0731089	0.0524792
BT_1041	0.965893	0.988526	0.968771	0.956128	0.962226	0.719964	0.225557	0.000805153	0.000805153	0.000805153	0.000805153
BT_1042	0.929886	0.882562	0.866198	0.846626	0.682321	0.632073	0.122647	0.000303582	0.000303582	0.000303582	0.060074
BT_1043	0.726915	0.683877	0.693227	0.562276	0.000609385	0.151127	0.000609385	0.000609385	0.000609385	0.000609385	0.007922
BT_1044	0.87831	0.940956	0.925794	0.734745	0.432105	0.581237	0.000913242	0.000913242	0.000913242	0.000913242	0.123212
BT_1045	0.986168	0.937183	0.972011	0.919395	0.922272	0.774566	0.000839631	0.000839631	0.000839631	0.000839631	0.000839631
BT_1046	0.907565	0.895666	0.577621	0.571167	0.628175	0.742226	0.292511	0.0984768	0.000354233	0.000354233	0.0619513
BT_1047	0.976064	0.889684	0.513476	0.431731	0.509958	0.59946	0.157157	0.0699029	0.000647249	0.000647249	0.000647249
BT_1048	0.974418	0.964064	0.939935	0.882234	0.509123	0.268617	0.000886525	0.000886525	0.000886525	0.000886525	0.000886525
BT_1049	0.992348	0.983023	0.974937	0.962461	0.460282	0.393813	0.000846024	0.000846024	0.000846024	0.000846024	0.000846024
BT_1050	0.948162	0.9377	0.962004	0.890129	0.581742	0.00662252	0.00110375	0.00110375	0.00110375	0.00110375	0.00110375
BT_1051	0.926915	0.892174	0.865056	0.808642	0.650139	0.153747	0.000430663	0.086994	0.000430663	0.000430663	0.000430663
BT_1052	0.99093	0.979149	0.986221	0.978327	0.893164	0.296708	0.00100705	0.00100705	0.00100705	0.00100705	0.00100705
BT_1053	0.982513	0.990774	0.934658	0.924343	0.869991	0.331691	0.00164204	0.00164204	0.00164204	0.00164204	0.00164204
BT_1054	0.988328	0.984045	0.972546	0.888424	0.721564	0.443419	0.0636421	0.00031506	0.00031506	0.00031506	0.00031506
BT_1055	0.990874	0.994995	0.986185	0.989762	0.748467	0.924848	0.0015949	0.0015949	0.0015949	0.0015949	0.0015949
BT_1056	0.989666	0.982469	0.975781	0.962653	0.913869	0.882418	0.387177	0.00123457	0.00123457	0.00123457	0.00123457
BT_1057	0.985661	0.988615	0.946003	0.950257	0.848398	0.638774	0.276277	0.00034904	0.00034904	0.00034904	0.00034904
BT_1058	0.986766	0.981431	0.975282	0.985107	0.563484	0.70557	0.000881834	0.000881834	0.000881834	0.000881834	0.000881834
BT_1059	0.973919	0.963403	0.974862	0.975952	0.891221	0.575315	0.325806	0.00107527	0.00107527	0.00107527	0.00107527
BT_1060	0.991932	0.986169	0.979183	0.986738	0.930557	0.844468	0.0178197	0.00104822	0.00104822	0.00104822	0.00104822
BT_1061	0.986873	0.993764	0.987252	0.962802	0.862008	0.78862	0.00104167	0.00104167	0.00104167	0.00104167	0.00104167
BT_1062	0.943175	0.960832	0.983762	0.947436	0.906339	0.259736	0.00104822	0.00104822	0.00104822	0.00104822	0.00104822
BT_1063	0.963496	0.917661	0.913151	0.802648	0.71106	0.74648	0.000587889	0.118754	0.000587889	0.000587889	0.000587889
BT_1064	0.975762	0.954936	0.954633	0.935843	0.589486	0.261328	0.000848176	0.000848176	0.000848176	0.000848176	0.000848176
BT_1065	0.987925	0.967739	0.985098	0.850613	0.567464	0.305785	0.00275482	0.00275482	0.00275482	0.00275482	0.00275482
BT_1066	0.99103	0.981257	0.950291	0.726791	0.212876	0.140351	0.00175439	0.00175439	0.00175439	0.00175439	0.00175439
BT_1067	0.971019	0.98237	0.928602	0.841801	0.75037	0.276852	0.000547345	0.000547345	0.000547345	0.000547345	0.000547345
BT_1068	0.993321	0.989726	0.979199	0.982069	0.949111	0.50088	0.00289855	0.00289855	0.00289855	0.00289855	0.00289855
BT_1069	0.993093	0.990564	0.993392	0.988187	0.987957	0.974021	0.839282	0.898334	0.00184162	0.00184162	0.00184162
BT_1070	0.973643	0.993976	0.989829	0.994202	0.992662	0.989295	0.94695	0.877765	0.000766284	0.000766284	0.154789
BT_1071	0.994866	0.997051	0.994277	0.993229	0.995085	0.993357	0.975749	0.88196	0.00245098	0.00245098	0.00245098
BT_1072	0.994748	0.90991	0.903626	0.642929	0.57456	0.575641	0.482072	0.266917	0.0018018	0.0018018	0.0018018
BT_1073	0.983258	0.979169	0.987832	0.980351	0.821204	0.248904	0.00155039	0.586149	0.00155039	0.00155039	0.00155039
BT_1074	0.988566	0.989725	0.975393	0.871445	0.780914	0.628505	0.00157233	0.00628931	0.00157233	0.00157233	0.00157233
BT_1075	0.977633	0.969369	0.962982	0.895372	0.760039	0.587931	0.000963391	0.000963391	0.000963391	0.000963391	0.166189
BT_1076	0.990836	0.978716	0.936176	0.876602	0.70707	0.724794	0.00128205	0.520614	0.00128205	0.00128205	0.517949
BT_t19	0.998799	0.996327	0.99133	0.968571	0.694672	0.0135135	0.0135135	0.0135135	0.0135135	0.0135135	0.0135135
BT_1077	0.94275	0.955943	0.910015	0.945395	0.846131	0.80423	0.22994	0.000759301	0.000759301	0.000759301	0.000759301
BT_1078	0.988624	0.985682	0.957799	0.874262	0.844277	0.739843	0.170897	0.00169205	0.00169205	0.00169205	0.00169205
BT_1079	0.994908	0.972721	0.979207	0.931388	0.85331	0.6281	0.00185185	0.00185185	0.00185185	0.00185185	0.00185185
BT_1080	0.992295	0.983584	0.982171	0.883638	0.442966	0.678261	0.00222222	0.00222222	0.00222222	0.00222222	0.00222222
recR	0.990987	0.984983	0.986746	0.950334	0.601695	0.599218	0.653722	0.00161812	0.00161812	0.00161812	0.00161812
BT_1082	0.777147	0.548395	0.597851	0.529946	0.205868	0.0340608	0.2698	0.000759301	0.000759301	0.000759301	0.000759301
engB	0.941172	0.952912	0.982967	0.985702	0.958768	0.968994	0.00164204	0.00164204	0.00164204	0.00164204	0.00164204
BT_1084	0.986072	0.983149	0.868448	0.796842	0.824604	0.791702	0.468562	0.00166667	0.00166667	0.00166667	0.00166667
BT_1085	0.99428	0.982176	0.967226	0.902972	0.802704	0.430573	0.00252525	0.255051	0.00252525	0.00252525	0.00252525
BT_1086	0.969122	0.982322	0.940766	0.931802	0.637763	0.608904	0.100174	0.28135	0.000502765	0.000502765	0.000502765
BT_1087	0.985988	0.976707	0.976736	0.97043	0.849443	0.861787	0.260739	0.143656	0.000645995	0.000645995	0.000645995
BT_1088	0.993672	0.983965	0.970433	0.965928	0.755444	0.640134	0.108253	0.00107181	0.00107181	0.00107181	0.00107181
BT_1089	0.983352	0.989291	0.981592	0.96356	0.30848	0.204002	0.00146199	0.00146199	0.00146199	0.00146199	0.00146199
BT_1090	0.990873	0.993182	0.978584	0.972517	0.554215	0.482676	0.00119474	0.00119474	0.00119474	0.00119474	0.00119474
BT_1091	0.975105	0.96022	0.936023	0.962819	0.566276	0.574195	0.00045106	0.0911141	0.00045106	0.00045106	0.00045106
BT_1092	0.990516	0.969262	0.971429	0.981605	0.075	0.930211	0.00277778	0.00277778	0.00277778	0.00277778	0.00277778
BT_1093	0.97691	0.991618	0.969063	0.953509	0.76282	0.840798	0.000905797	0.0280797	0.000905797	0.000905797	0.000905797
BT_1094	0.998969	0.989202	0.995535	0.976504	0.0168776	0.831824	0.00421941	0.00421941	0.00421941	0.00421941	0.00421941
BT_1095	0.992002	0.991367	0.989158	0.982031	0.823296	0.607258	0.00320513	0.00320513	0.00320513	0.00320513	0.00320513
BT_1096	0.992632	0.987513	0.989789	0.968398	0.831235	0.734614	0.00215054	0.00215054	0.00215054	0.00215054	0.00215054
BT_1097	0.980476	0.98604	0.977655	0.98642	0.949801	0.396078	0.00392157	0.00392157	0.00392157	0.00392157	0.00392157
mgsA	0.982729	0.974961	0.963696	0.962982	0.921904	0.819191	0.716811	0.353818	0.0018622	0.0018622	0.376164
BT_1099	0.982679	0.981049	0.965004	0.965665	0.941857	0.867673	0.619855	0.00123457	0.00123457	0.00123457	0.00123457
BT_1100	0.98361	0.983369	0.965081	0.95878	0.876407	0.371715	0.293245	0.0660371	0.000390778	0.000390778	0.000390778
BT_1101	0.983198	0.981149	0.97192	0.974139	0.856782	0.587804	0.0898976	0.000445038	0.000445038	0.000445038	0.000445038
pfkA	0.983988	0.97888	0.986779	0.962806	0.878931	0.830651	0.205285	0.102642	0.00101626	0.00101626	0.00101626
BT_1103	0.993212	0.987388	0.989663	0.948366	0.951646	0.783678	0.0020202	0.159596	0.0020202	0.0020202	0.0020202
BT_1104	0.992884	0.993328	0.987175	0.984823	0.969123	0.722302	0.608854	0.002331	0.002331	0.002331	0.002331
gpmA	0.986429	0.990603	0.983297	0.977065	0.915381	0.621817	0.00133333	0.00133333	0.00133333	0.00133333	0.00133333
BT_1106	0.985417	0.976982	0.960641	0.961891	0.792275	0.522442	0.000952381	0.000952381	0.000952381	0.000952381	0.000952381
BT_1107	0.993563	0.98804	0.962393	0.983436	0.920206	0.955186	0.00207039	0.00207039	0.00207039	0.00207039	0.00207039
BT_1108	0.984279	0.983046	0.980402	0.972536	0.967655	0.784361	0.00137741	0.00137741	0.00137741	0.00137741	0.00137741
BT_1109	0.988494	0.992427	0.991431	0.989813	0.935167	0.887887	0.00220751	0.00220751	0.00220751	0.00220751	0.00220751
BT_1110	0.988449	0.9956	0.998682	0.99553	0.981107	0.942484	0.0047619	0.0047619	0.0047619	0.0047619	0.0047619
BT_1111	0.990558	0.978442	0.990893	0.974019	0.980252	0.971449	0.0045045	0.0045045	0.0045045	0.0045045	0.0045045
BT_1112	0.990785	0.994926	0.983056	0.987163	0.955139	0.00340136	0.00340136	0.00340136	0.00340136	0.00340136	0.00340136
BT_1113	0.982321	0.996313	0.991377	0.993636	0.852898	0.929539	0.002849	0.002849	0.002849	0.002849	0.002849
BT_1114	0.994968	0.995362	0.985841	0.986134	0.947049	0.874532	0.195736	0.000968992	0.000968992	0.000968992	0.000968992
BT_1115	0.990501	0.965961	0.868503	0.635661	0.782997	0.511842	0.000865801	0.000865801	0.000865801	0.000865801	0.000865801
BT_1116	0.98881	0.938956	0.98671	0.953937	0.78211	0.349462	0.00179211	0.00179211	0.00179211	0.00179211	0.00179211
BT_1117	0.985963	0.985005	0.988445	0.86671	0.802252	0.00273224	0.00273224	0.00273224	0.00273224	0.00273224	0.00273224
BT_1118	0.980132	0.976119	0.929843	0.791821	0.705243	0.642818	0.126805	0.000627746	0.000627746	0.000627746	0.126805
BT_1119	0.888253	0.904001	0.900096	0.907271	0.768082	0.669267	0.000370782	0.116434	0.074898	0.000370782	0.000370782
BT_1120	0.998341	0.995692	0.990787	0.928617	0.766907	0.44391	0.420833	0.00416667	0.00416667	0.00416667	0.00416667
BT_1121	0.956441	0.934465	0.969602	0.965927	0.594343	0.125622	0.125622	0.000621891	0.000621891	0.000621891	0.000621891
BT_1122	0.976961	0.965602	0.981733	0.927385	0.504532	0.262338	0.000865801	0.000865801	0.000865801	0.000865801	0.000865801
BT_1123	0.967516	0.97799	0.954769	0.851182	0.890885	0.648894	0.00108578	0.00108578	0.00108578	0.00108578	0.219327
BT_1124	0.993065	0.995526	0.918197	0.928594	0.640223	0.798052	0.00107875	0.00107875	0.00107875	0.00107875	0.00107875
BT_1125	0.966463	0.92333	0.970245	0.924169	0.439022	0.222575	0.00131234	0.00131234	0.00131234	0.00131234	0.00131234
BT_1126	0.984915	0.979944	0.916458	0.927567	0.635647	0.415075	0.00105152	0.00105152	0.00105152	0.00105152	0.00105152
BT_1127	0.980652	0.968221	0.971942	0.974338	0.882218	0.0886264	0.356261	0.00176367	0.00176367	0.00176367	0.00176367
BT_1128	0.994215	0.98937	0.954636	0.974349	0.896361	0.233627	0.232184	0.00229885	0.00229885	0.00229885	0.00229885
BT_1129	0.995816	0.9944	0.99343	0.992215	0.972525	0.945155	0.00320513	0.00320513	0.00320513	0.00320513	0.323718
BT_1130	0.993728	0.989407	0.949538	0.948935	0.943995	0.923367	0.722085	0.00308642	0.00308642	0.00308642	0.00308642
BT_1131	0.993578	0.991341	0.994712	0.99527	0.993555	0.982793	0.836703	0.00537634	0.00537634	0.00537634	0.00537634
BT_1132	0.990207	0.981157	0.919108	0.951065	0.918596	0.823677	0.765568	0.00222222	0.00222222	0.00222222	0.448889
BT_1133	0.991281	0.995279	0.989552	0.974897	0.7351	0.180036	0.00178253	0.00178253	0.00178253	0.00178253	0.00178253
BT_1134	0.996009	0.986047	0.996864	0.971132	0.829219	0.776416	0.00262467	0.00262467	0.00262467	0.00262467	0.00262467
BT_1135	0.992645	0.991815	0.989384	0.949964	0.752279	0.554866	0.00166667	0.00166667	0.00166667	0.00166667	0.00166667
BT_1136	0.996461	0.992687	0.995301	0.991013	0.673047	0.750448	0.00469484	0.00469484	0.00469484	0.00469484	0.00469484
BT_1137	0.990588	0.9929	0.95663	0.96738	0.445693	0.355805	0.00374532	0.00374532	0.00374532	0.00374532	0.00374532
BT_1138	0.980234	0.986002	0.966259	0.850476	0.567776	0.532081	0.000809061	0.000809061	0.000809061	0.000809061	0.000809061
BT_1139	0.992207	0.992324	0.972022	0.956527	0.72864	0.551437	0.128993	0.000944287	0.000944287	0.000944287	0.000944287
BT_1140	0.996814	0.993142	0.987262	0.978086	0.915145	0.353383	0.754705	0.00250627	0.00250627	0.253133	0.00250627
[truncated: 3,705 more rows]

## Sheet: mouse 3
	time (days)
[truncated: 4,865 more rows]

[truncated: 2 more sheets: mouse 4, mouse 5]
