# Supplementary material for: Improving microbial fitness in the mammalian gut by in vivo temporal functional metagenomics
Source: Mol Syst Biol. 2015 Mar 11;11(3):788. doi: 10.15252/msb.20145866 (PMC4380924; doi:10.15252/msb.20145866)
Supplement: Supplementary file 13 — Supplementary Dataset S2 [file MSB-11-788-s013.xlsx]

## Sheet: input library
Gene	replicate 1	replicate 2
BT_0001	92.3627	64.6858
BT_0002	131.339	128.951
BT_0003	155.595	155.755
BT_0004	112.377	108.512
BT_0005	199.093	195.422
BT_0006	167.208	133.523
BT_0007	199.827	139.43
BT_0008	119.983	116.572
BT_0009	105.451	98.7477
BT_0010	114.274	120.707
BT_0011	146.698	141.667
BT_0012	194.894	215.281
BT_0013	142.423	150.102
BT_0014	119.608	113.971
BT_0015	139.92	150.849
BT_0016	176.415	182.484
BT_0017	134.599	123.36
BT_0018	141.48	138.538
BT_0019	171.919	224.871
BT_0020	131.962	151.488
BT_0021	81.1416	90.5462
BT_0022	117.53	70.8888
BT_0023	98.0112	81.6208
BT_0024	126.794	142.724
BT_0025	0	0
BT_0026	191.141	195.748
BT_0027	196.935	255.805
BT_0028	178.543	165.104
BT_0029	158.828	145.272
BT_0030	122.572	118.159
BT_0031	136.002	109.399
BT_0032	221.53	286.815
BT_0033	147.752	133.901
BT_0034	168.768	165.331
BT_0035	98.5735	415.867
BT_0036	135.226	133.274
BT_0037	139.743	124.96
BT_0038	139.003	135.761
BT_0039	130.339	128.551
BT_0040	128.853	139.365
BT_0041	67.5819	66.5425
BT_0042	24.6065	33.9274
BT_0043	0	0
BT_0044	10.1401	12.1002
BT_0045	98.5578	103.272
BT_0046	118.091	120.699
BT_0047	115.923	128.879
BT_0048	121.689	122.767
BT_0049	161.88	174.289
BT_0050	87.5256	86.1728
BT_0051	90.4204	91.3852
BT_0052	134.854	145.859
BT_0053	142.23	159.887
BT_0054	185.185	231.813
BT_0055	192.902	212.295
BT_0056	175.804	187.264
BT_0057	73.7896	115.932
BT_0058	87.8161	72.2183
BT_0059	97.1885	88.8615
BT_0060	61.7521	57.7675
BT_0061	94.571	86.133
BT_0062	66.4331	267.268
BT_0063	0	0
BT_0064	126.185	103.404
BT_0065	137.615	118.567
BT_0066	87.5666	78.5321
BT_0067	177.894	104.633
BT_0068	132.319	125.127
BT_0069	201.891	197.982
BT_0070	223.701	204.451
BT_0071	174.262	162.586
BT_0072	47.8944	87.1945
BT_0073	121.133	106.804
BT_0074	158.882	186.084
BT_0075	144.394	157.531
BT_0076	139.652	123.931
BT_0077	112.084	114.77
BT_0078	145.054	113.945
BT_0079	93.3291	58.8937
BT_0080	44.2887	200.451
BT_0081	104.006	0
BT_0082	110.424	104.362
BT_0083	79.3683	77.1558
BT_0084	105.055	106.357
BT_0085	89.7715	78.022
BT_0086	81.2586	74.5953
BT_0087	84.8743	78.1983
BT_0088	125.254	81.3296
BT_0089	149.945	117.295
BT_0090	194.704	198.392
BT_0091	140.641	157.659
BT_0092	154.553	150.532
BT_0093	166.831	144.101
BT_0094	111.96	142.336
BT_0095	80.024	64.4039
BT_0096	120.907	121.233
BT_0097	99.2881	74.2162
BT_0098	172.875	193.038
BT_0099	162.219	165.501
BT_0100	117.419	159.293
BT_0101	216.033	232.745
BT_0102	164.871	144.859
BT_0103	185.272	162.017
BT_0104	145.693	0
BT_0105	139.495	131.248
BT_0106	136.061	112.981
BT_0107	154.196	116.544
BT_0108	113.386	115.022
BT_0109	113.954	119.617
BT_0110	144.421	135.358
BT_0111	95.7889	122.072
BT_0112	151.401	136.164
BT_0113	113.177	126.964
BT_0114	107.816	103.32
BT_0115	95.7034	86.3404
BT_0116	126.337	141.909
BT_0117	88.7226	128.102
BT_0118	92.1396	100.419
BT_0119	54.1952	36.6146
BT_0120	75.7072	0
BT_0121	28.4946	11.571
BT_0122	50.0153	38.0795
BT_0123	102.806	67.883
BT_0124	111.422	95.174
BT_0125	109.348	96.043
BT_0126	128.271	121.729
BT_0127	118.735	115.515
BT_0128	130.123	116.415
BT_0129	131.336	124.025
BT_0130	118.493	114.174
BT_0131	93.5694	103.699
BT_0132	93.5804	88.6382
BT_0134	166.671	136.635
BT_0135	108.913	113.466
BT_0136	76.0974	73.2058
BT_0137	93.2326	74.7174
BT_0138	139.561	133.332
BT_0139	84.4497	75.5055
BT_0140	76.2325	67.9391
BT_0141	108.738	107.147
BT_0142	50.2109	55.4633
BT_0143	50.4923	48.6162
BT_0144	70.8826	130.023
BT_0145	101.043	100.457
BT_0146	177.939	199.308
BT_0147	125.341	117.566
BT_0148	192.909	187.789
BT_0149	150.138	154.978
BT_0150	171.368	186.38
BT_0151	66.7957	51.6635
BT_0152	81.682	86.1799
BT_0153	110.913	98.3507
BT_0154	91.9127	82.042
BT_0156	75.4676	73.7386
BT_0157	134.699	142.663
BT_0158	161.235	180.72
BT_0159	226.725	225.818
BT_0160	215.328	238.021
BT_0161	161.523	139.288
BT_0162	146.743	142.966
BT_0163	120.521	123.157
BT_0164	158.132	142.071
BT_0165	162.219	176.478
BT_0166	136.387	181.298
BT_0167	144.92	111.47
BT_0168	150.532	177.69
BT_0169	115.637	117.463
BT_0170	150.857	133.935
BT_0171	160.38	166.612
BT_0172	146.609	148.333
BT_0173	88.8531	70.1552
BT_0174	51.3548	41.0126
BT_0175	30.9175	43.1373
BT_0176	35.6541	23.0962
BT_0177	67.6051	70.6721
BT_0178	66.7731	94.317
BT_0180	118.315	108.116
BT_0181	80.4995	49.1108
BT_0182	58.5904	50.3962
BT_0183	27.834	22.9222
BT_0184	79.168	81.2719
BT_0185	118.065	116.182
BT_0186	64.1451	65.0076
BT_0187	100.349	95.8851
BT_0188	92.268	100.764
BT_0189	100.02	109.899
BT_0190	99.2211	84.3613
BT_0191	72.7572	50.9381
BT_0192	99.4521	96.0454
BT_0193	90.6988	94.1292
BT_0194	130.723	129.454
BT_0195	110.507	99.4274
BT_0196	80.4324	89.623
BT_0197	83.9805	71.0353
BT_0198	115.023	141.022
BT_0199	165.394	166.003
BT_0202	123.259	108.511
BT_0203	113.584	108.448
BT_0204	188.838	195.686
BT_0206	97.3008	94.4923
BT_0207	70.2911	60.6741
BT_0208	118.66	82.4083
BT_0209	126.84	131.026
BT_0210	146.962	143.625
BT_0211	119.97	126.28
BT_0212	137.081	126.389
BT_0213	170.285	198.767
BT_0214	151.062	144.432
BT_0215	221.485	239.835
BT_0216	180.934	152.266
BT_0217	112.532	107.713
BT_0218	95.8807	77.0664
BT_0219	123.968	177.69
BT_0220	86.6487	279.03
BT_0221	173.772	168.181
BT_0222	118.745	130.032
BT_0223	86.6421	77.7576
BT_0224	86.3559	95.3561
BT_0225	130.774	121.599
BT_0226	175.279	197.112
BT_0227	145.82	151.257
BT_0228	160.932	187.192
BT_0229	215.249	211.024
BT_0230	189.909	182.618
BT_0231	128.767	86.1905
BT_0232	201.484	184.923
BT_0233	137.051	139.088
BT_0234	194.932	191.027
BT_0235	151.853	178.251
BT_0236	115.268	112.201
BT_0237	119.663	98.9464
BT_0238	96.4751	86.267
BT_0239	160.865	166.064
BT_0240	126.102	112.599
BT_0241	139.307	141.994
BT_0242	146.866	134.322
BT_0243	89.8224	83.2241
BT_0244	84.5679	75.7615
BT_0245	92.083	83.7177
BT_0246	127.601	107.016
BT_0247	116.284	79.9021
BT_0248	140.125	129.227
BT_0249	94.4295	94.9321
BT_0250	115.21	109.461
BT_0251	164.418	103.323
BT_0252	156.115	163.671
BT_0253	157.877	148.32
BT_0254	130.013	113.42
BT_0255	128.477	161.596
BT_0256	206.233	196.517
BT_0257	137.33	148.586
BT_0258	184.001	182.462
BT_0259	150.642	176.603
BT_0260	163.597	153.625
BT_0261	128.226	57.8548
BT_0262	191.201	192.704
BT_0263	147.807	136.065
BT_0264	108.171	101.98
BT_0265	157.192	142.225
BT_0266	144.812	154.592
BT_0267	115.174	109.305
BT_0268	126.179	113.175
BT_0269	131.735	129.391
BT_0270	216.886	217.25
BT_0271	178.733	199.032
BT_0272	132.384	141.768
BT_0273	145.14	158.019
BT_0274	113.691	91.9277
BT_0275	118.317	126.395
BT_0276	66.501	59.832
BT_0277	9.68156	5.99848
BT_0278	11.3433	6.83669
BT_0279	61.5703	60.0899
BT_0280	172.199	163.086
BT_0281	159.945	177.076
BT_0282	168.896	204.904
BT_0283	0	279.03
BT_0284	149.167	141.174
BT_0285	133.171	112.059
BT_0286	155.732	116.405
BT_0287	119.785	111.57
BT_0288	105.542	94.1135
BT_0289	158.68	160.25
BT_0290	162.396	148.593
BT_0291	124.746	121.304
BT_0292	136.131	134.003
BT_0293	87.7816	89.9733
BT_0294	146.976	142.565
BT_0295	163.937	157.4
BT_0296	145.881	117.148
BT_0297	24.5641	19.2881
BT_0298	32.1964	23.7358
BT_0299	88.2551	79.9503
BT_0300	102.922	111.893
BT_0301	105.765	119.915
BT_0302	76.8666	68.7954
BT_0303	73.5052	64.0215
BT_0304	48.3207	44.5551
BT_0305	65.1082	57.6846
BT_0306	35.0417	30.8163
BT_0307	96.7034	91.0536
BT_0308	172.074	151.052
BT_0309	171.779	174.04
BT_0310	125.267	133.141
BT_0311	101.537	91.185
BT_0312	81.5745	72.9597
BT_0313	59.8186	46.7415
BT_0315	131.954	110.045
BT_0316	95.8169	95.6215
BT_0317	138.808	133.603
BT_0318	130.879	134.323
BT_0319	134.247	148.604
BT_0320	130.274	115.762
BT_0321	116.028	111.848
BT_0322	119.908	94.1773
BT_0323	121.474	112.314
BT_0324	151.517	129.447
BT_0325	87.5876	67.4046
BT_0326	132.76	106.28
BT_0327	166.065	163.334
BT_0328	179.015	184.356
BT_0329	121.851	116.865
BT_0330	115.011	112.808
BT_0331	150.302	151.205
BT_0332	0	0
BT_0333	246.195	361.438
BT_0334	293.539	331.002
BT_0335	160.525	151.264
BT_0336	130.678	122.321
BT_0337	197.663	189.022
BT_0338	148.524	136.235
BT_0339	148.293	126.083
BT_0340	125.819	117.444
BT_0341	139.52	136.111
BT_0342	154.544	157.842
BT_0343	171.883	177.896
BT_0344	132.597	119.344
BT_0345	106.108	106.83
BT_0346	59.7646	59.0439
BT_0347	107.737	83.1865
BT_0348	142.039	101.928
BT_0349	147.259	135.092
BT_0350	118.765	101.733
BT_0351	126.362	118.179
BT_0352	128.716	148.525
BT_0354	92.3199	89.1648
BT_0355	139.506	130.852
BT_0356	147.129	141.947
BT_0357	329.844	320.497
BT_0358	291.062	405.711
BT_0359	156.285	179.884
BT_0360	171.541	140.556
BT_0361	127.822	133.221
BT_0362	114.238	104.924
BT_0363	117.546	109.535
BT_0364	91.1572	75.6904
BT_0365	131.515	130.884
BT_0366	148.453	141.577
BT_0367	107.061	75.0424
BT_0368	99.7397	87.5868
BT_0369	166.943	137.073
BT_0370	183.554	158.473
BT_0371	241.478	230.057
BT_0372	148.785	148.282
BT_0373	110.879	126.654
BT_0374	40.17	29.977
BT_0375	43.9747	30.6533
BT_0376	34.4202	26.3207
BT_0377	54.6981	59.8084
BT_0378	63.2987	60.9802
BT_0379	88.1818	75.1726
BT_0380	103.112	105.357
BT_0381	65.0239	51.0968
BT_0382	106.901	99.7867
BT_0383	135.87	125.324
BT_0384	150.629	151.056
BT_0385	108.173	122.516
BT_0386	112.763	117.453
BT_0387	101.09	102.096
BT_0388	100.503	105.891
BT_0389	109.55	102.795
BT_0390	101.057	101.88
BT_0391	136.401	133.63
BT_0392	131.353	136.944
BT_0393	153.813	161.772
BT_0394	178.677	177.375
BT_0395	116.619	72.2877
BT_0396	159.561	192.928
BT_0397	87.702	92.4392
BT_0398	156.473	166.99
BT_0399	97.3569	99.4042
BT_0400	116.889	103.202
BT_0401	70.3323	0
BT_0402	140.125	81.2282
BT_0403	186.302	176.893
BT_0404	130.166	118.389
BT_0405	158.017	179.425
BT_0406	84.0876	75.2774
BT_0407	85.0859	99.6807
BT_0408	125.424	76.9546
BT_0409	98.4218	87.918
BT_0410	116.898	94.9992
BT_0411	85.3846	93.9757
BT_0412	129.195	117.674
BT_0413	117.069	118.748
BT_0414	114.075	109.465
BT_0416	55.9781	46.2062
BT_0417	63.0214	55.1516
BT_0418	126.803	106.59
BT_0419	150.468	166.553
BT_0421	81.6034	72.4952
BT_0426	74.7435	69.7672
BT_0427	107.708	102.692
BT_0428	109.919	107.837
BT_0429	145.512	112.375
BT_0430	149.008	114.791
BT_0431	170.124	122.837
BT_0432	114.112	99.2437
BT_0433	62.9039	64.3228
BT_0434	58.1738	68.4295
BT_0435	67.6956	66.4471
BT_0436	74.9205	56.875
BT_0437	85.7766	68.6405
BT_0438	23.1101	22.3295
BT_0439	97.8195	90.7212
BT_0440	115.907	111.757
BT_0441	126.46	121.338
BT_0442	111.886	96.4428
BT_0443	100.773	95.6028
BT_0444	136.674	139.264
BT_0445	113.797	100.177
BT_0446	108.279	95.3535
BT_0447	87.2341	74.5598
BT_0448	81.1166	82.1076
BT_0449	117.226	114.169
BT_0450	171.751	172.801
BT_0451	112.094	102.441
BT_0452	101.588	107.199
BT_0453	30.097	25.3585
BT_0454	20.9121	12.4491
BT_0455	84.4378	84.9387
BT_0456	62.6569	44.7026
BT_0457	52.2015	45.5079
BT_0458	113.846	120.041
BT_0459	121.445	120.854
BT_0460	103.869	84.5688
BT_0461	123.83	105.751
BT_0462	130.272	129.045
BT_0463	147.07	149.834
BT_0464	129.891	156.155
BT_0465	157.87	163.371
BT_0466	138.69	132.958
BT_0467	105.215	98.8733
BT_0468	101.256	99.2164
BT_0469	103.746	108.588
BT_0470	122.895	119.958
BT_0471	128.62	132.548
BT_0472	147.635	135.52
BT_0473	134.96	155.088
BT_0474	135.503	147.754
BT_0475	103.29	110.87
BT_0476	90.8326	104.983
BT_0477	89.363	79.039
BT_0478	78.097	76.6755
BT_0479	113.726	114.816
BT_0480	135.707	140.226
BT_0481	107.073	126.051
BT_0482	133.242	122.873
BT_0483	140.017	134.835
BT_0484	124.617	110.817
BT_0485	159.216	219.564
BT_0486	92.2202	75.7123
BT_0487	74.7204	57.5227
BT_0488	55.2259	49.0408
BT_0489	81.5982	96.9711
BT_0490	105.456	147.789
BT_0491	92.9475	109.124
BT_0492	108.856	121.908
BT_0493	107.348	111.131
BT_0494	88.3116	81.8448
BT_0495	90.3396	70.3716
BT_0496	147.586	135.594
BT_0497	155.675	173.03
BT_0498	208.58	202.465
BT_0499	189.312	190.793
BT_0500	140.526	152.145
BT_0501	223.564	132.573
BT_0502	161.897	136.013
BT_0503	236.089	135.821
BT_0504	162.328	142.975
BT_0505	127.974	149.366
BT_0506	125.284	130.008
BT_0507	176.992	174.758
BT_0508	122.026	118.337
BT_0509	102.894	99.0678
BT_0510	128.879	112.657
BT_0511	148.225	146.972
BT_0512	153.856	190.102
BT_0513	127.972	120.402
BT_0514	118.086	124.275
BT_0515	157.573	156.782
BT_0516	174.58	106.551
BT_0517	159.598	148.453
BT_0518	164.666	173.879
BT_0519	174.377	187.173
BT_0520	145.623	153.719
BT_0521	172.234	175.127
BT_0522	169.841	159.569
BT_0523	127.347	114.348
BT_0524	108.101	56.5067
BT_0525	113.852	106.88
BT_0526	121.596	122.712
BT_0528	94.8298	104.262
BT_0530	107.529	93.7026
BT_0531	103.138	69.6009
BT_0532	120.573	106.886
BT_0533	146.703	149.205
BT_0534	85.8256	267.559
BT_0535	126.938	111.87
BT_0536	88.4898	90.1576
BT_0537	169.689	175.038
BT_0538	86.6487	0
BT_0539	141.337	127.775
BT_0540	102.134	85.7142
BT_0541	115.257	106.023
BT_0542	153.03	149.464
BT_0543	116.619	99.1262
BT_0544	67.144	60.0256
BT_0545	43.7119	23.9483
BT_0546	17.2541	18.7602
BT_0547	44.4819	35.9893
BT_0549	175.437	85.8718
BT_0550	102.373	89.4797
BT_0552	31.8758	32.5625
BT_0553	117.398	109.989
BT_0554	53.2146	44.4117
BT_0555	74.1033	67.9137
BT_0556	113.952	94.8484
BT_0557	109.158	93.7386
BT_0558	38.3909	26.5237
BT_0559	98.7737	99.0532
BT_0560	87.9089	75.1192
BT_0561	61.4788	65.1392
BT_0562	33.6497	30.1726
BT_0563	17.0761	10.7538
BT_0564	4.88147	4.30551
BT_0565	4.55817	13.2908
BT_0566	34.2687	40.4409
BT_0567	56.5786	72.8442
BT_0568	108.787	81.9228
BT_0569	127.2	112.657
BT_0570	127.602	109.392
BT_0571	147.939	93.8734
BT_0572	74.285	54.8064
BT_0573	123.854	110.451
BT_0574	53.6656	55.5072
BT_0575	120.063	50.563
BT_0576	81.4788	74.2977
BT_0577	127.081	126.899
BT_0578	140.189	131.917
BT_0579	61.3356	49.7665
BT_0580	123.094	123.423
BT_0581	245.234	230.221
BT_0582	338.725	373.686
BT_0583	145.358	141.696
BT_0584	111.244	107.584
BT_0585	97.4261	105.843
BT_0586	136.732	144.021
BT_0587	113.134	104.955
BT_0588	105.014	85.9171
BT_0589	77.4264	62.9604
BT_0591	102.252	99.6937
BT_0592	110.212	97.3795
BT_0593	112.425	113.013
BT_0594	132.347	154.428
BT_0595	146.522	167.598
BT_0596	177.217	136.304
BT_0597	181.349	133.935
BT_0598	82.9402	87.1145
BT_0599	66.8497	67.4421
BT_0600	131.164	138.337
BT_0601	150.033	133.868
BT_0602	196.322	164.386
BT_0603	139.873	136.282
BT_0604	107.457	121.892
BT_0605	85.364	96.6562
BT_0606	101.016	93.1869
BT_0607	116.502	105.425
BT_0608	101.289	91.7499
BT_0609	75.6105	59.547
BT_0610	92.886	84.1302
BT_0611	91.7637	104.611
BT_0612	115.81	103.657
BT_0613	83.5904	84.7934
BT_0614	130.1	108.328
BT_0615	129.755	131.314
BT_0616	116.07	160.505
BT_0617	114.248	94.5906
BT_0618	88.8381	82.0305
BT_0619	121.044	110.443
BT_0620	72.9814	58.0841
BT_0621	122.248	107.769
BT_0622	77.3411	63.3426
BT_0623	131.309	122.595
BT_0624	135.596	154.619
BT_0625	124.656	119.841
BT_0627	52.1915	40.8487
BT_0628	157.475	163.583
BT_0629	109.281	94.2577
BT_0630	140.334	150.847
BT_0631	143.471	148.299
BT_0632	131.549	117.361
BT_0633	129.701	118.262
BT_0634	114.89	110.305
BT_0635	173.462	211.444
BT_0636	112.803	110.839
BT_0637	101.251	107.147
BT_0638	162.471	182.744
BT_0639	176.393	213.951
BT_0640	143.356	132.127
BT_0641	178.549	162.546
BT_0642	156.214	128.613
BT_0643	169.51	146.963
BT_0644	143.012	137.067
BT_0645	138.404	127.041
BT_0646	165.595	159.316
BT_0647	92.3069	98.8873
BT_0648	141.47	137.259
BT_0650	123.688	148.282
BT_0653	0	243.667
BT_0654	68.1513	65.5687
BT_0655	82.908	69.7851
BT_0656	141.409	133.516
BT_0657	83.6705	74.5861
BT_0658	69.8957	70.4755
BT_0659	114.467	111.504
BT_0660	106.861	109.507
BT_0661	64.8381	57.8336
BT_0662	107.179	106.921
BT_0663	94.2591	83.88
BT_0664	70.945	69.1179
BT_0665	89.762	70.966
BT_0666	85.0044	90.4547
BT_0667	125.376	113.965
BT_0668	115.992	116.073
BT_0669	108.691	109.549
BT_0670	89.6852	97.1419
BT_0671	66.1144	65.6436
BT_0672	78.322	75.2586
BT_0673	107.045	99.3443
BT_0674	113.579	104.288
BT_0675	147.281	155.689
BT_0676	139.519	142.859
BT_0677	139.784	136.23
BT_0678	118.505	92.8344
BT_0679	121.529	107.24
BT_0680	93.888	89.659
BT_0681	83.9843	82.5015
BT_0682	47.9776	28.0005
BT_0683	67.1853	57.965
BT_0684	140.478	108.594
BT_0686	98.1652	99.0624
BT_0687	124.827	123.856
BT_0688	133.56	122.884
BT_0689	123.645	115.691
BT_0690	124.762	125.984
BT_0691	157.559	157.181
BT_0692	159.966	184.794
BT_0693	116.48	115.731
BT_0694	75.6822	85.6089
BT_0695	132.804	134.787
BT_0696	99.0828	99.7969
BT_0697	114.524	115.582
BT_0699	111.907	93.937
BT_0700	155.178	119.934
BT_0701	138.175	121.338
BT_0702	112.661	116.48
BT_0703	134.711	89.6653
BT_0705	71.0854	78.0865
BT_0706	88.3105	96.4485
BT_0707	111.584	104.612
BT_0708	23.6212	61.3436
BT_0709	147.212	146.032
BT_0710	181.609	182.077
BT_0711	107.191	89.8882
BT_0712	86.611	81.7915
BT_0713	76.4635	68.2696
BT_0714	77.0762	62.9476
BT_0715	90.0938	135.499
BT_0716	71.5854	51.8544
BT_0717	60.3115	50.0875
BT_0718	79.5053	73.8828
BT_0719	98.9803	90.4648
BT_0720	149.387	144.395
BT_0721	91.5044	78.0012
BT_0722	148.79	137.251
BT_0723	235.352	126.256
BT_0724	22.1444	0
BT_0725	117.646	139.039
BT_0726	0	0
BT_0727	149.373	167.191
BT_0728	141.078	132.57
BT_0729	147.842	126.13
BT_0730	105.304	107.941
BT_0731	56.1129	52.6979
BT_0732	14.7856	14.0951
BT_0733	49.3303	44.4635
BT_0734	135.126	124.179
BT_0735	139.372	125.904
BT_0736	131.628	108.231
BT_0737	143.022	112.931
BT_0739	111.846	107.741
BT_0740	131.763	144.287
BT_0741	118.545	106.593
BT_0743	106.348	101.915
BT_0744	63.0994	53.7241
BT_0745	49.4339	40.0599
BT_0746	37.4641	22.8575
BT_0747	65.6433	65.6086
BT_0748	114.02	100.072
BT_0749	113.258	94.973
BT_0750	81.9615	70.1839
BT_0751	112.71	100.755
BT_0752	193.364	181.474
BT_0753	117.049	95.4809
BT_0754	77.8014	71.7612
BT_0755	79.7272	65.7972
BT_0756	94.5587	77.0676
BT_0757	90.6818	96.3054
BT_0758	101.54	89.2555
BT_0759	122.092	0
BT_0760	111.657	91.2638
BT_0761	117.822	124.044
BT_0762	346.595	0
BT_0763	115.909	119.329
BT_0764	95.9013	87.5052
BT_0765	96.8837	80.3666
BT_0766	117.166	122.134
BT_0767	123.804	118.61
BT_0768	144.929	131.049
BT_0769	124.713	108.379
BT_0770	81.1448	92.4392
BT_0771	99.3222	99.5867
BT_0772	125.186	134.322
BT_0773	148.466	143.612
BT_0774	149.223	170.001
BT_0775	161.117	137.179
BT_0776	111.988	121.833
BT_0777	107.908	121.049
BT_0778	110.822	120.142
BT_0779	174.813	177.196
BT_0780	190.056	173.403
BT_0781	135.798	123.41
BT_0782	131.431	311.9
BT_0783	72.8466	0
BT_0784	149.601	143.135
BT_0785	119.684	124.641
BT_0786	84.9527	105.15
BT_0787	53.1315	57.8737
BT_0788	66.1515	70.2664
BT_0789	130.446	118.314
BT_0790	153.856	152.744
BT_0791	155.418	159.78
BT_0792	119.522	106.234
BT_0793	80.1653	83.7028
BT_0795	85.0229	76.4329
BT_0796	73.5956	72.8336
BT_0797	23.7455	34.7129
BT_0798	86.5225	117.505
BT_0799	91.7149	113.331
BT_0800	141.15	183.883
BT_0801	76.048	109.124
BT_0802	114.226	116.107
BT_0803	160.153	149.726
BT_0804	163.549	139.479
BT_0805	185.391	178.479
BT_0807	47.1159	27.4769
BT_0808	58.8284	55.0963
BT_0809	59.2164	51.7382
BT_0810	50.8649	25.3733
BT_0811	36.2509	34.8978
BT_0812	2.95899	0
BT_0813	30.1379	22.8587
BT_0814	96.0967	78.1045
BT_0815	92.8904	75.6103
BT_0816	151.091	90.5075
BT_0817	68.5535	46.1281
BT_0818	125.335	124.688
BT_0819	219.896	320.497
BT_0820	126.353	122.335
BT_0821	126.588	134.045
BT_0822	145.521	113.637
BT_0823	103.438	100.757
BT_0824	134.606	115.076
BT_0825	113.878	100.969
BT_0826	94.4206	95.5634
BT_0827	115.072	107.995
BT_0828	137.762	131.999
BT_0829	91.1616	75.1248
BT_0830	137.449	141.297
BT_0831	110.954	105.968
BT_0832	134.606	114.717
BT_0833	85.8907	77.3452
BT_0834	132.444	110.365
BT_0835	124.695	111.255
BT_0836	101.51	124.733
BT_0837	142.84	139.528
BT_0838	116.387	103.181
BT_0839	119.544	92.4883
BT_0840	128.644	151.709
BT_0841	80.5111	89.9632
BT_0842	0	0
BT_0843	93.6684	85.5296
BT_0844	59.9945	45.1081
BT_0845	123.049	128.493
BT_0846	113.954	122.939
BT_0847	52.0032	169.308
BT_0848	0	205.329
BT_0849	80.5922	94.5184
BT_0850	106.859	146.457
BT_0851	116.263	115.759
BT_0852	101.79	133.535
BT_0853	101.488	81.9489
BT_0854	156.01	0
BT_0855	96.8315	96.1394
BT_0856	119.614	95.2173
BT_0857	131.898	100.707
BT_0858	91.5306	76.3312
BT_0859	90.1874	83.0714
BT_0860	111.048	101.882
BT_0861	120.897	117.088
BT_0862	92.9895	92.4217
BT_0863	101.999	93.0372
BT_0864	86.3435	77.5619
BT_0865	155.495	173.327
BT_0866	147.885	144.613
BT_0867	140.567	131.944
BT_0868	130.6	123.24
BT_0869	90.0335	63.7088
BT_0870	64.5619	47.6967
BT_0871	5.55473	4.90948
BT_0873	127.939	107.928
BT_0874	152.18	143.113
BT_0875	106.262	93.6571
BT_0876	141.226	118.898
BT_0877	162.468	143.669
BT_0878	128.352	125.744
BT_0879	156.18	160.971
BT_0880	133.907	174.816
BT_0881	149.484	206.109
BT_0882	142.596	147.473
BT_0883	109.7	97.4006
BT_0884	126.33	107.999
BT_0885	80.8426	61.9533
BT_0886	74.7585	69.7028
BT_0887	111.22	115.998
BT_0888	105.703	84.0404
BT_0889	108.301	95.1387
BT_0890	45.4022	16.4043
BT_0891	45.3818	36.9778
BT_0892	71.0999	50.0772
BT_0894	125.857	120.629
BT_0895	124.153	118.502
BT_0896	141.615	126.012
BT_0897	133.135	124.412
BT_0898	109.219	103.996
BT_0899	154.786	148.443
BT_0900	85.6793	67.2829
BT_0901	82.7317	78.5864
BT_0902	57.0861	86.6418
BT_0903	79.2391	82.3114
BT_0904	91.9698	87.722
BT_0905	78.2218	62.7308
BT_0906	91.6146	89.5447
BT_0907	119.186	139.442
BT_0908	88.6921	83.5312
BT_0909	66.1242	71.5788
BT_0910	70.0866	46.8559
BT_0911	57.9932	62.9856
BT_0912	94.4825	87.1512
BT_0913	57.5338	44.7779
BT_0914	36.5736	29.3723
BT_0917	122.553	103.667
BT_0918	307.067	386.262
BT_0919	142.695	209.864
BT_0920	124.641	110.496
BT_0921	122.931	114.566
BT_0922	11.1916	10.1512
BT_0923	23.3111	36.203
BT_0924	63.5999	57.7688
BT_0925	75.1196	70.8845
BT_0926	87.5813	73.7596
BT_0927	142.989	133.819
BT_0928	124.614	158.671
BT_0929	123.587	104.414
BT_0930	114.042	365.5
BT_0931	172.794	147.989
BT_0932	109.589	98.0789
BT_0933	259.946	279.03
BT_0934	83.9502	110.271
BT_0935	28.5503	0
BT_0936	158.678	124.164
BT_0937	47.8944	69.7556
BT_0938	106.357	119.617
BT_0939	61.5786	17.4389
BT_0940	77.2992	73.9837
BT_0941	250.031	394.117
BT_0942	161.877	150.392
BT_0943	193.592	193.43
BT_0944	84.7037	67.9105
BT_0945	165.397	171.691
BT_0946	98.6242	112.795
BT_0947	112.043	104.872
BT_0948	124.381	133.14
BT_0949	77.7457	180.719
BT_0950	183.366	186.938
BT_0951	136.454	160.675
BT_0952	188.6	185.747
BT_0953	154.612	164.419
BT_0954	78.8802	68.2765
BT_0955	62.3596	52.7233
BT_0956	67.9844	49.2255
BT_0957	111.198	96.3919
BT_0958	142.167	128.656
BT_0959	155.761	135.38
BT_0960	143.051	126.076
BT_0961	99.3147	90.411
BT_0962	145.097	142.815
BT_0963	151.804	154.812
BT_0964	137.691	130.284
BT_0965	93.8236	88.9896
BT_0966	41.8517	38.323
BT_0967	31.6041	0
BT_0968	78.0433	64.6937
BT_0969	123.821	122.216
BT_0970	143.067	147.935
BT_0971	161.8	186.426
BT_0972	141.775	139.63
BT_0973	166.104	161.485
BT_0974	125.891	131.943
BT_0975	146.09	155.815
BT_0976	157.483	168.089
BT_0977	184.736	122.072
BT_0978	102.883	81.6626
BT_0979	93.7315	76.4424
BT_0980	115.452	114.865
BT_0981	132.612	122.476
BT_0982	212.104	261.584
BT_0983	143.172	132.177
BT_0984	83.632	68.6134
BT_0985	76.23	69.4204
BT_0986	139.301	118.586
BT_0987	168.997	173.955
BT_0988	141.085	138.976
BT_0989	171.636	164.08
BT_0990	176.491	190.789
BT_0991	142.67	128.544
BT_0992	84.8205	71.5891
BT_0993	85.5238	74.5203
BT_0994	202.042	178.369
BT_0995	180.431	196.942
BT_0996	145.191	144.004
BT_0997	166.18	157.107
BT_0998	211.377	275.734
BT_0999	130.938	139.886
BT_1000	133.123	140.785
BT_1001	100.572	93.3546
BT_1002	59.233	53.4143
BT_1003	93.1123	81.6155
BT_1004	112.576	122.891
BT_1005	222.231	255.943
BT_1006	179.193	177.013
BT_1007	159.023	154.391
BT_1008	154.168	130.157
BT_1009	172.233	167.171
BT_1010	164.6	164.775
BT_1011	129.062	116.299
BT_1012	124.867	106.057
BT_1013	110.771	100.463
BT_1014	175.002	203.593
BT_1015	149.84	169.02
BT_1016	154.873	155.532
BT_1017	110.046	109.831
BT_1018	81.779	80.7243
BT_1019	46.9052	34.5856
BT_1020	56.5587	49.9004
BT_1021	136.861	115.647
BT_1022	99.8113	104.919
BT_1023	126.233	111.115
BT_1024	97.024	97.4895
BT_1025	61.2447	56.7892
BT_1026	50.5413	56.8566
BT_1027	86.6487	0
BT_1028	90.558	97.8776
BT_1029	104.844	106.582
BT_1030	115.3	130.242
BT_1031	23.0929	22.1626
BT_1032	63.0032	69.4758
BT_1033	155.004	139.691
BT_1034	152.297	149.501
BT_1035	101.111	96.4899
BT_1036	36.8773	32.8035
BT_1037	15.6611	11.8845
BT_1038	56.5826	58.1935
BT_1039	110.983	99.4983
BT_1040	136.728	127.866
BT_1041	124.152	97.4631
BT_1042	126.241	120.446
BT_1043	16.5854	11.3561
BT_1044	65.7737	64.2221
BT_1045	132.451	137.281
BT_1046	89.5986	82.5055
BT_1047	72.8035	67.0061
BT_1048	111.193	98.2668
BT_1049	80.0716	78.5339
BT_1050	80.0745	83.3838
BT_1051	115.189	120.762
BT_1052	131.887	132.998
BT_1053	191.812	136.396
BT_1054	137.475	124.501
BT_1055	153.49	142.096
BT_1056	161.084	167.451
BT_1057	120.572	95.4339
BT_1058	155.243	153.326
BT_1059	169.628	169.084
BT_1060	167.598	156.415
BT_1061	120.052	110.962
BT_1062	107.146	100.023
BT_1063	145.572	143.696
BT_1064	77.675	89.5711
BT_1065	102.085	100.093
BT_1066	78.1262	68.8634
BT_1067	111.951	101.629
BT_1068	181.917	146.981
BT_1069	107.608	95.4217
BT_1070	169.62	169.109
BT_1071	137.852	155.443
BT_1072	156.528	166.939
BT_1073	172.412	177.126
BT_1074	133.605	112.476
BT_1075	136.359	149.525
BT_1076	118.806	84.086
BT_1077	134.922	141.815
BT_1078	136.489	127.313
BT_1079	126.962	120.42
BT_1080	85.4298	85.7373
BT_1082	10.734	11.4625
BT_1084	62.2239	38.5871
BT_1085	103.422	80.2456
BT_1086	136.652	120.995
BT_1087	137.589	119.322
BT_1088	91.2033	82.8743
BT_1089	99.2686	94.7324
BT_1090	121.372	96.8374
BT_1091	137.676	115.239
BT_1092	147.381	119.617
BT_1093	211.573	203.314
BT_1094	159.028	80.0057
BT_1095	146.256	132.31
BT_1096	201.424	201.914
BT_1097	160.074	129.443
BT_1099	110.828	110.234
BT_1100	153.401	139.346
BT_1101	170.627	171.613
BT_1103	192.047	159.652
BT_1104	117.578	113.202
BT_1106	148.861	149.692
BT_1107	148.078	158.218
BT_1108	159.993	165.09
BT_1109	253.647	246.054
BT_1110	501.696	153.909
BT_1111	205.427	90.8112
BT_1112	112.456	112.538
BT_1113	150.212	178.031
BT_1114	114.626	96.9233
BT_1115	93.4661	83.5069
BT_1116	71.4409	72.9242
BT_1117	66.3017	37.6711
BT_1118	76.0619	62.231
BT_1119	138.698	136.039
BT_1120	64.1675	72.9418
BT_1121	134.16	123.049
BT_1122	134.81	125.893
BT_1123	157.967	173.649
BT_1124	159.337	139.848
BT_1125	92.6844	83.2259
BT_1126	108.668	98.4077
BT_1127	89.5802	91.1673
BT_1128	95.7991	73.8049
BT_1129	123.561	184.084
BT_1130	122.369	118.131
BT_1131	86.6487	0
BT_1132	100.743	90.7807
BT_1133	185.384	200.35
BT_1134	272.508	230.806
BT_1135	239.758	200.828
BT_1136	221.444	66.8171
BT_1137	70.304	135.473
BT_1138	151.592	92.2928
BT_1139	201.139	200.582
BT_1140	189.067	201.944
BT_1141	181.881	190.071
BT_1142	154.014	161.351
BT_1143	266.099	121.833
BT_1144	157.954	177.358
BT_1146	121.702	107.265
BT_1147	140.304	130.49
BT_1148	90.5881	91.1712
BT_1149	72.6123	63.9145
BT_1150	94.0006	116.789
BT_1151	146.959	141.139
BT_1152	163.664	148.966
BT_1153	187.969	186.67
BT_1154	149.195	120.778
BT_1155	105.399	90.5897
BT_1156	92.0138	92.8465
BT_1157	95.1959	57.2211
BT_1158	79.7918	77.3382
BT_1159	70.1536	61.9777
BT_1160	88.9005	84.979
BT_1161	84.7502	80.5961
BT_1162	15.2692	11.3552
BT_1163	60.4694	50.3993
BT_1164	117.408	127.252
BT_1165	54.2758	40.1311
BT_1166	12.4547	4.47871
BT_1167	69.1567	65.517
BT_1168	93.3825	94.1518
BT_1169	131.37	117.858
BT_1170	174.181	316.165
BT_1171	175.092	172.612
BT_1172	101.026	95.0946
BT_1173	129.817	107.467
BT_1174	133.404	118.562
BT_1175	113.72	108.9
BT_1176	113.025	105.225
BT_1177	144.183	155.875
BT_1178	175.136	176.317
BT_1179	155.087	146.717
BT_1180	178.728	175.554
BT_1181	166.538	173.957
BT_1182	150.239	159.866
BT_1183	124.725	122.4
BT_1184	117.405	136.947
BT_1185	167.374	158.904
BT_1186	150.011	156.284
BT_1187	165.863	166.105
BT_1188	224.427	258.868
BT_1189	133.324	125.269
BT_1190	146.198	134.993
BT_1191	144.352	150.879
BT_1192	101.15	101.379
BT_1193	88.4074	71.403
BT_1194	89.5858	74.2419
BT_1196	127.64	125.394
BT_1197	110.464	116.356
BT_1198	181.429	208.364
BT_1199	149.36	157.988
BT_1200	141.948	117.43
BT_1201	140.243	112.042
BT_1202	124.486	99.658
BT_1203	151	114.443
BT_1204	139.898	117.627
BT_1205	113.945	92.5469
BT_1206	146.47	209.873
BT_1207	142.164	145.061
BT_1208	124.794	129.141
BT_1209	134.552	131.186
BT_1210	138.626	132.767
BT_1211	248.481	106.674
BT_1212	130.05	128.712
BT_1213	112.221	108.603
BT_1214	81.455	70.8845
BT_1215	99.8192	93.4809
BT_1216	169.728	171.642
BT_1217	150.816	106.609
BT_1218	138.47	135.261
BT_1219	122.487	121.149
BT_1220	79.7681	72.2056
BT_1221	66.7401	62.4026
BT_1222	75.098	58.4242
BT_1223	143.466	112.25
BT_1224	169.478	156.189
BT_1225	161.297	166.345
BT_1226	156.331	155.899
BT_1227	128.932	133.777
BT_1228	122.755	108.192
BT_1229	96.6693	94.6397
BT_1230	131.31	109.009
BT_1231	164.289	0
BT_1232	228.868	0
BT_1233	167.016	178.319
BT_1234	155.547	163.957
BT_1235	155.279	159.557
BT_1236	132.92	136.345
BT_1237	151.557	144.577
BT_1238	137.29	137.872
BT_1239	176.344	201.633
BT_1240	142.833	137.818
BT_1241	75.9855	69.4258
BT_1242	124.647	110.612
BT_1243	56.6538	48.3844
BT_1244	50.3841	43.1281
BT_1245	194.998	244.672
BT_1246	118.468	137.258
BT_1247	139.176	136.637
BT_1248	152.422	162.353
BT_1249	166.333	165.029
BT_1250	153.367	168.248
BT_1251	212.612	228.405
BT_1252	194.968	166.757
BT_1253	89.2575	85.8718
BT_1254	87.2286	82.7042
BT_1255	36.9482	65.3985
BT_1256	27.0365	101.14
BT_1257	54.1532	68.2164
BT_1258	87.5461	83.6905
BT_1259	135.53	142.023
BT_1260	169.736	164.091
BT_1261	169.02	179.629
BT_1262	134.201	164.893
BT_1263	178.225	211.827
BT_1264	151.682	143.157
BT_1265	120.793	102.55
BT_1266	111.468	102.468
BT_1267	93.8822	90.3533
BT_1268	107.015	101.195
BT_1269	137.289	135.177
BT_1270	170.943	173.396
BT_1272	224.002	229.245
BT_1274	123.569	120.876
BT_1275	136.076	143.285
BT_1276	161.488	146.899
BT_1277	208.566	225.518
BT_1278	176.084	199.901
BT_1279	157.052	179.243
BT_1280	161.775	166.682
BT_1281	172.895	110.542
BT_1282	123.977	119.353
BT_1283	110.779	124.562
BT_1284	143.628	139.943
BT_1285	146.793	161.091
BT_1286	95.426	92.237
BT_1287	59.4528	57.7086
BT_1288	100.359	93.2445
BT_1289	75.2179	73.066
BT_1290	58.6299	49.3037
BT_1291	19.14	16.3996
BT_1292	53.6423	46.884
BT_1293	81.1997	65.2106
BT_1294	74.5255	55.9133
BT_1295	90.6079	90.9179
BT_1296	88.4448	91.4656
BT_1297	90.5786	67.9787
BT_1298	107.23	94.8696
BT_1299	148.954	143.541
BT_1300	157.465	176.772
BT_1301	127.539	122.799
BT_1302	131.143	130.1
BT_1303	164.106	179.997
BT_1304	127.397	157.521
BT_1305	141.512	148.945
BT_1306	172.832	162.184
BT_1307	173.297	279.03
BT_1308	146.621	154.874
BT_1309	146.977	174.156
BT_1310	142.564	149.868
BT_1311	94.4291	85.6149
BT_1312	112.96	103.102
BT_1313	137.046	130.456
BT_1314	218.283	192.578
BT_1315	173.825	183.399
BT_1316	138.124	118.57
BT_1317	243.605	236.275
BT_1318	206.847	206.686
BT_1319	172.027	170.887
BT_1320	98.517	97.4095
BT_1321	103.198	118.071
BT_1322	142.233	115.131
BT_1323	199.304	193.702
BT_1324	139.407	126.83
BT_1325	180.167	166.484
BT_1326	128.184	128.212
BT_1327	155.044	148.951
BT_1328	163.337	121.203
BT_1329	153.662	159.357
BT_1330	193.737	190.254
BT_1331	121.293	132.237
BT_1332	116.706	120.277
BT_1333	125.105	115.517
BT_1334	156.264	159.349
BT_1335	175.307	191.899
BT_1336	151.008	136.017
BT_1337	122.096	117.396
BT_1338	110.932	131.999
BT_1339	51.214	41.5186
BT_1340	2.10426	3.13159
BT_1341	45.9215	45.7165
BT_1342	83.8186	87.1494
BT_1343	113.888	95.6202
BT_1344	107.067	104.178
BT_1345	95.344	98.1486
BT_1346	77.6555	72.4466
BT_1347	69.6687	75.9676
BT_1348	38.8286	45.9089
BT_1349	22.1304	20.5421
BT_1350	7.71215	6.7459
BT_1351	29.491	34.3869
BT_1352	43.1822	48.1959
BT_1353	59.1815	52.6443
BT_1354	96.8913	99.5461
BT_1355	106.378	100.103
BT_1356	158.584	182.967
BT_1357	168.58	177.119
BT_1358	203.554	219.78
BT_1359	136.854	127.426
BT_1360	88.3937	73.2873
BT_1361	78.4739	67.2022
BT_1362	48.8176	44.6614
BT_1363	60.5053	55.7108
BT_1364	87.6028	80.2709
BT_1365	92.2086	104.183
BT_1366	108.56	87.8378
BT_1367	138.572	124.469
BT_1369	119.577	112.845
BT_1370	179.313	164.73
BT_1371	193.98	170.954
BT_1372	188.113	107.123
BT_1373	121.982	88.1578
BT_1374	93.4727	85.761
BT_1375	74.9224	68.0436
BT_1376	80.6238	76.2915
BT_1377	93.5848	72.6365
BT_1378	67.3643	77.2661
BT_1379	119.862	104.61
BT_1381	160.554	172.071
BT_1382	186.63	112.658
BT_1383	163.173	165.722
BT_1384	151.431	136.608
BT_1385	200.574	201.734
BT_1386	181.619	211.618
BT_1387	155.352	148.746
BT_1388	133.084	156.569
BT_1389	218.198	198.181
BT_1390	148.748	128.539
BT_1391	149.696	145.931
BT_1392	133.203	123.361
BT_1393	66.2998	60.9476
BT_1394	70.4631	53.4971
BT_1395	73.6302	54.0406
BT_1396	109.838	111.385
BT_1397	139.857	138.313
BT_1398	153.431	139.014
BT_1399	126.626	131.323
BT_1400	142.3	126.037
BT_1401	213.802	198.976
BT_1402	160.626	167.799
BT_1403	197.651	204.392
BT_1404	194.373	131.363
BT_1405	200.967	211.768
BT_1406	153.187	159.651
BT_1407	113.085	115.081
BT_1408	148.35	142.2
BT_1409	200.582	204.624
BT_1410	167.126	188.328
BT_1411	178.409	188.634
BT_1412	130.696	141.032
BT_1413	136.356	147.136
BT_1414	116.396	120.26
BT_1415	107.84	115.793
BT_1416	135.976	133.665
BT_1418	111.112	94.7445
BT_1419	59.7338	67.2911
BT_1420	101.507	84.2831
BT_1421	143.367	154.695
BT_1422	125.942	131.509
BT_1423	165.292	125.443
BT_1424	122.051	137.665
BT_1425	110.776	97.9474
BT_1426	133.072	145.107
BT_1427	152.288	136.525
BT_1428	98.1972	20.553
BT_1429	130.799	85.3582
BT_1430	172.469	162.039
BT_1431	116.576	96.4939
BT_1432	151.533	143.344
BT_1433	113.893	115.347
BT_1434	141.552	140.435
BT_1435	84.3309	107.652
BT_1436	141.727	184.031
BT_1437	144.366	141.98
BT_1438	190.102	180.702
BT_1439	176.079	171.406
BT_1440	137.359	129.371
BT_1441	122.811	127.308
BT_1442	181.588	206.195
BT_1443	192.563	169.544
BT_1444	148.436	130.264
BT_1445	180.272	157.898
BT_1447	124.688	116.277
BT_1448	115.905	92.2561
BT_1449	77.9498	71.7248
BT_1450	74.6988	55.4383
BT_1451	48.3411	46.5083
BT_1452	74.874	66.2918
BT_1453	131.535	102.313
BT_1455	150.411	131.477
BT_1456	165.397	181.963
BT_1457	153.56	170.884
BT_1458	153.472	124.221
BT_1459	173.222	148.748
BT_1460	144.833	130.336
BT_1461	83.9615	77.3583
BT_1462	157.159	127.765
BT_1463	156.066	156.563
BT_1464	161.117	162.651
BT_1465	149.669	136.777
BT_1466	107.871	69.5883
BT_1467	113.347	118.568
BT_1468	132.79	129.663
BT_1469	123.478	99.0998
BT_1470	175.373	174.024
BT_1471	214.306	236.287
BT_1472	226.698	236.445
BT_1473	162.187	105.465
BT_1474	152.161	151.014
BT_1475	193.191	198.592
BT_1476	185.649	172.617
BT_1477	162.051	140.32
BT_1478	152.731	160.477
BT_1479	106.782	96.6749
BT_1480	162.523	170.529
BT_1481	156.821	176.18
BT_1482	192.943	224.11
BT_1483	198.545	217.09
BT_1484	174.564	143.162
BT_1485	235.325	236.898
BT_1486	197.249	204.104
BT_1487	189.393	170.698
BT_1488	166.867	158.565
BT_1489	169.916	171.398
BT_1490	158.021	165.553
BT_1491	202.834	195.688
BT_1493	172.846	156.839
BT_1494	214.128	161.596
BT_1495	179.875	190.168
BT_1496	147.514	131.232
BT_1497	10.0444	9.65349
BT_1498	70.5131	50.5854
BT_1499	128.083	82.2119
BT_1500	111.533	102.965
BT_1501	97.8963	88.677
BT_1502	66.3084	65.3364
BT_1503	60.0047	129.692
BT_1504	37.2387	105.098
BT_1505	39.9984	40.0539
BT_1506	21.4882	26.7746
BT_1507	77.269	87.4031
BT_1508	169.401	294.97
BT_1509	114.24	181.871
BT_1510	99.3369	169.428
BT_1511	58.1778	61.5037
BT_1512	95.5775	88.2899
BT_1513	137.132	227.121
BT_1514	115.113	150.353
BT_1515	147.272	129.455
BT_1516	94.5597	81.9458
BT_1517	86.138	58.4926
BT_1518	133.423	181.428
BT_1519	79.5055	44.5078
BT_1520	166.37	116.544
BT_1521	160.336	146.454
BT_1522	174.772	131.835
BT_1523	161.565	166.001
BT_1524	185.072	225.034
BT_1525	206.749	231.77
BT_1526	205.323	160.962
BT_1527	175.564	158.134
BT_1528	137.128	147.927
BT_1529	96.9345	96.6023
BT_1530	96.1965	88.222
BT_1531	135.738	103.427
BT_1532	117.714	112.438
BT_1533	112.426	111.961
BT_1534	135.811	130.792
BT_1535	103.832	103.576
BT_1536	96.7598	89.9977
BT_1537	105.587	97.652
BT_1538	177.42	151.244
BT_1539	134.107	106.994
BT_1540	180.842	192.128
BT_1541	133.574	130.266
BT_1542	181.135	193.486
BT_1543	146.087	144.193
BT_1544	123.885	109.923
BT_1545	147.259	156.563
BT_1546	141.742	147.368
BT_1547	181.478	175.423
BT_1548	132.842	129.101
BT_1549	68.9807	63.6134
BT_1550	142.317	142.513
BT_1551	200.77	203.83
BT_1552	103.108	95.9889
BT_1553	81.4023	70.3545
BT_1554	118.592	83.7069
BT_1555	81.7964	86.2986
BT_1556	52.3556	40.9924
BT_1557	84.7968	78.7667
BT_1558	89.1543	90.6822
BT_1559	196.964	147.967
BT_1560	164.449	121.149
BT_1561	189.371	169.307
BT_1562	253.42	151.147
BT_1563	165.924	155.189
BT_1564	116.182	100.598
BT_1565	114.434	178.373
BT_1566	64.5303	59.8669
BT_1567	48.781	42.5012
BT_1568	49.193	41.4045
BT_1569	70.2581	74.9434
BT_1570	144.962	145.93
BT_1571	159.027	202.579
BT_1572	181.432	208.682
BT_1573	195.001	218.996
BT_1574	206.456	216.879
BT_1575	167.638	183.163
BT_1576	190.827	184.546
BT_1577	118.706	127.588
BT_1578	103.406	80.1984
BT_1579	123.436	102.109
BT_1580	123.52	49.4584
BT_1581	121.275	95.7795
BT_1582	102.348	96.7219
BT_1583	48.721	52.1194
BT_1584	15.7428	19.3396
BT_1585	15.6866	32.4774
BT_1586	89.2033	75.8192
BT_1587	110.708	137.264
BT_1588	167.195	156.587
BT_1589	73.3343	145.884
BT_1590	232.273	239.824
BT_1591	163.344	169.286
BT_1592	141.107	143.907
BT_1593	177.324	194.461
BT_1594	174.603	179.906
BT_1596	196.845	185.495
BT_1597	241.504	277.045
BT_1598	112.417	114.013
BT_1599	136.766	86.4258
BT_1600	117.964	94.7049
BT_1601	92.946	70.4969
BT_1602	196.578	252.129
BT_1603	165.498	202.139
BT_1604	139.418	117.794
BT_1605	145.381	137.542
BT_1606	144.268	138.537
BT_1607	166.942	172.57
BT_1608	183.771	177.979
BT_1609	149.089	80.0057
BT_1610	203.697	207.897
BT_1611	165.77	85.5055
BT_1612	169.407	179.763
BT_1613	180.095	186.094
BT_1614	475.874	587.524
BT_1615	199.518	195.285
BT_1616	206.244	208.139
BT_1617	192.269	207.099
BT_1618	222.076	253.609
BT_1619	158.654	160.364
BT_1620	174.455	175.065
BT_1621	174.982	184.63
BT_1622	136.287	143.156
BT_1623	150.682	128.479
BT_1624	157.722	149.589
BT_1625	96.8193	82.8573
BT_1626	133.364	119.132
BT_1627	97.0513	85.7062
BT_1628	90.9535	72.5651
BT_1629	152.972	161.991
BT_1630	168.395	164.672
BT_1631	95.4904	90.3378
BT_1632	93.5161	96.8383
BT_1633	165.927	189.826
BT_1634	167.676	165.846
BT_1635	173.943	187.413
BT_1636	166.301	197.48
BT_1637	266.398	230.098
BT_1638	181.215	184.869
BT_1639	158.248	51.3323
BT_1640	104.423	139.788
BT_1641	188.571	136.094
BT_1642	153.659	161.008
BT_1643	0	0
BT_1644	162.732	134.829
BT_1645	149.71	159.052
BT_1646	150.199	158.578
BT_1647	72.4485	72.4398
BT_1648	118.679	116.276
BT_1649	94.426	122.163
BT_1650	138.04	150.362
BT_1651	119.831	144.563
BT_1652	145.831	202.602
BT_1653	169.081	205.157
BT_1654	205.767	282.624
BT_1655	224.773	329.807
BT_1656	213.963	240.646
BT_1657	205.192	221.211
BT_1658	164.041	181.77
BT_1659	172.486	173.837
BT_1661	183.687	167.927
BT_1662	157.787	145.043
BT_1663	151.829	148.305
BT_1665	144.51	176.444
BT_1666	136.709	130.543
BT_1667	155.011	0
BT_1668	123.178	119.356
BT_1670	183.025	176.546
BT_1671	189.554	188.159
BT_1673	149.818	150.321
BT_1674	180.578	161.759
BT_1675	147.044	135.716
BT_1677	198.568	170.516
BT_1678	154.568	147.535
BT_1679	178.247	157.982
BT_1680	148.915	137.234
BT_1681	233.152	233.73
BT_1682	151.211	129.31
BT_1683	197.211	199.33
BT_1684	195.704	179.693
BT_1685	139.662	118.06
BT_1686	150.672	141.079
BT_1687	94.6488	98.733
BT_1688	152.048	138.384
BT_1689	135.655	126.914
BT_1690	187.929	196.494
BT_1691	194.29	184.31
BT_1693	169.393	139.428
BT_1694	134.76	119.932
BT_1695	143.266	127.891
BT_1696	157.484	132.797
BT_1697	167.284	144.318
BT_1698	101.641	28.0924
BT_1699	146.747	188.165
BT_1700	190.394	188.555
BT_1701	72.8466	236.515
BT_1702	216.574	230.905
BT_1703	178.364	175.149
BT_1704	105.498	153.997
BT_1705	89.4161	84.6424
BT_1706	171.519	161.611
BT_1707	250.615	217.573
BT_1708	156.303	103.342
BT_1709	149.275	137.012
BT_1710	105.749	104.705
BT_1711	85.0063	84.3353
BT_1712	98.5031	99.4209
BT_1713	117.541	117.43
BT_1714	128.803	105.962
BT_1715	117.364	119.772
BT_1716	96.0129	72.5212
BT_1717	121.346	131.097
BT_1718	140.56	155.858
BT_1719	149.225	181.183
BT_1720	167.358	190.979
BT_1721	199.346	206.051
BT_1722	143.186	143.969
BT_1723	214.825	268.519
BT_1724	228.987	436.689
BT_1725	232.569	344.049
BT_1726	148.659	158.775
BT_1727	24.0365	21.8661
BT_1728	34.0103	24.3792
BT_1729	106.411	89.1526
BT_1730	197.98	182.213
BT_1731	225.881	223.605
BT_1732	178.027	150.345
BT_1733	167.108	159.467
BT_1734	223.394	217.17
BT_1735	91.4244	72.9242
BT_1736	74.2988	59.7139
BT_1737	73.8938	60.4417
BT_1738	141.865	125.267
BT_1739	184.047	154.364
BT_1740	99.7741	102.051
BT_1741	70.8826	32.5057
BT_1742	174.412	203.527
BT_1743	230.583	233.064
BT_1744	190.421	173.512
BT_1745	131.897	120.687
BT_1746	137.341	126.508
BT_1747	198.964	168.48
BT_1748	509.926	236.515
BT_1749	174.174	172.151
BT_1750	190.639	196.82
BT_1751	179.643	228.706
BT_1752	218.302	225.532
BT_1753	122.664	114.897
BT_1754	168.572	152.08
BT_1755	194.514	192.779
BT_1756	162.554	218.79
BT_1757	197.401	174.502
BT_1758	202.308	180.657
BT_1759	211.134	175.829
BT_1760	129.586	111.539
BT_1761	139.673	131.163
BT_1762	136.874	134.399
BT_1763	162.988	146.433
BT_1764	196.195	215.043
BT_1765	156.127	151.301
BT_1766	195.519	210.101
BT_1767	193.592	223.821
BT_1768	123.159	100.648
BT_1769	116.881	104.171
BT_1770	193.747	185.624
BT_1771	110.916	98.4123
BT_1772	153.962	146.674
BT_1773	141.855	113.344
BT_1774	103.967	93.3178
BT_1775	145.539	152.499
BT_1776	210.398	199.276
BT_1777	163.798	154.671
BT_1778	125.272	119.61
BT_1779	120.027	126.934
BT_1780	95.5879	90.1017
BT_1781	90.5824	80.8232
BT_1782	132.845	100.681
BT_1783	140.308	148.407
BT_1784	105.865	98.1049
BT_1785	66.6039	59.155
BT_1786	126.398	119.911
BT_1787	162.201	130.339
BT_1788	135.166	187.752
BT_1789	187.307	214.024
BT_1790	264.533	317.783
BT_1791	143.115	164.312
BT_1792	147.801	142.805
BT_1793	165.726	186.494
BT_1794	193.529	177.013
BT_1795	142.028	162.228
BT_1796	171.474	189.995
BT_1797	223.782	257.272
BT_1798	148.186	165.777
BT_1799	124.189	99.8492
BT_1800	142.324	136.586
BT_1801	190.882	183.927
BT_1802	166.788	164.81
BT_1803	160.977	180.456
BT_1804	128.036	115.72
BT_1805	124.451	129.224
BT_1806	111.54	97.0681
BT_1807	79.4725	61.0997
BT_1808	95.4883	93.7904
BT_1809	191.044	185.048
BT_1810	157.106	155.095
BT_1811	229.442	255.95
BT_1812	173.702	175.081
BT_1813	185.893	191.834
BT_1814	193.93	203.659
BT_1815	140.784	136.71
BT_1816	76.1724	95.5015
BT_1817	106.289	122.571
BT_1818	129.815	104.095
BT_1819	123.082	205.329
BT_1820	124.169	115.369
BT_1821	152.396	170.935
BT_1822	133.227	104.316
BT_1823	127.667	149.674
BT_1824	109.373	114.737
BT_1825	95.6372	129.74
BT_1826	141.328	146.996
BT_1827	130.667	127.168
BT_1828	121.916	124.16
BT_1831	144.855	143.058
BT_1832	119.833	100.374
BT_1833	165.185	184.606
BT_1834	231.679	246.451
BT_1835	176.802	132.708
BT_1837	73.2633	68.7145
BT_1838	61.3601	54.4009
BT_1839	150.306	136.683
BT_1841	207.668	166.521
BT_1842	189.272	211.923
BT_1843	233.453	295.75
BT_1844	225.3	301.215
BT_1845	184.872	188.32
BT_1846	158.089	167.019
BT_1847	136.76	141.802
BT_1848	131.707	136.069
BT_1849	307.022	600.462
BT_1850	213.209	224.918
BT_1851	139.432	151.718
BT_1852	177.395	155.592
BT_1853	252.554	241.164
BT_1854	233.783	228.178
BT_1855	202.794	208.078
BT_1856	195.503	181.007
BT_1857	111.878	90.6921
BT_1858	95.704	92.1274
BT_1859	115.982	134.642
BT_1860	174.58	167.764
BT_1861	236.371	228.961
BT_1862	101.79	66.7674
BT_1863	50.433	161.073
BT_1864	59.3234	61.7835
BT_1865	104.916	118.245
BT_1866	22.1444	133.634
BT_1867	243.587	282.534
BT_1868	128.651	136.282
BT_1869	182.84	200.934
BT_1870	311.259	412.102
BT_1871	137.313	127.933
BT_1872	108.066	95.7523
BT_1873	111.999	114.626
BT_1874	139.758	138.275
BT_1875	180.789	169.238
BT_1876	167.6	145.396
BT_1877	270.292	218.51
BT_1878	188.794	164.175
BT_1879	180.11	138.024
BT_1880	159.016	141.771
BT_1881	158.439	127.557
BT_1882	161.296	155.997
BT_1883	197.34	189.274
BT_1884	155.746	181.786
BT_1885	191.86	188.719
BT_1886	225.155	239.688
BT_1887	311.689	392.097
BT_1888	241.285	305.347
BT_1889	232.637	242.251
BT_1890	228.274	214.68
BT_1891	153.867	187.271
BT_1892	287.861	400.283
BT_1893	172.072	224.917
BT_1894	87.4607	81.4296
BT_1895	117.312	117.247
BT_1896	193.109	200.964
BT_1897	177.621	224.943
BT_1898	192.301	219.723
BT_1899	245.052	208.01
BT_1900	235.067	290.733
BT_1901	243.528	296.553
BT_1902	216.028	246.227
BT_1903	276.63	407.255
BT_1904	216.289	206.747
BT_1905	154.223	116.153
BT_1906	192.341	171.169
BT_1907	154.934	150.11
BT_1908	169.592	171.883
BT_1909	295.721	207.934
BT_1910	181.612	170.961
BT_1911	150.468	149.796
BT_1912	65.7157	207.934
BT_1913	214.171	223.256
BT_1914	124.554	157.507
BT_1915	161.737	139.639
BT_1916	151.552	167.379
BT_1917	150.127	133.219
BT_1918	200.05	210.444
BT_1919	177.706	201.744
BT_1920	43.2613	29.3762
BT_1921	45.8339	24.3139
BT_1922	140.929	140.669
BT_1923	162.406	168.772
BT_1924	200.336	220.88
BT_1925	180.704	231.01
BT_1926	137.938	152.892
BT_1927	162.37	169.254
BT_1928	27.4252	32.3187
BT_1929	52.7306	54.0221
BT_1930	128.521	180.061
BT_1931	234.412	255.204
BT_1932	169.903	223.66
BT_1933	238.456	315.923
BT_1934	149.64	151.182
BT_1935	186.81	176.506
BT_1936	168.378	157.873
BT_1937	173.585	195.601
BT_1938	209.525	235.167
BT_1939	201.46	203.46
BT_1940	223.205	213.189
BT_1941	206.929	203.885
BT_1942	209.54	202.499
BT_1943	276.63	223.333
BT_1944	150.323	192.983
BT_1945	150.973	119.001
BT_1946	93.5845	94.0821
BT_1947	123.915	85.3582
BT_1948	249.715	210.346
BT_1949	224.193	189.197
BT_1950	163.676	134.277
BT_1951	121.296	109.583
BT_1952	156.294	164.8
BT_1953	145.693	149.088
BT_1954	178.236	127.16
BT_1955	186.84	170.319
BT_1956	200.518	186.418
BT_1957	209.33	224.51
BT_1958	86.6487	0
BT_1959	175.752	114.428
BT_1960	214.108	178.585
BT_1961	0	0
BT_1962	203.232	266.688
BT_1963	175.765	204.341
BT_1964	127.028	112.527
BT_1965	121.69	128.166
BT_1966	182.812	166.676
BT_1967	173.206	164.864
BT_1968	190.337	196.868
BT_1969	187.183	164.475
BT_1970	205.293	191.254
BT_1971	145.272	109.596
BT_1972	198.632	142.098
BT_1973	201.917	184.177
BT_1974	214.182	166.865
BT_1975	164.425	160.654
BT_1976	153.021	136.881
BT_1977	111.257	83.1857
BT_1979	198.143	203.781
BT_1980	289.118	385.003
BT_1981	206.942	281.526
BT_1982	83.7889	151.044
BT_1983	181.012	216.617
BT_1984	173.823	227.028
BT_1985	210.219	269.49
BT_1986	154.727	189.187
BT_1987	70.4487	68.1027
BT_1988	0	0
BT_1989	162.933	180.739
BT_1990	164.728	197.207
BT_1991	134.886	170.526
BT_1992	208.152	199.594
BT_1993	181.472	169.145
BT_1994	235.257	183.986
BT_1995	177.442	171.326
BT_1996	170.848	191.103
BT_1997	202.563	206.605
BT_1998	208.249	217.112
BT_1999	208.105	244.095
BT_2000	164.23	153.378
BT_2001	141.321	105.563
BT_2002	120.443	120.547
BT_2003	161.185	146.166
BT_2005	154.775	132.428
BT_2006	194.672	187.463
BT_2007	159.282	132.225
BT_2008	174.331	130.779
BT_2010	102.447	32.3609
BT_2012	169.196	162.057
BT_2013	146.268	160.663
BT_2014	148.727	109.991
BT_2015	143.054	160.199
BT_2016	144.849	140.187
BT_2017	136.11	139.369
BT_2018	119.162	88.3563
BT_2019	105.973	99.4433
BT_2020	158.583	138.967
BT_2021	153.084	169.689
BT_2022	154.248	148.202
BT_2023	172.966	205.936
BT_2024	176.551	186.871
BT_2025	211.568	209.873
BT_2026	163.162	171.091
BT_2027	154.544	135.761
BT_2028	195.04	211.341
BT_2029	244.449	256.713
BT_2030	158.783	143.394
BT_2031	150.884	168.322
BT_2032	182.151	165.113
BT_2033	171.166	167.842
BT_2034	189.067	114.039
BT_2035	129.339	108.326
BT_2036	259.778	269.836
BT_2037	164.755	186.85
BT_2038	94.8579	93.9375
BT_2039	128.675	117.294
BT_2040	144.959	141.065
BT_2041	151.034	191.87
BT_2042	164.757	172.989
BT_2043	140.901	141.388
BT_2044	124.863	129.904
BT_2045	80.1881	60.7732
BT_2046	152.012	113.446
BT_2048	95.7025	87.0826
BT_2049	166.778	164.94
BT_2050	157.528	129.941
BT_2051	73.918	76.8512
BT_2052	46.6222	39.8233
BT_2053	25.2683	17.8822
BT_2054	40.8471	41.3721
BT_2055	8.29258	8.49626
BT_2056	30.7243	24.0916
BT_2057	61.4575	60.0119
BT_2058	110.404	97.7689
BT_2059	169.829	152.816
BT_2063	105.87	95.5368
BT_2064	142.976	156.613
BT_2065	115.851	100.097
BT_2066	95.9006	86.9784
BT_2067	116.212	114.572
[truncated: 2,863 more rows]

## Sheet: mouse 1
	time (days)
Gene	1.5	1.75	2.5	3	4	7	10	14	21	28
BT_0001	150.175	77.0076	74.3493	3.63379	0.545242	0	0	0	0	0
BT_0002	133.073	113.073	58.9463	7.82103	1.79715	0.252858	0.837645	0	0	0
BT_0003	253.565	186.712	69.8612	22.5582	5.55354	0	0.599593	0	0	0
BT_0004	171.4	106.443	49.3878	13.072	4.73458	1.40939	0	0	0	0
BT_0005	278.212	219.707	81.069	11.6248	15.0818	0.718703	0	0	0	0
BT_0006	165.454	258.13	68.5468	9.49282	6.6408	3.36767	0	0	0	0
BT_0007	155.628	264.469	82.066	12.1687	9.53883	1.63569	0	0	0	0
BT_0008	95.5193	153.723	60.838	10.5684	4.85614	0.693645	0	0	0	0
BT_0009	100.798	156.067	75.896	13.7	5.5351	0.217796	0.181005	0	0	0
BT_0010	120.356	132.819	73.3677	11.458	2.08317	0.45554	0	0	0	0.219564
BT_0011	174.091	149.175	80.6456	15.6946	4.20229	0	0.525083	0	0	0
BT_0012	240.131	227.466	145.312	26.2275	5.8002	0	0	0	0	0
BT_0013	156.783	116.467	88.296	19.3751	9.82375	0	0	0	0	0
BT_0014	117.204	108.951	62.4073	13.2018	6.93429	0.67059	0	0	0	0
BT_0015	207.518	181.456	123.832	79.6279	20.5512	7.08345	1.18217	0	0.147326	0
BT_0016	265.185	202.32	154.392	72.3134	22.5809	5.09934	0.411796	0	0	0.487548
BT_0017	151.415	131.664	80.1515	22.0092	14.3119	2.16995	0	0	0	0
BT_0018	189.768	151.003	110.619	53.7412	10.9527	2.92075	0	0	0	0
BT_0019	264.722	175.053	75.1601	6.13558	3.15328	0	0	0	0	0
BT_0020	159.145	170.426	75.8286	15.7489	2.06667	0	0.802889	0	0	0
BT_0021	83.9511	87.0575	41.8174	4.95833	2.84075	0.469797	0	0	0	0
BT_0022	117.535	126.262	78.523	4.64429	0	0	0	0	0	0
BT_0023	96.1336	76.1355	43.2041	11.4538	3.97249	0	0	0	0	0
BT_0024	120.23	106.928	54.7763	1.36762	3.59091	0	0	0	0	0
BT_0025	0	0	0	0	0	0	0	0	0	0
BT_0026	242.097	232.47	101.096	9.80975	5.14018	0	0	0	0	0
BT_0027	245.106	264.925	126.533	20.5143	11.4909	0.718703	0	0	0	0
BT_0028	165.756	208.816	66.0286	5.66475	5.7216	0	0	0	0	0
BT_0029	159.941	138.093	95.3879	19.1423	12.1148	5.41485	0.1524	0.071893	0	0.058283
BT_0030	130.619	136.522	77.9113	12.6287	8.17307	0.116111	0	0	0.097148	0
BT_0031	158.975	139.767	90.9408	11.8125	8.89665	0.230408	0	0	0	0.22209
BT_0032	310.604	137.293	61.1656	0	0	0	0	0	0	0
BT_0033	152.104	133.277	62.164	9.28858	0	5.20161	0	0	0	0
BT_0034	186.516	93.1267	60.0734	10.8843	1.97131	1.16254	0	0	0	0
BT_0035	147.196	0	70.8359	0	0	0	0	0	0	0
BT_0036	144.044	89.5846	54.5305	7.50642	4.73114	1.16254	0	0	0.160946	0
BT_0037	103.975	99.7482	37.9881	11.048	6.63161	2.09796	0	0	0	0
BT_0038	94.9097	132.319	40.1927	11.1382	4.67306	2.37424	0	0	0	0
BT_0039	125.401	109.978	32.1143	12.9688	4.94398	0	0	0	0	0
BT_0040	132.153	126.618	37.5854	8.3114	2.32827	0.285549	0	0	0	0
BT_0041	86.2628	49.0281	25.7166	3.41089	0.796225	0	0	0	0	0
BT_0042	39.8562	20.6063	13.9489	1.58836	0.417127	0	0	0	0	0
BT_0043	0	0	0	0	0	0	0	0	0	0
BT_0044	7.35167	10.3325	1.89199	1.316	0	0.272482	0	0	0	0
BT_0045	85.23	112.88	69.1136	9.46556	4.143	0.203675	0.169508	0	0	0
BT_0046	134.024	118.264	98.2726	13.9385	7.03917	0.555101	0	0	0	0
BT_0047	99.1109	117.802	62.5808	5.94523	6.21602	0	0	0	0	0
BT_0048	110.128	121.141	84.6138	10.7265	6.57085	0	0.733445	0	0	0
BT_0049	190.932	169.047	142.789	14.1414	8.40828	0.276266	0.228266	0	0	0.265937
BT_0050	125.473	114.996	71.7045	13.9097	5.31322	0.261728	0.433133	0	0	0
BT_0051	94.0042	96.6625	49.6457	9.73634	3.40915	0	0	0	0	0
BT_0052	124.936	115.224	92.3922	7.92315	8.1039	0.215438	0	0	0	0
BT_0053	147.637	154.117	100.163	17.3897	5.87159	0.427787	0	0	0	0
BT_0054	196.936	181.123	77.4646	20.1527	4.80134	0.429326	0	0	0	0
BT_0055	232.794	197.223	77.8555	17.5773	7.91323	1.29731	0.179721	0	0	0
BT_0056	241.57	191.68	92.1522	13.1883	10.1428	0.243571	0	0	0	0
BT_0057	104.705	66.1487	37.504	0	9.88383	0	0	0	0	0
BT_0058	141.566	89.5252	37.911	2.67225	2.1593	0.212372	0	0	0	0
BT_0059	148.151	94.4505	52.5833	1.85076	1.94411	1.09493	0	0	0	0
BT_0060	100.378	76.5091	29.3259	7.61599	1.81815	0.359454	0	0	0	0
BT_0061	178.146	120.676	55.6183	12.8076	3.20767	0.698039	0.073472	0	0	0
BT_0062	183.915	165.862	50.7776	0	0	0	0	0	0	0
BT_0063	67.3767	158.79	0	0	0	0	0	0	0	0
BT_0064	166.795	141.636	61.9397	12.4484	4.45588	0.664188	0	0	0	0
BT_0065	194.729	179.278	89.8663	25.8433	4.79571	1.90985	0	0.095004	0	0
BT_0066	119.172	90.7541	64.4429	9.28519	1.59245	0.391326	0	0	0.1625	0
BT_0067	115.815	36.42	68.0979	0	0	0	0	0	0	0
BT_0068	136.618	60.6949	93.2135	10.5643	2.77355	0	0	0	0	0
BT_0069	203.59	158.41	96.9345	26.9197	5.58552	2.06948	0	0	0	0
BT_0070	240.939	196.749	115.479	28.5608	5.35687	0	0	0	0	0
BT_0071	255.066	169.078	87.3555	27.4414	1.69526	1.70417	1.33204	0	0	0
BT_0072	102.189	21.852	68.0979	29.3509	0	0	0	0	7.19555	0
BT_0073	191.671	155.544	160.876	47.3934	19.9462	4.38586	0.261953	0	0	0
BT_0074	234.017	168.664	139.785	29.0544	15.6925	5.26277	0	0	0	0
BT_0075	214.328	171.857	173.405	41.7986	0	10.4032	0	0	0	0
BT_0076	164.896	115.184	72.5164	19.4529	5.97616	0.378905	0	0	0	0
BT_0077	136.758	96.8608	32.9178	17.0469	2.44134	0.817091	0	0	0	0
BT_0078	243.946	117.218	57.2061	18.3315	6.4136	1.08284	0	0	0	0
BT_0079	71.6652	45.7477	11.6405	6.9194	0.72672	0	0	0	0	0
BT_0080	204.35	94.7782	0	0	0	0	0	0	0	0
BT_0081	0	53.0165	0	0	0	0	0	0	0	0
BT_0082	36.2079	43.0866	22.0309	3.00388	2.29481	0.282811	0	0	0	0
BT_0083	31.4306	46.8017	17.872	0.298274	0.313313	0	0	0	0	0
BT_0084	116.627	89.5074	55.1315	28.993	9.01313	0	0	0	0	0
BT_0085	120.951	95.2201	87.4324	22.9012	13.5685	5.53521	0.491654	0	0	0
BT_0086	122.07	90.2144	91.1465	27.8304	18.125	5.76549	0.95162	0	0	0
BT_0087	101.159	98.5347	79.114	20.0777	12.4554	4.23947	0.545023	0	0	0
BT_0088	84.7873	84.7798	56.7346	7.45353	0	0	0	0	0	0
BT_0089	140.183	99.1712	183.216	51.0014	18.749	15.9807	0.858451	0	0	0
BT_0090	204.099	173.957	304.373	86.7858	27.1028	18.6788	1.40774	0.287442	0	0
BT_0091	161.108	144.852	194.485	54.1327	23.1643	14.1304	0.844159	0	0	0
BT_0092	189.701	149.509	172.083	45.6833	12.9369	11.2717	1.59178	0	0	0
BT_0093	171.169	148.445	77.7337	13.506	1.89726	0.56533	0	0.096413	0	0
BT_0094	126.102	117.439	47.0262	5.71019	2.94007	0	0	0	0	0
BT_0095	92.2083	54.5067	36.2647	4.23822	0	0	0	0	0	0
BT_0096	138.852	104.984	54.1924	16.614	2.75539	1.36637	0	0	0	0
BT_0097	72.7948	67.019	30.3678	5.56909	1.16826	2.37424	0	0	0	0
BT_0098	200.778	131.558	71.758	35.2575	11.8357	1.5106	0.617859	0	0	0
BT_0099	173.923	117.467	78.0076	53.7905	5.44142	12.1186	0	0	0	0
BT_0100	139.139	109.121	58.9493	31.1869	15.1874	1.18712	0.900874	0	0.904803	0
BT_0101	221.648	252.311	112.532	61.0932	7.85442	2.82386	0	0	0	0.181685
BT_0102	182.166	172.32	87.9242	32.9303	5.41184	1.76757	0.262208	0	0	0
BT_0103	188.758	112.867	119.516	20.5995	6.43336	1.43461	0	0	0	0
BT_0104	247.818	144.112	193.339	0	0	0	0	0	0	0
BT_0105	131.024	98.8076	68.1588	20.7523	5.80663	3.29348	0.083931	0	0	0
BT_0106	124.31	101.786	99.8583	26.3689	0	2.24511	0	1.27964	0	0
BT_0107	207.195	161.939	116.521	45.318	11.4432	0	0	0	0	0
BT_0108	112.609	429.171	141.124	18.9884	6.61353	0.522605	0	0.12464	0	0.303358
BT_0109	126.917	443.832	133.208	18.1626	0	0	0	0	0	0
BT_0110	118.864	512.078	155.054	21.6981	8.54706	1.56209	0.257214	0	0	0
BT_0111	88.5641	43.7039	55.7165	0	9.71655	0	0	0	0	0
BT_0112	160.926	129.493	48.0265	17.6174	6.1686	1.44837	0	0	0	0
BT_0113	138.296	98.8472	40.8433	18.3094	5.01623	0.840092	0	0	0	0
BT_0114	114.16	79.2266	46.997	10.4935	2.15666	0	0	0	0	0
BT_0115	128.317	109.069	54.7832	12.9688	1.236	0	0	0	0	0
BT_0116	181.187	141.024	68.6157	13.783	3.33144	0	0	0.149682	0	0.121479
BT_0117	103.979	121.789	34.2009	5.71019	2.94007	0	0	0	0	0
BT_0118	62.6676	65.0624	17.6808	4.09521	2.58091	0	0	0	0	0
BT_0119	56.9783	48.8976	37.9029	4.29526	2.25328	1.14338	0	0	0	0
BT_0120	62.8967	69.625	27.6654	15.7115	15.4003	0	0	0	0	0
BT_0121	43.3407	40.076	8.94842	13.3584	0	0	0	0	0	0
BT_0122	43.2863	69.6745	18.6198	4.80738	2.52494	0	0	0	0	0
BT_0123	163.32	153.676	65.253	16.0897	1.87739	0.946647	0	0	0	0
BT_0124	135.598	139.706	62.4614	13.517	5.18592	0.847394	0.203173	0.144248	0.101239	0.11706
BT_0125	103.382	94.892	68.9472	18.8934	3.49585	0.884167	0	0	0	0
BT_0126	178.455	114.615	109.309	11.7784	2.14867	0.435113	0.061155	0	0	0
BT_0127	124.458	111.076	83.3897	18.8358	6.33194	1.25086	0.100592	0.071178	0	0
BT_0128	124.232	154.313	149.069	55.2091	15.1955	6.24054	0	0	0	0
BT_0129	152.54	131.18	88.7319	13.4841	7.48697	1.39246	0.165632	0	0	0
BT_0130	130.365	132.191	100.781	6.20814	1.37286	1.35615	0	0	0.277882	0
BT_0131	102.213	107.953	64.0164	7.23731	1.97097	0	0	0	0	0
BT_0132	127.97	167.39	66.9779	8.13086	5.5464	0.108709	0	0	0.091018	0
BT_0134	145.29	66.5839	45.1816	17.9775	6.82421	0	0	0	0	0
BT_0135	95.5239	43.1214	27.2753	9.75108	5.48708	0	0	0	0	0
BT_0136	60.017	50.0529	27.4582	7.09198	1.79353	0	0	0	0	0
BT_0137	141.214	140.951	48.0308	13.3779	5.01908	0	0	0	0.091513	0
BT_0138	164.334	152.316	60.6416	10.0517	2.45396	0	0	0	0	0
BT_0139	77.5396	68.8873	35.8266	5.96077	0	0	0	0	0	0
BT_0140	62.8186	57.6862	27.3651	5.62175	2.43536	0.059565	0.050296	0	0.050101	0
BT_0141	96.2084	91.8398	51.2008	7.30264	1.8864	0.123307	0	0	0	0
BT_0142	62.3906	33.0937	28.7687	3.00374	0	0.326113	0	0	0	0
BT_0143	33.4801	34.2427	25.5705	5.73807	0.167436	0	0.137363	0	0	0
BT_0144	45.5445	63.4308	49.7394	0	16.8279	0	0	0	0	0
BT_0145	87.7183	62.1853	38.319	7.13812	5.0614	0.736762	0	0	0	0
BT_0146	213.776	107.587	72.1087	21.0024	7.02872	0.191889	0	0	0	0
BT_0147	189.781	71.107	70.6897	15.4886	3.049	1.02774	0.790458	0	0	0
BT_0148	264.081	178.438	136.133	24.9327	8.73035	3.39486	0	0	0	0
BT_0149	205.558	180.127	102.7	27.512	10.6084	1.80816	0.296293	0	0	0
BT_0150	200.807	175.85	58.3684	21.8091	6.12117	0.599393	0	0	0.071847	0
BT_0151	35.6362	40.2602	10.0075	12.483	2.38021	0	0	0	0	0
BT_0152	116.942	83.5628	46.4737	11.6971	5.80209	0.337121	0.276878	0	0	0
BT_0153	210.605	151.2	38.9565	12.9253	5.55424	0.304449	0	0	0	0
BT_0154	186.611	114.66	50.469	7.14215	1.56306	0	0	0	0.127915	0
BT_0156	63.53	81.9706	52.3645	24.7239	0.480907	1.90924	0	0.55955	0.386329	0
BT_0157	109.665	129.873	61.8909	47.4119	2.96413	1.77203	0	0	0	0
BT_0158	148.779	172.492	78.4002	14.0115	2.5598	0.15705	0	0	0	0
BT_0159	230.683	216.592	132.795	15.9433	1.86081	2.75409	0	0	0	0
BT_0160	250.391	203.927	192.872	21.5616	4.76043	2.42019	0	0	0	0
BT_0161	204.369	153.962	89.6124	13.8602	3.28105	0	0	0	0	0
BT_0162	161.354	127.119	65.6256	13.9679	2.61059	0.705256	0	0	0.073952	0
BT_0163	243.782	127.32	65.8478	42.4844	0	0	0	0	0	0
BT_0164	228.477	191.572	117.568	28.1357	6.12027	1.40766	0.417048	0	0.029668	0.136462
BT_0165	183.053	208.89	202.488	46.8833	4.45913	0	0	0	0	0
BT_0166	125.463	115.644	67.7972	14.5323	6.63612	1.9885	0	0	0	0
BT_0167	93.7777	102.848	26.5453	4.98885	7.73336	0	0	0	0	0
BT_0168	76.355	98.2684	29.0864	12.1677	0	0	0	0	0	0
BT_0169	96.8719	111.087	39.2483	6.08765	1.89475	1.16554	0	0	0	0
BT_0170	218.598	184.948	74.3003	6.41343	6.65454	0	0	0	0	0
BT_0171	131.063	160.593	80.362	9.75408	6.9529	1.79753	0	0.213611	0	0
BT_0172	154.71	108.653	110.992	10.4041	9.32404	1.59715	0	0	0	0
BT_0173	83.0829	93.4594	28.2925	9.09645	4.27475	0.742839	0	0	0	0
BT_0174	86.5123	108.563	27.5651	3.32294	4.7992	0	0	0	0	0
BT_0175	40.8544	95.2323	47.63	4.16928	2.90884	0	0	0	0	0
BT_0176	19.8276	24.1574	4.72734	0.842139	0	0	0	0	0	0
BT_0177	47.5326	45.8524	13.9433	2.05267	2.51548	0.355176	0	0	0	0
BT_0178	79.7867	56.5536	20.632	4.62368	0.693734	0	0	0	0	0
BT_0180	177.038	163.646	88.1393	17.1304	5.80026	0.436705	0	0	0	0
BT_0181	115.133	79.1704	51.3556	12.6148	2.88034	0	0	0	0	0
BT_0182	107.619	111.971	73.9788	11.1408	1.8783	0.283514	0	0	0	0
BT_0183	39.0801	54.5937	32.8433	2.20729	0.828109	0	0	0	0.135466	0
BT_0184	113.188	102.542	127.1	29.0704	4.90718	1.62711	0	0	0	0
BT_0185	164.927	147.403	139.615	28.3913	8.27494	0	0	0	0	0
BT_0186	84.5063	89.6107	41.3313	7.06449	1.64917	0.201969	0	0	0	0
BT_0187	153.293	192.362	55.3979	4.12423	0.866398	0	0	0	0	0
BT_0188	104.782	118.72	46.0913	2.17339	7.41898	0	0	0	0	0
BT_0189	103.383	95.4709	53.2053	3.72875	1.56673	0.257217	0	0	0.21241	0
BT_0190	101.376	66.8608	32.6583	11.3835	2.43815	1.47648	0.191859	0	0	0.055016
BT_0191	85.5529	39.2264	18.9499	2.5158	0.495523	0	0	0	0	0
BT_0192	93.3358	88.0158	50.7158	8.48939	3.48023	0.213148	0	0	0	0
BT_0193	109.211	120.489	49.2534	6.68888	2.44388	0.301375	0	0	0	0
BT_0194	122.251	215.674	62.9491	22.4598	3.30301	0.928801	0	0	0	0
BT_0195	124.06	156.447	64.5075	36.1414	9.78757	0.585025	0	0	0	0
BT_0196	105.542	108.061	53.7601	21.9598	11.0177	1.01436	0	0.201004	0	0
BT_0197	57.3316	59.9128	29.8477	6.58163	2.88034	1.14729	0	0	0	0
BT_0198	103.761	100.066	43.2468	7.09811	5.6489	2.10379	0.093014	0	0	0
BT_0199	145.3	144.202	78.5461	16.6025	5.23083	0	0	0	0	0
BT_0202	120.68	96.4698	76.1942	17.4741	6.52109	0.4755	0	0	0	0
BT_0203	88.5099	69.0027	55.0403	6.00359	3.47946	0.213894	0	0	0	0.206272
BT_0204	138.925	101.548	85.1912	15.2936	3.21236	0	0	0	0.633601	0
BT_0206	92.9969	87.6826	63.3647	5.18241	6.96029	0.53951	0.170699	0	0	0.065315
BT_0207	74.1068	49.4205	26.1025	6.68092	1.90076	0.860765	0	0	0	0
BT_0208	140.552	111.02	32.7049	7.05886	0.889779	0	0	0	0	0
BT_0209	163.457	131.025	70.4231	16.0866	4.71853	0.215068	0.090362	0	0.090044	0
BT_0210	179.871	163.147	87.2177	21.5958	6.10504	0.295095	0	0	0	0
BT_0211	159.146	130.094	73.1102	12.314	2.91056	0.422524	0.26634	0	0	0
BT_0212	152.002	130.088	63.1515	9.18187	4.67049	0.298409	0.167307	0	0.083354	0
BT_0213	178.081	146.025	88.5097	16.9907	4.4618	0.678073	0	0	0	0
BT_0214	112.376	98.2971	76.009	5.36323	5.63216	0.946647	0	0	0	0
BT_0215	225.528	201.777	74.6185	16.5057	12.36	1.25844	0	0	0	0
BT_0216	171.065	129.513	69.5683	21.2518	5.90838	2.62221	0.522024	0	0	0
BT_0217	102.919	88.192	27.8287	8.69357	4.56553	1.13637	0	0	0	0
BT_0218	85.0864	60.3963	37.4422	1.90454	0.999848	1.01049	0	0	0	0
BT_0219	128.276	122.835	63.9902	8.11179	0	0	0	0	0	0
BT_0220	0	168.901	57.4902	0	0	0	0	0	0	0
BT_0221	186.088	181.222	143.02	14.8116	4.49902	0.184191	0.153591	0	0.153135	0
BT_0222	138.049	99.5096	66.8684	7.74035	2.46389	0.242581	0	0	0	0
BT_0223	83.5871	59.111	39.0308	6.36684	1.78334	0.441967	0	0	0	0
BT_0224	90.7875	47.0811	17.7228	5.55904	4.36326	1.49036	0	0	0	0
BT_0225	134.018	87.65	68.9	3.91304	9.39414	0	0	0	0	0
BT_0226	153.955	111.051	90.4634	9.90788	9.71227	1.38729	0	0	0	0
BT_0227	169.723	137.805	98.2449	19.0467	14.7409	6.28017	0.844159	0	0	0
BT_0228	236.916	208.983	114.46	19.1289	9.00086	0.615275	0	0	0.085907	0
BT_0229	276.508	179.854	115.568	19.2336	10.1019	0.485162	0	0	0	0
BT_0230	225.846	162.715	72.821	27.063	5.27725	0.501501	0	0.198769	0	0
BT_0231	142.286	102.775	39.7144	36.1864	9.42424	1.95595	0	0	0	0
BT_0232	190.263	131.073	71.7312	26.9246	11.6897	2.23758	0	0.439267	0.304717	0
BT_0233	168.361	133.923	72.986	14.7509	7.202	1.7173	0.178456	0	0	0
BT_0234	242.517	214.024	100.625	17.9979	5.47991	0	0	0	0	0
BT_0235	152.724	120.166	77.0794	11.5521	3.68382	1.06565	0	0	0	0
BT_0236	115.237	106.02	54.9311	7.21124	1.24527	0.305017	0.085487	0	0	0
BT_0237	85.9808	56.4375	37.5516	9.18187	3.1475	0.696287	0.167307	0	0	0
BT_0238	116.583	87.3833	52.6601	17.217	6.47286	0.561231	0.155952	0	0.155493	0
BT_0239	183.423	140.836	99.4414	19.2564	6.87708	0.800906	0	0	0	0
BT_0240	97.3251	74.6671	25.5286	5.09535	1.99168	0.488186	0	0	0	0
BT_0241	136.044	104.273	46.4725	19.6118	6.82421	1.76132	0	0	0	0
BT_0242	128.858	116.987	45.8923	25.0284	9.38693	0.946647	0	0	0	0
BT_0243	94.4901	88.2101	37.7907	8.94788	1.34271	0.663008	0	0	0	0
BT_0244	66.5504	49.8683	31.0552	2.34143	3.5948	0.185912	0	0	0	0
BT_0245	79.9563	58.8852	39.2967	3.85211	3.76271	0	0	0	0	0
BT_0246	121.708	82.4893	48.8046	4.92998	4.5573	0	0.169508	0	0	0
BT_0247	98.8683	72.7884	52.1774	14.6802	3.08375	0.615023	0	0	0	0
BT_0248	120.833	72.4492	46.5794	9.17613	1.60618	0	0	0	0	0
BT_0249	85.0093	60.8672	44.8919	5.05784	3.24677	0	0.240159	0	0	0
BT_0250	92.9278	73.6057	59.4954	5.78465	2.77789	0	0	0	0	0
BT_0251	136.427	95.2325	46.7882	8.30789	6.34656	0	0.961953	0	0	0
BT_0252	183.308	131.071	95.0181	10.4671	7.27149	0.693997	0.048843	0.069114	0.048653	0
BT_0253	64.0761	105.313	56.6043	9.28121	8.77422	2.24569	0	0	0	0
BT_0254	95.7888	83.7568	58.4023	6.84502	1.85566	1.0231	0	0	0	0
BT_0255	135.882	153.436	58.4502	0	0	0	0	0	0	0
BT_0256	222.561	135.568	117.665	22.2868	13.0776	0	0	0	0	0
BT_0257	171.618	176.577	72.9253	29.3922	7.24875	3.13763	0	0	0	0
BT_0258	182.359	178.232	94.3066	20.7215	7.29172	1.26088	0.088316	0	0.088003	0
BT_0259	140.349	127.515	80.5078	13.8473	5.81807	1.79727	0	0	0	0
BT_0260	165.417	162.659	112.536	24.2734	6.70895	0.670277	0	0	0	0
BT_0261	202.256	145.275	98.4326	13.3584	0	0	0	0	0	0
BT_0262	131.773	222.492	146.243	21.6806	8.28075	2.57164	0	0	0	0
BT_0263	104.332	154.61	108.754	21.4503	9.40229	1.75058	0	0	0	0
BT_0264	105.059	95.6825	42.3421	9.16155	3.62468	0.245095	0.102823	0	0	0
BT_0265	180.791	143.919	103.54	26.4715	5.95882	0.899689	0	0	0.125064	0
BT_0266	168.745	136.219	101.251	31.532	10.7302	2.28949	0.127678	0	0	0
BT_0267	70.6964	87.7869	39.9382	7.56416	2.77642	0.748979	0	0	0	0
BT_0268	93.8932	99.7104	66.7824	8.62277	3.52653	0.473677	0	0	0	0
BT_0269	117.924	104.29	61.7208	11.1083	2.62555	0.42935	0	0	0	0
BT_0270	201.745	173.815	111.709	15.305	116.822	5.6492	0.579051	0	0	0
BT_0271	127.438	137.601	113.584	12.3378	4.9371	0	0	0	0	0
BT_0272	129.254	145.677	76.0494	12.991	4.12593	1.24211	0.052428	0.148412	0	0
BT_0273	240.101	231.576	104.977	14.0482	3.13036	1.46273	0	0	0	0
BT_0274	119.131	109.945	38.9003	7.12082	0.415533	0.411496	0.335503	0	0	0
BT_0275	155.292	123.951	54.5601	11.8103	5.22383	1.53683	0	0	0	0
BT_0276	73.9019	66.4012	39.6609	4.23768	2.52662	0	0.099008	0	0	0
BT_0277	10.741	14.7597	19.1894	4.65854	2.29709	0.195678	0	0	0	0
BT_0278	13.4128	14.7536	7.75289	1.0536	0.245955	0	0	0	0	0
BT_0279	34.3542	38.0098	12.7314	1.8521	2.33452	0	0	0	0	0
BT_0280	176.666	155.149	128.456	30.952	13.9066	5.58272	0.801962	0	0	0
BT_0281	168	153.708	59.6903	9.20618	4.07144	0	0	0	0	0
BT_0282	204.346	142.316	84.4935	12.2205	3.07371	0.710453	0	0	0	0.171466
BT_0283	0	168.901	57.4902	0	130.328	0	0	0	0	0
BT_0284	99.315	87.5947	48.8127	17.6028	2.50731	0.153812	0	0	0	0
BT_0285	100.143	98.9472	27.443	8.59626	0.806267	0.316599	0	0	0.131927	0
BT_0286	140.943	118.072	30.4652	7.3833	2.2136	1.12256	0	0	0	0
BT_0287	116.834	97.2971	33.6958	3.60658	1.26011	0	0.966895	0	0	0
BT_0288	97.3225	90.4995	56.5229	9.83713	3.10012	0.144853	0	0	0.120872	0
BT_0289	142.774	117.749	94.6183	24.2746	7.00319	0.521574	0.314107	0	0.062585	0
BT_0290	162.414	176.034	128.017	20.526	6.77176	0.698039	0.367358	0	0	0
BT_0291	107.616	171.895	155.875	16.8381	9.11166	0.528088	0	0	0.217911	0
BT_0292	159.922	121.47	76.8793	8.20145	6.26526	0	0	0	0	0
BT_0293	73.1084	68.7064	26.3696	6.60664	0.771118	0	0	0	0	0
BT_0294	177.379	177.782	60.9802	13.5193	3.82968	0	0	0	0	0
BT_0295	220.435	164.46	89.284	12.5453	1.49749	0	0	0	0.243093	0
BT_0296	178.364	173.739	109.44	23.61	8.48994	1.54252	0.100195	0	0.049903	0
BT_0297	61.0434	113.311	59.2703	31.0289	8.90336	3.55411	0	0	0	0
BT_0298	59.1317	83.6889	24.6539	3.80349	5.40551	0	0	0.274217	0	0
BT_0299	73.5326	74.2966	49.2101	7.94308	6.98595	0.759493	0	0	0	0.061305
BT_0300	74.1165	76.7998	38.1893	11.7454	3.90308	1.04708	0	0	0	0.059663
BT_0301	83.9043	97.1884	47.3358	10.5007	2.68317	1.46273	0	0	0	0
BT_0302	46.6664	37.3794	6.64219	8.72271	0	1.29709	0	0	0	0
BT_0303	69.6114	64.983	20.5101	3.51815	1.13718	0.928182	0	0	0	0.089828
BT_0304	39.4908	24.8928	15.6259	3.84176	1.72956	0	0	0	0	0
BT_0305	53.1129	49.9363	20.1228	5.62707	0.974395	0	0	0	0	0
BT_0306	33.0092	25.5322	18.242	2.71709	1.00738	0	0	0	0	0
BT_0307	97.5259	64.4455	43.7736	8.69516	2.5522	0.395233	0	0	0	0
BT_0308	153.293	335.343	134.538	21.446	6.93119	0	0	0	0	0
BT_0309	174.133	367.38	152.423	17.0916	8.11395	0.339082	0.141582	0	0	0
BT_0310	128.541	104.455	60.8208	13.1442	4.18376	0	0.337738	0	0	0
BT_0311	93.1003	122.967	54.621	8.01344	2.0203	0	0	0	0	0
BT_0312	65.557	81.507	24.9952	5.47027	1.25379	0	0	0.122087	0	0
BT_0313	28.3682	57.3096	28.6613	4.47058	0.782532	0	0	0	0	0
BT_0315	108.247	111.83	85.2733	18.0069	7.63906	0.714707	0	0	0	0.172487
BT_0316	81.6601	65.2383	43.7955	4.88135	1.94025	0.271891	0	0	0	0
BT_0317	224.4	171.581	78.3084	16.0332	5.36204	0.678924	0.10421	0	0	0.059787
BT_0318	186.088	199.486	82.5778	18.3316	3.34045	0.193131	0	0	0	0
BT_0319	166.968	197.217	140.419	12.6652	0	0	0	0	0	0
BT_0320	126.325	148.57	80.9322	7.01927	4.5643	2.08151	0.28465	0	0	0
BT_0321	93.3533	124.186	63.6302	10.1439	3.87339	0.977575	0	0	0	0
BT_0322	103.383	84.2447	61.9415	5.28801	1.32256	1.56351	0	0	0	0
BT_0323	99.7083	48.9584	44.2185	5.33883	0.295161	0.291086	0	0.344151	0	0
BT_0324	130.012	135.246	68.1852	32.1253	26.1017	6.61431	2.52727	0	0	0
BT_0325	54.1078	68.113	31.8492	5.80821	0	0	0	0	0	0
BT_0326	104.001	127.048	70.4374	10.8974	1.526	0	0	0	0	0
BT_0327	152.898	184.917	77.7011	10.6317	1.97078	0.324299	0	0	0	0
BT_0328	224.169	238.066	131.193	15.2646	7.39297	1.12222	0	0	0	0
BT_0329	94.8649	102.428	56.1884	11.3578	4.21018	0.701801	0	0.814416	0.556742	0
BT_0330	93.4704	75.9596	34.3793	11.8761	2.15076	0.426187	0	0	0	0
BT_0331	139.266	158.846	98.4502	23.3234	6.04925	1.19345	0	0	0	0
BT_0332	0	0	0	0	0	0	0	0	0	0
BT_0333	211.033	194.927	150.721	37.83	0	0	0	0	0	0
BT_0334	335.987	287.591	174.588	26.8952	21.7657	6.05928	0	0	0	0
BT_0335	203.865	182.254	100.851	15.0938	6.77478	0.707107	0.236867	0.168356	0	0
BT_0336	120.965	116.315	73.5471	13.6802	3.47426	0.620043	0	0	0	0
BT_0337	170.37	156.575	107.119	17.3448	6.3753	0	0	0	0.714279	0
BT_0338	158.113	139.345	84.8565	22.3608	11.4528	1.26006	0	0	0	0.11079
BT_0339	168.485	161.383	104.952	13.3248	3.63941	0.456984	0.153854	0	0	0.088456
BT_0340	135.424	143.707	73.6023	9.8304	4.32284	0.470855	0	0	0	0
BT_0341	136.612	126.986	35.4151	9.06527	4.40614	0.139439	0	0	0	0.134763
BT_0342	201.844	173.113	59.8015	12.7663	19.3696	3.68327	0	0	0	0
BT_0343	207.803	134.295	59.9145	13.5333	25.4392	4.66593	0.610582	0	0	0.236605
BT_0344	77.2682	81.7757	49.4361	8.04371	8.44925	2.88732	0.263908	0	0	0
BT_0345	94.2411	81.4809	44.5425	9.75982	2.56287	1.69266	0	0	0	0
BT_0346	62.8323	44.6363	16.3759	4.53929	9.52085	1.2101	0	0	0	0
BT_0347	109.62	92.0899	263.531	10.4044	5.83629	2.70335	0.262208	0.123992	0	0
BT_0348	121.991	117.506	179.65	13.9576	3.77445	3.13354	0.477077	0	0	0
BT_0349	214.013	142.193	88.9686	26.7539	9.48333	3.62991	0.497714	0.100759	0	0
BT_0350	144.898	124.674	55.1196	6.64159	1.814	0.684404	0	0	0	0
BT_0351	169.965	128.272	74.6665	9.9297	3.08522	0.864923	0	0	0	0
BT_0352	97.0527	93.2707	82.4953	15.6981	4.08071	0	0	0	0	0
BT_0354	102.624	101.982	38.0466	8.3699	4.62708	0.917918	0	0	0	0
BT_0355	150.393	156.24	95.0194	40.0228	12.9764	2.92676	0	0	0	0
BT_0356	174.859	148.717	72.9147	41.9009	6.83731	2.9418	0.349532	0	0	0
BT_0357	123.607	211.007	131.543	0	0	12.2167	6.75477	0	0	0
BT_0358	322.575	281.259	153.286	46.1896	17.9699	21.5648	4.62879	0	0	0
BT_0359	141.484	161.444	69.7033	22.6973	9.40585	49.4268	8.62286	0	0	0
BT_0360	226.522	260.822	140.026	53.83	18.961	5.24671	0.275505	0	0.183025	0
BT_0361	143.664	133.795	59.7655	7.33005	3.48914	0.589732	0	0	0	0.114063
BT_0362	133.373	108.772	58.6442	4.93013	1.21487	0.187684	0	0	0	0.0606
BT_0363	152.499	131.873	60.8731	11.8	1.71823	0.120324	0	0	0	0
BT_0364	118.481	80.3782	36.1249	8.59731	1.76705	0.768457	0	0	0	0
BT_0365	168.342	194.323	82.1703	20.0066	5.59842	0.62918	0.075664	0	0.075388	0
BT_0366	204.005	172.425	118.831	15.6984	8.70645	2.56755	0.190459	0.053864	0.03794	0
BT_0367	95.7015	61.8369	39.4647	9.28106	2.76482	0.856647	0.11955	0	0	0
BT_0368	187.662	170.198	339.025	456.951	313.586	3685.04	1322.11	60.5855	15.6584	27.1825
BT_0369	1210.07	4272.53	41880.3	92918.7	68658.5	147575	40240.5	2642.75	387.446	571.582
BT_0370	2514.12	12420.1	140883	273519	186423	169693	85030.6	6814.89	466	545.151
BT_0371	2399.09	13812	160845	316078	176222	100702	71805.9	6332.11	238.244	46.6343
BT_0372	559.052	3296.1	34493.6	76908.8	29272.6	7593.22	29953.7	2190.57	51.643	7.45856
BT_0373	119.067	95.5325	104.83	15.1743	5.84454	6.80494	3.68163	0.929573	0.648137	2.5205
BT_0374	33.8957	28.3717	22.0619	2.88836	2.45624	0.850543	0	0	0	0
BT_0375	54.6458	130.79	65.3027	1.7103	1.34733	0	0	0	0	0
BT_0376	23.5879	71.8729	38.5455	0.587209	1.2335	0	0	0	0	0
BT_0377	33.7374	34.022	17.2386	4.03613	6.2908	0	0	0	0	0
BT_0378	70.7004	34.4639	13.5537	3.39755	0.44614	0	0	0	0	0
BT_0379	109.603	87.8298	44.9557	4.89021	3.71992	0.347978	0	0	0	0
BT_0380	106.662	100.61	60.6999	8.5935	6.01804	0	0	0	0	0
BT_0381	49.5044	29.2821	28.4871	2.04506	2.38693	0	0	0	0	0
BT_0382	100.566	148.54	66.1936	13.2215	1.58728	0.195024	0	0	0	0
BT_0383	130.906	155.301	97.9247	28.1304	8.44284	2.17367	0.329113	0	0	0
BT_0384	111.818	122.384	94.0346	13.5191	11.6192	2.75104	0	0	0	0
BT_0385	85.2818	77.4298	56.271	6.35343	3.54558	0.615224	0.170649	0	0	0
BT_0386	91.1309	84.2719	74.5511	5.1668	2.81428	0.395213	0	0	0.32817	0
BT_0387	66.9467	61.8258	38.7642	8.93729	3.01137	0.521967	0	0	0	0
BT_0388	126.164	88.4177	40.8053	14.7904	1.07137	0	0	0	0	0
BT_0389	142.155	110.023	46.5543	21.7973	4.85614	0	0	0	0	0
BT_0390	52.1159	74.5676	43.2188	5.31816	3.38582	0	0	0	0	0
BT_0391	121.668	153.142	64.541	12.0359	6.95377	0	0.344778	0	0	0
BT_0392	144.328	146.655	83.7726	15.4421	3.11092	0.437188	0.544959	0	0	0
BT_0393	194.308	210.062	115.881	36.0676	13.0045	1.12566	0	0	0	0
BT_0394	207.705	210.39	126.83	35.633	16.0096	5.32425	0	0	0	0
BT_0395	62.0687	69.6167	64.5948	0	0	0	0	0	0	0
BT_0396	173.166	183.332	95.6656	17.9929	4.66039	0.765056	0.211155	0	0.210637	0
BT_0397	67.4073	87.1289	35.5428	7.3833	2.2136	0	0	0	0	0
BT_0398	163.641	137.826	101.109	23.1276	5.35882	0.353075	0.289526	0	0.289017	0
BT_0399	105.684	100.683	81.4387	13.7354	2.97056	0.625978	0	0	0	0
BT_0400	151.881	92.8969	74.9078	15.7561	5.45647	1.78677	0	0	0	0
BT_0401	65.9935	56.6524	0	0	0	0	0	0	0	0
BT_0402	137.633	85.5138	66.1917	13.7642	12.0464	2.41817	0	0.931035	0	0
BT_0403	239.422	118.98	99.0029	26.6343	15.2573	1.70417	0.666019	0	0	0
BT_0404	129.905	87.3551	58.0545	15.0155	4.12273	1.05322	0.0739	0	0.073629	0
BT_0405	171.9	106.705	70.5216	18.1626	0	0	0	0	0	0
BT_0406	78.2792	44.6222	22.0675	8.53989	0	0	0	0	0	0
BT_0407	67.4749	34.022	17.2386	4.03613	0	0	0	0	0	0
BT_0408	45.8706	26.7438	18.7931	36.8281	0	0	0	0	0	0
BT_0409	69.6446	55.9122	23.0981	10.347	0.374775	0.370614	0.303384	0.436586	0	0
BT_0410	55.1396	34.9175	24.9367	4.09225	1.7191	0	0	0	0	0
BT_0411	55.4458	64.0933	16.9967	4.32045	1.04728	0	0	0	0	0
BT_0412	110.145	114.732	45.6622	13.1728	3.45946	0.848528	0	0	0	0
BT_0413	88.154	113.854	45.6633	12.9197	3.95789	1.12566	0	0	0	0
BT_0414	95.1318	100.044	28.9001	13.0803	2.3387	1.44137	0	0	0	0.277399
BT_0416	35.0167	30.0958	5.57358	1.48075	1.55546	0.655781	0	0	0	0
BT_0417	78.7573	71.0128	13.9979	2.54008	0.800461	0.262881	0	0	0	0
BT_0418	148.498	175.049	74.2467	12.9272	3.06634	1.7235	0	0	0	0.207751
BT_0419	191.768	312.82	103.11	20.4297	8.02541	5.4636	0	0	0	0
BT_0421	87.8919	57.3496	37.765	7.49487	2.69352	0.101499	0.085343	0	0	0
BT_0426	93.4785	65.6969	40.4929	8.91984	3.37298	0.741228	0	0.436586	0	0
BT_0427	111.574	75.6693	31.6661	4.19513	0.629449	1.25593	0	0	0	0
BT_0428	133.112	171.038	88.3925	9.8662	3.39516	0.175524	0	0	0	0
BT_0429	140.308	192.106	121.633	10.9363	4.23186	0	0	0	0	0
BT_0430	134.912	161.544	118.035	12.781	3.77615	0	0.114943	0	0	0
BT_0431	170.824	135.663	95.6672	15.6968	6.30447	0.716102	0	0	0	0
BT_0432	147.945	122.925	104.373	6.43019	9.82462	0.605808	0.499234	0	0	0
BT_0433	109.493	147.173	71.3898	11.4843	2.76876	0.583165	0	0	0	0
BT_0434	84.4541	126.954	50.6817	11.4404	2.28917	0.673096	0	0	0.093895	0
BT_0435	56.1699	58.118	34.3673	8.94956	2.68603	0	0	0	0	0
BT_0436	76.1045	56.4096	56.4626	15.6693	5.3781	0.639988	0.13374	0	0.13332	0
BT_0437	84.0192	73.3762	55.9448	10.9437	4.63871	1.38784	0.165092	0	0	0
BT_0438	16.0475	18.9329	12.3878	0.913416	0.191909	0.657912	0	0	0	0
BT_0439	129.499	139.705	113.868	17.5301	7.23703	0.569017	0.053366	0	0.053161	0.061241
BT_0440	129.612	118.714	68.9375	11.6584	3.89159	0.112183	0	0	0	0
BT_0441	99.2247	83.1313	52.9771	6.14888	3.97493	0.325225	0	0	0	0
BT_0442	94.2175	83.0071	42.2289	8.99601	3.43646	0.120324	0	0	0	0
BT_0443	132.069	104.097	56.479	19.103	0	0	0	0	0	0
BT_0444	144.39	177.694	105.88	26.1343	4.32483	0.923804	0	0	0	0
BT_0445	107.861	102.837	57.1654	19.3907	1.11918	0	0	0	0	0
BT_0446	112.224	122.871	52.237	17.7938	3.73841	0.478708	0	0	0	0
BT_0447	97.9199	89.258	42.8929	11.4755	1.39097	0.907725	0	0	0	0
BT_0448	93.6567	66.8977	20.5559	3.48465	0.159154	0.468684	0.130639	0	0.130225	0
BT_0449	141.156	110.635	42.694	11.6355	1.52785	0.8335	0	0	0.138819	0
BT_0450	191.126	187.655	76.6216	20.2156	5.05009	0.380939	0.106494	0	0	0
BT_0451	141.148	112.553	67.9235	13.4069	5.44752	0.260613	0	0	0	0
BT_0452	94.7751	83.1287	48.066	9.19381	3.05325	0.243855	0	0	0	0.059055
BT_0453	23.9375	25.0484	15.4811	2.37444	1.03927	0	0	0	0	0
BT_0454	20.9974	10.5319	12.0685	0	0	0	0	0	0	0
BT_0455	80.3198	58.5138	39.5297	5.03115	1.49069	0.265836	0	0	0	0
BT_0456	32.2067	35.0401	18.5841	3.4285	0.953375	0.103794	0	0	0	0
BT_0457	47.6619	54.1936	34.64	2.13698	2.2449	0.299908	0	0	0.083769	0
BT_0458	94.444	106.028	48.521	15.7729	3.56762	0.698499	0.13083	0	0	0
BT_0459	163.6	175.034	84.8581	13.0725	4.84683	0.175795	0	0	0	0.170156
BT_0460	137.556	142.227	69.9393	6.61624	2.35086	0.100137	0	0	0	0
BT_0461	123.713	110.865	57.7383	8.89169	6.2272	4.41203	0.202785	0	0.067343	0
BT_0462	104.474	120.378	56.7796	4.47142	6.70895	6.03249	0	0	0	0
BT_0463	139.015	119.304	64.6367	14.3971	2.72216	0.596723	0	0	0	0
BT_0464	129.748	114.198	89.2036	18.7717	6.99598	1.26928	0.506384	0	0	0
BT_0465	162.232	163.151	97.8034	17.053	6.71728	1.57861	0.519701	0	0	0
BT_0466	133.367	162.77	95.5751	18.9008	7.05936	1.30203	0.541082	0	0	0
BT_0467	60.6077	89.3946	46.6656	10.1372	4.47566	0.908822	0	0	0.126315	0
BT_0468	77.1046	93.3432	84.3847	19.3255	11.8076	1.01838	0.169508	0	0	0
BT_0469	29.3593	53.8791	35.6454	8.00584	2.24264	1.46899	0	0	0	0
BT_0470	69.7831	91.8006	45.5582	10.8618	3.28762	2.09061	0	0	0	0
BT_0471	87.4648	135.933	65.4052	4.86349	0.785989	0.386261	0.160901	0	0	0
BT_0472	102.432	122.636	59.0544	7.31528	1.15259	0.380054	0	0	0	0
BT_0473	82.614	106.905	62.2975	7.40306	1.66638	0.273732	0	0	0	0
BT_0474	155.074	170.642	101.827	8.89668	2.87554	0	0	0	0	0
BT_0475	170.872	154.805	102.008	6.70807	3.5228	0	0.46892	0	0	0
BT_0476	110.819	128.202	67.1215	5.73329	3.44121	0	0.346982	0	0	0
BT_0477	151.217	119.19	100.624	55.3302	7.74679	0	0	0	0	0
BT_0478	60.2138	63.6834	36.6505	25.3843	6.44405	0.437188	0	0	0	0
BT_0479	71.8095	64.2526	24.6486	10.2826	4.3879	0	0	0	0	0
BT_0480	133.66	115.994	67.6065	11.6356	4.56324	0.799985	0.13374	0	0	0
BT_0481	125.579	117.007	74.1473	5.37891	4.94379	0.697894	0	0	0	0
BT_0482	140.058	104.686	52.4835	9.46833	6.97109	0	0	0	0	0
BT_0483	170.736	129.031	68.8562	17.5765	7.66865	2.11332	0	0	0.183656	0
BT_0484	139.926	123.557	72.1309	9.73701	2.27304	0.619094	0.103876	0	0	0.119721
BT_0485	152.938	139.182	118.673	46.9262	55.1982	28.8258	1.04706	0.299478	0	0
BT_0486	84.3313	72.3915	48.7347	9.23937	15.7719	2.53005	0.498169	0	0	0.143796
BT_0487	86.0221	72.686	30.9662	3.56605	6.08718	1.38245	0.573735	0	0	0
BT_0488	66.2552	49.5705	11.8003	0.938225	3.94222	0	0	0	0	0
BT_0489	65.1937	126.619	36.487	4.02564	0	0	0	0	0	0
BT_0490	126.97	180.37	47.0342	14.1615	7.10377	0	0	0	0	0
BT_0491	137.163	150.061	57.714	2.85509	0	0	0	0	0	0
BT_0492	128.785	119.97	69.7804	7.26759	1.63573	0	0	0	0	0
BT_0493	152.563	74.1087	44.1706	4.15367	4.7992	0	0	0	0.351375	0
BT_0494	88.7189	78.5443	54.526	4.51115	2.32934	0	0	0	0	0.076132
BT_0495	116.685	102.733	73.6341	39.5178	34.0094	14.9499	1.0955	0	0.099248	0
BT_0496	166.302	127.168	134.553	61.3649	47.7584	18.9635	1.37669	0	0.080689	0
BT_0497	142.449	140.316	74.7018	30.2181	6.73269	0	0	0	0	0
BT_0498	156.083	147.142	76.2861	26.9118	6.38329	0	0	0	0	0
BT_0499	144.244	165.311	79.3939	25.1295	4.44889	0.877538	0	0	0	0
BT_0500	159.274	154.236	73.0786	10.8674	2.36675	0.54627	0	0	0	0
BT_0501	159.88	207.307	102.56	2.66502	0	0	0	0	0	0
BT_0502	180.616	132.613	90.9951	15.0155	4.03311	0.175536	0.0739	0	0	0
BT_0503	180.197	153.177	112.397	28.9878	7.49552	0	0	0	0	0
BT_0504	168.332	156.11	86.4722	14.5887	3.83139	0.52353	0.073472	0	0	0
BT_0505	105.97	68.4242	47.5106	4.84432	3.81599	0.634642	0	0	0	0
BT_0506	138.071	91.5199	47.5185	14.8484	2.08583	0.266439	0.074772	0	0	0
BT_0507	221.866	131.14	78.5354	28.2695	3.92162	0	0	0	0	0
BT_0508	128.83	118.047	76.2019	17.4773	3.55351	0.464444	0	0	0.097148	0
BT_0509	119.515	91.7444	51.4228	5.66157	1.77158	0.496304	0	0	0	0
BT_0510	133.054	113.221	167.413	17.2599	9.62495	0.440414	0	0	0	0
BT_0511	121.973	124.299	80.9058	15.2763	10.6893	1.08284	0	0	0	0
BT_0512	146.807	163.746	129.442	25.4327	17.1719	1.90392	0	0	0.506475	0
BT_0513	62.0536	100.771	54.6865	17.348	8.48871	1.23386	0	0	0	0
BT_0514	141.782	144.095	79.029	17.8611	11.1558	1.74779	0	0	0	0
BT_0515	276.303	268.492	107.701	24.6284	12.5658	0.242581	0	0	0	0
BT_0516	129.925	130.88	67.2184	19.6226	10.2018	0	0	0	0	0
BT_0517	181.908	136.568	79.4996	13.9475	8.95159	1.63418	0	0	0	0
BT_0518	201.972	190.649	103.327	10.5416	6.76717	0	0	0	0	0
BT_0519	195.36	200.108	151.355	32.169	12.5628	2.14626	0	0	0	0
BT_0520	142.381	150.592	117.575	40.1693	12.2132	3.86687	0	0	0	0
BT_0521	174.79	186.792	139.554	64.7718	18.2134	2.13076	0	0	0	0
BT_0522	177.194	161.636	128.816	54.3064	12.1619	3.14068	0	0	0	0
BT_0523	145.327	120.204	77.3528	32.9584	5.42265	0.615224	0	0	0	0
BT_0524	67.1409	98.0977	29.7959	9.5448	1.98624	0	0	0	0	0
BT_0525	92.209	127.827	65.2493	14.4064	3.86758	0.740887	0.277406	0	0	0.079694
BT_0526	157.488	118.871	64.811	13.1056	2.41522	0.4755	0	0	0	0
BT_0528	106.451	87.2229	55.9033	4.08012	2.67843	0.532689	0	0	0	0
BT_0530	114.657	89.2793	69.9728	7.54494	3.32361	0.755374	0	0	0	0
BT_0531	74.6672	135.407	62.2201	9.17861	1.28537	0	0	0	0	0
BT_0532	104.746	144.565	48.2904	8.84307	0.977837	0	0.13374	0	0	0
BT_0533	149.142	141.948	52.6139	12.5625	2.03023	0.399177	0	0	0	0
BT_0534	77.702	455.201	62.98	0	0	0	0	0	0	0
BT_0535	135.601	169.763	48.5407	10.5035	3.18274	1.46062	0	0	0	0.201255
BT_0536	95.3917	151.909	62.5615	6.87557	2.62595	1.96666	0	0	0	0
BT_0537	154.489	151.677	122.975	18.4989	11.7061	1.61285	0	0	0.190742	0
BT_0538	73.3394	84.4506	0	0	0	0	0	0	0	0
BT_0539	141.614	106.136	64.25	11.3932	7.78533	1.25285	0.191292	0.13576	0.095313	0
BT_0540	138.083	109.19	47.7765	16.462	5.76407	0.852471	0	0	0	0
BT_0541	145.674	139.805	69.1729	22.4371	9.38812	1.36975	0.246888	0.116708	0.082	0
BT_0542	178.164	172.129	109.996	54.6105	24.0532	6.15023	0	0	0	0
BT_0543	118.243	110.387	73.5679	21.499	15.7613	4.42438	0.237631	0	0	0
BT_0544	52.4742	39.7196	28.6643	4.60087	0.467722	0.918142	0	0	0	0
BT_0545	39.5897	28.6294	20.9073	2.07651	2.15614	0	0	0	0	0
BT_0546	8.16188	7.38316	8.48128	0.78586	1.65091	0	0	0	0	0
BT_0547	27.0533	28.1465	20.3632	2.20221	1.15668	0	0	0	0	0
BT_0549	124.004	137.87	57.4191	12.7146	4.3179	0	0	0	0	0
BT_0550	109.68	91.9801	42.2057	3.44337	1.20562	0	0	0	0.32429	0
BT_0552	69.3558	61.2082	27.2298	11.5365	1.73126	0	0	0	0	0
BT_0553	158.787	147.473	76.3457	17.6223	5.25302	1.11831	0.175192	0	0.034898	0
BT_0554	46.768	51.2008	39.1162	11.1675	1.64239	0	0	0	0	0.111216
BT_0555	99.8268	67.0392	67.7205	17.2151	4.12051	0	0	0	0	0
BT_0556	152.653	143.581	70.8454	23.0723	5.3859	0	0	0	0	0
BT_0557	89.1744	70.0992	39.321	13.6285	3.73487	0.548115	0.205673	0	0	0
BT_0558	37.6297	36.8167	50.2456	8.14843	3.3287	5.14846	0.388349	0	0	0
BT_0559	69.8333	122.617	103.861	18.5329	2.69549	4.72653	0.487241	0	0	0
BT_0560	82.8674	65.3029	56.8742	11.5982	2.70745	2.09061	0.158388	0.225747	0	0
BT_0561	94.7277	55.3932	24.442	7.99434	1.44784	0	0	0	0	0
BT_0562	55.3094	27.1769	8.55926	4.40749	0.308666	0	0	0.180236	0	0
BT_0563	19.1518	13.3503	6.272	1.27384	0.446039	0	0	0	0	0
BT_0564	17.2304	16.2845	16.0389	4.81283	0.439624	0	0	0	0	0
BT_0565	25.7047	10.8252	10.97	2.01806	0	0	0	0	0	0
BT_0566	89.9008	93.4515	37.2875	15.1958	2.81608	1.89329	0	0	0	0
BT_0567	82.7075	101.76	37.6701	15.8576	2.01891	0	0	0	0	0
BT_0568	114.655	145.918	66.6916	14.4242	4.26112	0.469797	0	0	0	0
BT_0569	144.526	206.248	385.601	189.91	38.8703	8.88648	0	0	0.344188	0
BT_0570	106.195	115.796	91.3293	24.7082	8.68687	0.922912	0	0	0.085907	0
BT_0571	138.948	119.891	43.2864	18.3625	6.67011	0.531259	0	0	0	0.17096
BT_0572	84.1598	64.8647	30.8076	15.6285	3.78032	1.28389	0	0	0	0
BT_0573	228.257	233.991	95.3557	15.7098	11.5863	1.04076	0	0.409115	0	0
BT_0574	68.4586	76.7058	33.1869	5.1549	0	0	0	0	0	0
BT_0575	97.0411	62.9867	26.7043	11.812	2.25328	0	0	0	0	0
BT_0576	95.8525	137.819	101.52	9.89003	1.2466	0	0	0	0	0
BT_0577	154.348	122.763	78.5926	18.8063	8.27277	0.121056	0	0	0	0
BT_0578	187.522	162.819	80.9086	25.444	8.09761	1.12213	0.118313	0	0	0.067919
BT_0579	92.3094	78.4261	48.0191	7.9232	0.924517	0	0	0	0	0
BT_0580	184.219	153.118	78.6256	16.2789	7.88121	5.10705	0.610711	0	0	0
BT_0581	261.187	174.713	130.71	21.7917	12.7145	5.11251	0	0	0	0
BT_0582	320.343	262.628	249.67	56.96	29.7161	18.0683	0	0	1.32566	0
BT_0583	138.157	132.443	117.061	32.6278	19.8429	7.98637	0.92147	0	0.183798	0
BT_0584	118.486	101.132	72.8883	23.365	13.2944	5.03583	1.2513	0	0	0
BT_0585	108.556	72.4492	33.0959	19.8816	10.4402	5.64239	0	0	0	0
BT_0586	140.045	110.916	43.1035	24.194	7.57921	2.20983	1.07783	0	0	0
BT_0587	122.872	103.885	71.3901	16.0342	4.94225	0.494055	0.16621	0	0	0
BT_0588	104.258	97.6968	58.3763	7.81233	3.14297	0.342979	0	0	0	0
BT_0589	82.0801	69.5823	33.9547	4.98708	2.79409	0	0	0	0.095494	0
BT_0591	99.315	56.8309	40.0026	10.7407	2.03719	0.153812	0	0.183003	0.12824	0
BT_0592	120.213	85.4623	74.4213	22.5018	3.27267	0.718909	0	0	0	0
BT_0593	109.867	79.0638	93.8572	19.0896	5.95873	2.06705	0	0	0	0
BT_0594	128.964	99.5209	82.0456	23.2459	0	1.56014	0	0	0	0
BT_0595	173.584	163.617	110.879	42.3976	7.06059	2.67595	0.221292	0	0	0
BT_0596	149.557	140.083	46.0666	18.7907	10.4847	1.23005	0	0	0	0
BT_0597	167.761	129.3	49.5335	14.9647	19.9636	0	0	0	0	2.09687
BT_0598	85.215	59.0571	21.0929	7.11363	2.2307	0.327919	0	0	0	0
BT_0599	46.211	37.5466	42.9367	3.03531	2.47995	0	0.145232	0	0	0
BT_0600	128.936	147.824	92.0086	3.78892	1.17061	0	0	0	0	0
BT_0601	161.165	136.517	85.2413	5.44215	1.97131	0	0	0	0	0
BT_0602	175.392	140.177	87.1124	7.96664	2.33545	0.573821	0	0	0	0
BT_0603	85.9068	90.6293	43.7633	2.52011	1.10303	0.217004	0	0.257437	0	0.209252
BT_0604	52.029	67.8619	32.4479	1.54104	2.42821	0.596771	0	0	0	0
BT_0605	43.1198	54.0542	29.0797	2.39912	2.36271	0.618437	0	0	0	0
BT_0606	34.8956	53.2086	32.3451	2.60207	3.31912	0.191889	0	0	0	0
BT_0607	88.6883	70.284	45.1134	3.55917	3.73821	0	0	0	0	0
BT_0608	65.6671	50.0147	40.3366	3.71773	2.29724	0	0	0	0	0
BT_0609	27.9846	47.3336	12.9915	1.62722	0.213666	0	0	0	0.174281	0
BT_0610	68.0236	70.5076	26.0565	4.03188	2.01683	0.198263	0	0.235407	0	0
BT_0611	134.496	162.218	51.0039	9.5031	4.10993	0	0	0	0	0
BT_0612	134.243	147.663	66.36	11.6	8.86218	0	0.151299	0	0.150847	0
BT_0613	88.873	126.622	41.0656	5.45319	2.18218	0	0	0	0	0
BT_0614	163.938	156.487	56.1632	9.14462	2.21034	0.332957	0	0	0	0
BT_0615	158.816	129.201	84.8914	16.1849	0.772642	0.774671	0	0	0	0
BT_0616	160.399	119.536	74.1308	16.8307	7.56064	0	0	0	0	0
BT_0617	120.36	86.9437	55.5263	9.30626	3.05485	0.602749	0	0	0	0
BT_0618	97.8646	87.7806	27.8349	10.0818	3.12512	0.17051	0	0	0	0
BT_0619	134.054	107.571	38.8102	14.2354	1.03127	0.507868	0	0	0	0
BT_0620	76.7889	73.9985	25.679	5.20741	1.82323	0	0	0	0	0
BT_0621	100.431	145.426	63.1201	10.3607	3.02276	0	0	0	0	0
BT_0622	30.7085	54.6501	32.6257	1.79791	1.2589	0	0	0	0	0
BT_0623	157.709	201.57	132.507	55.1574	17.0412	4.0742	0.198741	0	0	0.230945
BT_0624	165.693	136.316	102.446	41.4518	19.2392	3.0002	0.273887	0	0	0
BT_0625	149.759	116.029	66.6866	12.3495	6.91892	0.141421	0	0	0	0
BT_0627	52.3462	26.6178	25.3562	11.7066	0.79332	0	0	0	0	0
BT_0628	217.817	134.514	63.026	22.6399	0	0	0	0	0	0
BT_0629	104.011	95.6054	38.5799	7.16008	3.38465	0.184761	0	0	0	0
BT_0630	147.196	123.585	34.2811	17.8105	7.25414	0	0	0	0	0
BT_0631	146.02	133.145	67.1399	18.7018	3.1	0	0	0	0	0
BT_0632	107.382	89.1837	51.5304	9.19277	2.4448	0.239682	0.201158	0	0	0
BT_0633	162.863	126.251	64.5059	21.411	5.51675	0.208659	0	0	0.346171	0
BT_0634	105.598	84.5342	43.6178	10.2566	4.94557	0.346967	0	0	0	0
BT_0635	160.513	135.939	100.066	13.7445	7.1669	0	0	0	0	0
BT_0636	124.666	103.314	78.3639	24.8068	8.05957	0.395233	0	0	0	0
BT_0637	159.435	193.447	91.7042	18.9621	2.90084	0	0	0	0.157926	0
BT_0638	203.209	136.554	99.8693	21.7443	4.56819	0.281477	0	0	0	0
BT_0639	196.344	129.513	82.9216	20.2233	4.7793	0.527977	0.425622	0	0	0
BT_0640	160.829	128.77	75.4688	8.97062	3.76941	1.71647	0.110678	0	0.110308	0
BT_0641	145.979	147.645	89.3661	5.68282	2.97275	1.52456	0	0	0	0
BT_0642	147.214	169.988	86.1605	11.4693	7.74499	0.282811	0	0	0	0
BT_0643	144.169	147.487	102.773	24.6569	13.374	0.664943	0	0	0.138438	0
BT_0644	158.109	149.146	75.2428	16.318	5.63891	1.32465	0.24821	0	0	0
BT_0645	138.058	142.406	101.509	40.2352	7.82532	0	0	0	0	0
BT_0646	181.18	154.141	164.568	42.5506	14.4773	3.13982	0.501377	0	0	0
BT_0647	102.927	129.891	87.0719	24.5358	7.84324	1.67271	0.448196	0	0	0
BT_0648	177.439	138.479	66.522	21.6472	10.7001	1.76787	0.71855	0	0	0
BT_0650	147.363	114.069	58.2285	9.98451	6.086	0	0.106494	0.151265	0	0
BT_0653	33.6883	119.093	0	0	0	0	0	0	0	0
BT_0654	55.493	84.5733	25.0523	4.4125	2.58716	0.739417	0.17756	0	0	0
BT_0655	101.397	95.6407	63.2879	9.30149	4.88472	0	0.486933	0	0	0
BT_0656	173.391	140.677	71.2097	14.4558	4.64357	0.615265	0.103241	0.146614	0	0
BT_0657	113.439	94.9634	46.6831	10.3813	6.68408	0.861218	0.145052	0	0	0
BT_0658	72.8056	46.8177	35.7149	5.05659	5.75391	0.438718	0	0	0	0
BT_0659	80.3639	79.4392	76.1282	7.84838	2.66728	0	0	0	0	0
BT_0660	63.4712	58.6702	73.8298	8.82631	6.53233	0	0	0	0	0
BT_0661	31.9221	43.2855	74.7464	18.4683	14.3562	1.71596	0.158885	0	0	0
BT_0662	97.9995	96.7432	120.977	31.1073	14.7656	1.06785	0	0	0	0.114741
BT_0663	141.818	80.6146	49.9291	14.7666	0	1.12256	0	0	0	0
BT_0664	71.9796	72.7991	39.8551	7.85038	2.32594	0.415865	0	0	0	0
BT_0665	43.7072	48.8623	26.5788	5.86325	3.59242	0	0	0	0	0
BT_0666	48.3278	47.9593	27.0925	6.66569	1.06091	0	0	0	0	0
BT_0667	72.5741	90.4338	43.9605	11.0768	4.15533	0	0	0	0	0
BT_0668	67.6597	81.3778	39.4077	8.47634	2.74827	0.215456	0	0.128446	0	0
BT_0669	86.3415	79.3736	21.7561	4.9738	1.13581	0.44701	0	0	0	0
BT_0670	101.688	66.0565	35.9166	5.80641	2.0765	0.698424	0.107184	0	0	0
BT_0671	48.4131	36.8881	29.6193	2.14948	0.451599	0.147722	0	0	0	0
BT_0672	83.0595	71.2533	38.5185	7.00847	2.84601	0.847435	0.204429	0	0	0
BT_0673	113.18	93.0193	41.9453	18.5244	4.02537	4.02166	0	0	0	0
BT_0674	89.1228	89.2303	31.8291	12.8144	2.13666	0.840514	0.174766	0	0	0
BT_0675	123.955	152.264	152.869	99.1912	17.1935	7.53598	0.508523	0.241773	0	0.196476
BT_0676	117.636	103.345	65.6766	12.9275	4.32087	0.202295	0	0	0.167905	0
BT_0677	126.917	129.902	81.4917	14.1264	2.09693	0	0	0	0	0
BT_0678	108.536	93.9035	47.1485	16.1896	4.29839	0.367248	0	0.218172	0	0
BT_0679	152.391	114.254	61.6004	17.3499	6.86129	0	0	0	0	0
BT_0680	115.598	112.351	62.4194	6.5676	3.61088	0.757085	0.159763	0	0.053049	0
BT_0681	141.785	94.4272	60.4991	6.64879	4.01602	0	0	0	0	0
BT_0682	50.3664	19.7742	12.8452	1.53039	2.00937	0	0	0	0	0
BT_0683	76.3817	91.4548	210.255	36.4403	14.1701	3.0048	0.174205	0	0	0
BT_0684	103.938	83.8846	55.2884	12.873	2.38641	1.04018	0	0	0	0
BT_0686	91.3494	80.3966	32.8644	5.60482	5.88766	0.199589	0	0	0	0.192557
BT_0687	158.046	214.653	77.4129	11.6881	6.54837	0.267624	0	0	0.111773	0.129346
BT_0688	187.724	156.844	89.0422	19.3826	5.68149	0.469797	0	0	0	0
BT_0689	148.556	108.527	53.1661	22.4275	4.9599	1.73989	0	0	0	0
BT_0690	133.126	95.4334	61.6513	14.7908	2.7622	0.169541	0.141582	0	0	0
BT_0691	168.724	190.232	90.2808	22.7291	4.2132	0	0	0	0	0
BT_0692	180.34	201.499	122.066	23.7318	6.31979	0	0	0.409115	0	0
BT_0693	86.2737	91.0758	67.104	13.7151	4.45334	0	0	0.102053	0	0
BT_0694	71.2202	109	47.5671	10.6531	0	0.462516	0	0	0	0
BT_0695	158.559	146.043	59.6294	16.4772	2.52429	1.4126	0.074333	0	0	0
BT_0696	107.044	95.5986	55.2606	32.214	6.56598	1.65315	0.138111	0	0.137683	0
BT_0697	150.974	117.323	112.082	58.6217	12.0143	2.48595	0.402001	0	0.401699	0
BT_0699	98.4927	104.949	73.8007	19.7232	8.3711	0.411564	0	0	0	0
BT_0700	135.639	129.113	64.4808	14.3432	5.97018	0.556909	0	0	0.077828	0.089828
BT_0701	137.18	141.631	77.9839	21.4643	6.97204	1.16448	0	0	0	0
BT_0702	147.192	171.26	68.1449	19.8906	5.89256	1.59807	0	0	0	0
BT_0703	129.716	150.668	57.6805	10.7457	1.36234	0.191274	0	0	0	0
BT_0705	64.2712	41.9679	37.8784	8.90848	7.15595	0.813731	0	0	0	0
BT_0706	85.8533	52.7646	33.5635	6.53727	3.4121	0	0	0	0	0
BT_0707	99.8462	107.729	35.7927	10.9478	7.07533	0	0	0	0	0
BT_0708	54.4542	58.8498	14.0058	0	0	0	0	0	0	0
BT_0709	159.049	125.045	89.4403	16.672	3.67796	0.514504	0.216648	0.102345	0	0
BT_0710	236.519	234.263	122.163	36.2702	9.93122	0	0	0	0	0
BT_0711	138.92	103.944	44.7393	12.7091	3.70853	1.4556	0	0	0	0
BT_0712	70.0125	58.8498	28.0116	22.6399	0	0	0	0	0	0
BT_0713	58.1433	72.6434	36.3909	11.3482	0	1.2101	0	0	0	0
BT_0714	54.6556	56.0347	33.4415	7.19221	0.666626	0.655781	0	0	0	0.210775
BT_0715	96.3436	89.2443	44.1351	0	0	0	0	0	0	0
BT_0716	38.4385	28.0416	31.4759	2.35595	0	0	0	0	0	0
BT_0717	50.6269	41.3856	26.5261	3.75031	0	0	0	0	0	0
BT_0718	89.9282	86.4478	37.8698	6.43468	1.97153	0.138148	0	0	0	0.13352
BT_0719	119.459	76.3759	56.8898	8.79566	5.06666	0	0	0	0	0
BT_0720	165.119	136.877	100.771	39.0305	3.69775	1.06574	0.089564	0	0	0
BT_0721	88.0582	63.9172	60.4924	9.01692	3.31937	0	0	0	0	0
BT_0722	136.521	94.4136	146.144	5.14524	3.24253	0	0	0	0	0
BT_0723	111.885	157.678	147.593	0	5.7216	0	0	0	0	0
BT_0724	143.045	94.7782	101.555	32.5254	0	0	0	0	0	0
BT_0725	188.079	134.339	66.0257	6.95759	3.21572	0.576549	0	0	0	0
BT_0726	0	0	0	0	0	0	0	0	0	0
BT_0727	233.121	146.688	91.6461	18.4218	4.07398	1.20155	0	0	0	0.386398
BT_0728	140.798	123.651	94.5058	22.5884	18.3888	7.31282	0	0	0	0
BT_0729	149.93	366.747	363.625	48.8925	35.1242	6.11281	0.240159	0	0.239632	0
BT_0730	91.9649	498.383	592.699	68.379	33.6696	5.89381	0.203527	0.29095	0	0
BT_0731	56.9203	481.44	543.381	49.9181	31.6	1.43741	1.13776	0	0	0
BT_0732	9.82876	15.1663	26.6177	1.68553	0	0	0	0	0	0
BT_0733	63.1469	66.923	40.0905	9.53733	3.33958	0.983715	0	0	0	0
BT_0734	144.195	124.756	108.844	28.0889	14.4526	8.06246	0.248096	0	0	0
BT_0735	163.798	131.83	81.6456	13.166	4.74197	1.67932	0.324941	0	0.215898	0
BT_0736	184.129	132.114	81.3185	15.3174	12.4574	5.47177	0.426872	0	0	0
BT_0737	148.306	106.712	79.688	8.43752	4.49791	0.648699	0.108778	0	0	0
BT_0739	139.17	82.9918	61.1677	32.5207	12.86	1.59114	0.324759	0	0	0
BT_0740	195.284	119.377	69.2956	27.0347	11.3575	1.4203	0	0	0	0
BT_0741	159.093	144.459	76.9042	32.9132	12.196	2.05548	0.790458	0	0	0
BT_0743	127.579	120.208	100.275	27.1418	8.732	2.96667	0.587773	0	0	0
BT_0744	54.77	45.1728	42.4953	12.3504	5.34099	1.52949	0	0	0	0
BT_0745	69.9926	53.0977	78.1651	18.8914	7.78173	3.84956	0	0	0	0
BT_0746	47.1032	40.5593	18.0745	3.13524	0	0	0	0	0	0
BT_0747	54.4481	86.3843	62.7607	4.32373	2.47741	1.01491	0.337886	0	0	0
BT_0748	134.254	147.31	99.9362	10.1516	3.45844	0	0	0	0	0
BT_0749	89.8544	110.43	64.5549	6.38236	1.43344	0.226077	0	0	0.038083	0.04382
BT_0750	72.6389	55.6167	14.0404	3.51265	0.40996	0	0	0	0	0
BT_0751	114.81	99.4327	24.603	9.82234	3.01608	0	0	0	0	0
BT_0752	162.88	136.908	110.857	25.648	14.9658	0.596581	0	0	0	0
BT_0753	98.4597	104.669	83.1641	21.3446	10.8411	0.727744	0.201106	0	0.200594	0
BT_0754	81.2071	64.1659	29.3555	10.8581	1.2869	0.686678	0	0	0	0.110875
BT_0755	85.815	62.7022	44.5956	2.74877	2.4063	1.06152	0	0	0	0
BT_0756	100.212	90.8299	60.7014	10.1929	4.28296	0.646925	0	0	0	0
BT_0757	85.948	99.3253	74.6338	12.0517	5.60373	0.711707	0	0	0.085182	0
BT_0758	100.826	97.1557	44.6204	13.1847	2.5178	0	0	0	0	0
BT_0759	0	116.683	83.8205	0	0	0	0	0	0	0
BT_0760	110.485	127.888	101.661	42.0543	19.5476	6.90095	0	0	0.106807	0
BT_0761	171.547	125.48	61.3148	7.90273	5.39619	0.203345	0	0	0	0
BT_0762	73.3394	168.901	0	0	0	0	0	0	0	0
BT_0763	123.861	119.936	57.3377	10.1941	4.04847	0.640348	0.214792	0	0.214067	0
BT_0764	102.217	114.634	78.1864	19.3923	7.83505	2.05198	0.285557	0	0	0
BT_0765	103.955	140.41	80.7187	20.262	11.2143	2.25192	0.187013	0	0	0
BT_0766	136.199	208.574	116.724	31.4196	16.1506	1.73459	0	0	0	0
BT_0767	128.907	167.526	143.48	29.9434	10.3127	1.01574	0.841119	0	0	0
BT_0768	147.015	167.173	147.562	36.5434	15.7018	1.15843	1.39387	0	0	0
BT_0769	120.743	178.736	86.2094	9.84045	7.51711	2.79677	0.75605	0	0	0
BT_0770	68.2827	109.115	62.623	5.27379	7.7476	0	0.85639	0	0	0
BT_0771	77.4028	72.3845	41.4321	9.07544	3.17792	1.24553	0.261757	0.123777	0	0
BT_0772	130.356	113.526	66.6872	7.15098	1.87739	1.89329	0.733445	0	0	0
BT_0773	144.974	125.913	74.0643	18.9829	4.27315	0.253959	0	0	0	0
BT_0774	186.263	154.241	106.23	17.6141	5.23642	1.03474	0.283061	0	0.282547	0
BT_0775	152.919	169.746	179.531	34.1196	14.9937	2.66178	0.117337	0	0.116952	0
BT_0776	126.435	115.421	138.74	39.2224	11.211	1.93386	0.228266	0	0	0
BT_0777	131.754	126.197	68.0706	25.3333	7.04279	0.784857	0	0	0	0
BT_0778	102.128	89.0262	38.874	15.261	5.14186	2.08853	0.245984	0	0.245457	0
BT_0779	160.012	162.155	57.3494	8.87502	0	0	0	0	0	0
BT_0780	171.438	147.998	137.882	19.3715	6.51025	0.817091	0	0	0	0
BT_0781	169.796	138.438	102.469	9.89003	4.98639	0	0	0	0	0
BT_0782	117.757	69.236	165.284	48.128	0	0	0	0	0	0
BT_0783	61.9545	0	48.3348	0	0	0	0	0	0	0
BT_0784	225.596	243.806	154.064	11.3199	0	0	0	0	0	0
BT_0785	152.18	152.367	88.6393	12.4364	3.30359	0.147357	0	0	0.122932	0
BT_0786	103.041	82.6912	29.0962	10.6812	2.07766	1.23449	0	0	0	0
BT_0787	56.1523	52.4844	29.3736	5.42453	0.633115	0	0	0	0	0
BT_0788	56.194	50.5801	36.7622	23.0225	20.0815	6.15878	2.1191	0	0.176104	0
BT_0789	169.629	112.977	80.9684	38.8723	20.8699	7.16068	2.21386	0	0	0
BT_0790	138.391	165.198	101.734	42.4423	23.1166	11.0864	1.34047	0.769793	0.267572	0.313425
BT_0791	187.635	219.783	125.21	31.4033	14.6602	4.43473	0	0	0	0
BT_0792	154.186	160.07	86.3099	22.3212	4.38706	0.593825	0.372711	0	0	0
BT_0793	78.9437	120.998	69.9909	16.5256	2.30281	0.695956	0	0	0	0
BT_0795	58.3195	63.478	24.7004	2.57262	0	0	0	0	0	0
BT_0796	59.4084	75.9012	27.5174	6.62986	3.48225	1.53898	0.142778	0	0	0.165111
BT_0797	62.6032	50.095	49.2163	13.3584	0	0	0	0	0	0
BT_0798	31.4484	92.8334	36.8872	31.423	15.4003	0	0	0	0	0
BT_0799	139.775	136.747	111.125	20.4025	22.5328	4.57354	0	0	0	0
BT_0800	192.96	217.623	152.251	55.6948	57.2101	18.7522	2.08189	0.500781	0	0
BT_0801	103.979	121.789	70.5393	31.406	23.5205	0	0	0	0	0
BT_0802	131.538	126.518	73.1901	35.8603	26.3953	7.78988	0.421549	0	0	0.121479
BT_0803	170.798	167.315	83.3941	28.0748	5.89823	1.8576	0.192699	0	0	0.223806
BT_0804	165.46	149.549	89.2016	32.2141	12.9819	3.00545	0	0	0	0
BT_0805	195.433	183.192	72.2157	14.0882	4.05778	1.6446	0	0	0.194415	0
BT_0807	45.9563	56.6453	70.0133	48.5835	17.48	12.6478	0	0	0	0
BT_0808	73.0093	70.599	63.5624	29.3774	15.7557	9.17774	0	0	0	0
BT_0809	85.6435	118.835	55.1462	23.5301	10.07	5.4046	0	0	0	0
BT_0810	63.6518	58.0711	36.5107	10.3083	7.1669	5.56311	0	0	0	0
BT_0811	45.9835	45.5588	29.8196	6.94951	3.84196	2.28032	0	0	0	0
BT_0812	4.6961	1.50437	4.58307	0	0	0	0	0	0	0
BT_0813	27.4518	46.0365	21.8911	1.6622	0.698438	0.342979	0	0	0	0
BT_0814	92.9375	109.152	50.1762	9.51187	4.59105	0.969728	0.074224	0	0	0
BT_0815	101.736	76.4366	59.9987	12.2714	5.42671	0.677889	0	0	0.538913	0
BT_0816	177.841	120.29	51.8039	12.252	1.16826	0	0	0	0	0
BT_0817	80.6504	83.146	59.1353	6.80893	2.38021	0	0	0	0	0
BT_0818	159.427	125.138	62.1878	5.85436	4.50006	0.440465	0	0	0.061667	0
BT_0819	210.859	257.897	78.9256	52.5463	10.4151	0	0	0	0	0
BT_0820	128.499	166.774	54.0479	10.0087	3.93255	0	0	0	0	0
BT_0821	143.155	128.791	65.0574	11.1941	2.81557	0.162612	0	0	0	0
BT_0822	156.817	138.613	58.7626	9.69328	3.1599	0	0	0	0	0
BT_0823	100.518	60.1946	80.9792	8.84307	5.70405	0.319994	0	0	0.13332	0.154539
BT_0824	75.3917	104.251	96.2616	8.87735	6.62579	0.241599	0	0	0	0
BT_0825	99.6709	68.4504	42.703	11.907	2.37495	0.777072	0.259938	0	0	0
BT_0826	116.309	61.3557	50.442	11.071	5.08704	0	0.575334	0	0	0
BT_0827	127.355	81.8646	59.7665	10.6934	2.02193	1.54716	0	0	0	0
BT_0828	178.423	143.887	85.259	19.5934	1.3719	0	0	0	0	0
BT_0829	88.3799	68.5246	46.1664	12.5147	2.13185	0.697991	0	0	0	0
BT_0830	105.733	132.26	120.786	21.6407	9.58984	1.053	0	0	0	0.337141
BT_0831	124.959	163.163	73.5389	15.7375	7.05853	0.912505	0.152207	0	0	0
BT_0832	150.066	156.959	75.8323	11.23	3.6744	0.380111	0.158388	0	0	0.183411
BT_0833	90.2995	66.1782	42.2342	6.19888	1.62756	1.63418	0	0	0	0
BT_0834	110.312	109.265	65.0601	10.6934	4.71783	0.221022	0	0	0.183131	0
BT_0835	130.039	111.018	62.6927	11.7168	3.45488	0.424743	0	0	0	0
BT_0836	133.792	129.317	51.7096	17.2483	0.953298	0	0	0	0	0
BT_0837	175.672	156.861	95.6311	22.5963	6.76572	0.224788	0	0	0.09407	0.108711
BT_0838	153.035	160.891	55.5995	18.8606	15.6836	1.63471	0.333297	0	0	0
BT_0839	130.507	80.8255	69.1246	0	54.2265	0	0	0	0	0
BT_0840	61.6739	64.5511	25.7204	7.83604	22.9596	0.858505	0	0	0	0
BT_0841	33.7434	29.2534	13.2844	3.32294	4.36291	0	0	0	0	0
BT_0842	61.9545	72.0558	48.3348	104.999	0	0	0	0	0	0
BT_0843	90.7263	98.6124	56.2889	12.4591	2.15614	0	0	0	0	0
BT_0844	30.4422	59.3909	39.2151	20.6167	0	0	0	0	0	0
BT_0845	73.2865	120.926	87.5738	26.3452	0.813781	0	0.640769	0	0	0
BT_0846	69.0814	81.962	25.0744	10.0903	6.2908	0	0	0	0	0
BT_0847	45.0653	159.049	0	0	0	0	0	0	0	0
BT_0848	32.9968	94.4206	0	0	0	0	0	0	0	0
BT_0849	86.4225	122.755	22.9025	13.9329	0	0	0	0	0	0
BT_0850	114.941	141.125	48.8676	18.6559	6.02875	0	0	0	0	0
BT_0851	126.124	134.006	58.1565	19.3896	5.5119	0	0	0	0	0
BT_0852	25.0337	27.2081	0	0	0	0	0	0	0	0
BT_0853	83.6003	83.3276	44.1304	4.04885	1.15988	0.382489	0	0	0	0
BT_0854	135.196	0	105.815	0	0	0	0	0	0	0
BT_0855	104.613	87.5327	57.4878	6.83393	2.94517	0	0	0	0	0
BT_0856	174.545	143.995	81.8003	7.65076	1.8418	0.657616	0	0.195509	0	0
BT_0857	142.311	114.549	52.5126	3.22402	2.61706	0.302174	0	0	0	0
BT_0858	90.7361	73.2441	46.439	5.22319	3.4056	0.557735	0	0	0	0
BT_0859	75.4745	117.62	69.2248	9.08627	3.41525	0.257252	0	0	0.07195	0.083005
BT_0860	102.618	118.72	84.1299	6.21434	3.26365	0.462516	0	0	0	0
BT_0861	104.427	85.5282	52.9603	9.47203	3.64257	0.348002	0	0	0	0
BT_0862	81.3679	68.728	47.9771	10.1229	6.70219	0.612575	0.14737	0.104438	0	0
BT_0863	108.674	79.8947	46.3501	15.1824	2.41394	1.18183	0	0	0	0
BT_0864	77.9076	70.1885	37.5621	23.6273	3.35653	0.432481	0	0	0	0
BT_0865	172.745	131.648	95.0132	42.9201	2.99402	1.55682	0	0	0	0
BT_0866	151.931	130.797	60.8909	13.925	2.49473	0	0.093357	0	0	0
BT_0867	141.32	234.999	215.995	23.168	7.88336	0.489712	0	0	0.05148	0
BT_0868	170.386	136.937	104.563	26.1491	3.4121	0	0	0	0	0
BT_0869	80.592	79.8542	74.9311	15.8881	4.70293	0	0	0	1.75955	0
BT_0870	65.0801	73.2536	42.5848	5.79809	1.8272	0	0	0	0	0
BT_0871	12.0891	12.1733	5.71143	1.9072	0.751277	0	0	0	0	0
BT_0873	162.224	128.086	94.7893	22.3688	7.30517	0.835532	0	0	0	0
BT_0874	175.048	148.517	127.193	14.045	7.26945	0	0	0	0	0
BT_0875	117.504	112.173	99.6342	21.4137	6.07932	2.39888	0	0	0	0
BT_0876	198.883	153.14	120.626	26.5752	7.25379	4.10815	0.359443	0	0.17923	0
BT_0877	189.162	154.422	99.5337	18.0389	8.42036	2.80721	0	0	0	0
BT_0878	153.751	127.358	109.917	19.5519	9.7276	4.83737	0	0.628376	0	0
BT_0879	125.149	98.3362	119.684	13.072	10.4161	1.40939	0.380864	0	0	0.449695
BT_0880	111.885	76.7081	81.5647	5.66475	0	0	0	0	0	0
BT_0881	152.995	131.817	115.36	17.8759	8.02541	4.0977	1.02221	0	0	0
BT_0882	117.104	96.3374	56.0452	16.9579	3.38231	1.99659	0.184294	0	0	0
BT_0883	106.424	90.7226	32.505	12.7129	2.00307	0.329673	0	0	0	0
BT_0884	138.301	121.357	39.0689	5.94291	4.76431	0.645177	0	0	0	0
BT_0885	105.817	100.692	27.3218	10.4795	5.84112	0	0	0	0	0
BT_0886	75.6226	53.3859	27.7005	7.92085	3.96846	0.125254	0.370059	0	0	0.121326
BT_0887	109.348	96.0326	62.3645	11.3993	2.17515	0	0.842424	0	0	0
BT_0888	88.396	83.4126	47.0437	5.63955	1.11071	0	0	0	0	0
BT_0889	85.8076	115.547	54.5722	4.01986	1.24195	0	0	0	0	0
BT_0890	60.1781	79.9358	34.0347	6.4552	1.9367	0	0	0	0	0
BT_0891	46.492	68.2216	24.2261	2.4673	2.22142	0	0	0	0	0
BT_0892	53.3823	53.9161	35.1785	3.60073	0.581894	0	0	0	0	0
BT_0894	106.428	95.0512	66.8354	14.7236	5.54683	0.104521	0	0	0	0
BT_0895	119.288	97.7807	69.4684	31.0782	11.0815	2.65867	0.24362	0	0	0
BT_0896	140.181	117.19	94.8767	54.7415	26.8053	11.0825	0.688168	0	0	0
BT_0897	174.107	143.627	73.8135	12.8638	2.80663	0.305538	0	0.121465	0	0.098539
BT_0898	138.232	127.434	54.5433	8.55677	2.04295	0.560025	0.067415	0	0.067164	0.077455
BT_0899	170.398	165.383	112.911	24.2633	5.75296	0.078221	0	0	0.065678	0
BT_0900	88.9958	65.8475	75.9814	14.4959	6.01083	0	0	0	0	0
BT_0901	111.755	105.342	65.3556	16.413	10.4756	1.28798	0	0	0	0
BT_0902	103.707	63.1312	52.3487	18.5772	14.1565	0	0	0	0	0
BT_0903	80.012	47.0998	34.6011	6.32191	6.97265	1.31145	0	0.386979	0	0
BT_0904	91.4302	60.6063	26.1411	2.25951	2.49229	0	0	0	0.097335	0.112512
BT_0905	87.5046	64.1731	12.4804	4.29324	1.63984	0	0	0	0	0
BT_0906	91.7368	91.0364	30.2217	2.10253	2.2086	0	0	0	0	0
BT_0907	121.192	120.461	46.6539	1.98867	1.04449	0.257217	0	0	0	0
BT_0908	111.903	82.6029	38.5049	4.32504	1.13581	0.44701	0	0	0	0
BT_0909	86.5834	64.492	37.9322	6.82531	3.42887	0.307587	0	0	0	0
BT_0910	51.0506	48.5696	29.4732	8.30985	0.770207	0.252858	0	0	0	0
BT_0911	59.4837	51.4905	41.1282	4.72519	2.94721	0.304486	0.127358	0	0	0
BT_0912	118.911	66.3436	68.1979	12.6236	0	0	0	0	0	0
BT_0913	62.1187	47.506	43.0519	4.91872	3.56344	0.525028	0.146069	0	0	0
BT_0914	24.722	14.3495	5.96136	0.772136	0.811081	0.799203	0	0	0	0
BT_0917	113.651	62.4434	36.7743	8.14034	2.91989	2.25582	0	0	0	0
BT_0918	333.51	297.37	170.824	43.3384	18.2694	20.3832	3.16706	0.698383	0	0
BT_0919	145.066	140.613	94.0995	20.4276	9.40585	61.7835	5.17371	2.70126	0	0
BT_0920	147.01	118.705	64.2026	8.74911	3.22908	0.244569	0	0	0	0
BT_0921	149.921	166.348	61.1851	10.6674	4.92201	0.386724	0.109033	0	0.072398	0.083292
BT_0922	4.05424	9.35615	2.09095	0.872462	0	0	0	0	0	0
BT_0923	20.272	10.3106	19.6498	4.45527	2.33653	0	0	0	0	0
BT_0924	54.6802	38.0095	25.7844	6.61973	4.00368	0.207211	0	0	0	0
BT_0925	70.6673	45.8417	25.0543	6.0421	3.17328	1.17765	0	0	0	0
BT_0926	83.7446	70.2376	33.4496	8.01418	5.15966	0.802786	0	0.316718	0	0
BT_0927	123.074	108.623	73.4333	11.9156	6.0744	1.08505	0	0	0	0
BT_0928	149.755	101.293	70.4566	8.3699	4.16437	0.917918	0	0	0	0
BT_0929	156.34	116.538	74.2426	6.76837	6.65623	0.742282	0	0	0	0
BT_0930	67.3767	158.79	26.7593	55.5704	0	0	0	0	0	0
BT_0931	164.174	189.627	106.86	14.8966	7.57093	0.501367	0	0	0.40492	0
BT_0932	101.633	83.3313	69.5002	7.23727	1.88485	3.9119	0	0	0	0
BT_0933	220.018	84.4506	0	0	0	0	0	0	0	0
BT_0934	93.3364	56.1166	35.9897	23.2215	0	0	0	0	0	0
BT_0935	163.058	76.7181	46.7602	0	0	0	0	0	0	0
BT_0936	229.057	153.108	81.2586	7.77154	0	0	0	0	0	0
BT_0937	34.0631	21.852	30.9536	9.78362	0	0	0	0	0	0
BT_0938	41.7702	71.1369	36.0444	2.01806	0	0	0	0	0	0
BT_0939	6.81263	14.568	24.7629	9.78362	0	0	0	0	0	0
BT_0940	19.0848	18.4135	9.93365	2.8568	0	0	0	0	0	0
BT_0941	75.1166	140.713	103.993	15.0427	0	0	0	0	0	0
BT_0942	130.574	154.278	84.706	10.324	0.722959	0.357302	0	0	0	0
BT_0943	179.573	191.864	86.417	18.8264	4.42741	0.582172	0	0	0	0
BT_0944	94.8404	81.2023	31.3236	2.41565	0	0	0	0	0	0
BT_0945	137.593	185.542	115.8	16.3405	6.67309	0	0.7442	0	0	0
BT_0946	50.0663	69.0576	33.5897	10.1303	6.30565	1.55995	0.318636	0	0	0
BT_0947	95.5824	85.7895	50.1821	13.6789	7.78221	2.38633	0.477757	0	0	0
BT_0948	191.196	146.419	65.413	27.5415	10.9738	2.21018	0.203527	0	0	0
BT_0949	111.724	139.233	64.5948	37.83	0	22.8336	0	0	0	0
BT_0950	192.518	147.13	88.0574	27.4749	15.28	0.832203	0.299362	0	0	0
BT_0951	216.373	134.347	81.2087	22.0089	6.47162	0	0	1.07037	0	0
BT_0952	212.634	188.978	99.3645	17.3519	3.71284	0.333356	0	0	0	0
BT_0953	100.367	147.904	56.8875	11.5844	7.24949	0	0	0	0	0
BT_0954	104.06	103.964	51.3594	12.0369	5.51169	1.59144	0.266077	0	0	0
BT_0955	65.2604	63.6918	37.597	2.95773	0.776731	0.510037	0.422311	0	0	0
BT_0956	73.3846	48.1772	25.1497	4.25193	1.62418	0.598766	0	0	0	0
BT_0957	71.6785	75.4124	28.5561	6.68213	2.68386	0	0	0	0	0
BT_0958	130.644	133.852	61.5008	17.3249	8.35825	1.98303	0.081774	0.057827	0	0.046869
BT_0959	155.726	144.304	172.221	55.0568	22.4866	2.41817	0	0	0	0
BT_0960	164.74	109.473	102.666	23.273	5.87697	0.230429	0	0	0	0
BT_0961	120.038	72.6434	58.2255	13.6179	5.95053	0	0	0	0	0
BT_0962	174.765	145.562	73.0018	11.2	6.20952	1.28342	0.268188	0	0	0
BT_0963	178.853	140.539	92.8599	17.212	10.9083	3.66582	0	0	0	0
BT_0964	152.601	130.463	72.2167	21.5624	8.12686	3.80952	0	0	0	0
BT_0965	123.839	118.061	67.3715	13.8496	5.29023	2.34527	0	0	0	0
BT_0966	65.9908	49.2815	51.2058	11.6255	14.2451	2.03367	0	0	0	0
BT_0967	0	0	12.7401	0	22.5246	0	0	0	0	0
BT_0968	74.8027	70.0164	45.1417	10.7687	1.99258	0.125782	0	0	0	0
BT_0969	84.2587	72.575	79.5999	8.86633	2.95312	0.670516	0	0	0	0
BT_0970	102.501	108.877	88.9216	12.8631	3.24253	1.07497	0	0	0	0
BT_0971	145.089	92.5024	79.9834	13.8636	3.90697	1.404	0	0	0.574744	0
BT_0972	130.091	83.4216	72.6172	6.6091	2.08268	0.342932	0	0.404487	0	0
BT_0973	190.213	147.598	92.6667	11.3186	2.0498	0	0	0	0	0
BT_0974	164.04	96.4993	71.5291	9.00296	3.43819	1.72885	0	0	0	0
BT_0975	147.29	137.542	108.745	61.0291	39.5941	18.2736	2.74689	0	0.304717	0
BT_0976	209.129	119.627	80.2647	33.038	6.97879	5.3747	0.154527	0	0	0
BT_0977	183.941	123.828	61.9072	29.3509	9.71655	0	0	0	0	0
BT_0978	107.578	110.726	63.9019	21.5833	1.74361	1.75426	0	0	0	0.829802
BT_0979	70.1831	92.5598	33.299	13.2132	2.6067	0.318822	0.215278	0	0.053612	0
BT_0980	123.466	99.2936	59.3494	15.0748	5.10414	0	0	0	0.107261	0
BT_0981	143.485	115.125	89.0431	17.3852	5.45246	0.823533	0	0	0.036513	0
BT_0982	122.627	87.4079	74.2887	0	0	0	0	0	0	0
BT_0983	149.141	132.569	57.0022	13.717	4.26096	0.227508	0.12786	0	0	0
BT_0984	98.0967	91.6044	45.5003	6.22832	2.15227	0.084297	0	0	0.07074	0
BT_0985	73.8063	50.5608	36.8797	4.54519	0.954926	0	0	0	0	0
BT_0986	178.068	129.926	58.7917	12.7646	2.1745	0.295464	0.0499	0	0.049706	0.057246
BT_0987	178.241	154.01	58.5173	5.94535	5.20458	0.875495	0	0	0	0
BT_0988	195.956	126.304	76.553	10.2379	7.81478	1.1361	0	0	0.06361	0
BT_0989	222.865	181.606	114.675	10.9284	7.59705	0.994644	0	0	0	0
BT_0990	241.353	194.422	107.12	15.0759	2.26217	0	0	0	0	0
BT_0991	158.825	130.14	78.1602	10.7265	0.938693	0	0	0	0	0
BT_0992	83.2695	104.453	46.7371	6.45014	1.35519	0.209415	0	0	0.058658	0
BT_0993	98.3309	105.062	47.0138	8.79519	1.71328	0.119727	0	0	0	0
BT_0994	207.394	219.411	120.879	25.6505	5.11812	0.147722	0.123631	0	0	0
BT_0995	167.728	177.868	98.8722	24.4405	4.87457	0.641626	0.263908	0	0.263385	0
BT_0996	176.075	129.652	112.111	22.4414	10.0114	0.541355	0	0	0.037997	0
BT_0997	174.786	148.27	100.742	22.9015	7.28802	0.23014	0	0	0.064421	0
BT_0998	213.359	216.608	209.549	68.8977	26.0866	3.92319	0.492193	0	0	0.080805
BT_0999	130.356	116.706	109.508	46.8973	6.2436	2.77458	0	0	0	0
BT_1000	141.443	133.136	80.7854	10.5046	3.27606	0.168833	0	0.100759	0	0
BT_1001	98.6164	100.87	62.0364	6.58694	3.94033	0	0	0	0.078923	0
BT_1002	55.4946	58.1222	26.0354	4.86699	1.27819	0.113895	0	0	0	0
BT_1003	77.8333	74.0441	18.7978	7.50143	1.31338	0.296924	0	0	0.082943	0
BT_1004	91.3837	94.7539	31.743	11.3478	6.70485	1.84164	0.603159	0	0	0
BT_1005	108.387	312.355	115.855	34.1596	8.51694	0	0	0	0	0
BT_1006	190.888	205.659	106.083	25.7595	15.9884	2.0295	0	0	0	0.389253
BT_1007	139.33	120.128	108.266	34.5532	18.3271	1.77588	0	0	0.290681	0
BT_1008	173.302	115.439	76.4554	22.0246	10.8444	0	0	0	0	0.343133
BT_1009	216.733	142.006	99.2832	22.3105	10.6019	1.09997	0.227243	0	0	0
BT_1010	189.674	129.137	71.2416	12.5764	8.8635	2.94729	0.275897	0	0	0
BT_1011	99.5595	66.4636	47.3489	8.52721	1.79151	0.586989	0	0	0	0
BT_1012	130.802	108.495	61.5516	28.1943	15.9841	1.99956	0.514601	0	0	0
BT_1013	130.927	88.5468	40.0881	17.0629	5.56645	1.39846	0.168858	0	0	0
BT_1014	170.196	165.799	84.8774	15.3549	8.58297	1.59726	0.121557	0	0	0
BT_1015	110.66	147.548	84.6488	13.5333	6.04925	0.298362	0.245984	0	0	0
BT_1016	102.779	88.972	69.858	10.7958	7.68191	0.723264	0	0	0	0
BT_1017	160.48	86.6102	48.8247	12.2601	6.33044	1.39043	0.089882	0.12753	0	0
BT_1018	118.773	53.0585	41.5545	12.8915	4.16683	2.55765	0.284755	0	0	0
BT_1019	81.8747	60.4728	41.1004	6.1692	2.87218	0	0	0	0	0
BT_1020	44.6466	40.6991	26.9962	3.32176	0.72198	0.117719	0	0	0	0
BT_1021	119.903	122.702	67.5026	8.87745	0.321553	0	0	0	0	0
BT_1022	90.1697	83.5329	60.5631	6.76136	3.78766	0.469797	0	0	0	0
BT_1023	126.274	103.06	69.9234	15.6827	2.89248	0	0	0	0	0
BT_1024	70.9602	62.7869	40.6836	5.71461	0.545748	0	0	0	0	0
BT_1025	46.4859	49.1227	34.9568	6.05525	0.605823	0.355613	0.050048	0	0	0
BT_1026	25.5818	34.6986	12.685	0.899669	0	0	0	0.183944	0	0
BT_1027	0	168.901	0	0	0	0	0	0	0	0
BT_1028	80.7517	77.7583	21.0389	5.44039	0.387468	0	0	0	0	0
BT_1029	96.1355	129.22	43.696	7.55465	1.15106	0	0.150144	0	0	0
BT_1030	110.84	113.571	60.8968	7.74745	4.45317	0	0	0	0	0
BT_1031	22.118	21.2567	23.4598	3.42146	1.79699	0	0	0	0	0
BT_1032	78.195	48.9731	33.185	8.6005	3.22674	0.361163	0	0	0	0
BT_1033	173.932	146.614	86.2187	12.1924	3.46866	3.15457	0	0	0	0
BT_1034	116.378	137.063	106.139	19.2815	4.88907	4.45873	0	0	0	0
BT_1035	130.95	136.284	82.3352	10.4388	5.72136	0.653794	0.078597	0	0	0
BT_1036	36.9017	14.7878	16.8262	1.63419	1.20167	0	0.140796	0	0	0
BT_1037	6.92594	5.30171	0.461344	1.54104	0.202351	0.397847	0	0	0	0
BT_1038	46.7487	54.0255	14.8572	4.2391	1.48431	0.243571	0	0	0	0
BT_1039	125.569	131.941	74.028	7.23902	3.37977	0.414444	0	0	0	0
BT_1040	122.602	132.368	98.7183	9.70952	7.24346	2.02561	0.122015	0	0	0
BT_1041	82.1634	93.0889	46.2943	5.45394	4.58335	1.50132	0	0	0	0
BT_1042	124.099	143.713	70.9552	8.3457	3.53127	0.953033	0	0	0	0
BT_1043	12.1027	17.8005	1.94725	0.256869	0	0	0.11092	0	0	0
BT_1044	64.4731	62.594	31.7075	4.50779	2.93133	0	0	0	0	0
BT_1045	137.731	129.843	73.2647	13.0556	13.3111	0.793051	0	0	0	0
BT_1046	93.2377	78.9786	43.563	6.93847	2.67021	0.70631	0	0	0	0
BT_1047	81.2461	79.8603	77.9698	22.1111	10.8878	0.569735	0	0	0	0
BT_1048	125.071	125.68	37.7162	8.25147	2.60034	0.42626	0.354418	0	0	0
BT_1049	83.148	34.0037	28.6394	3.68436	1.0185	0	0	0	0	0
BT_1050	86.5589	31.1662	54.5045	5.03354	3.52491	0.289673	0	0	0	0
BT_1051	166.559	127.876	59.5222	12.7494	3.68541	0.88027	0	0.105051	0.073844	0
BT_1052	159.149	126.078	83.3047	16.4443	7.21892	0.507868	0	0	0	0
BT_1053	187.556	151.956	84.5109	70.4072	11.7649	0	0	0	0	0
BT_1054	193.787	174.707	87.8138	23.5407	10.4626	0.682452	0	0	0	0
BT_1055	201.122	177.29	100.315	13.1452	4.24827	2.11191	0	0	0	0
BT_1056	199.874	200.005	86.6125	13.2182	4.16535	1.71466	0	0	0.280975	0
BT_1057	133.978	93.79	49.2152	8.65034	3.69172	0	0	0	0	0
BT_1058	198.15	155.556	120.037	13.5191	6.88544	2.53942	0	0	0	0
BT_1059	218.514	151.153	148.2	20.7352	6.506	2.78847	0	0	0	0
BT_1060	158.702	121.524	94.7827	12.4644	2.18218	2.1504	0	0	0	0
BT_1061	119.115	87.3098	57.7635	12.3542	5.67756	1.0656	0	0	0	0
BT_1062	111.318	90.5313	54.7541	10.1274	7.63764	1.6128	0	0	0	0
BT_1063	175.229	160.232	108.555	16.8517	6.71922	1.2671	0.212541	0	0	0
BT_1064	162.58	194.145	101.273	12.2574	1.22628	0.602798	0.167271	0	0	0
BT_1065	252.024	272.29	177.212	17.6603	0	0	0	0	0	0
BT_1066	134.918	132.129	93.5669	9.0831	4.45198	1.26928	0	0	0	0
BT_1067	132.365	141.148	91.4938	4.632	2.25493	0	0	0	0	0
BT_1068	106.871	161.043	141.524	0	7.26945	0	0	0	0	0
BT_1069	98.2732	108.668	73.3125	4.67676	7.01696	0.701801	0	0	0	0
BT_1070	210.211	248.582	112.211	17.5724	12.1867	0.704167	0	0	0.146471	0.169956
BT_1071	174.577	183.269	92.2165	12.2396	9.96532	0	0	1.64258	0	0
BT_1072	176.299	167.634	101.794	10.8592	4.69626	2.01083	0	0	0	0
BT_1073	205.115	195.259	125.311	19.2214	3.02837	4.01093	0	0	0	0
BT_1074	129.231	107.782	73.3186	5.91289	2.58774	1.54298	0	0	0	0
BT_1075	121.353	140.016	87.9254	10.6184	2.4248	0.716102	0	0	0	0.230028
BT_1076	131.966	114.488	47.3198	9.10909	2.57605	1.81918	0	0	0	0
BT_1077	162.923	128.959	58.2809	13.6589	3.54279	0.347978	0	0.206816	0.144791	0
BT_1078	147.831	126.791	60.9874	16.9328	2.37131	0	0	0	0	0
BT_1079	192.987	143.568	77.9575	14.1932	2.12953	0	0	0	0	0
BT_1080	111.07	88.0299	43.2394	14.5082	5.43786	0	0	0	0	0
BT_1082	10.0716	13.5327	4.03794	0.337256	1.06284	0	0	0	0	0
BT_1084	68.61	83.4499	20.1911	2.74234	4.60855	0	0	0	0	0
BT_1085	132.954	148.683	23.6154	13.3768	4.66202	1.59715	0	0	0	0
BT_1086	245.013	264.755	58.8209	9.50978	5.15614	1.05258	0	0	0	0
BT_1087	194.509	151.094	63.5922	8.82348	5.21378	0.426284	0	0	0	0
BT_1088	84.905	90.9079	41.9639	4.28877	3.3788	0.27755	0	0	0	0
BT_1089	95.1433	79.7691	44.4177	7.37717	2.73485	0.904015	0	0	0	0
BT_1090	117.058	114.652	59.7845	5.65898	3.96285	1.63036	0	0	0	0
BT_1091	111.506	116.955	69.2305	7.75797	3.69583	0.092818	0.156224	0	0.155657	0
BT_1092	96.3927	74.2298	57.9845	8.07225	2.09693	0	0	0	0	0
BT_1093	201.373	177.059	115.1	16.9846	5.57549	0	0	0	0.181812	0
BT_1094	164.639	85.2261	68.5976	43.2126	14.148	0	0	0	0	0
BT_1095	165.36	133.154	85.6002	20.6293	14.0935	0	0	0	0	0
BT_1096	232.994	187.081	123.789	32.3771	7.99879	2.02098	0	0	0	0
BT_1097	134.357	197.378	134.286	36.5193	9.0864	0	0	0	0	0
BT_1099	132.675	118.656	63.375	8.92229	3.12401	1.37173	0	0	0	0
BT_1100	188.336	179.441	76.9291	23.5351	4.75149	2.20755	0.132887	0	0	0.076333
BT_1101	251.63	249.39	133.228	41.8398	8.11869	1.73654	0	0.109056	0.153293	0
BT_1103	180.582	184.745	130.59	22.9166	9.45502	2.59328	0	0	0	0
BT_1104	128.317	110.887	71.7849	30.6534	6.17998	2.51689	0	0	0	1.17472
BT_1106	170.184	141.947	92.1748	26.1314	6.92209	0.939769	0	0	0.194415	0
BT_1107	141.975	142.463	74.4271	36.424	9.10757	0.917572	0	0	0	0
BT_1108	171.059	131.359	105.231	27.898	7.42909	0.408679	0	0	0	0
BT_1109	387.942	317.041	262.331	50.9209	7.48254	2.16568	0	0	0	0
BT_1110	596.318	401.156	338.275	110.484	35.8	0	0	0	0	0
BT_1111	89.6273	254.736	89.181	0	0	0	0	0	0	0
BT_1112	99.4068	103.894	12.5716	22.17	9.02262	0	0	0	0	0
BT_1113	193.321	106.163	91.576	19.8192	13.6992	4.79063	0	0	0	0
BT_1114	158.941	146.614	105.724	14.6589	10.9988	1.20313	0	0	0	0
BT_1115	125.986	100.278	59.0522	7.99636	3.56994	0.412987	0	0	0	0
BT_1116	101.232	154.52	39.4641	12.0049	2.65445	0	0	0	0	0
BT_1117	32.0445	74.6714	8.93878	3.81792	0	0	0	0	0	0
BT_1118	71.5	92.0412	32.5101	7.72188	1.25872	0.137195	0	0	0	0
BT_1119	214.622	177.24	164.493	68.1614	33.1825	2.60138	0.501328	0	0	0
BT_1120	98.7375	88.3227	39.9731	0	0	0	0	0	0	0
BT_1121	152.175	111.94	44.2216	8.42432	1.93586	0.813819	0	0	0	0
BT_1122	139.479	117.411	49.1569	7.99636	2.93995	0.206494	0.171805	0	0	0
BT_1123	130.301	162.486	66.0928	10.6501	6.31073	1.41405	0.233522	0	0	0
BT_1124	210.542	197.301	77.3624	11.3627	6.82043	2.24125	0.694173	0.331394	0	0
BT_1125	114.1	102.228	44.7398	7.99655	3.05438	1.13295	0	0	0	0
BT_1126	120.006	116.741	56.6666	6.78183	2.73995	0.270017	0	0	0	0
BT_1127	122.705	114.429	48.9922	9.17861	0	0	0	0	0	0
BT_1128	94.7173	83.146	33.6616	1.13482	0	1.2101	0	0	0	0
BT_1129	160.11	135.765	88.1178	6.87643	0	0	0	0	0	0
BT_1130	176.014	110.355	103.67	11.8334	0	0	0	0	0	0
BT_1131	0	84.4506	57.4902	0	0	0	0	0	0	0
BT_1132	102.46	93.6318	63.1961	7.25409	4.35029	0	0	0	0	0
BT_1133	222.758	201.572	99.0974	18.7516	2.62595	0	0	0	0	0
BT_1134	264.925	211.132	146.632	20.1035	1.748	1.80683	0	0	0	0
BT_1135	224.627	169.467	121.147	17.0025	6.33675	1.14729	0	0.669554	0	0
BT_1136	102.175	94.7782	16.9259	0	0	0	0	0	0	0
BT_1137	91.4181	37.135	37.6273	7.08074	0	0	0	0	0	0
BT_1138	168.398	171.084	66.1546	11.7082	3.6513	1.13312	0	0	0	0
BT_1139	326.461	287.329	181.136	26.9518	14.8636	1.6254	0	0	0	0
BT_1140	375.062	324.282	195.292	24.6988	16.7151	0	0	0	0	0
BT_1141	245.653	214.006	120.06	22.0161	8.27984	3.09625	0	0	0.231926	0
BT_1142	187.389	131.8	52.0834	4.27252	10.7687	0	0	0	0	0
BT_1143	505.325	476.371	187.315	166.711	0	0	0	0	0	0
BT_1144	213.961	156.8	55.5184	4.8979	119.618	15.5527	0	0	0.260665	0
BT_1146	127.417	97.369	55.827	32.2411	81.6062	16.5723	0	0	0	0
BT_1147	180.737	139.469	142.544	33.0361	12.568	5.94036	0.648454	0	0	0
BT_1148	81.6743	41.5264	28.1185	2.42216	4.45198	0	0	0	0	0
BT_1149	69.9353	55.2731	30.8497	7.16294	0.68403	0	0	0	0	0
BT_1150	96.0655	107.41	55.487	16.0016	0.560232	0	0	0	0	0
BT_1151	172.357	148.504	66.1974	12.8275	5.31404	0.745971	0	0	0	0.179991
BT_1152	164.365	149.839	64.784	4.64235	3.72907	0	0	0	0	0
BT_1153	236.497	215.66	89.175	15.0979	13.2941	0.688565	0	0	0	0
BT_1154	217.539	167.452	59.6651	16.2431	7.1386	1.02599	0	0	0	0
BT_1155	107.729	88.6057	35.9931	10.7864	4.45802	0.547503	0	0	0	0.176159
BT_1156	82.0995	55.6747	39.2361	3.0335	1.5931	0	0	0	0	0
BT_1157	82.9577	43.1595	32.946	6.7835	0	0	0	0	0	0
BT_1158	139.984	54.373	39.508	8.30702	4.59232	0	0	0	0	0
BT_1159	121.929	59.4501	42.0643	12.5358	4.93814	0.809178	0	0	0	0
BT_1160	99.6489	67.8954	25.8262	6.86361	4.97837	1.0115	0	0	0	0
BT_1161	121.481	71.1955	72.9487	18.5608	4.26001	1.12602	0	0	0	0
BT_1162	22.7764	17.8099	6.31936	3.31377	0.580168	0.190056	0	0	0	0
BT_1163	71.0763	74.1667	65.258	7.08307	4.69894	1.54982	0	0	0	0
BT_1164	180.166	209.224	144.616	19.2754	11.4901	4.42773	0.077634	0.110063	0	0.089274
BT_1165	48.019	47.5515	43.6124	2.8928	2.53235	0.331548	0	0	0	0
BT_1166	6.64605	5.98311	3.38326	0.564709	0	0	0	0	0	0
BT_1167	74.4961	59.5307	31.9865	6.93468	1.01175	0.596771	0.165632	0	0	0
BT_1168	76.5645	71.2744	35.3186	16.1072	1.12664	1.14338	0.870776	0	0	0
BT_1169	168.876	137.38	82.3485	33.9773	12.401	2.98362	0	0	0	0.287022
BT_1170	283.009	286.857	176.54	145.178	17.0339	39.2615	0	0	0	0
BT_1171	205.656	194.762	144.72	79.4623	22.5328	9.14707	0	0	0	0
BT_1172	177.574	115.935	58.0752	41.7394	11.1127	7.22328	0.298188	0	0	0
BT_1173	179.081	130.644	69.7815	16.0892	13.2606	0.256113	0.212038	0	0	0
BT_1174	148.678	162.439	87.0045	16.1072	15.773	4.57354	0	0	0	0
BT_1175	114.159	108.012	49.4423	17.5143	15.3317	0.646313	0	0	0.178596	0
BT_1176	115.978	84.637	55.3764	15.3695	3.79869	0.624834	0	0	0	0
BT_1177	159.702	122.086	76.0627	28.9433	7.37077	0.753527	0.126091	0.179332	0	0
BT_1178	171.824	169.031	72.0473	32.8893	3.67081	0.424743	0	0	0	0
BT_1179	140.582	118.267	66.817	24.9281	8.43746	0.573778	0	0	0	0
BT_1180	142.633	132.342	68.9474	11.7946	5.24991	1.03247	0.34361	0	0	0
BT_1181	146.548	95.0883	69.7037	9.7958	6.1095	0.634802	0	0	0	0
BT_1182	179.472	116.583	88.9815	20.7273	8.25897	1.17885	0	0	0	0
BT_1183	188.358	144.991	99.3852	24.6707	12.2455	2.69324	0.081315	0.115002	0	0.046605
BT_1184	164.088	141.639	76.4601	17.0107	8.8242	0.434009	0	0	0.179869	0
BT_1185	164.47	190.107	67.1245	17.9758	11.0361	0.899754	0	0	0	0
BT_1186	165.018	116.555	58.8981	20.717	7.42809	0.127795	0.107169	0	0	0
BT_1187	143.232	184.047	75.8924	8.2139	2.65445	0	0	0.770544	0	0
BT_1188	270.35	255.865	113.294	24.0675	0	0	0	0	0	0
BT_1189	130.386	147.739	95.4452	9.22171	1.9367	0	0	0	0	0
BT_1190	143.22	173.261	79.0697	13.0996	2.56552	0.229522	0	0	0	0
BT_1191	139.599	154.597	87.8297	19.9804	4.87208	0.741228	0	0	0	0
BT_1192	100.065	107.78	72.0347	24.6863	4.95523	1.62171	0	0	0	0.156628
BT_1193	95.5286	109.844	43.8407	14.1381	1.19496	0.502909	0.560074	0	0	0
BT_1194	110.977	101.196	60.7148	8.74073	2.11877	0	0	0	0	0
BT_1196	119.754	96.8109	48.6612	7.00988	0.859114	0.120324	0	0	0	0.116354
BT_1197	86.1554	88.392	33.994	12.5651	1.64952	0.828432	0	0	0	0
BT_1198	128.432	132.921	76.5752	25.0021	9.19081	0.655553	0	0	0	0
BT_1199	121.061	115.702	122.999	28.4432	7.53676	1.5913	0.219378	0	0	0
BT_1200	127.51	113.006	102.372	13.0952	1.7191	1.72885	0.674883	0	0	0
BT_1201	137.846	109.618	77.3929	17.0418	4.73815	0	0	0	0	0
BT_1202	114.624	92.7592	57.3653	16.0897	3.75477	0.946647	0	0	0	0
BT_1203	189.969	168.733	90.6259	22.0541	2.6323	0.523347	0	0	0	0
BT_1204	181.422	126.706	67.2247	9.65967	4.39462	1.40798	0	0	0.197035	0.075734
BT_1205	151.193	114.061	51.943	10.9632	1.67176	0.912505	0	0	0	0
BT_1206	133.056	90.262	62.6353	19.6226	0	4.25309	0	0	0	0
BT_1207	177.647	159.354	55.9558	20.9403	3.25873	0.535191	0	0	0	0
BT_1208	79.7477	121.015	35.6671	15.0777	0	0	0	0	0	0
BT_1209	138.021	121.589	76.5443	12.1616	0.851687	0.628174	0	0	0	0
BT_1210	129.407	108.35	64.9129	13.7615	4.29395	0.280846	0	0	0	0
BT_1211	164.639	266.332	180.069	14.4042	0	0	0	0	0	0
BT_1212	118.309	105.057	55.2183	7.70464	2.14727	0.162171	0	0	0	0
BT_1213	129.066	125.538	52.9063	3.68197	0.966946	0	0	0	0.157926	0
BT_1214	102.729	83.1066	47.6937	5.66447	0.79332	0	0.320651	0	0	0
BT_1215	121.156	90.4839	59.052	7.4345	1.17145	0	0	0	0	0
BT_1216	203.293	156.716	79.5257	11.6783	6.48097	0	0	0	0	0
BT_1217	126.157	83.4751	43.151	5.43859	3.95484	0.435517	0	0	0	0
BT_1218	113.505	106.717	33.7849	3.34682	4.39427	0	0	0	0	0
BT_1219	116.59	123.294	39.5833	5.21679	5.47991	0	0	0	0	0
BT_1220	79.0149	63.8898	19.8301	4.27574	2.24556	0	0	0	0	0
BT_1221	88.216	68.6427	15.8207	5.45879	1.20724	0.592352	0.123933	0	0.123533	0
BT_1222	63.3922	68.1198	31.0317	4.38535	2.76404	0.602822	0	0	0	0
BT_1223	139.739	116.982	56.6415	11.0059	6.39997	0.405965	0	0	0	0
BT_1224	183.92	121.328	64.2866	17.4735	7.43497	0.685927	0.189813	0	0.189312	0
BT_1225	166.303	110.029	49.4512	17.9159	3.02046	0.685927	0	0	0	0.2204
BT_1226	158.422	106.11	50.8767	13.9432	5.59255	0.261183	0.109483	0	0.109116	0
BT_1227	154.544	158.892	81.7994	27.577	15.8587	0.623797	0	0	0.172494	0.200558
BT_1228	109.854	139.542	75.2806	17.8321	8.99165	1.46844	0	0	0	0
BT_1229	103.049	97.4889	55.2691	7.68192	3.0427	0.12974	0	0	0	0
BT_1230	164.479	135.297	75.3049	13.533	1.67208	0	0	0	0	0
BT_1231	58.8783	0	0	0	0	0	0	0	0	0
BT_1232	207.205	394.508	62.98	41.9595	40.8597	0	0	0	0	0
BT_1233	134.065	117.011	58.8028	12.3241	4.44988	1.20136	0	0	0.326387	0
BT_1234	125.539	141.836	71.4133	8.6339	3.62731	0.602604	0	0	0	0
BT_1235	135.231	133.864	81.4788	8.14874	4.13225	0.291086	0	0	0	0
BT_1236	125.701	157.615	270.635	182.789	117.721	252.135	46.4586	4.98487	1.85201	0
BT_1237	150.859	178.008	183.229	97.4673	53.4253	108.323	24.3363	1.95477	0.640588	0
BT_1238	175.993	168.016	99.8244	30.5215	4.74648	0.948839	0	0	0	0
BT_1239	254.253	171.011	149.591	25.5358	5.66274	0	0	0	0	0
BT_1240	188.872	124.092	86.0056	19.7689	2.62562	0.234942	0	0	0	0
BT_1241	57.7875	65.1234	17.8968	0	6.71301	0	0	0	0	0
BT_1242	177.702	140.421	49.55	10.6969	3.28886	0.806488	0	0	0.11227	0
BT_1243	69.5861	47.5937	26.9904	2.90672	3.05295	0	0	0	0	0
BT_1244	43.9459	51.0312	15.7872	4.03188	1.61346	0	0	0	0	0
BT_1245	174.26	174.208	157.889	105.793	103.329	71.8981	5.80137	0	0	0
BT_1246	97.3471	87.886	56.9894	10.4931	6.42925	1.36637	0	0	0	0
BT_1247	161.617	116.233	71.0677	12.0151	4.28671	0.466272	0	0	0.065254	0
BT_1248	147.237	159.398	73.4575	10.3609	3.48846	0.136881	0.114683	0	0	0
BT_1249	201.453	192.718	77.6062	10.5127	5.64419	0	0	0	0	0
BT_1250	162.901	142.346	66.4332	4.87609	3.35592	0	0	0	0	0
BT_1251	220.791	208.022	92.1731	13.9596	7.88649	0	0	0	0	0
BT_1252	141.88	129.238	66.2055	9.68795	2.71336	0	0	0	0	0
BT_1253	73.1307	80.157	36.2647	8.47643	0	0	0	0	0	0
BT_1254	83.6767	122.504	124.777	26.1635	15.1931	0.502909	0	0	0	0
BT_1255	98.9543	148.119	123.937	29.9308	15.7183	1.80781	0	0	0	0
BT_1256	169.97	311.894	204.306	32.2743	27.2071	0	0	0	0	0
BT_1257	151.937	176.163	136.08	61.8411	13.774	1.98755	0	0	0	0
BT_1258	77.4548	73.7608	35.3186	5.36907	3.37992	0	0	0	0	0
BT_1259	183.864	134.896	67.9887	14.7293	5.50709	1.80831	0	0	0.213307	0
BT_1260	198.085	188.125	110.704	30.7542	16.656	6.51777	1.21564	0	0.40492	0
BT_1261	190.223	136.22	102.894	38.6944	19.3078	13.2463	0.715615	0	0	0
BT_1262	272.222	220.467	169.031	40.8552	9.40585	4.94268	1.72457	0	0	0
BT_1263	280.104	276.109	155.03	22.6815	10.4218	0.745638	0	0	0	0
BT_1264	138.531	132.38	93.8025	12.4864	6.91395	0.505792	0.160099	0.075538	0.159482	0
BT_1265	127.039	120.697	105.579	21.1795	50.4973	3.48947	0.286257	0	0	0
BT_1266	128.636	138.372	102.082	22.9978	27.0001	2.56418	0	0	0	0
BT_1267	87.2007	64.5614	34.9978	9.04209	7.34787	1.58438	0	0	0	0
BT_1268	93.0545	83.7675	41.4512	9.1374	2.73304	0.978417	0	0	0.054835	0.063178
BT_1269	171.143	110.377	66.9358	11.0592	2.78811	0.228642	0	0	0	0
BT_1270	244.932	143.636	74.5721	7.69982	9.88588	1.23594	0	0	0	0.170456
BT_1272	180.706	152.62	101.692	19.0638	5.13472	1.01143	0	0	0	0.24357
BT_1274	128.6	113.376	51.985	17.5897	1.53961	2.54967	0	0	0	0
BT_1275	152.402	141.795	78.8015	14.5826	1.91484	0	0	0	0	0
BT_1276	143.276	129.894	65.17	9.1265	3.17961	0	0	0	0	0
BT_1277	236.979	186.273	74.1634	19.7295	8.50268	0.521967	0	0.206816	0	0
BT_1278	160.028	119.181	72.9295	7.75036	0.678339	0	0	0	0	0
BT_1279	155.939	161.361	70.1769	7.42578	2.3401	1.02445	0	0	0	0
BT_1280	187.879	187.501	147.443	28.6077	17.2504	1.35244	0.049656	0	0.098926	0.113928
BT_1281	177.761	95.3879	53.8476	14.3458	3.34892	0.821284	0.114683	0	0	0
BT_1282	173.753	119.68	55.5876	15.1636	4.17795	0.257217	0	0	0	0
BT_1283	149.035	95.636	58.3461	9.55642	1.58507	0.172981	0	0	0	0
BT_1284	157.047	115.557	66.4557	25.3747	4.12354	0.722514	0	0.172	0	0
BT_1285	202.24	219.506	108.628	27.308	4.58962	0.282811	0	0	0	0
BT_1286	65.6703	45.7251	24.6359	2.70611	0.646078	0.380131	0.106271	0	0	0
BT_1287	42.4465	30.5389	21.4976	14.1695	2.56601	0	0	0	0	0
BT_1288	84.4288	58.8941	38.0871	18.7932	7.72505	3.20308	0.281592	0	0.140363	0.162791
BT_1289	69.9013	50.3595	27.8321	25.6983	7.10358	1.404	0	0	0	0
BT_1290	36.7042	20.9913	14.3666	4.22966	3.70236	1.46427	0	0	0	0
BT_1291	14.6504	13.9829	6.4003	0.471712	0	0	0	0	0	0
BT_1292	57.8494	37.1822	25.6904	3.19627	1.79069	0.66062	0	0	0	0
BT_1293	93.0434	73.9631	40.6201	3.74655	4.33739	0.2359	0	0	0	0
BT_1294	90.9048	84.5645	53.8947	9.739	8.23772	1.69398	0	0.155204	0	0
BT_1295	154.248	135.478	92.4404	30.0091	15.245	3.08321	0	0	0	0
BT_1296	127.115	144.864	79.2836	25.2123	11.8645	2.93705	0.394491	0	0	0
BT_1297	98.7694	117.215	41.7862	31.2227	9.61202	4.50262	0	0	0	0
BT_1298	135.983	133.507	68.9867	44.4685	16.5076	3.62209	0	0	0.143556	0.166536
BT_1299	179.251	174.646	65.6733	21.8773	4.34794	0.974379	0	0	0	0
BT_1300	165.359	182.715	98.9048	17.1065	6.86087	0.645094	0	0	0	0
BT_1301	138.652	113.143	56.4698	7.90199	3.55696	0	0.473297	0	0	0
BT_1302	88.4174	79.8003	71.0855	7.3833	6.6408	0	0	0	0	0
BT_1303	132.004	114.899	74.1473	7.39601	6.3563	0	0.286257	0	0	0
BT_1304	101.633	80.5536	65.2451	12.6652	11.3091	1.95595	0	0	0	0
BT_1305	97.7029	116.82	98.6922	20.5849	8.23717	2.71229	0	0	0	0
BT_1306	152.932	180.072	139.9	28.6196	8.40458	3.51008	0	0.376786	0.262018	0
BT_1307	73.3394	84.4506	0	0	0	0	0	0	0	0
BT_1308	116.889	135.004	95.3111	7.98473	4.39355	0.392613	0	0	0	0
BT_1309	158.724	117.022	99.5471	5.68282	5.9455	0	0	0	0	0
BT_1310	134.64	121.447	97.4793	6.04721	2.44297	0.970137	0	0	0	0
BT_1311	83.1788	61.7046	59.4694	6.62999	1.26623	0.312417	0	0	0	0
BT_1312	83.661	83.8286	62.8683	12.6659	5.84851	1.29115	0.36035	0	0	0
BT_1313	172.832	148.095	70.7869	26.6795	13.4861	2.90095	0.172389	0	0	0
BT_1314	269.055	262.844	190.96	39.1091	14.3006	2.81724	0.424077	0	0	0
BT_1315	173.977	160.866	124.68	27.0707	6.18196	0.346967	0	0	0	0
BT_1316	191.67	184.596	172.545	58.1238	20.1091	0	0.568879	0	0	0
BT_1317	313.414	301.888	282.2	90.1958	28.5345	2.84093	0.456262	0	0	0
BT_1318	253.139	256.559	234.409	90.5392	30.6795	3.27329	0.62565	0	0	0
BT_1319	210.859	212.281	210.796	80.979	36.6472	1.79444	1.09332	0	0.364043	0
BT_1320	105.23	62.8863	31.7966	8.55149	4.042	0	0	0	0	0
BT_1321	116.386	112.034	55.5463	17.5567	15.3679	0	0	0	0	0
BT_1322	161.472	140.137	82.6066	19.6817	7.09708	0.913347	0	0	0	0
BT_1323	265.482	138.445	97.4511	34.3324	16.63	2.36345	0.656097	0	0.163553	0
BT_1324	171.068	106.14	67.7426	21.0297	9.31913	1.70487	0.55987	0	0	0
BT_1325	194.316	181.699	64.8607	17.7179	8.04865	0.616536	0.103452	0	0	0
BT_1326	136.603	165.087	60.1808	8.76455	3.33356	0	0	0	0	0
BT_1327	184.075	122.537	63.711	24.9188	8.72444	1.01987	0	0	0	0
BT_1328	129.355	115.579	50.395	14.4687	4.55949	0	0	0	0	0
BT_1329	149.778	138.379	66.7289	25.1301	4.1238	0.828432	0.64897	0	0	0
BT_1330	206.771	196.568	136.661	33.3941	9.09316	4.53902	0	0	0	0
BT_1331	124.064	134.347	66.3793	17.6071	9.24517	1.86377	0	0	0	0
BT_1332	105.682	107.612	69.5758	19.5308	6.52731	2.31258	0	0.542571	0	0
BT_1333	133.482	151.954	80.7491	15.9776	6.03157	1.29165	0	0	0	0
BT_1334	197.219	190.198	144.111	27.0823	8.2538	1.37985	0.143995	0	0	0.166536
BT_1335	175.004	191.357	147.109	22.2191	14.4344	2.7127	0.378272	0	0.125686	0
BT_1336	123.29	71.7404	52.6178	12.3388	12.8611	1.90403	0	0	0	0
BT_1337	104.905	89.257	59.7209	6.35464	2.85989	0.961871	0	0	0	0
BT_1338	88.9338	97.1113	49.1678	9.79668	0.68595	0	0	0	0	0
BT_1339	26.1235	34.0864	14.5251	1.69228	0	0	0	0	0	0
BT_1340	1.14236	1.03048	0.787704	0	0	0	0	0	0	0
BT_1341	28.0736	34.9941	9.58425	2.36765	0.355308	0	0	0	0	0
BT_1342	65.7889	63.6458	14.6494	4.69843	0.94009	0	0.191969	0	0	0
BT_1343	50.5253	42.7481	20.0334	3.55244	0.233229	0	0	0	0	0
BT_1344	77.165	90.6153	33.3942	7.85537	5.7985	0.658192	0.182306	0	0	0
BT_1345	51.443	80.9991	20.4989	7.41315	4.19298	0.886225	0.487241	0	0	0
BT_1346	37.5378	61.3642	16.6703	2.11101	0.985555	0.485162	0	0	0	0
BT_1347	34.549	78.4208	29.5268	4.24105	1.90923	1.88437	0	0	0	0
BT_1348	15.2328	21.1358	9.84223	1.43263	0.300973	0	0	0	0	0
BT_1349	14.0067	18.7286	4.23128	0	0	0	0	0	0	0
BT_1350	6.718	9.37928	3.74297	0	1.34302	0	0	0	0	0
BT_1351	21.5382	33.3445	15.8715	0.709239	3.72492	0	0	0	0	0
BT_1352	25.3287	32.9157	20.0834	7.46826	2.06451	0.405965	0.337886	0	0	0
BT_1353	20.7977	29.563	19.9076	7.38671	1.93984	0.716102	0.197965	0	0	0
BT_1354	27.4304	42.8605	30.0683	3.87865	4.07447	1.28497	0.11955	0.169957	0	0
BT_1355	82.3495	74.9982	40.7608	11.7973	4.27332	0.630386	0	0	0	0
BT_1356	163.343	148.468	91.9649	24.2439	9.74825	3.6119	0	0	0	0
BT_1357	199.41	153.973	101.737	11.1482	0	2.01025	0	0	0	0
BT_1358	211.377	186.371	93.0791	16.1812	5.66505	1.88389	0	0	0	0
BT_1359	163.706	127.242	47.5003	13.3511	5.0182	2.52349	0.317481	0	0.105468	0.121991
BT_1360	76.2291	62.6997	41.6566	7.175	1.9833	0.392552	0	0	0	0
BT_1361	76.0944	47.604	27.735	4.53359	0.264583	0.38922	0	0	0	0
BT_1362	81.4427	49.7732	30.5574	1.70544	0.398113	0	0	0	0	0
BT_1363	68.4639	42.6377	22.7306	3.79315	0.332031	0	0	0	0	0
BT_1364	77.9903	78.93	52.3957	7.65976	1.52226	0.213894	0	0	0	0
BT_1365	100.616	60.9117	54.0025	7.05077	1.8373	0	0	0	0	0
BT_1366	93.6603	78.5756	59.7547	8.21526	5.2346	0.832743	0	0	0	0.134139
BT_1367	180.446	124.928	83.3194	12.0702	5.76294	2.28032	0	0	0.310336	0.364741
BT_1369	145.165	122.381	81.3832	9.23213	3.87904	0.638196	0	0	0	0.306785
BT_1370	230.693	175.188	97.4581	19.3892	9.23308	0.267595	0	0	0	0
BT_1371	229.401	178.895	86.5789	11.3652	5.46347	0.994618	0	0	0	0
BT_1372	121.629	143.373	31.3171	3.63122	1.9066	0.961871	0	0	0	0
BT_1373	134.403	113.888	23.3034	7.04284	2.77355	0	0	0	0	0
BT_1374	106.515	103.5	17.5946	11.3171	3.75414	0	0	0	0	0
BT_1375	119.923	108.479	65.4937	8.07076	5.47545	0	0	0	0	0
BT_1376	138.412	120.284	64.709	3.53637	4.54	0	0	0	0	0
BT_1377	136.486	123.774	79.0883	4.75689	4.9963	0	0	0	0	0
BT_1378	92.2156	68.0461	59.1347	7.36155	1.93313	0.764978	0	0	0	0
BT_1379	126.473	127.217	67.1894	13.1442	3.34701	1.24306	0	0	0	0
BT_1381	167.004	279.005	146.705	34.7149	5.11793	1.26289	0	0	0	0
BT_1382	193.368	391.591	295.733	79.9379	27.0081	5.84889	0.46892	0	0	0
BT_1383	284.167	404.611	397.642	139.588	57.1311	12.0646	1.07238	0	0	0
BT_1384	249.802	379.821	366.325	126.36	55.0558	8.02543	1.00316	0	0	0
BT_1385	236.813	175.673	117.449	35.3661	7.9825	2.72614	0.748851	0	0	0
BT_1386	232.34	191.68	117.166	23.512	9.6033	3.42838	0	0	0	0
BT_1387	175.183	131.381	68.8156	17.8884	5.07873	1.99483	0.416604	0	0	0
BT_1388	112.828	117.439	100.465	5.71019	5.88013	0	2.11952	0	0	0
BT_1389	223.122	189.342	98.5349	31.5389	7.79414	0	1.03341	0	0	0
BT_1390	131.635	106.286	45.055	10.6484	6.098	0	0	0	0	0
BT_1391	163.207	141.897	47.9276	12.7898	5.41739	0	0	0	0.176721	0
BT_1392	147.426	129.3	39.6268	6.41343	0	0	0	0	0	0
BT_1393	64.1169	50.2065	21.2604	3.96645	0.595231	0	0.162448	0.231595	0	0
BT_1394	102.737	84.6347	37.7846	8.91784	0	0	0	0	0	0
BT_1395	72.7285	65.1411	34.0151	5.72544	0.962285	0	0	0	0	0
BT_1396	122.049	111.775	75.8288	9.05412	4.61126	0.284157	0	0	0	0
BT_1397	119.165	87.2274	66.1303	9.95653	2.20183	0	0.224228	0	0	0
BT_1398	148.787	152.098	57.2592	13.7465	1.46494	0	0.171225	0	0.170744	0
BT_1399	112.782	107.019	44.3119	8.6945	1.57464	0	0	0	0	0
BT_1400	120.884	127.785	64.4748	12.0994	2.93302	0.240625	0	0	0.199013	0
BT_1401	188.375	143.341	67.2491	13.0326	2.38092	0	0	0	0	0
BT_1402	170.001	154.3	79.5163	13.0628	2.21304	1.31615	0	0	0	0
BT_1403	246.678	174.367	95.8679	24.479	6.83248	3.41033	0.817607	0.145126	0	0
BT_1404	156.573	95.1112	56.7645	15.4724	5.41752	2.6719	0.244796	0	0	0
BT_1405	177.836	91.2918	59.7385	15.6553	6.57747	0	0	0	0	0.446231
BT_1406	74.91	27.0829	20.8107	2.04006	4.28549	0	0.429225	0	0	0
BT_1407	87.0662	68.6873	34.1515	6.19979	1.58173	0.045491	0.038467	0	0.038314	0
BT_1408	164.257	154.327	53.999	9.34239	6.78522	0.414882	0	0	0.099707	0
BT_1409	269.551	250.396	85.574	15.1503	9.09391	2.5214	0	0	0	0
BT_1410	178.954	166.711	76.1645	11.6322	9.84273	2.3466	0	0	0	0
BT_1411	192.724	170.689	86.7602	23.1184	9.71227	1.38729	0	0	0	0
BT_1412	129.232	137.783	59.5509	17.5726	6.38859	2.13045	0	0	0	0
BT_1413	144.738	118.079	60.5161	24.3717	3.14378	1.78105	0	0	0	0
BT_1414	85.3895	98.3646	38.6748	12.5035	4.56063	0.358426	0	0	0	0.173002
BT_1415	68.6252	82.588	18.3177	8.55278	0.718709	0.355176	0	0	0	0
BT_1416	119.114	114.248	70.5357	25.2459	3.84347	1.13312	0	0	0	0
BT_1418	79.6728	53.5644	51.8461	7.75162	1.1631	0	0	0	0	0
BT_1419	50.3148	24.1248	40.6863	4.09225	1.7191	0	0	0	0	0
BT_1420	92.2053	56.8597	77.3884	45.058	18.0924	1.53276	0.161191	0	0	0
BT_1421	210.21	113.084	153.292	92.5984	47.496	0	0	0	0	0
BT_1422	128.982	93.0468	112.861	65.5433	41.1936	2.55141	0	0	0	0
BT_1423	68.4315	80.9457	49.2131	20.7351	6.66301	0	0	0	0	0
BT_1424	98.9284	77.8182	36.967	2.59557	1.09048	0	0	0	0	0
BT_1425	110.614	127.995	50.8446	8.36706	1.75771	0	0	0	0	0
BT_1426	103.98	74.6083	63.3941	16.1061	5.8837	0	0	0	0	0
BT_1427	122.428	107.419	53.966	18.7619	10.1824	1.2972	0.266684	0	0	0
BT_1428	78.3044	53.8836	28.4631	5.97474	0	0	0	0	0	0
BT_1429	144.612	140.671	93.9216	7.66112	9.36298	0	0	0	0	0
BT_1430	177.107	177.571	117.093	9.42268	8.53248	1.34849	0	0	0	0
BT_1431	96.001	108.148	75.9881	11.3578	5.61357	0.701801	0	0	0	0
BT_1432	158.175	123.163	74.2145	31.6418	5.57417	2.84176	0	0	0	0
BT_1433	154.789	144.268	86.1223	78.2042	15.877	5.1146	0	0	0	0
BT_1434	166.151	146.684	108.638	81.8601	19.4647	8.00518	0.201106	0	0	0
BT_1435	83.042	84.5233	78.4174	4.87069	4.94191	0	0	0	0	0
BT_1436	140.025	210.178	91.0376	11.3199	0	0	0	0	0	0
BT_1437	186.663	157.006	91.418	24.3753	3.87306	0.423237	0	0	0	0
BT_1438	259.4	267.846	118.838	31.3149	6.61139	0.474899	0.264688	0	0	0
BT_1439	262.038	278.106	138.247	27.4896	5.04208	1.94933	0.250934	0	0	0.144875
BT_1440	154.204	143.374	96.4402	7.78697	2.70531	0.126048	0	0	0	0
BT_1441	136.862	141.639	65.7288	9.66041	1.76484	0	0	0	0	0
BT_1442	253.032	207.272	113.591	24.9601	3.26685	0.589249	0.070903	0	0	0.081487
BT_1443	234.275	175.88	129.436	28.7869	8.60985	1.03247	0	0	0	0
BT_1444	181.32	147.19	90.4291	26.7659	2.4236	0.962316	0.389645	0	0	0
BT_1445	191.74	141.623	82.4445	32.8872	7.99985	0.359454	0	0	0	0
BT_1447	169.48	127.254	73.7827	13.201	4.06316	0.605474	0.072838	0	0.07257	0
BT_1448	110.684	118.813	69.5645	11.4806	2.26078	0	0	0	0	0
BT_1449	76.7874	79.2029	39.975	3.12182	2.08691	0.146273	0	0	0	0
BT_1450	72.3674	100.75	47.0907	4.975	1.45171	0	0	0	0	0
BT_1451	49.2542	52.0071	20.529	3.98969	0	0.596581	0	0	0	0
BT_1452	75.3773	71.0918	26.8377	6.84456	1.71937	1.22734	0	0	0	0
BT_1453	164.655	96.7889	76.1638	10.1742	3.91386	0.590886	0.618156	0	0	0
BT_1455	162.084	121.357	86.7504	10.4783	4.43574	0.322588	0	0	0	0
BT_1456	123.15	129.317	57.536	13.6171	0.953298	0.961871	0	0	0	0
BT_1457	156.754	142.677	60.7452	6.9785	4.07229	1.61263	0	0	0	0
BT_1458	141.734	131.025	65.8696	9.30757	2.88871	0.437188	0	0	0	0
BT_1459	178.412	133.328	70.1819	20.9706	6.03157	1.80831	0	0	0	0
BT_1460	161.534	129.525	67.53	12.2413	2.3381	0.735813	0	0	0	0.079149
BT_1461	71.8616	98.4149	55.5348	7.02249	9.6926	5.10281	0	0	0	0
BT_1462	118.819	101.634	53.2177	8.29039	7.61301	4.40954	0	0	0	0
BT_1463	163.518	128.155	94.0786	16.6971	1.29902	1.29686	0.516705	0	0	0
BT_1464	155.043	136.188	87.6768	12.7959	7.23333	0	0.802889	0	0	0
BT_1465	169.924	150.725	94.2631	16.9742	9.34441	3.0219	0.282822	0	0.070444	0.081259
BT_1466	97.833	89.1579	28.5364	9.6253	3.79133	0	0	0	0	0
BT_1467	140.169	130.456	67.7838	16.6216	8.54042	0.372985	0.155474	0.443103	0	0
BT_1468	149.33	146.712	238.147	33.0872	20.2431	1.87665	0.156434	0	0	0
BT_1469	127.808	99.3171	111.701	12.7667	7.46948	1.3336	0.417748	0	0	0
BT_1470	244.545	162.214	125.227	12.7878	8.13559	0	0	0.220867	0.309083	0.179433
BT_1471	249.226	155.346	95.1517	11.9624	8.6236	0.727744	0	0	0	0
BT_1472	256.567	162.795	98.515	24.2881	7.20145	1.61836	0.168382	0	0	0
BT_1473	166.696	112.166	43.381	16.0175	4.20344	1.0639	0	0	0	0
BT_1474	148.466	123.938	56.3051	16.349	2.16613	1.21485	0	0	0	0
BT_1475	148.263	182.956	66.4843	20.5201	3.97627	0.617345	0	0	0.341488	0
BT_1476	163.911	142.031	104.114	28.1367	5.59179	1.17784	0.163495	0.233105	0	0
BT_1477	158.124	119.284	89.6665	23.2335	8.83998	1.51082	0	0	0	0
BT_1478	111.502	93.4313	47.9614	5.90952	4.2472	0.645094	0	0	0	0
BT_1479	106.776	141.668	93.9853	36.1855	20.9128	1.6987	0.190216	0	0.094777	0
BT_1480	197.526	340.789	225.738	104.355	62.488	6.55336	0.283061	0	0	0
BT_1481	162.122	161.471	95.4804	20.0931	8.84488	1.38324	0	0	0	0
BT_1482	187.568	168.923	125.135	40.6196	12.5751	2.67158	0	0	0	0
BT_1483	224.302	197.066	116.152	26.0656	5.50079	1.19841	0.100579	0	0	0.231777
BT_1484	176.035	154.151	72.2338	16.3716	9.66508	1.67327	1.16797	0	0	0.134763
BT_1485	204.67	212.618	103.575	30.951	19.339	7.73544	0.913064	0	0	0
BT_1486	186.57	165.239	93.2065	24.5421	8.49258	2.97653	0.124542	0	0	0
BT_1487	177.967	161.317	104.381	22.1237	4.30378	0	0.282376	0	0	0.16325
BT_1488	162.098	95.7701	71.259	9.04724	1.01821	0	0	0	0	0
BT_1489	185.895	190.644	101.602	14.8428	2.28688	0.814767	0	0	0	0
BT_1490	210.726	189.653	89.5017	22.3547	5.68325	0.630439	0	0.375886	0.088003	0
BT_1491	237.72	187.585	79.2749	29.9707	7.49551	0	0	0	0	0
BT_1493	234.93	167.83	89.6647	19.4289	19.8436	0	0	0	0	0
BT_1494	244.588	260.842	46.7602	20.8794	0	0	0	0	0	0
BT_1495	234.923	199.139	83.1417	18.3029	7.35037	0	0.452193	0	0	0
BT_1496	143.281	149.312	63.1285	10.3315	1.88743	0	0.192699	0	0	0
BT_1497	5.74372	6.62312	0	0	0	0	0	0	0	0
BT_1498	63.8426	74.4619	32.9011	7.93246	1.15732	0.683309	0	0	0	0
BT_1499	152.259	98.7867	56.9261	0	0	0	0	0	0	0
BT_1500	155.073	125.31	53.4301	12.554	4.67953	0.278228	0	0	0.116144	0
BT_1501	120.739	126.665	94.9592	9.69531	9.2792	0.222671	0.184966	0	0	0
BT_1502	134.722	137.322	94.4043	35.7864	14.0619	4.42358	0.296129	0	0.059001	0
BT_1503	94.8024	134.83	77.8043	13.4053	2.2631	0.742839	0.205174	0	0	0
BT_1504	75.1166	129.456	69.3289	30.0854	0	0	0	0	0	0
BT_1505	42.224	50.3096	24.0008	4.75755	0	0.223505	0	0	0	0.21548
BT_1506	22.3539	29.6128	5.32516	3.3205	0	0	0	0	0	0
BT_1507	107.016	108.269	94.1702	18.6104	3.99898	1.0558	0.157285	0	0.052226	0
BT_1508	136.286	155.575	141.005	48.0353	0	0	0	0	0	0
BT_1509	157.228	161.094	118.784	43.0756	10.6635	2.84157	0.469206	0	0	0
BT_1510	176.692	182.255	201.52	76.9405	40.5987	9.00659	1.22823	0.441982	0	0
BT_1511	142.856	324.443	253.318	58.172	31.1172	5.98978	0.184294	0	0	0
BT_1512	149.935	126.439	64.4631	15.6843	4.94299	0.59093	0.272332	0	0	0
BT_1513	218.014	246.163	123.386	47.4655	14.4102	2.84157	0	0	0	0
BT_1514	152.71	181.182	72.7161	16.2236	4.13747	0	0	0	0	0
BT_1515	159.279	184.76	164.163	48.8604	16.9357	4.5894	0	0	0	0
BT_1516	110.747	88.3328	69.6506	24.8204	11.625	1.46751	0	0	0	0.15748
BT_1517	57.6347	38.121	15.1473	6.3024	0.735462	0	0	0	0.582434	0
BT_1518	110.223	90.4318	62.1378	26.0874	3.81068	0	0	0	0	0
BT_1519	62.1548	43.9716	48.2366	10.5476	5.534	0	0	0	0	0
BT_1520	198.907	119.324	34.9563	16.9942	0	0	0	0	0	0
BT_1521	168.702	141.217	55.2792	27.1982	8.76896	0	0	0	0	0
BT_1522	163.211	138.48	65.9666	24.1443	8.93431	0.852471	0	0	0.234076	0
BT_1523	172.566	231.918	2054.46	837.958	314.376	42.2817	1.14259	0.550929	0	0.449695
BT_1524	203.571	233.483	114.619	25.7112	10.9983	1.01049	0	0	0	0
BT_1525	234.835	244.826	104.512	18.4875	3.69807	0	0	0	0	0
BT_1526	285.669	193.422	65.2334	18.8726	2.72823	1.07206	0	0	0	0
BT_1527	280.529	235.664	136.974	34.512	12.8387	4.82205	0.532944	0	0.132738	0
BT_1528	188.271	138.119	86.2602	22.4419	9.61117	0.356287	0	0	0.148191	0.171975
BT_1529	131.094	99.7857	61.696	23.2055	6.69504	0.50575	0	0	0	0
BT_1530	120.441	99.3993	46.3144	23.6216	4.44202	1.65358	0.125778	0	0	0
BT_1531	138.902	136.027	73.9871	14.8465	4.80495	2.00485	0.129991	0	0	0
BT_1532	116.305	87.425	50.0221	6.64351	1.50893	0.185334	0	0	0	0
BT_1533	108.703	73.691	41.1855	4.15545	1.09129	0	0	0	0	0
BT_1534	149.43	116.877	68.7643	27.8071	10.0896	1.58393	0	0	0.425391	0
BT_1535	139.02	87.7303	46.1414	10.9026	0.954306	0	0	0	0	0
BT_1536	156.976	91.6605	31.5844	6.68476	1.32851	0.372985	0	0	0	0
BT_1537	124.114	94.168	34.2604	4.71712	2.31244	0.486512	0	0	0	0
BT_1538	145.809	132.566	58.7487	12.0246	2.93743	0.579347	0	0	0	0
BT_1539	125.702	61.7605	43.6885	5.94523	3.10801	0	0	0	0	0
BT_1540	208.399	167.259	83.1976	9.06825	4.59849	0	0	0	0	0
BT_1541	140.663	103.8	44.2085	9.88284	4.88472	0	0	0	0	0
BT_1542	180.216	125.397	99.1191	16.9418	5.20478	0.329716	0	0.196045	0.137309	0
BT_1543	139.437	114.999	134.63	18.5541	1.94909	0.682838	0	0	0	0
BT_1544	92.9256	73.6326	42.078	15.1419	3.6148	1.07191	0	0	0	0
BT_1545	116.045	73.7131	55.4568	27.21	5.8456	1.29686	0	0	0	0
BT_1546	143.517	165.406	125.923	28.3636	9.34229	3.23238	0.206008	0	0	0
BT_1547	188.622	191.723	192.628	18.5454	7.79249	3.83061	0.839123	0	0	0.194497
BT_1548	145.197	132.407	53.274	16.3338	7.01372	4.29799	0.206063	0	0	0
BT_1549	48.2902	47.843	16.7424	2.57437	0.405652	0	0	0	0	0
BT_1550	152.27	104.167	115.914	3.94663	2.54103	0.131165	0	0	0	0
BT_1551	201.706	190.824	111.203	13.5248	4.44974	0.076419	0.128835	0	0	0.147985
BT_1552	96.9768	94.1705	46.6823	5.2432	2.09546	0.292854	0.24731	0	0.04927	0
BT_1553	70.1418	68.0714	52.4232	8.3348	4.55285	1.37587	0	0	0	0
BT_1554	81.8908	83.3039	24.49	5.28839	2.22209	0.874375	0.181653	0	0	0
BT_1555	60.7724	65.9849	27.066	2.66819	1.1211	0.552531	0	0	0	0
BT_1556	31.7584	27.8083	7.80022	1.56118	0	0	0	0	0	0
BT_1557	50.4008	28.5046	18.3866	3.82339	4.01546	0	0	0	0	0
BT_1558	65.7529	83.9492	66.8736	13.3544	4.042	0.936084	0	0	0	0
BT_1559	168.582	212.124	161.231	24.759	9.99848	0	0	0	0	0
BT_1560	203.82	196.245	150.473	32.6202	16.8092	1.59549	0.262542	0	0	0
BT_1561	232.206	231.703	193.096	27.3795	23.8471	0	0	0	0	0
BT_1562	219.693	197.49	118.714	29.0498	21.9259	0.961871	0	0	0	0
BT_1563	225.26	176.362	115.305	25.896	30.279	3.0596	0	0	0	0
BT_1564	154.194	135.373	83.5486	14.0153	17.8646	1.0639	0	0	0	0
BT_1565	0	30.3468	20.9933	0	0	0	0	0	0	0
BT_1566	87.6004	96.2886	56.0264	6.40991	18.2745	1.90924	0	0	0	0
BT_1567	34.3356	58.1347	63.982	8.74423	3.21462	26.4165	2.95804	0	0	0
BT_1568	39.7157	29.3994	51.1418	4.87069	0	32.7925	3.41862	0	0	0
BT_1569	96.6215	76.603	105.26	22.5771	10.0781	38.394	3.78638	0	0	0.56343
BT_1570	156.048	131.98	104.367	59.8417	16.7315	13.5469	1.51446	0	0	0
BT_1571	137.461	96.1051	63.6952	15.8642	5.5119	0	0	0	0	0
BT_1572	168.334	141.427	76.8012	14.1357	4.1238	0.828432	0	0	0	0
BT_1573	229.873	166.724	75.8753	17.6606	11.8223	0.53603	0	0	0	0
BT_1574	255.391	237.541	123.577	27.1196	23.5548	0.937368	0.130639	0	0	0
BT_1575	177.107	133.079	92.7142	25.2066	8.91091	1.5044	0	0	0	0
BT_1576	155.432	103.604	79.1398	32.5814	10.3968	6.86804	0	0	0	0
BT_1577	91.712	91.6192	43.7988	15.0206	4.07144	4.55053	0.408478	0	0	0
BT_1578	63.7757	65.5706	52.0674	17.4463	174.701	21.3674	1.97384	0	0	0
BT_1579	94.0493	98.8734	45.7908	4.91603	215.17	22.6432	0.703916	0	0	0.204091
BT_1580	95.9676	81.1057	22.4571	3.35059	3.49601	0	0	0	0	0
BT_1581	67.7628	78.6701	34.3237	8.14734	1.06893	0	0	0	0	0
BT_1582	81.7396	74.9615	24.9543	8.17255	3.28243	0	0	0	0	0
BT_1583	67.5261	72.504	17.8278	3.80344	1.14138	0	0	0	0	0
BT_1584	14.7408	23.2617	12.5401	9.36332	0	0	0	0	0	0
BT_1585	30.3481	27.4434	6.46523	3.85129	1.2136	0.400453	0	0	0	0
BT_1586	119.251	70.5313	30.7065	14.3833	3.7767	0	0.501377	0	0	0
BT_1587	123.932	95.1696	46.7806	12.9647	6.61447	0.769912	0.629362	0	0	0
BT_1588	141.187	143.456	45.8729	16.5991	7.74679	0	0	0	0	0
BT_1589	251.332	304.222	143.903	26.4989	26.0853	15.6162	0	0	0	0
BT_1590	238.467	362.192	152.994	22.1601	8.00183	0.954803	0	0	0	0
BT_1591	214.444	218.162	109.414	19.5143	5.38685	0.366154	0.06175	0	0.061517	0
BT_1592	128.283	103.784	82.9153	14.7246	4.65713	0.32569	0	0	0.068346	0
BT_1593	175.32	147.055	120.069	10.3075	7.70785	0.901479	0	0	0	0.348083
BT_1594	178.897	167.344	95.7929	18.0165	7.29973	3.72962	0	0	0	0
BT_1596	222.588	204.061	119.071	26.8401	11.8136	1.39148	0.129306	0	0	0
BT_1597	269.827	214.997	173.946	19.6979	8.08512	0.268829	0	0	0.11227	0
BT_1598	110.323	114.2	63.4361	13.4588	5.00283	0.213148	0	0	0	0
BT_1599	131.079	93.1688	54.1378	8.71791	1.526	0.764745	0	0	0	0
BT_1600	91.6913	68.6341	68.8709	10.9932	3.72492	2.20996	0	0	0	0
BT_1601	68.1851	53.6881	54.5991	10.227	2.64178	0	0	0	0	0
BT_1602	175.158	187.795	111.424	28.5558	10.9927	3.66122	0	0	0	0.176696
BT_1603	143.112	142.253	116.722	42.2824	52.8876	32.3658	1.46588	0.299478	0.208894	0
BT_1604	68.7523	91.5057	44.8314	16.0755	7.06144	0	0	0	0	0
BT_1605	116.607	127.787	82.1678	13.1549	9.818	0	0	0	0	0
BT_1606	129.994	126.122	59.8452	13.6329	7.49359	0.817517	0	0	0	0
BT_1607	217.915	193.512	104.547	16.286	5.49873	2.411	0	0	0	0
BT_1608	220.716	181.33	101.69	11.8387	4.28831	1.4761	0.17537	0	0	0
BT_1609	232.431	106.533	51.4482	0	0	0	0	0	0	0
BT_1610	254.163	160.686	139.444	31.193	14.1763	3.53075	0.382585	0	0	0
BT_1611	114.587	129.736	50.8685	7.43211	0	2.01025	0	0	0	0
BT_1612	199.165	182.705	108.711	26.5721	7.49552	0	0	0	0	0
BT_1613	163.527	166.351	106.566	18.603	8.54825	1.82625	0	0	0	0
BT_1614	450.76	475.771	267.432	47.1345	15.4003	0	0	0	0	0
BT_1615	196.111	191.021	99.4433	22.6943	6.06837	3.82744	0.237421	0	0	0
BT_1616	182.375	205.131	124.242	47.1614	10.6939	5.58124	0	0	0	0
BT_1617	192.001	187.414	99.0301	39.5782	11.6912	1.29686	0	0	0	0
BT_1618	243.328	289.65	156.444	43.2664	13.8872	2.73509	0	0	0	0.239541
BT_1619	230.245	226.268	112.84	29.397	11.335	2.37604	0.286704	0.067612	0.047598	0
BT_1620	245.752	217.565	99.4767	22.6081	7.80016	1.02702	0	0	0.190988	0
BT_1621	218.184	168.497	104.41	18.3007	10.3297	1.5483	0	0	0	0
BT_1622	141.364	116.808	54.1875	11.4357	5.10555	0.44207	0	0	0	0
BT_1623	136.417	93.3288	65.1443	11.7129	7.99756	1.8145	0.335649	0	0	0
BT_1624	172.303	142.736	86.1465	19.5771	6.51722	3.55237	0.475957	0	0	0
BT_1625	110.094	121.294	54.0394	8.06825	2.50689	1.40426	0.294722	0	0	0
BT_1626	129.864	104.322	52.2061	10.9611	1.97396	1.03014	0	0	0.05413	0
BT_1627	119.483	91.1893	49.6784	5.87816	1.43189	0.876393	0.073792	0	0	0.169658
BT_1628	101.167	80.5248	75.1772	3.1126	4.77889	0.86315	0	0	0	0
BT_1629	141.432	114.756	82.7271	10.5891	5.37855	1.91746	0	0	0.100234	0.115889
BT_1630	224.989	189.113	138.992	64.0236	33.9964	24.4258	0.807837	0	0	0.232709
BT_1631	115.075	146.316	80.8774	9.5846	5.83871	0.815989	0	0.069653	0	0.056464
BT_1632	105.161	69.4732	15.3075	3.91239	2.51899	2.73047	0.218025	0	0	0
BT_1633	184.52	141.666	60.6737	12.0842	7.53654	1.57021	0	0	0	0
BT_1634	181.52	187.107	110.928	17.6206	5.74451	1.72302	0	0	0	0
BT_1635	201.057	165.002	119.117	21.5129	9.10961	2.09333	0.082305	0.116406	0.040989	0
BT_1636	159.011	134.108	68.528	11.3282	4.55438	0.144154	0	0	0	0.278601
BT_1637	229.357	234.15	146.427	48.536	21.7724	1.05595	0	0	0	0
BT_1638	185.144	179.651	74.0805	17.7223	4.09812	0.459085	0	0	0	0
BT_1639	164.984	113.305	83.6502	0	0	0	0	0	0	0
BT_1640	110.1	80.3133	54.8832	12.7369	6.68831	0	0	0	0	0
BT_1641	180.58	107.442	98.9458	19.5533	5.46097	1.3953	0	0	0	0
BT_1642	135.45	96.6461	64.3273	9.51543	5.99749	0.560374	0.117337	0	0.116952	0.135393
BT_1643	146.679	0	0	0	0	0	0	0	0	0
BT_1644	132.923	103.452	59.8654	11.1228	5.84137	0	0	0	0	0
BT_1645	141.291	147.931	71.0328	9.91365	3.12401	1.71466	0	0	0	0
BT_1646	97.1027	105.658	41.5947	5.53958	0.581894	0.573778	0	0	0	0
BT_1647	36.018	26.1923	20.4103	1.88773	0.721093	0	0	0	0	0
BT_1648	68.2069	99.6673	38.6142	11.5356	1.28909	0.253934	0	0	0	0
BT_1649	117.827	153.661	73.2749	26.8718	3.70166	1.83584	0	0	0	0
BT_1650	85.2207	97.7437	54.3962	13.1488	3.34844	1.23469	0	0	0	0
BT_1651	103.524	88.5079	50.1751	8.2418	1.18833	1.5003	0	0	0	0
BT_1652	113.562	98.329	61.4293	10.0723	2.21089	1.3951	0	0	0	0
BT_1653	185.04	168.94	115.605	10.6934	6.06578	0.884089	0	0	0	0
BT_1654	260.669	230.643	150.385	14.3792	4.03982	0.343991	0.217267	0.102639	0	0
BT_1655	319.95	196.743	104.644	11.1482	3.86891	0	0	0	0	0
BT_1656	311.159	169.84	114.696	12.9186	3.08375	0	0.491654	0	0	0
BT_1657	304.911	339.981	143.125	25.3014	5.7539	0.81005	0	0	0	0
BT_1658	238.024	271.984	81.1087	12.5596	2.44297	0	0	0	0.392334	0
BT_1659	217.262	261.274	115.493	22.8609	6.41964	0	0	0	0	0
BT_1661	205.047	185.58	91.75	23.1355	8.6627	2.83071	0.198016	0	0	0
BT_1662	198.52	152.842	84.788	17.409	7.34638	3.52859	0.256649	0	0	0
BT_1663	196.675	157.311	71.7696	14.7736	6.16534	1.56234	0	0.124207	0	0.201535
BT_1665	217.31	120.72	98.0708	23.3146	0	0	0	0	0	0
BT_1666	150.181	109.099	73.5233	4.9346	4.0726	0.366068	0	0	0	0
BT_1667	40.87	94.7782	67.7034	0	0	0	0	0	0	0
BT_1668	141.606	120.232	44.4619	5.88498	2.13988	0	0	0	0	0
BT_1670	209.309	209.406	98.376	9.06159	4.3787	0	0	0	0	0.541656
BT_1671	229.193	201.551	113.435	9.69146	3.70166	0.458959	0	0	0	0
BT_1673	141.025	129.709	86.1254	12.4852	9.27624	1.89433	0	0	0	0
BT_1674	157.679	163.392	117.59	12.367	11.788	1.65765	0	0	0	0
BT_1675	145.375	136.999	79.0766	7.89714	6.10279	1.68119	0.157193	0	0	0
BT_1677	180.926	213.441	117.59	22.5213	19.838	3.05898	0	0	0	0
BT_1678	123.765	132.761	78.5494	16.3254	11.0749	2.11845	0	0	0	0
BT_1679	171.146	149.478	72.2304	10.3098	0	0	0	0	0	0
BT_1680	123.714	93.0962	62.9928	13.6762	4.3091	0	0	0	0	0
BT_1681	263.009	163.781	113.982	21.3795	1.40339	0	1.11279	0	0	0
BT_1682	175.124	150.672	87.4343	12.6168	3.83378	0.214681	0.090202	0	0	0
BT_1683	213.39	192.449	100.42	26.0078	6.29529	2.09416	0.155995	0.14719	0.051797	0.059663
BT_1684	203.575	156	71.139	7.30155	6.13589	0.755374	0	0	0	0
BT_1685	138.451	131.613	45.4147	11.1181	7.2721	0	0	0	1.11335	0
BT_1686	159.904	106.414	43.0342	12.6239	5.76577	0	0	0	0	0
BT_1687	96.7131	71.5967	46.4612	13.3809	4.58962	0.282811	0	0	0	0
BT_1688	140.669	123.406	121	35.1795	27.3725	4.84039	0	0	0	0
BT_1689	179.788	121.921	110.481	50.0333	27.5304	3.07612	0.170649	0	0	0
BT_1690	229.188	153.106	138.248	47.072	31.6884	3.59096	0.142778	0	0	0.165111
BT_1691	224.699	123.998	78.258	17.3784	5.57791	0.749054	0	0	0.206333	0
BT_1693	219.044	172.345	107.54	32.5937	5.70635	0.702063	0.194174	0	0.193669	0
BT_1694	165.713	148.547	116.255	35.1404	8.77992	1.56205	0.219709	0.077756	0	0.06304
BT_1695	136.82	109.535	56.8966	15.5486	4.95505	0.721184	0	0	0	0
BT_1696	175.622	146.335	63.672	24.3311	8.45563	1.51082	0	0	0	0
BT_1697	183.304	144.694	57.3989	18.2666	4.38266	0.232222	0	0	0	0.112294
BT_1698	107.893	83.7711	26.112	8.00589	8.00035	0	0	0	0	0
BT_1699	176.504	167.005	96.4952	29.0712	2.15614	0	0	0	0	0
BT_1700	184.421	139.34	113.22	21.863	5.9912	1.76676	0	0	0	0
BT_1701	61.9545	72.0558	145.004	0	0	0	0	0	0	0
BT_1702	187.656	182.029	118.113	24.268	9.02757	3.16786	0.851245	0	0	0
BT_1703	174.247	135.029	111.45	22.1968	14.0141	5.8873	0.096926	0	0	0
BT_1704	65.9935	169.957	125.475	25.7899	0	0	0	0	0	0
BT_1705	82.5749	53.1304	45.9487	15.9212	10.8685	0	0	0	0	0
BT_1706	177.375	132.545	78.1151	7.82131	2.73049	1.3953	0	0	0	0
BT_1707	145.797	214.491	75.4298	0	4.51131	0	0	0	0	0
BT_1708	95.5656	99.5037	72.4047	10.1117	5.84137	0.527977	0	0	0.425391	0
BT_1709	131.758	85.6357	77.7136	10.6628	6.10928	0.335228	0	0.39554	0	0
BT_1710	64.752	65.0418	33.8705	8.61036	5.95634	0.217004	0	0	0	0
BT_1711	59.4861	58.0473	31.8421	8.67858	6.6525	0	0.603317	0	0	0
BT_1712	51.8618	82.4618	54.3641	5.05861	5.92702	0.401865	0	0	0	0
BT_1713	129.578	152.367	82.0287	9.00296	5.15729	0	0	0	0	0
BT_1714	118.468	117.787	45.9001	9.1969	2.65674	0.4755	0.39439	0	0	0
BT_1715	104.999	118.842	48.571	8.94704	0.783157	1.16237	0.316646	0	0	0
BT_1716	35.8705	42.1119	18.8034	2.14144	0.562378	0	0	0	0.153135	0
BT_1717	62.6674	71.495	23.6206	10.8814	1.98132	1.04701	0	0	0	0
BT_1718	194.206	178.999	168.863	26.801	15.277	2.57596	0	0.254687	0	0
BT_1719	184.093	141.423	89.5851	19.6669	11.3082	0.641681	0	0	0	0
BT_1720	156.576	147.001	66.7871	15.7419	4.85307	0	0	0	0	0.170456
BT_1721	157.488	152.785	56.6811	12.3476	5.02052	0.414353	0	0	0	0
BT_1722	105.323	115.054	47.569	10.6685	1.69159	0	0	0	0	0
BT_1723	247.304	194.86	124.043	14.5464	7.81617	0.601984	0	0	0.072155	0.083244
BT_1724	331.855	285.135	159.872	26.0124	13.5412	0	1.43984	0	0	0
BT_1725	274.021	213.787	99.1841	17.6163	5.55074	0.615023	0	0	0	0
BT_1726	183.311	204.194	80.625	13.5637	4.10993	0.270017	0	0	0	0.259969
BT_1727	47.6948	34.3375	22.2563	5.81626	1.92932	0	0	0	0	0
BT_1728	19.3243	21.5721	11.294	1.69328	0	0	0	0	0	0
BT_1729	91.2468	131.904	91.7977	14.9758	7.5179	13.2471	3.89043	0.487844	0.342136	0
BT_1730	213.998	274.936	193.254	31.697	22.6277	36.3772	4.98829	0	4.4543	0
BT_1731	186.544	215.418	123.263	20.4763	15.2621	28.4395	5.50355	0.805246	5.50669	1.97906
BT_1732	94.4997	80.6331	48.3835	5.62702	7.38795	3.4233	0.395727	0	0.395406	0.935715
BT_1733	205.092	177.448	82.77	17.4413	4.17881	0.576404	0.044279	0.062638	0.044105	0
BT_1734	214.782	159.772	121.925	27.2138	31.1256	3.57819	0	0	0	0
BT_1735	100.693	99.8969	45.5355	12.0049	29.1989	1.32567	0	0	0	0
BT_1736	88.9338	72.7063	29.2914	2.61245	21.2644	2.05703	0	0	0	0
BT_1737	87.6119	69.6534	35.4184	6.25891	1.64372	0.733164	0	0	0	0
BT_1738	181.482	138.024	99.6445	26.4275	9.73909	1.53592	0	0.130795	0	0
BT_1739	217.485	141.674	97.5226	29.0233	9.13207	2.45075	0.121576	0	0.060558	0
BT_1740	137.131	107.295	45.9157	10.2541	3.58958	0.903686	0	0	0	0
BT_1741	68.3167	88.8032	19.8958	0	0	0	0	0	0	0
BT_1742	225.865	188.662	86.9241	23.6967	7.97849	0.156638	0.130976	0.372681	0.130562	0
BT_1743	193.903	219.168	122.691	35.8352	31.5917	6.80811	0.970127	0.172415	0	0.139974
BT_1744	202.718	157.593	120.698	23.0044	15.5907	1.98931	0.128001	0	0.127592	0.147833
BT_1745	141.858	476.082	152.572	16.4033	8.81589	0.393909	0	0	0.163553	0
BT_1746	159.68	478.707	170.237	22.1801	10.6278	0.200933	0	0	0	0
BT_1747	276.753	198.135	138.291	33.5703	12.875	3.01157	0.740131	0	0	0.053051
BT_1748	185.864	216.168	0	0	0	0	0	0	0	0
BT_1749	202.917	112.792	79.8098	19.5979	5.64453	0.983587	0	0	0	0
BT_1750	186.864	148.047	313.622	70.2386	17.0261	2.30771	0	0	0.270439	0
BT_1751	185.537	162.393	407.936	88.463	25.9964	3.62259	0.635538	0	0.316842	0
BT_1752	232.172	184.525	146.194	23.3893	7.34987	0.619481	0	0	0.171324	0
BT_1753	147.422	107.718	58.3184	15.9901	2.74924	0	1.9922	0	0	0
BT_1754	176.817	120.849	92.3771	17.4982	13.2144	3.75729	0.060934	0	0	0
BT_1755	161.879	171.544	73.1247	13.4818	8.73013	1.5253	0	0	0	0
BT_1756	146.53	150.316	116.136	42.2824	56.2251	28.0672	2.09411	0	0	0
BT_1757	169.127	134.217	158.026	125.255	84.6895	17.0066	2.21386	0.70527	0	0.861065
BT_1758	210.039	316.485	1578.75	6619.63	70368.1	74369.3	81743.2	85942.4	91173.6	90202.2
BT_1759	315.007	452.04	3070.55	15160.3	165708	209376	310649	410547	414562	424596
BT_1760	147.45	140.941	74.6092	20.0248	8.24374	0.278878	0.35039	0	0	0
BT_1761	177.445	146.309	52.7427	9.95978	4.1518	0.163057	0	0	0	0.15748
BT_1762	157.652	149.574	51.8754	9.7579	3.45957	0	0.105387	0	0.10503	0
BT_1763	173.425	118.596	74.2178	14.1173	2.51472	0.06309	0.053254	0	0.053049	0.061111
BT_1764	231.198	155.9	104.963	37.2011	4.03175	0	0	0	0	0
BT_1765	222.713	166.439	106.145	90.6519	14.9941	3.36548	0	0.133729	0.093895	0.108507
BT_1766	175.826	165.535	86.6241	20.6956	6.5373	0.895191	0	0	0.124447	0.288308
BT_1767	183.082	174.288	96.4778	21.6665	7.66896	2.43571	0.403813	0.577204	0.201395	0
BT_1768	99.6966	82.2544	77.2408	8.38799	4.80639	1.26602	0.356314	0.144077	0.101409	0
BT_1769	115.484	88.5831	59.8202	6.63202	5.10911	0.272937	0.076579	0	0.076299	0.088053
BT_1770	137.122	100.776	33.7447	6.79602	1.28347	0.62824	0	0	0	0.076032
BT_1771	102.639	99.6701	88.8814	30.9631	20.6363	0.577567	0.080981	0	0	0.093151
BT_1772	210.599	184.575	117.14	23.0608	9.91009	0.180296	0.150401	0	0	0.348083
BT_1773	162.393	144.554	105.596	26.6127	7.65352	0.312469	0	0	0	0
BT_1774	141.996	147.469	66.1615	15.0666	4.8514	0.059328	0	0	0	0
BT_1775	128.314	109.226	46.9117	7.68435	3.58771	0.628216	0	0	0	0
BT_1776	227.403	168.234	83.9262	20.2996	5.21042	1.31347	0.08879	0	0.044221	0
BT_1777	155.85	117.098	52.5256	9.92833	2.37642	0.064592	0	0	0	0.062563
BT_1778	135.79	119.631	79.6982	27.7915	10.7773	1.88969	0	0	0.132217	0
BT_1779	131.528	97.5786	54.954	17.3694	5.3591	0.500466	0	0	0	0
BT_1780	121.392	96.9575	72.6781	11.4745	2.92436	0.628244	0	0	0.058658	0
BT_1781	74.6451	38.5717	18.853	2.48224	4.17216	0.306584	0	0	0	0
BT_1782	98.5371	308.175	179.947	53.831	27.9475	1.60407	0	0	0	0
BT_1783	183.534	428.152	287.387	116.549	56.5014	12.0103	1.24405	0.110233	0	0.089412
BT_1784	115.694	101.074	35.5097	21.7948	3.052	0	0	0	0	0
BT_1785	80.3533	73.6758	46.1395	6.42187	3.57139	0.585071	0	0	0	0
BT_1786	155.654	117.951	33.7712	4.79299	7.11833	2.04612	0	0	0	0
BT_1787	201.708	133.135	62.1571	7.27151	9.43566	1.32613	0	0	0.183131	0
BT_1788	191.578	136.568	84.7581	16.9095	2.49851	0	0	0	0	0
BT_1789	281.336	241.342	117.571	18.1673	6.09068	0.199589	0	0.236967	0	0
BT_1790	242.299	304.083	185.097	25.045	21.975	3.96568	0	0	0	0
BT_1791	146.823	126.672	71.1189	15.3596	9.47911	1.98263	0.165092	0	0.16462	0
BT_1792	95.5632	94.0806	62.9467	9.28456	3.20665	0.326853	0	0	0	0
BT_1793	154.617	144.419	97.9397	19.9131	6.05503	1.35622	0	0	0	0
BT_1794	133.791	142.709	78.0022	17.5633	5.73944	1.2177	0	0	0	0
BT_1795	128.731	133.24	77.6531	17.3768	5.7539	1.56019	0	0	0.161979	0
BT_1796	219.037	460.134	176.445	38.6875	15.8938	6.37579	0.087857	0	0	0.101119
BT_1797	224.746	288.032	130.009	24.9277	7.82531	1.78127	0	0	0	0
BT_1798	176.239	117.216	80.7055	16.2241	2.92657	0.169061	0	0	0	0
BT_1799	143.772	84.528	53.9488	13.2552	4.28455	0.20966	0.05895	0	0	0
BT_1800	161.35	119.188	71.0984	5.33989	4.09029	0.229102	0.192381	0.136538	0	0
BT_1801	190.725	164.216	51.8918	10.5977	1.30975	0.427824	0	0.12753	0.179129	0
BT_1802	159.409	131.041	32.9327	8.84553	1.23896	0.606933	0	0	0	0
BT_1803	154.699	157.648	96.4975	27.1071	13.3177	6.83185	0.369755	0	0	0
BT_1804	142.473	134.82	61.5623	24.5055	12.0952	5.50818	0.504198	0	0.251572	0
BT_1805	150.318	139.882	51.9286	24.8285	12.1712	3.42397	0.202714	0	0	0
BT_1806	119.137	87.497	48.9664	24.6199	6.17624	0.883221	0	0	0	0
BT_1807	78.9405	60.6075	18.9275	7.19898	2.72745	2.67409	0.101995	0	0	0.117535
BT_1808	166.535	87.7251	37.0329	18.7664	2.6217	0	0	0	0	0
BT_1809	266.889	249.218	150.735	67.9682	21.9343	3.05785	0.287529	0.090315	0.031819	0.036594
BT_1810	182.077	149.166	77.688	11.066	2.90505	0.977575	0	0	0	0
BT_1811	208.016	162.155	68.3781	20.7084	0	0	0	0	0	0
BT_1812	157.748	162.679	75.5944	16.8381	3.75186	2.3764	0.218432	0.312566	0	0
BT_1813	196.599	169.175	74.4372	15.9569	6.70504	0.75865	0.212097	0.150628	0.105689	0
BT_1814	234.869	222.892	90.9036	13.1608	5.40975	0.393909	0	0	0.163553	0
BT_1815	159.034	106.188	49.6894	10.2512	2.25383	0.49318	0	0	0	0
BT_1816	99.1988	92.0443	26.3089	8.81346	0	0	0	0	0	0
BT_1817	97.8272	81.3498	18.3072	11.756	1.3719	0	0	0	0	0.652258
BT_1818	126.797	86.5667	70.4412	33.1982	6.68785	12.2931	0	0	0	0
BT_1819	247.476	113.305	97.5919	51.5798	25.0685	0	0	0	0	0
BT_1820	141.441	109.797	54.3904	6.70381	1.13581	0.44701	0.185643	0	0	0
BT_1821	181.266	175.183	121.005	11.4764	1.66284	0.204373	0	0	0	0
BT_1822	136.11	143.205	82.3205	8.61478	5.88165	0	0	0	0	0
BT_1823	122.049	106.821	85.4717	13.444	6.62868	0.284157	0	0	0	0
BT_1824	92.3222	73.2825	48.5225	8.27271	4.8881	0	0	0	0	0
BT_1825	56.2736	59.5604	40.3709	6.19888	2.44134	0	0	0	0	0
BT_1826	143.198	113.484	88.7451	22.6593	5.30415	0.56962	0.106845	0	0	0.061305
BT_1827	147.657	108.433	65.1281	13.0145	2.51097	0.824978	0	0	0	0
BT_1828	126.649	112.642	69.2622	12.2628	2.29011	0.702116	0	0	0	0
BT_1831	220.736	174.944	101.827	19.8464	3.83405	0	0	0	0	0
BT_1832	135.795	99.818	83.1081	8.57878	3.00357	0	0	0	0	0
BT_1833	199.528	177.049	78.0619	13.9382	4.49338	0.37918	0.12786	0.090554	0	0.146859
BT_1834	258.587	248.389	113.394	29.4632	8.3268	0	0.128977	0	0	0.148974
BT_1835	197.275	195.696	94.0082	26.7768	12.124	0	0	0	0	0
BT_1837	93.7311	71.4156	23.3691	24.7989	3.13388	0.192508	0	0	0	0
BT_1838	76.4005	69.513	28.3955	7.01036	0.490963	0.080111	0	0	0	0
BT_1839	120.791	99.8512	57.4935	7.61497	1.75986	0.6282	0	0	0	0.151705
BT_1841	257.328	200.394	55.9406	14.8652	8.72541	0	0	0	0	0
BT_1842	187.214	205.644	72.6828	18.7177	6.02273	0.521967	0	0	0	0
BT_1843	258.456	261.548	141.284	33.3189	17.0373	1.81945	0	0	0	0.175625
BT_1844	276.629	236.903	181.721	24.9038	8.71805	0	0	0	0	0
BT_1845	218.908	161.964	111.902	18.6253	4.77153	0.947047	0	0	0.383395	0
BT_1846	196.619	159.992	94.1956	12.1966	4.09581	0.308698	0.086508	0.122716	0.0862	0.19911
BT_1847	171.763	164.248	81.7616	6.66587	5.99909	0	0	0	0	0
BT_1848	117.789	91.7585	40.4324	4.41614	1.73968	0.454713	0	0	0	0
BT_1849	579.316	740.206	164.292	0	0	0	0	0	0	0
BT_1850	184.233	153.988	49.383	10.3801	2.95312	0.44701	0	0	0	0
BT_1851	177.107	119.485	76.331	12.6719	2.0478	1.68561	0	0	0	0
BT_1852	173.665	211.648	154.722	83.0962	55.1001	23.6545	2.44489	0.318127	0	0
BT_1853	270.961	335.507	209.003	90.2292	58.014	28.257	3.06603	0	0	0.117774
BT_1854	255.42	275.97	128.583	34.8012	11.105	4.13063	0.744942	0	0	0
BT_1855	253.292	223.542	139.147	27.5676	11.0557	7.85021	0.844159	0	0	0
BT_1856	210.604	178.197	101.596	18.6636	5.29882	3.64315	0	0	0	0
BT_1857	71.0755	63.1183	34.8371	5.36963	0.235022	0	0	0	0	0
BT_1858	81.8231	52.6811	48.4887	6.73504	1.3548	0.590886	0	0	0	0
BT_1859	153.214	122.112	88.7039	19.0172	3.42415	1.70456	0	0	0	0
BT_1860	184.02	176.97	82.2285	33.5581	9.88376	2.74943	0	0	0	0
BT_1861	281.963	306.122	181.25	57.3173	18.5613	3.85029	0	0.176239	0.123533	0
BT_1862	108.479	136.041	29.8926	24.4547	0	0	0	0	0	0
BT_1863	44.6209	36.5522	25.1765	0	0	3.80473	0	0	0	0
BT_1864	28.5067	45.1337	30.2964	7.92938	2.31354	1.37688	0.372471	0	0	0
BT_1865	64.3887	98.6067	48.2143	19.0276	13.3235	7.73373	0.444269	0	0	0
BT_1866	40.87	47.3891	33.8517	32.5254	0	0	0	0	0	0
BT_1867	286.875	355.787	190.694	68.7225	29.7937	6.20114	2.95092	0	0	0
BT_1868	94.2996	101.259	69.5888	23.5525	8.15804	3.54147	0.329874	0	0	0
BT_1869	221.898	158.294	107.145	37.5893	15.3545	5.28395	0	0	0	0
BT_1870	352.539	323.967	195.2	60.1447	18.8269	9.94447	1.01321	0	0	0
BT_1871	113.756	104.258	62.1658	11.8617	2.90033	0.210517	0.08847	0	0.088157	0
BT_1872	100.604	74.369	44.7442	11.7069	3.21221	0.089883	0.075664	0	0	0
BT_1873	115.111	114.214	43.0804	8.70041	3.39459	0.257217	0.212929	0	0	0
BT_1874	168.477	141.792	82.2122	13.0106	1.85879	0.857184	0.090041	0	0	0
BT_1875	188.194	160.943	69.7047	10.095	5.06419	0.524564	0.24611	0	0.098061	0.056464
BT_1876	205.515	142.333	81.2927	19.072	8.51448	2.95908	0	0	0	0
BT_1877	273.922	250.501	117.006	17.4973	14.2278	2.95339	0	0	0.946483	0
BT_1878	253.558	218.179	80.5782	32.0925	7.16288	1.029	0.472311	0	0.078433	0
BT_1879	164.013	130.231	122.246	23.5526	11.5136	1.20082	0.100779	0	0	0
BT_1880	146.014	123.182	100.009	10.9455	2.34214	0.837566	0	0	0	0
BT_1881	121.763	117.878	51.2281	45.6028	2.42979	1.71466	0	0	0	0
BT_1882	180.413	163.332	80.3183	35.2266	2.19101	1.1983	0	0	0	0
BT_1883	245.493	215.266	123.693	23.27	4.07406	0.571988	0	0	0	0.183993
BT_1884	189.497	144.558	90.8364	14.7646	1.03333	0	0	0	0	0
BT_1885	229.981	223.608	109.585	21.1161	5.65412	0.641681	0	0	0	0
BT_1886	232.049	223.068	123.631	21.3868	7.41373	1.10511	0	0	0	0.213102
BT_1887	499.226	482.879	336.243	58.2866	7.93744	0	0	0	0	0
BT_1888	310.762	223.17	140.286	17.9761	8.14519	2.19641	0	0	0	0
BT_1889	230.401	183.129	82.4708	12.0875	5.44096	3.61563	0	0	0	0
BT_1890	207.196	166.464	74.9129	11.2836	10.7196	0.201969	0	0	0	0
BT_1891	148.71	121.854	58.0523	27.4716	8.16142	70.176	12.1008	0	0	0
BT_1892	318.35	289.538	155.336	47.9004	19.4674	21.2694	2.92344	0	0	0.284205
BT_1893	156.584	157.408	93.0362	16.8399	9.0459	1.58085	0	0	0	0
BT_1894	99.5778	97.9376	67.6121	9.14635	5.07097	0.392633	0	0	0	0
BT_1895	77.9272	102.271	34.3237	6.11051	2.13787	0	0	0	0	0
BT_1896	187.779	160.582	66.031	15.8164	6.3021	0.375331	0	0	0	0
BT_1897	159.685	184.555	85.6817	21.6656	9.58201	0.39515	0	0	0	0
BT_1898	203.725	150.461	87.1393	26.0007	11.2627	0.555101	0	0	0	0
BT_1899	208.184	156.406	89.0588	15.9713	3.87136	0.852375	0	0	0.346551	0
BT_1900	312.503	253.007	148.542	18.1069	3.17014	0.172981	0	0	0.143965	0.167016
BT_1901	258.009	226.054	121.439	17.8092	8.37407	0.700037	0	0	0	0
BT_1902	286.495	224.791	97.7884	16.8091	4.94379	0.348947	0	0	0	0
BT_1903	413.141	416.509	227.795	22.564	15.0624	0	0	0	0	0
BT_1904	312.259	306.316	174.256	23.3257	16.2285	1.25624	0.517052	0	0	0
BT_1905	154.119	128.845	108.755	9.5448	11.9175	0	0	0	0	0
BT_1906	287.541	189.46	163.422	27.8009	9.29057	1.9885	0	0	0	0
BT_1907	125.466	147.231	114.166	14.7302	4.89669	1.73257	0.160392	0	0	0.185764
BT_1908	163.862	130.381	103.602	18.9922	11.2218	3.07587	0.760076	0	0	0
BT_1909	176.635	242.326	70.8359	96.256	0	0	0	0	0	0
BT_1910	205.143	162.441	148.925	26.029	16.4608	6.04984	1.13621	0	0	0
BT_1911	176.968	140.844	99.1195	21.7217	6.99214	0.727673	0.298034	0	0	0
BT_1912	88.3175	0	0	0	0	0	0	0	0	0
BT_1913	209.177	156.852	116.107	19.4568	5.98707	1.01491	0.168943	0	0	0
BT_1914	144.011	103.599	74.9954	26.6251	3.04362	3.25332	0	0	0	0
BT_1915	185.413	170.806	105.996	19.1566	8.94388	1.90155	0.122437	0	0.12204	0
BT_1916	217.757	192.406	77.2237	7.64678	5.62164	3.22422	0	0	0	0
BT_1917	176.386	271.21	115.629	18.2334	3.94774	1.43461	0	0	0	0
BT_1918	287.13	339.732	156.63	34.4502	18.9206	6.04163	0.493322	0	0	0
BT_1919	236.692	153.635	104.185	28.4863	18.6077	2.72374	0	0	0	0
BT_1920	52.414	46.4167	46.109	0	0	0	0	0	0	0
BT_1921	53.8568	68.6954	31.9785	0	0	0	0	0	0	0
BT_1922	109.884	91.9756	88.1149	17.8397	6.74596	0.370614	0	0	0	0
BT_1923	194.647	222.369	111.841	25.3319	10.0936	3.06503	0.601606	0	0	0
BT_1924	186.215	135.854	56.5242	17.9497	9.80426	0.37293	0.30521	0	0	0.357978
BT_1925	171.631	116.659	68.4847	20.8083	7.77003	1.59715	0	0	0	0
BT_1926	120.787	75.8188	57.9054	8.64994	4.07307	0.30918	0	0	0	0
BT_1927	153.286	175.279	96.1047	13.1704	3.0014	1.07473	0	0	0	0
BT_1928	65.5832	47.3482	19.9868	3.31377	2.90084	0	0	0	0	0
BT_1929	77.0429	68.3323	88.3873	37.9074	11.0393	3.48763	0.161414	0	0	0
BT_1930	139.17	93.84	66.0011	13.302	0	0	0	0	0	0
BT_1931	236.341	218.427	147.583	48.0874	18.5134	3.3127	0.326488	0.06599	0	0
BT_1932	171.008	202.238	94.9524	33.1712	14.6251	2.55712	0	0	0	0
BT_1933	292.704	260.636	89.5097	12.6236	0	14.3134	0	0	0	0
BT_1934	157.802	177.361	77.5134	22.9552	7.87412	1.06058	0.324444	0	0	0.093301
BT_1935	180.196	167.665	106.688	28.2741	9.35949	1.59027	0.236156	0.111609	0	0.09053
BT_1936	201.974	148.547	88.6575	77.0803	64.7588	21.5625	3.0773	0.114834	0.322757	0
BT_1937	204.605	173.253	112.755	78.4817	79.295	24.7145	1.99936	0	0.234446	0
BT_1938	278.966	267.766	163.759	46.1974	24.3642	2.9446	0.163495	0	0	0.189408
BT_1939	205.387	198.255	142.582	37.551	21.181	3.5476	0.176033	0	0.058454	0
BT_1940	241.456	286.046	249.743	122.534	31.0418	9.74369	0.113401	0	0.113024	0
BT_1941	182.165	238.271	154.907	73.7346	26.7075	2.96706	1.08384	0	0	0
BT_1942	174.785	173.811	96.4769	24.0569	9.17696	0	0	0	0	0
BT_1943	257.543	365.853	212.939	60.1708	7.53119	0	0	0	0	0
BT_1944	200.867	281.417	172.797	29.1849	8.72652	1.49036	1.10509	0	0	0
BT_1945	195.582	224.613	137.768	28.2085	9.51094	1.0849	0	0	0	0
BT_1946	127.825	161.891	88.3312	19.1401	4.99726	0	1.25352	0	0	0
BT_1947	149.851	178.052	100.047	24.2602	4.01271	2.7318	1.02221	0	0	1.27012
BT_1948	326.294	217.796	99.2552	27.3895	18.1728	0	0	0	0	8.64399
BT_1949	214.081	195.959	100.434	26.312	6.42684	0	0	0	0	0.610977
BT_1950	180.327	157.4	63.7019	13.6844	3.59355	0.355176	0	0	0	0
BT_1951	129.556	131.367	63.6024	12.2328	3.67139	1.03332	0.213827	0	0	0
BT_1952	226.55	204.046	95.1627	16.0688	4.70065	0.840514	0.174766	0	0.174281	0
BT_1953	242.853	225.883	95.4731	12.0448	2.85714	0.099969	0	0	0	0
BT_1954	163.845	168.66	69.9255	12.1458	7.16275	0.220207	0	0	0	0
BT_1955	191.009	170.933	107.31	14.0877	9.22412	1.58887	0.167032	0	0	0
BT_1956	192.61	164.069	85.7911	17.3383	5.86751	1.91746	0.201158	0	0.100234	0
BT_1957	238.834	188.23	96.6488	27.7111	10.0871	1.9891	0	0	0	0
BT_1958	146.679	168.901	172.471	0	0	0	0	0	0	0
BT_1959	177.832	166.031	130.581	33.0896	5.68412	0	0	0	0	0
BT_1960	170.206	174.072	63.3201	21.9872	4.10562	2.03974	0.823592	0	0	0
BT_1961	0	0	0	0	0	0	0	0	0	0
BT_1962	163.945	158.263	101.975	31.7224	7.77496	9.1517	0.89939	0	0	0
BT_1963	179.401	149.737	63.3378	23.808	13.9386	3.65309	0	0	0	0
BT_1964	93.7782	57.8682	34.1458	22.9357	3.36139	1.11514	0	0	0	0
BT_1965	156.2	124.102	100.16	46.9587	28.2842	13.2252	1.10489	0.196584	0	0
BT_1966	245.849	195.272	166.494	88.1797	52.323	22.889	1.87002	0.367596	0.051744	0
BT_1967	183.673	143.739	66.1873	11.5536	6.17473	1.04696	0.174166	0	0	0
BT_1968	211.855	171.382	103.02	21.5416	10.3441	1.59549	0	0	0	0.306785
BT_1969	200.858	144.84	86.3905	20.5819	10.6739	2.14427	0.075215	0	0	0.086475
BT_1970	173.711	156.628	67.6028	12.2652	4.35281	1.36799	0.142778	0	0	0
BT_1971	93.1475	100.402	33.7361	7.5117	1.70196	0.455567	0	0	0	0
BT_1972	212.729	164.308	79.3703	12.4548	4.36132	0.933594	0	0	0.112106	0
BT_1973	334.54	248.777	158.171	42.8064	35.0708	11.9357	1.56615	0	0.141941	0.164642
BT_1974	289.159	239.904	91.3068	19.9848	13.0948	2.04373	0.170076	0	0	0
BT_1975	184.861	179.957	102.736	17.4965	7.77031	0.439898	0.122733	0	0	0
BT_1976	178.499	142.574	78.7639	13.1297	6.40289	0.489043	0	0	0	0
BT_1977	104.46	69.8868	38.1875	4.92955	1.55346	0.255019	0	0	0	0
BT_1979	239.504	177.499	93.378	12.706	6.82164	1.75508	0	0	0	0
BT_1980	378.993	239.848	230.112	28.2051	8.50345	1.43337	0.109247	0	0	0
BT_1981	200.663	155.43	102.663	3.72676	11.432	0	0	0	0	0
BT_1982	169.262	109.286	70.4722	5.51493	0	0	0	0	0	0
BT_1983	342.644	177.286	187.703	13.2548	6.73667	1.78105	0	0	0	0
BT_1984	283.82	84.912	165.622	23.1476	22.5246	0	0	0	0	0
BT_1985	261.687	235.857	175.354	21.6547	11.3667	0	0	0	0	0
BT_1986	221.127	114.088	79.7063	21.1837	1.74516	0.864724	0	0	0	0
BT_1987	80.5431	51.1062	38.7872	11.5075	0.255395	1.08362	0.070216	0	0	0
BT_1988	19.3693	0	0	0	0	0	0	0	0	0
BT_1989	299.657	526.194	266.859	74.512	19.9111	3.37788	0.187013	0	0.186514	0
BT_1990	284.314	437.788	180.236	49.5612	17.0505	0.903686	0	0	0	0
BT_1991	215.538	272.529	135.945	32.8048	14.9126	0	0.885599	0	0	0
BT_1992	188.124	237.804	97.8042	23.0913	9.65165	1.13323	0.159428	0	0.052938	0.060983
BT_1993	160.422	156.893	86.288	20.9823	5.19821	0.782102	0.04132	0	0.041156	0.142103
BT_1994	92.1799	70.0214	59.2171	15.3389	6.30656	6.75766	2.26104	0	0	0
BT_1995	121.601	177.743	114.722	17.2678	5.44096	4.21823	0.482301	0	0	0
BT_1996	168.651	150.457	124.288	26.477	15.0818	4.42767	0.481177	0.228634	0	0
BT_1997	202.002	167.994	156.182	30.5747	13.0898	1.49036	2.21018	0	0	0
BT_1998	236.186	295.653	165.224	46.3666	17.6253	3.57075	0.214812	0.101474	0	0
BT_1999	242.614	281.88	156.183	36.8303	6.01683	0.864426	0	0	0	0
BT_2000	204.458	190.56	121.07	26.6971	24.1542	2.06887	0	0	0	0
BT_2001	199.767	166.364	86.3843	19.5008	21.5093	4.19091	0	0	0.279173	0
BT_2002	185.814	128.141	75.3718	10.9688	3.7036	0.404589	0.168382	0	0	0
BT_2003	218.107	144.009	93.6629	11.5114	2.86385	1.25624	0	0	0	0
BT_2005	187.287	157.041	77.0768	15.3545	4.48041	1.05625	0	0	0	0
BT_2006	209.916	197.503	116.932	20.4277	2.75074	2.73672	0	0.639615	0	0
BT_2007	156.532	121.001	64.6912	8.84903	3.98347	1.31615	0	0	0	0
BT_2008	136.995	126.824	49.7348	14.0295	5.52635	0.908712	0.249617	0	0	0
BT_2010	102.367	68.0613	122.609	45.6492	54.5184	0	0	0	0	0
BT_2012	129.076	90.1727	61.7782	9.34975	6.00212	0.178677	0	0	0	0
BT_2013	97.8584	72.1093	32.4069	3.6075	2.36843	0.466214	0	0	0	0
BT_2014	80.7039	52.9964	28.7187	3.09205	0	0	0	0	0	0
BT_2015	145.694	79.8631	35.2361	5.51493	2.84206	0	0	0	0	0
BT_2016	148.456	130.782	57.3633	9.18522	0.643246	0.210871	0	0	0	0
BT_2017	133.579	132.991	56.088	9.40022	1.54284	1.2178	0	0	0	0
BT_2018	127.138	119.739	63.2363	19.0929	13.0771	2.63139	0	0	0.685197	0
BT_2019	129.87	110.913	76.8745	23.5067	12.8571	4.49863	0.588488	0	0	0.096729
BT_2020	176.109	148.258	129.784	45.3435	20.4675	9.84073	0.306778	0.108724	0	0
BT_2021	124.424	105.814	52.8125	15.5935	2.23325	0	0	0.863584	0	0
BT_2022	144.226	116.857	37.0415	8.59052	6.75984	0	0	0	0	0
BT_2023	196.278	180.714	62.4831	9.65101	5.7516	0.477456	0	0	0	0
BT_2024	171.132	163.384	55.5876	9.99408	3.81723	0	0.383747	0	0	0
BT_2025	211.324	166.985	58.0523	9.81129	6.12107	2.12654	0	0	0	0
BT_2026	169.273	142.026	91.899	9.90633	3.73548	0.262881	0	0.311206	0	0
BT_2027	131.768	114.276	50.9107	5.56909	2.33653	0	0	0	0	0
BT_2028	144.988	155.021	69.1043	13.2203	8.33231	2.73509	0.412016	0	0.205493	0
BT_2029	186.842	158.356	57.7733	16.1849	18.5434	2.32401	0	0	0	0
BT_2030	122.857	111.436	60.1142	17.367	4.6331	0.856549	0	0	0	0
BT_2031	133.838	165.293	120.919	37.375	14.6433	1.67583	0	0	0	0
BT_2032	216.552	189.119	101.439	21.1283	6.45301	1.73498	0	0	0.058319	0.134419
BT_2033	237.587	173.253	96.119	27.2506	8.87417	1.26381	0	0	0.117223	0
BT_2034	194.038	172.205	156.002	39.2275	9.11732	0	0	0	0	0
BT_2035	133.875	112.816	71.0781	11.5847	6.89609	0.795736	0	0	0	0
BT_2036	298.723	256.1	137.279	17.4403	4.27413	0	0.486933	0	0	0
BT_2037	167.838	165.073	68.0233	9.31864	2.78782	0	0	0	0	0
BT_2038	90.0726	88.3383	46.2974	8.46195	1.85188	0.727779	0	0	0	0
BT_2039	126.976	104.496	53.8441	19.9273	6.50562	1.38652	0.159595	0	0	0
BT_2040	95.8301	82.767	43.6919	16.4572	2.41224	0.790425	0	0	0	0
BT_2041	129.089	70.8038	25.1621	8.35462	2.36271	0	0	0	0	0
BT_2042	193.04	112.829	41.8925	10.3527	3.52298	0.150326	0	0.178883	0.125374	0
BT_2043	219.61	150.879	66.3219	5.18588	2.33452	0	0	0	0	0
BT_2044	138.403	116.432	66.4288	5.87801	6.17355	0.685677	0	0	0	0
BT_2045	43.0551	47.7466	14.5992	0	0	0	0	0	0	0
BT_2046	155.575	104.246	72.1747	12.0164	2.40433	0.787817	0	0.233867	0	0
BT_2048	124.753	130.147	163.401	14.7321	0	0.864426	0	0	0	0
BT_2049	203.819	209.363	586.115	21.1285	6.47162	0	0	0	0.72453	0
BT_2050	226.61	201.118	282.683	27.3357	8.0992	0	0	0	0	0.174566
BT_2051	78.9914	49.474	39.9867	2.05143	0	0	0	0	0	0
BT_2052	50.6799	12.8883	25.0088	0	0	0	0	0	0	0
BT_2053	29.1967	51.8923	23.7123	1.11801	0.587133	0	0	0	0	0
BT_2054	63.1809	99.3469	29.4683	0.854504	0.897394	0	0	0	0	0
BT_2055	20.909	39.3041	17.6288	4.34526	0	0	0	0	0	0
BT_2056	36.3983	16.572	8.73266	0	1.85118	0	0	0	0	0
BT_2057	56.202	49.6019	14.7492	0.802108	1.26378	0	0	0	0	0
BT_2058	103.163	69.0174	43.6406	2.76991	2.11609	0	0	0	0	0
BT_2059	119.866	94.0257	51.358	9.98088	4.55808	0.904015	0	0	0	0
BT_2063	115.241	119.322	69.656	21.1235	4.36517	0.53603	0.29815	0	0.148627	0
BT_2064	182.09	179.562	100.752	30.4219	6.42444	0.323462	0	0	0	0
BT_2065	144.471	116.589	75.7309	22.43	5.47771	1.27709	0	0	0.071441	0
BT_2066	107.913	83.3224	118.374	16.2243	9.00348	1.2696	0	0	0	0
[truncated: 2,864 more rows]

## Sheet: mouse 2
	time (days)
Gene	0.5	1.5	1.75	2.5	3	4	7	10	14	21	28
BT_0001	86.2033	28.7554	32.6599	9.1619	5.64087	0.491366	0	0	0	0	0
BT_0002	129.696	78.5238	184.157	82.7957	70.4773	22.6398	2.32616	0.173938	0	0	0
BT_0003	185.387	98.088	87.9864	51.0526	17.1518	6.87259	0.573391	0.25413	0	0	0
BT_0004	115.547	68.136	39.3858	29.4965	14.665	6.3493	1.50143	0	0	0	0
BT_0005	189.533	108.912	68.9942	63.3077	26.1325	8.57927	3.62072	0	0	0	0
BT_0006	168.18	63.167	42.9358	36.9141	10.1811	0	0	0	0	0	0
BT_0007	190.733	60.5318	41.8667	38.0139	8.4559	0	0	0	0	0	0
BT_0008	113.946	36.3709	40.6632	14.2166	1.80182	1.27142	0	0	0	0	0
BT_0009	122.588	40.3034	22.5443	8.8606	2.8373	0.962866	0	0	0	0	0
BT_0010	113.9	41.9736	19.6681	6.5122	3.85716	2.01541	0	0	0	0	0
BT_0011	129.26	51.4017	20.1453	10.2934	3.32346	1.1371	0	0	0	0	0
BT_0012	173.57	50.0927	36.596	15.8064	3.44966	0.539699	0	0	0	0	0
BT_0013	145.369	31.2174	16.7035	11.3282	3.64582	0	0	0	0	0	0
BT_0014	142.011	25.6709	16.5696	4.29115	1.09293	0.220165	0	0.056887	0	0	0
BT_0015	175.07	91.6571	141.538	114.487	29.306	18.2646	0	0.121077	0	0	0
BT_0016	196.919	102.099	52.0925	33.2321	7.95691	1.38254	0	0	0	0	0
BT_0017	115.247	73.1972	42.5832	25.4513	8.47772	1.68549	0	0.186862	0	0	0
BT_0018	173.535	36.3468	28.4865	11.5564	2.71438	0.748915	0	0	0	0	0.301263
BT_0019	220.871	38.0922	65.4269	32.1993	8.58647	3.32031	0	0	0	0	0
BT_0020	158.367	50.9981	35.485	17.8849	8.13009	3.91975	0	0	0	0	0
BT_0021	105.251	21.5473	27.1325	8.55399	2.44416	0.846574	0	0	0	0	0
BT_0022	103.455	65.8226	45.4407	19.596	6.54236	5.1957	0	0	0	0	0
BT_0023	104.45	38.6625	25.5618	2.42096	2.66002	0	0	0	0	0	0
BT_0024	168.603	62.1104	27.5977	7.13326	0.933305	0	0	0	0	0	0
BT_0025	0	0	0	0	0	0	0	0	0	0	0
BT_0026	237.409	69.2305	47.5109	11.875	0	0	0	0	0	0	0
BT_0027	251.16	80.0436	67.0229	24.0748	5.59983	0.659944	0	0.513649	0	0	0
BT_0028	147.674	69.0766	33.3523	27.0188	0	6.42578	0	0	0	0	0
BT_0029	134.821	42.5319	43.9579	16.8443	4.15825	0.946505	0.178089	0.040755	0	0.075744	0
BT_0030	103.994	20.6917	19.7823	5.34103	2.27039	0	0	0	0	0	0
BT_0031	149.93	42.1605	25.3566	17.8574	2.40109	0.611744	0	0	0	0.578311	0
BT_0032	0	0	64.2101	38.3511	0	0	0	0	0	0	0
BT_0033	182.081	42.1264	31.8085	25.1948	0	0	0	0	0	0	0
BT_0034	171.141	48.1796	36.1311	16.1539	4.54415	0.855071	0	0	0	0	0
BT_0035	110.804	19.959	47.3989	0	0	0	0	0	0	0	0
BT_0036	137.355	33.9586	27.2826	7.64538	4.79661	0.342028	0	0	0	0	0
BT_0037	133.456	51.175	33.166	18.8046	5.162	1.65076	0	0	0	0	0
BT_0038	179.753	63.785	52.6602	31.0016	3.07582	1.11813	0	0	0	0	0
BT_0039	159.121	49.6186	28.9684	17.5264	3.26022	2.37626	0	0	0	0	0
BT_0040	150.529	38.7227	23.5928	9.20062	2.6052	0.878798	0	0	0	0	0
BT_0041	91.3519	14.8539	11.726	4.607	1.01973	0.17272	0	0	0	0	0
BT_0042	43.4393	3.2411	5.84817	1.95663	1.87026	0.181155	0	0	0	0	0
BT_0043	0	0	0	0	0	0	0	0	0	0	0
BT_0044	9.98027	6.85544	12.6259	9.84632	1.77424	0.241905	0	0	0	0	0
BT_0045	113.999	40.821	51.5054	28.3738	7.43004	1.4392	0	0	0	0	0
BT_0046	122.886	42.9288	32.5329	22.1649	6.14443	1.97198	0.427524	0	0	0	0
BT_0047	145.171	37.0081	28.1936	7.62647	4.12975	1.5228	0	0	0	0	0
BT_0048	107.642	35.706	14.4687	10.4557	3.68264	0	0	0	0	0	0.665183
BT_0049	182.355	71.7449	47.7948	12.6078	3.59767	0.490667	0	0.190399	0	0	0
BT_0050	112.497	55.3577	32.9451	19.2575	7.49908	2.5539	0.40196	0.180169	0	0	0
BT_0051	139.223	52.8637	19.5644	14.258	4.71028	1.6037	0	0	0	0	0
BT_0052	158.996	51.4417	28.0337	16.0247	3.64861	1.90455	0	0	0	0	0
BT_0053	141.481	48.5115	25.6011	12.3753	3.6225	1.70161	0	0	0	0	0
BT_0054	190.95	58.7181	38.5375	19.2432	1.95758	0.948794	0.326801	0	0	0	0
BT_0055	229.668	78.9398	51.1333	18.4189	4.22516	0.955779	0	0	0.20626	0	0
BT_0056	213.405	72.4684	39.7054	13.9171	2.22079	0	0	0	0	0	0
BT_0057	43.4859	19.2267	14.3086	2.92803	6.86806	0	0	0	0	0	0
BT_0058	101.552	25.0923	17.755	6.07656	2.49006	0.563105	0	0	0	0	0
BT_0059	89.5644	20.3144	12.9414	9.02325	1.06942	0.729112	0	0	0	0	0
BT_0060	63.12	17.9699	8.44145	8.16866	1.40356	0	0	0.249405	0	0	0
BT_0061	112.5	24.7111	21.0936	17.1384	2.84411	0.687703	0.129772	0.177696	0	0.109794	0
BT_0062	174.883	28.2204	31.8383	18.6136	51.0807	0	0	0	0	0	0
BT_0063	65.5514	22.749	0	0	0	0	0	0	0	0	0
BT_0064	125.575	33.8725	27.6546	11.5905	1.97928	0.831389	0	0	0	0	0
BT_0065	147.683	49.0104	33.3038	38.3522	11.5172	6.7559	0.472752	0.215949	0	0	0
BT_0066	84.9748	21.043	14.8902	9.08949	1.78453	1.89992	0	0	0	0	0
BT_0067	90.8891	40.4646	48.0278	0	0	0	0	0	0	0	0
BT_0068	134.546	34.0687	32.71	1.71662	0	0.869067	0	0	0	0	0
BT_0069	247.644	65.1628	71.6835	17.2128	5.83659	3.38654	0	0	0	0	0
BT_0070	186.201	56.1959	47.9036	14.004	4.84796	0.964482	0	0	0	0	0
BT_0071	211.912	39.5469	49.3686	12.0794	8.84465	0.790526	0	0	0	0	0
BT_0072	109.067	15.1742	9.60557	11.3734	0	0	0	0	0	0	0
BT_0073	144.299	33.3939	25.258	8.38925	1.42896	0.551494	0	0.106921	0	0	0
BT_0074	225.145	56.996	40.4223	21.5993	5.68947	1.63049	0	0.635251	0	0	0
BT_0075	136.561	39.4935	31.8085	5.59885	6.54236	0	0	4.69334	0	0	0
BT_0076	122.423	52.6402	37.8643	18.0898	5.18386	2.34026	0	0	0	0	0
BT_0077	91.0918	38.5122	43.7553	18.6654	8.48329	0.756007	0	0	0	0	0
BT_0078	163.117	59.1321	29.9175	29.0619	14.0314	1.01626	0	0	0	0	0
BT_0079	61.7824	20.795	11.9639	9.47252	3.77851	2.00531	0	0	0	0	0
BT_0080	174.883	42.3307	0	0	0	0	0	0	0	0	0
BT_0081	0	0	0	0	0	0	0	0	0	0	0
BT_0082	96.6663	17.5967	14.9647	10.3936	2.57792	0.502536	0.436057	0	0	0	0
BT_0083	63.6361	16.0965	8.45502	7.2392	0.805092	0	0	0	0	0	0
BT_0084	128.932	42.6222	34.5474	18.7832	17.7763	1.07534	0	0	0	0	0
BT_0085	100.642	58.0794	45.3332	28.3738	21.5782	5.04247	1.01136	0	0	0	0
BT_0086	86.3278	51.9769	50.9154	39.079	16.8919	5.12453	0.889875	0.397736	0	0	0
BT_0087	89.9866	40.2261	28.457	19.0195	10.8372	3.15901	0.983537	0	0	0	0
BT_0088	95.4993	21.6265	7.25868	9.09989	5.22975	0	0	0	0	0	0
BT_0089	167.192	40.093	25.6803	7.66888	2.0777	0.964482	0	0	0	0	0
BT_0090	195.948	68.0504	44.8353	19.2517	6.63535	2.79347	1.4849	0.166731	0	0	0
BT_0091	161.734	42.0017	26.7043	9.83194	2.72184	0	0	0	0	0	0
BT_0092	173.412	43.0821	45.8074	19.6634	2.89543	2.17988	0	0	0	0	0
BT_0093	148.099	50.1476	40.6952	17.7288	4.84391	0.56553	0	0	0	0	0.118703
BT_0094	145.09	54.3678	30.3928	14.161	0	0	0	0	0	0	0
BT_0095	79.0193	24.2674	12.4179	7.70413	0	0	0	0	0	0	0
BT_0096	109.824	36.7369	23.7845	9.15718	1.77733	0	0	0	0	0	0
BT_0097	75.5346	28.0373	24.2237	10.0936	4.61373	0	0	0	0	0	0
BT_0098	143.032	60.568	47.8247	31.4398	12.2869	3.04121	0	0	0	0	0
BT_0099	192.94	38.9914	52.7506	45.0228	15.2041	12.1617	0	0	0	0	0
BT_0100	131.947	45.5607	49.5006	19.4661	10.7654	3.35439	0	0	0	0	0
BT_0101	193.909	60.416	45.5131	39.7884	10.793	5.14885	0.855616	0.515321	0	0	0
BT_0102	149.381	36.0987	32.0759	18.345	6.91303	1.27631	0.620433	0	0	0	0
BT_0103	170.085	35.2622	24.9382	5.58333	2.24376	0.252305	0	0	0	0	0
BT_0104	135.572	0	0	134.029	0	0	0	0	0	0	0
BT_0105	132.157	27.6652	34.3376	8.29574	0.910794	0.17496	0	0.067817	0	0	0
BT_0106	148.287	20.6124	26.9597	19.1406	1.45444	0	0	0	0	0	0
BT_0107	162.951	34.5383	33.3523	23.6414	0	0	0	0	0	0	0
BT_0108	112.133	22.4379	24.9332	8.68594	1.09009	0.274944	0	0	0	0	0
BT_0109	121.063	30.8478	13.5364	2.55188	0	0	0	0	0	0	0
BT_0110	158.334	35.6569	42.4125	20.5578	6.91478	1.66911	0.484398	0.431887	0	0	0
BT_0111	109.067	20.2323	48.0278	17.0601	0	0	0	0	0	0	0
BT_0112	144.497	41.1239	34.4694	11.1926	2.64037	0.77249	0	0	0	0	0
BT_0113	112.623	33.4491	31.9704	3.10859	1.0901	0.778676	0	0	0	0	0
BT_0114	101.803	35.7041	19.2365	5.8423	1.22897	0	0	0	0	0	0
BT_0115	106.419	29.623	14.4842	6.09613	6.52043	0	0	0	0	0	0
BT_0116	152.277	42.1116	28.9613	4.09188	1.47398	0.882718	0	0	0	0	0
BT_0117	155.096	28.8829	24.8669	1.77012	0	0	0	0	0	0	0
BT_0118	104.885	25.7055	14.3393	4.29048	1.10895	0	0	0	0	0	0
BT_0119	52.4937	24.3556	19.3059	6.26106	0	0	0	0	0	0	0
BT_0120	45.754	7.5748	0	9.00225	0	17.351	0	0	0	0	0
BT_0121	24.2241	10.8912	13.1246	3.94874	0	0	0	0	0	0	0
BT_0122	65.1884	14.8839	9.42247	0.789079	0.971562	0.440705	0	0	0	0	0
BT_0123	191.618	22.6705	14.4687	9.29392	3.68264	1.76705	0	0	0	0	0
BT_0124	146.332	20.7948	16.9105	6.88161	6.31205	1.70041	0.181152	0	0	0	0
BT_0125	81.414	23.8558	16.6156	4.5909	2.73747	0.775612	0.16507	0.15033	0	0	0
BT_0126	140.043	46.7713	35.5207	20.8941	6.71378	2.60097	0.322704	0.049171	0.069758	0	0
BT_0127	141.451	42.6424	63.9647	29.8806	11.4959	2.03021	0	0.040346	0	0	0
BT_0128	129.283	109.546	187.281	104.46	36.3177	4.45827	0	1.17409	0	0	0
BT_0129	118.316	80.0176	61.2948	42.9066	12.9588	1.58077	0	0.544984	0	0	0
BT_0130	121.033	73.4167	36.3632	22.9229	8.38534	1.81493	0	0	0	0	0
BT_0131	81.7733	28.2702	23.6126	6.68464	2.16862	0.739493	0	0	0	0	0
BT_0132	110.677	27.414	18.1155	9.10158	2.69263	0.858146	0	0	0	0	0
BT_0134	174.086	27.3368	34.2056	10.4408	9.09455	1.68605	0	0	0	0	0
BT_0135	124.943	31.8586	22.4167	7.07599	5.17748	0.323193	0	0	0	0	0
BT_0136	108.373	35.004	25.2208	5.1826	1.58751	0.594652	0	0.276657	0	0	0
BT_0137	89.7944	46.2173	26.3791	8.52259	1.70995	0.191755	0	0	0	0	0
BT_0138	156.951	45.3612	28.45	8.52791	1.89812	0.254686	0	0.049352	0	0	0
BT_0139	90.0744	24.2441	17.1374	3.88255	4.07515	0.724375	0	0	0	0	0
BT_0140	77.1197	12.8308	19.0119	3.81617	1.39815	0.468509	0	0.040346	0	0	0
BT_0141	115.759	27.688	29.1357	15.4351	5.78639	0.649617	0.184596	0	0	0	0
BT_0142	74.5679	13.0295	12.1292	2.39043	0.424987	0.430774	0	0.22272	0	0	0
BT_0143	79.3372	6.77644	8.30888	3.03872	0.85699	0	0	0	0	0	0
BT_0144	67.4917	16.3618	0	0	0	0	0	0	0	0	0
BT_0145	100.419	19.4764	12.802	4.45662	1.20001	0.324911	0	0	0	0	0
BT_0146	194.199	58.2859	31.7708	6.96167	1.75015	0.338683	0	0.262707	0	0	0
BT_0147	124.221	38.5564	25.7301	6.91185	1.33207	0	0	0.75187	0	0	0
BT_0148	212.024	71.191	43.9098	19.6873	10.0115	1.89034	0	0.24436	0	0	0
BT_0149	171.98	62.5874	32.2665	11.4129	2.82408	0	0	0	0	0	0
BT_0150	176.648	58.6666	34.8333	11.396	1.56301	0.524842	0	0	0	0	0
BT_0151	44.8326	13.5608	17.1645	4.40531	3.13524	0	0	0	0	0	0
BT_0152	76.214	25.1112	24.7432	5.11303	1.75539	1.80442	0	0	0	0	0
BT_0153	139.451	31.1386	22.9756	7.51549	1.58559	0.541858	0	0	0	0	0
BT_0154	137.336	22.9785	19.913	5.57653	0.399887	0.540025	0	0	0	0	0
BT_0156	66.6333	14.4879	27.1064	5.09274	0.620784	0.430301	0	0	0	0	0
BT_0157	120.145	28.6657	24.5353	4.05555	1.53535	0.537099	0	0	0	0	0
BT_0158	125.089	25.9077	31.0177	5.30703	0.614021	0.13824	0	0	0	0	0
BT_0159	215.349	38.3982	43.0063	16.6563	8.36695	4.08525	0	0	0	0	0
BT_0160	223.188	44.9647	39.6929	22.7608	6.27048	1.14066	0	0	0	0	0
BT_0161	149.641	35.3142	21.8536	7.05436	1.83871	0.534148	0	0	0	0	0
BT_0162	144.092	34.7484	29.0901	9.08041	3.67808	1.08089	0	0	0	0	0
BT_0163	115.949	53.4963	27.8322	54.2651	10.0853	0	0	0	0	0	0
BT_0164	176.998	50.8869	39.0837	23.9734	8.03224	3.56131	0.259252	0.214119	0	0	0
BT_0165	117.771	51.3978	36.3358	7.30236	1.97219	0	0	0	0	0	0
BT_0166	118.59	49.0097	26.7756	6.59651	3.44423	0	0	0	0	0	0
BT_0167	102.376	40.533	19.2445	6.23458	0	0	0	0	0	0	0
BT_0168	154.585	39.6644	27.7024	4.92763	5.6996	0	0	0	0	0	0
BT_0169	131.938	21.617	13.4875	6.07077	0.303647	0.41269	0	0	0	0	0
BT_0170	178.635	23.4326	24.6277	10.7797	2.98158	0	0	0	0	0	0
BT_0171	157.63	26.1864	34.4119	9.27279	3.04495	0.158489	0	0	0	0	0.131411
BT_0172	138.747	29.6065	28.1936	7.62647	0	0	0	0	0	0	0
BT_0173	65.7253	19.8165	19.2375	5.97243	1.61256	0	0	0	0	0	0
BT_0174	39.3276	12.8986	8.0779	2.44762	1.68746	0	0	0	0	0	0
BT_0175	62.3715	5.20608	22.3676	0	0	0	0	0	0	0	0
BT_0176	20.8346	4.28087	2.41093	0.547693	0	0	0	0	0	0	0
BT_0177	108.574	9.10285	13.0162	2.69105	0.462296	0.31727	0	0	0	0	0
BT_0178	101.598	9.30418	23.5084	5.16967	0.900909	0.63571	0	0	0	0	0
BT_0180	102.891	42.2938	33.7625	9.64633	3.1319	0.636715	0.107967	0.049352	0.070012	0	0
BT_0181	68.3513	48.3384	20.1471	10.0339	1.49124	0	0.935568	0.405065	0	0	0
BT_0182	59.2981	12.3363	13.9476	7.59786	0.369522	0.249277	0	0	0	0	0
BT_0183	39.6349	10.6225	5.11778	2.28031	1.69532	0.286391	0	0.111053	0	0	0
BT_0184	92.3607	30.0929	27.1329	8.14391	2.11533	0.491366	0.8791	0	0	0	0.389068
BT_0185	129.42	37.3312	35.6174	24.6381	0	0	0	0	0	0	0
BT_0186	64.4295	18.5959	17.7092	5.68175	1.05323	0	0.451695	0	0	0	0
BT_0187	116.442	25.084	15.2412	8.1013	1.1169	0.771154	0	0	0	0	0
BT_0188	132.648	34.612	26.2677	7.1007	2.21565	0.515764	0	0	0	0	0
BT_0189	82.9236	37.0911	22.1605	6.03794	2.68001	0.456188	0	0	0	0	0
BT_0190	80.4812	26.431	32.6003	20.1588	7.62767	1.48859	0.251985	0.038457	0	0	0
BT_0191	70.7264	18.5137	14.8482	7.44273	2.32474	0.999611	0	0	0	0	0
BT_0192	115.549	22.8072	23.5814	8.7194	1.66723	0.186924	0	0.072458	0	0	0
BT_0193	108.134	26.6699	28.4362	10.1118	4.31643	0.536263	0	0	0	0	0
BT_0194	137.856	39.553	29.2948	10.6199	5.44441	2.26081	0.354653	0	0	0	0
BT_0195	121.629	37.1091	16.8475	4.81672	2.28531	1.56045	0.451839	0	0	0	0
BT_0196	89.8473	27.3279	14.665	7.3254	0.881238	0.297889	0.25522	0	0	0	0
BT_0197	50.2172	23.6399	9.01316	6.45034	1.49124	1.04187	0	0	0	0	0
BT_0198	129.709	30.8088	24.3861	14.1519	4.18599	1.06846	0	0	0	0	0
BT_0199	196.117	71.7727	47.5557	15.6595	1.13789	3.26098	0	0	0	0	0.618496
BT_0202	105.903	35.8335	27.277	11.1727	2.78717	1.68422	0	0	0	0	0.17328
BT_0203	82.763	26.6205	19.912	6.39164	1.39327	0.567204	0.325584	0	0	0	0
BT_0204	126.998	46.3093	26.3591	11.4522	1.04616	0.74516	0	0	0	0	0
BT_0206	109.324	21.6266	28.0563	4.14621	1.67084	0.766639	0.099941	0	0	0	0
BT_0207	103.993	23.6903	17.813	12.9973	5.04845	1.89229	0	0	0	0	0
BT_0208	118.535	37.844	18.5046	16.3027	7.23682	2.0806	0.451839	0.403722	0	0	0
BT_0209	143.521	56.7055	34.6066	15.6019	6.02802	2.26346	0.160521	0.073116	0	0	0
BT_0210	174.919	43.9961	37.3362	12.0914	3.84783	0.839045	0	0	0	0	0
BT_0211	143.483	34.5833	26.4101	9.58793	2.20332	0.185257	0	0	0	0	0
BT_0212	145.676	60.0283	37.656	14.7556	5.96528	1.56935	0	0	0	0	0
BT_0213	191.336	53.4711	48.8033	13.4967	4.85467	1.51244	0	0	0	0	0
BT_0214	175.586	52.7088	47.6616	29.0435	8.59282	0.883523	0	0	0	0	0
BT_0215	226.013	91.8314	73.5353	41.9109	13.0409	5.94066	0	0	0	0	0
BT_0216	162.945	79.359	34.3242	34.6713	7.66476	2.99524	0	0	0	0	0
BT_0217	122.054	47.1982	30.9959	27.6927	8.86259	0.515764	0	0	0	0	0
BT_0218	96.0938	58.432	35.2761	11.1288	7.85902	0	0	0	0	0	0
BT_0219	154.585	90.9947	35.6174	32.0296	17.0988	0	0	0	0	0	0
BT_0220	326.563	99.4442	0	82.6066	0	54.4526	0	0	0	0	0
BT_0221	233.111	95.283	76.286	85.0276	41.0405	15.4333	1.67301	0.630031	0	0	0
BT_0222	158.813	62.2393	42.9959	48.8223	26.8574	9.23994	1.11367	0.166731	0	0	0
BT_0223	94.3885	21.9597	35.0681	9.72542	3.44967	1.19213	0	0	0	0	0
BT_0224	69.5683	25.1627	47.3666	5.36174	3.85687	4.25087	0	0	0	0	0
BT_0225	106.179	28.7563	50.7713	7.6687	0	0.531601	0	0	0	0	0
BT_0226	161.097	32.5646	50.1936	9.47773	1.80182	0.63571	0	0	0	0	0
BT_0227	120.133	31.9859	23.7911	10.1597	5.44368	1.42035	0	0	0	0	0
BT_0228	213.926	45.6677	70.8428	31.5337	25.6681	7.10233	0.611746	0.278787	0	0	0
BT_0229	262.91	75.6965	44.8353	17.7115	4.42357	2.3637	0	0	0	0	0.176756
BT_0230	194.174	59.2443	44.6241	11.5052	2.83197	0.883532	0	0	0	0	0
BT_0231	149.134	31.1992	43.1839	2.30078	5.03991	0	0	0	0	0	0
BT_0232	197.332	44.9323	61.2423	11.5277	5.82419	1.66786	0	0	0	0	0
BT_0233	128.699	31.1897	26.0995	5.45905	0.279654	0.569277	0	0	0	0	0
BT_0234	178.245	67.6069	30.3912	10.6144	1.75822	0.958691	0	0	0	0	0
BT_0235	130.734	43.0895	34.6223	8.13071	1.11064	1.50706	0.324375	0	0	0	0
BT_0236	103.606	20.7946	20.8492	4.09519	0.39765	0.62392	0	0	0	0	0
BT_0237	106.883	38.1595	17.3504	3.94331	0.90776	0.348745	0	0	0	0	0
BT_0238	107.934	43.8181	15.4928	7.26512	1.2188	0.330073	0	0	0	0	0
BT_0239	175.373	57.6299	39.3746	7.31613	2.08431	0	0	0	0	0	0
BT_0240	102.831	30.5909	27.673	11.5366	4.45455	0.535763	0.182667	0.249239	0	0	0
BT_0241	189.655	49.6113	63.7467	22.9698	15.9155	5.05816	3.36752	0	0	0	0
BT_0242	166.425	64.0441	52.7682	49.3739	29.4611	1.76705	0	0.689124	0	0	0
BT_0243	75.7587	43.8015	36.2	20.7455	11.6518	2.36481	0.515851	0	0	0	0
BT_0244	62.8735	33.5445	24.6009	8.75903	6.05607	1.31195	0	0	0	0	0
BT_0245	107.469	21.8783	18.2215	3.91532	1.44959	0.243065	0	0	0	0	0
BT_0246	103.877	22.4065	22.8483	5.57112	2.38823	0.539699	0	0	0	0	0
BT_0247	96.1581	27.5311	20.4	8.43546	3.19677	0	0	0	0	0	0
BT_0248	119.834	29.7355	19.0371	6.97088	3.13849	0.74516	0	0	0	0	0
BT_0249	64.6643	27.7905	19.241	4.79356	0.758062	0	0.89903	0.200853	0	0	0
BT_0250	78.5241	41.6088	22.9148	6.95308	5.1105	0.751185	0.257475	0	0	0	0
BT_0251	78.7888	92.9866	48.9198	23.7503	8.17316	1.7582	0.617995	0	0	0	0
BT_0252	154.481	74.7198	47.9894	19.9359	12.0669	2.02148	0	0.039168	0	0	0
BT_0253	145.87	33.9784	37.4793	18.4639	2.92362	1.4292	0	0	0	0	0
BT_0254	97.6459	38.7149	21.7657	12.2754	3.40839	1.89514	0	0	0	0	0
BT_0255	83.9285	0	40.8269	23.8285	0	0	0	0	0	0	0
BT_0256	190.308	110.69	43.2479	21.5761	0	3.45647	0	0	0	0	0
BT_0257	133.622	54.0712	42.2679	12.9297	3.55774	1.25264	0	0	0	0	0
BT_0258	175.815	95.7771	57.1738	27.4709	7.94487	2.85621	0.313556	0.071429	0	0	0
BT_0259	183.515	85.806	46.9345	28.1365	7.95348	1.92717	0	0.249405	0	0	0
BT_0260	209.977	63.861	28.9063	20.4213	9.57755	0.613194	0	0	0	0	0
BT_0261	109.008	36.3041	52.4983	3.94874	0	0	0	0	0	0	0
BT_0262	190.259	59.7339	45.8391	33.8336	5.35017	0.929943	0	0	0	0	0
BT_0263	124.807	52.6998	69.0768	57.1204	18.2512	3.64273	0.719434	0	0	0	0
BT_0264	98.6544	42.253	22.6271	13.9317	5.91052	0.64558	0	0	0	0	0
BT_0265	176.66	53.2113	30.0609	9.08564	1.56342	0.39576	0.225574	0	0	0.188462	0
BT_0266	155.301	46.8873	30.5926	8.079	3.77951	1.34308	0	0	0	0	0
BT_0267	124.447	23.122	26.0382	5.1017	2.13671	0.817452	0.138229	0	0	0	0
BT_0268	131.624	29.8264	28.2162	6.80376	0.970616	0.47339	0	0	0	0	0
BT_0269	110.979	46.9956	38.9589	26.5718	7.27474	1.8877	0	0.097587	0	0	0
BT_0270	197.785	61.3662	57.0743	17.1672	7.81265	1.26138	0	0	0	0	0
BT_0271	122.361	51.7703	66.9165	15.2237	7.13516	1.8965	0	0.210301	0	0	0
BT_0272	120.915	44.0561	62.1434	18.4601	9.39454	1.95435	0	0.042076	0	0	0
BT_0273	148.963	34.6455	30.3103	8.86459	5.71926	0.514609	0	0	0	0	0
BT_0274	122.016	44.3139	17.7106	7.51383	2.14164	0.369135	0	0	0	0	0
BT_0275	149.363	47.7216	39.9248	13.8196	4.50727	0.899925	0.191892	0.174443	0	0	0
BT_0276	81.1026	18.8393	12.0779	9.26766	1.23	0.310566	0.529195	0	0	0	0
BT_0277	14.1296	1.37184	3.28233	0.375385	0	0.085747	0	0	0	0	0
BT_0278	18.8815	3.60534	3.11477	1.00114	0.157164	0	0	0	0	0	0
BT_0279	89.1605	14.8864	13.7146	8.49457	1.00193	0	0	0	0	0	0
BT_0280	201.099	46.777	38.649	17.1535	6.52149	2.20864	0	0	0	0	0
BT_0281	148.088	37.1936	25.834	13.9436	1.97243	0.456793	0.813622	0	0	0	0
BT_0282	178.34	32.6299	25.0407	7.69272	1.15721	0.782891	0	0	0.169811	0	0
BT_0283	0	0	0	0	0	0	0	0	0	0	0
BT_0284	175.685	32.7009	27.7437	4.3157	1.20275	0.406075	0	0	0	0	0
BT_0285	107.886	30.5302	26.8819	5.44985	1.0315	0.139353	0.238502	0	0	0	0
BT_0286	104.886	27.9265	20.9686	4.78516	0	0	0	0	0	0	0
BT_0287	74.4459	35.4693	20.4491	5.43619	0	0	0	0	0	0	0
BT_0288	100.04	35.0488	38.458	26.7071	6.79655	2.67519	0.435413	0.197569	0	0	0
BT_0289	135.554	54.3281	40.8551	33.5344	11.1729	3.52026	0.773935	0.303178	0	0	0
BT_0290	136.567	49.9788	38.002	20.9904	6.14328	1.45182	0.259543	0.177696	0	0	0
BT_0291	154.113	24.5952	27.7338	9.37792	2.06327	0.937069	0	0	0	0	0
BT_0292	142.318	34.5511	38.1343	21.0053	5.54628	1.04083	0	0	0	0	0
BT_0293	79.8146	31.2963	20.3746	12.7834	5.67756	0.835806	0	0	0	0	0
BT_0294	119.654	51.2835	44.9862	34.2561	13.0648	3.44684	0.943708	0.106921	0	0	0
BT_0295	163.931	69.3721	72.5036	76.8839	37.3109	14.7116	0.913121	1.01953	0	0	0.214653
BT_0296	137.45	75.4665	60.2893	35.7678	9.82551	3.62941	0.263377	0.08037	0	0	0.043649
BT_0297	49.1422	66.1919	46.6592	37.0285	9.65024	3.25664	0	0	0	0	0
BT_0298	44.4558	5.54552	24.1366	12.0485	4.21816	2.04718	0	0	0	0	0
BT_0299	70.3674	44.7716	25.9743	39.7309	15.5161	4.31562	0.562345	0.30018	0	0	0
BT_0300	79.2409	34.3254	17.5248	7.2996	2.81117	0.753722	0	0	0	0	0.04531
BT_0301	122.248	28.0507	25.5612	4.75889	2.85963	0.128652	0	0	0	0	0
BT_0302	69.1744	16.9295	24.2337	7.61483	1.68746	0	0	0	0	0	0
BT_0303	77.6302	14.3805	21.0047	5.75873	3.75142	0.406583	0.138185	0	0.089179	0	0
BT_0304	37.2421	6.57445	22.1085	22.1205	4.42927	0.499875	0	0	0	0.237188	0
BT_0305	86.9067	7.51387	12.3397	6.96207	2.81806	0.555653	0.094128	0	0	0	0
BT_0306	52.2757	5.3314	11.0039	5.46366	0.214839	0.290394	0	0	0	0	0
BT_0307	113.351	27.8886	71.4119	56.3495	34.1727	14.9317	1.97531	0.089751	0	0	0
BT_0308	152.002	59.7746	39.3063	12.692	5.58451	1.15673	0	0	0	0	0
BT_0309	162.377	65.5559	43.3102	14.9081	4.41869	2.98746	0.255967	0	0	0	0.124012
BT_0310	117.136	37.3916	25.1941	11.217	3.23471	1.11533	0	0.577566	0	0	0
BT_0311	100.259	21.6984	16.3934	5.37331	0.861733	0.72802	0	0.112923	0	0	0
BT_0312	52.9514	16.4359	19.1274	6.15199	2.13534	0.807728	0	0	0	0	0
BT_0313	36.7909	9.50748	12.139	7.27979	1.01879	0.724375	1.33607	0	0	0	0
BT_0315	158.29	23.8813	26.8905	13.5422	2.79391	0.315056	0.540427	0	0	0	0.130631
BT_0316	123.832	24.9675	29.2321	10.4121	2.83509	0.238955	0.203986	0	0	0	0
BT_0317	165.863	45.4407	37.0202	17.1598	6.11687	1.72637	0.091372	0	0	0	0
BT_0318	104.651	45.3375	27.1957	6.63754	1.25819	0.511359	0	0	0	0	0
BT_0319	109.889	44.5702	20.7283	5.75195	0	0	0	0	0	0	0
BT_0320	122.987	43.6155	16.3097	7.45038	1.35472	0.309703	0	0	0	0	0
BT_0321	122.152	40.8825	21.9249	6.589	1.26741	0	0	0	0	0	0
BT_0322	119.22	34.2864	19.7318	4.95893	0.678763	0.23114	0	0	0	0	0
BT_0323	107.063	27.6077	27.2123	1.10621	0.379031	0	0	0	0	0	0
BT_0324	150.956	34.6435	38.2789	4.03124	1.42838	1.03531	0	0	0	0	0
BT_0325	61.2824	18.9722	14.7029	1.88505	1.33207	0	0	0	0	0	0
BT_0326	75.4256	34.3261	22.2975	2.84004	0.992806	0.704717	0	0	0	0	0
BT_0327	118.961	49.1714	36.9601	17.841	3.79971	1.73413	0	0	0	0	0
BT_0328	164.804	58.9554	95.3125	54.6578	18.4874	4.38248	0.608551	0.138673	0	0	0
BT_0329	67.0061	26.9411	21.8431	7.84259	4.55728	0	0	0	0	0	0
BT_0330	68.1923	38.6908	29.4752	19.8435	7.76264	2.29641	0	0	0	0	0
BT_0331	102.202	45.8884	36.3243	18.3241	7.76974	5.04244	1.38414	0.411989	0	0	0
BT_0332	0	0	0	0	0	0	0	0	0	0	0
BT_0333	206.401	150.72	166.492	97.237	0	0	0	0	0	0	0
BT_0334	197.764	119.973	152.977	83.6137	30.4082	18.2426	0	0	0	0	0
BT_0335	148.875	45.6363	42.6904	25.0861	7.00431	2.61115	0.42483	0	0	0	0
BT_0336	139.518	33.7396	28.8448	15.8148	3.83835	0.409275	0	0	0	0	0
BT_0337	256.125	62.7548	26.4541	8.45692	2.38012	4.27513	0	0	0	0	0
BT_0338	153.992	32.3013	33.1163	5.48925	1.04529	0.402066	0	0	0	0	0
BT_0339	127.604	49.0711	32.4305	13.622	3.0982	1.20095	0.136034	0	0	0	0.067129
BT_0340	119.638	33.1103	23.0946	11.6559	3.83619	0.723211	0	0	0	0	0
BT_0341	98.6953	31.6264	23.4473	9.87698	2.72614	0.490318	0	0	0	0	0
BT_0342	132.634	49.6834	43.5656	32.0722	8.62872	1.31737	1.15436	0	0	0	0
BT_0343	164.965	57.1119	35.8372	21.0453	4.47808	2.39341	0.376017	0	0	0	0
BT_0344	81.4157	28.3489	32.341	7.91308	2.92362	0.85752	0	0	0	0	0
BT_0345	108.614	22.634	30.0641	5.85845	1.10111	0	0	0	0	0	0
BT_0346	65.2997	12.1333	11.8006	6.60797	0	1.14066	0	0	0	0	0
BT_0347	96.7029	24.7723	18.3291	8.64078	1.21995	0.364661	0	0	0	0	0
BT_0348	106.966	31.1222	35.3737	13.6319	3.34156	0.375719	0.427951	0	0	0	0
BT_0349	153.899	36.0302	31.1039	9.93914	2.42144	0.739104	0	0	0	0	0
BT_0350	132.83	31.2261	22.106	15.7249	3.2114	2.40616	0	0	0	0	0
BT_0351	138.699	37.0786	28.3615	25.0156	9.20622	3.29597	0	0	0	0	0
BT_0352	93.7808	30.0523	37.5712	12.425	8.20472	2.05142	0	0	0	0	0
BT_0354	88.3069	24.4834	33.8022	13.839	5.96986	2.06592	0	0	0	0	0
BT_0355	149.032	44.1016	36.6297	16.9819	3.31738	0.335293	0.571909	0	0	0	0
BT_0356	165.188	42.3595	26.7551	8.41827	3.55882	0.371377	0	0	0	0	0
BT_0357	166.913	64.5424	51.5676	24.3684	0	0	0	0	0	0	0
BT_0358	327.622	116.3	117.679	72.5814	26.5407	8.14391	2.73936	0.407813	0	0.370283	0
BT_0359	126.595	52.2901	24.0126	9.98111	12.668	2.39857	4.93982	0	0	0	0
BT_0360	169.067	114.499	57.3641	48.6906	15.9595	2.39694	0	0	0	0	0.080208
BT_0361	179.619	32.3495	28.5579	4.89754	0.922503	0.724653	0	0	0	0	0
BT_0362	108.165	31.6242	26.0371	9.05712	3.42642	1.25782	0.092631	0.042386	0	0	0
BT_0363	107.369	42.0293	28.2072	4.22712	1.25478	0.422509	0	0.081896	0	0	0
BT_0364	113.382	27.9068	39.2651	8.90105	2.25467	0.895753	0	0	0	0	0
BT_0365	135.834	34.7935	26.5521	4.54244	1.99221	0.551096	0	0	0	0	0
BT_0366	173.894	29.5739	38.8026	23.0175	6.81453	1.25841	0	0.15238	0	0	0.033166
BT_0367	75.7886	17.7744	20.3198	10.1116	2.6052	1.00434	0	0	0	0	0
BT_0368	97.2068	540.549	496.631	288.246	120.769	68.9157	19.5456	6.10397	0.101414	0.132871	0.310103
BT_0369	295.544	65390.9	73955.9	98121.5	93287.2	56233.3	23959.4	27874.7	1715.37	620.266	204.862
BT_0370	411.988	214541	210021	256416	214545	167894	182606	116458	4789.97	1707.74	625.149
BT_0371	473.706	230333	237852	233397	157142	141300	182462	75379.3	4771.9	1832.95	671.995
BT_0372	208.651	72206.8	63642.8	49711.8	18236.7	41186.8	61307	18842.5	2002.03	823.675	374.86
BT_0373	112.284	55.6872	77.037	18.7595	8.86255	7.19736	1.20588	0.360338	0	0	0
BT_0374	38.2606	18.3694	10.6977	8.59282	6.09712	1.49566	0	0	0	0	0
BT_0375	60.7408	8.29428	4.1554	0	0	0.800883	0	0	0	0	0
BT_0376	33.8796	6.41136	5.66665	0	0	0	0	0	0	0	0
BT_0377	50.8815	11.1052	3.86755	0	2.81329	2.11407	0	0	0	0	0
BT_0378	69.7311	13.0856	13.9223	2.79429	0.142496	0.191755	0	0	0	0	0
BT_0379	84.8023	30.319	16.5788	2.43847	0.906898	0	0	0	0	0	0
BT_0380	147.477	31.9115	135.083	65.5561	8.90114	2.82157	0	0	0	0	0
BT_0381	65.8169	15.4119	60.1602	29.5455	5.81464	0.623993	0	0.161382	0	0	0
BT_0382	177.977	20.4817	25.974	8.06719	2.54101	0.344296	0	0	0	0	0
BT_0383	159.879	35.4981	38.5294	13.3282	3.347	1.04677	0	0	0	0	0
BT_0384	199.628	47.0677	66.55	50.4604	12.9576	1.4962	0.64397	0	0	0	0.154447
BT_0385	144.352	32.8	49.1246	26.7406	4.27487	1.63039	0.31165	0	0	0	0
BT_0386	130.737	23.3737	34.5824	8.29872	2.57462	0.697843	0	0	0	0	0
BT_0387	78.8463	12.6789	18.4025	6.53954	0.906898	0.613368	0.525795	0	0	0	0
BT_0388	114.053	20.0465	26.668	7.33545	4.15539	0.964482	0	0	0	0	0
BT_0389	106.649	20.3	20.967	7.3237	0.900909	0	0	0	0	0	0
BT_0390	130.085	31.9361	38.9898	7.7337	1.29979	0.29285	0	0	0	0	0
BT_0391	171.004	43.7451	36.0394	8.17078	4.58929	0.18307	0	0	0	0	0
BT_0392	144.403	38.9301	21.7951	10.2822	1.70861	0.38658	0	0	0	0	0
BT_0393	205.779	73.7951	44.2519	29.9012	7.31609	1.02138	0	0	0	0	0
BT_0394	225.506	80.1189	56.653	28.3393	6.06891	0.981054	0	0	0	0	0
BT_0395	93.8188	26.5977	18.4991	0	0	0	0	0	0	0	0
BT_0396	267.207	73.3999	74.3764	42.2326	11.2929	1.80887	0	0	0	0	0
BT_0397	129.299	27.2615	12.9806	2.05078	0	0	0	0	0	0	0
BT_0398	215.87	40.175	40.1511	7.13441	2.75741	0.315344	0	0	0	0	0
BT_0399	82.4433	22.6824	29.5454	9.02351	4.3495	1.65933	0	0.143026	0	0	0
BT_0400	84.7515	25.9185	35.7405	14.3387	4.4237	1.57528	0	0.366541	0	0	0
BT_0401	53.4489	0	0	0	0	0	0	0	0	0	0
BT_0402	118.531	33.6352	24.1625	6.47296	0	0	2.75643	0	0	0	0
BT_0403	167.19	41.6013	49.3686	9.45348	2.21116	5.53368	0	0	0	0	0
BT_0404	136.438	31.1813	23.3217	6.34521	0.915465	0.076864	0	0	0	0	0
BT_0405	129.836	33.3156	34.8079	8.93159	2.81329	0	0	0	0	0	0
BT_0406	94.2994	4.49828	50.341	0	0	0	0	0	0	0	0
BT_0407	68.4269	19.7426	17.404	1.27594	0	0	0	0	0	0	0
BT_0408	323.649	94.3769	72.1965	21.1461	0	0	0	0	0	0	0
BT_0409	109.052	24.7603	14.9573	6.7809	3.3764	0	0	0.257381	0	0	0
BT_0410	133.991	29.1521	24.2372	7.45479	6.72903	0	0	0	0	0	0
BT_0411	100.965	22.2244	22.7052	5.66498	3.14278	0.923601	0	0	0	0	0
BT_0412	152.104	30.7236	30.9371	6.85808	0.921619	0.621701	0	0	0	0	0
BT_0413	102.205	23.9054	26.0305	5.98024	2.19483	0	0.915956	0	0	0	0
BT_0414	123.393	24.4491	25.0493	7.4871	1.12613	0.768679	0	0	0	0	0
BT_0416	29.3791	18.9128	7.68019	3.33476	0.569536	0.38658	0	0	0	0	0
BT_0417	53.0714	25.4818	16.4192	4.66857	0.684732	0.233215	0	0	0	0	0
BT_0418	138.463	37.5606	25.5782	9.99835	0.280662	0.190455	0	0	0	0	0
BT_0419	205.664	46.3906	47.0739	13.1735	1.76867	1.29395	0	0	0	0	0
BT_0421	78.6699	26.774	17.9934	4.47762	0.661623	0.355915	0.151347	0	0	0	0
BT_0426	80.7345	13.6529	23.3056	6.7809	5.30577	0.331443	0	0	0	0	0
BT_0427	78.3278	19.2355	28.9014	5.8688	4.07971	1.14526	0	0	0	0	0
BT_0428	110.155	25.3561	25.2518	7.82664	3.43084	1.08299	0	0	0	0.220502	0
BT_0429	137.687	29.2189	32.7887	9.02194	5.48182	0.548442	0	0	0	0	0
BT_0430	124.073	40.1022	26.3516	13.4842	4.64934	0.482349	0.205908	0	0	0	0
BT_0431	162.501	58.2512	27.6104	21.0694	6.21844	1.90246	0.365022	0	0	0	0
BT_0432	126.917	41.4389	34.5783	9.20359	0.78878	0.269523	0	0	0	0	0
BT_0433	125.446	43.7836	21.8222	8.53601	3.03929	0.686316	0	0	0	0	0
BT_0434	163.259	48.7086	41.3526	12.76	5.8497	1.27948	0.167602	0.076305	0	0	0
BT_0435	88.7856	65.3542	29.271	13.8563	4.58986	1.16844	0	0.151081	0	0	0
BT_0436	70.9545	57.5461	26.2508	14.9935	4.37872	0.56346	0	0	0	0	0
BT_0437	90.7854	32.8554	18.6677	23.7165	8.78273	3.15088	0	0	0	0	0
BT_0438	30.0623	7.48991	5.67731	2.3444	0.490149	0.164696	0	0	0	0	0
BT_0439	110.033	20.8067	17.3182	3.7259	1.6489	0.386887	0	0	0	0	0.046506
BT_0440	131.504	39.9953	28.0338	8.17212	1.75491	1.27948	0	0.076305	0	0	0
BT_0441	137.198	42.1805	49.0067	18.0352	4.66213	2.00473	0.490389	0.111053	0	0	0
BT_0442	88.8197	25.7994	30.625	10.9136	5.17597	1.37315	0.360065	0	0	0	0
BT_0443	103.55	30.0176	21.624	11.7688	0	0	0	0	0	0	0
BT_0444	163.516	64.1058	68.4271	58.4666	22.1485	7.82232	1.11891	0.126402	0	0	0
BT_0445	118.56	67.5791	66.2778	81.1783	35.5714	10.9054	2.01352	0.453243	0	0	0
BT_0446	137.628	49.2961	64.5404	42.725	20.5874	5.33839	0.961886	0.217896	0	0	0
BT_0447	77.5425	27.0436	30.8685	10.944	1.87402	0.397121	0.224533	0.051303	0	0	0.055606
BT_0448	97.0522	24.6833	18.9318	10.2601	2.23964	0.550034	0	0	0	0	0
BT_0449	117.267	30.8616	29.0846	9.13617	2.3896	0.440517	0	0	0	0	0
BT_0450	153.065	36.7412	38.8598	7.05406	0.496549	0	0	0	0	0	0
BT_0451	108.502	23.9421	23.9205	4.07639	0.679396	0.114474	0.390647	0	0	0	0
BT_0452	119.291	31.1711	36.2756	16.7548	7.6319	3.14381	0.27072	0	0	0	0
BT_0453	16.9834	8.91529	13.0169	6.11	2.13013	0.180525	0	0	0	0	0
BT_0454	14.4694	8.51229	5.77472	1.94943	6.34193	0	0	0	0	0	0
BT_0455	70.5662	30.3312	24.7762	8.56964	1.55925	0.116791	1.196	0	0	0	0
BT_0456	53.2636	10.1166	8.45262	3.05222	0.541257	0.455028	0	0	0	0	0
BT_0457	77.6488	11.9126	15.5207	3.77126	1.56398	0.876276	0	0	0	0	0
BT_0458	107.174	49.0947	39.937	26.4789	7.28616	2.44505	0	0.263226	0.074634	0	0
BT_0459	132.55	48.326	55.2276	22.4376	6.53229	2.30933	0.130742	0	0	0	0
BT_0460	119.364	25.3326	30.4214	6.27459	2.0888	0.351103	0	0.068047	0	0	0
BT_0461	127.072	25.8023	29.1819	14.2216	4.49759	1.12341	0	0	0	0	0
BT_0462	104.175	45.0302	36.9017	39.1756	11.3189	5.51874	1.11455	0	0	0	0
BT_0463	128.178	60.4978	38.0138	32.6811	15.151	4.51165	1.38414	0	0	0	0
BT_0464	117.702	49.7422	20.4359	27.67	14.0179	6.36914	0	0	0	0	0
BT_0465	171.045	65.1225	34.2208	38.1484	12.3314	7.59232	7.83726	3.49259	0.59892	0	0
BT_0466	178.355	37.9663	46.37	16.4159	8.48101	4.22096	4.29662	3.72114	0.207	0	0
BT_0467	106.946	24.3248	17.9283	4.25048	1.57927	0.666371	1.59549	0.206703	0	0	0
BT_0468	119.807	20.0886	9.29421	5.312	0.530717	0.1799	0	0	0	0	0
BT_0469	103.852	14.4177	13.9871	4.67687	0.957061	0.485846	0.277949	0	0	0	0
BT_0470	153.786	25.6209	28.3969	3.62936	1.23818	0.503103	0.288026	0.13008	0	0	0
BT_0471	129.2	34.4614	44.2849	20.8959	5.28438	2.38634	0.292852	0	0	0	0
BT_0472	139.614	52.1689	41.7043	31.6363	13.8488	2.38088	0.59689	0.528279	0	0	0
BT_0473	156.849	57.8443	47.1068	34.8783	13.546	2.18734	0.84268	0	0	0	0
BT_0474	145.214	36.0016	30.6442	9.28776	3.99414	1.87951	0	0	0	0	0
BT_0475	132.25	30.1941	25.9258	14.2419	5.32126	1.5948	0	0	0	0	0
BT_0476	121.154	26.2356	33.06	12.3351	7.20816	0.382736	0	0	0	0	0
BT_0477	85.1124	49.059	94.7155	113.81	32.9527	5.48248	1.72535	0	0	0	0
BT_0478	64.6339	39.7583	80.5382	75.0322	21.3576	3.28593	0.666056	0	0	0	0
BT_0479	91.9038	37.5697	38.2796	6.74247	0.86791	0.594587	0	0	0	0	0
BT_0480	117.779	46.8894	37.3921	8.46573	6.0468	0.986056	0.48227	0.109244	0	0	0
BT_0481	79.1582	32.516	26.9002	8.59513	2.72524	1.24624	0	0	0	0	0
BT_0482	146.185	32.9285	31.5516	12.4644	1.95357	1.31172	0	0	0	0	0
BT_0483	178.02	45.7886	39.4025	31.3537	6.74655	2.03999	0.1081	0.049413	0	0	0.053577
BT_0484	130.276	45.8375	39.0862	22.141	6.61737	1.4134	0	0	0	0	0
BT_0485	163.253	58.1363	71.6032	78.6238	32.604	9.63873	0.775388	0.521815	0	1.26879	0.36829
BT_0486	103.506	23.4326	16.7665	2.3732	1.93966	0.261845	0	0	0	0	0
BT_0487	116.154	20.7895	21.6405	5.70852	3.30149	0.203915	0	0	0	0	0
BT_0488	72.6903	20.0328	18.394	2.15619	1.89581	0	0	0	0	0	0
BT_0489	66.2174	33.8111	21.2818	7.90328	4.85026	0	0	0	0	0	0
BT_0490	45.0912	49.6751	41.7483	4.17424	0	0	0	0	0	0	0
BT_0491	122.576	49.2709	71.8376	15.9311	3.99197	3.07183	0	0	0	0	0
BT_0492	148.657	44.1362	31.1525	11.5372	4.23065	0	0	0	0	0	0
BT_0493	148.532	40.3083	29.8882	7.88679	1.12497	0	0	0	0	0	0
BT_0494	100.819	35.9858	33.5153	12.9351	3.48599	0.756997	0	0.106686	0	0	0
BT_0495	75.3915	58.1353	53.9335	33.8797	8.04267	0.937301	0.177473	0.080746	0	0	0
BT_0496	143.654	40.6805	38.3884	15.1438	4.76899	1.0966	0	0	0	0	0
BT_0497	135.978	73.0311	53.324	29.0586	6.82862	1.2909	0	0	0	0	0
BT_0498	173.223	87.8986	47.8213	37.3991	11.713	5.33509	0	0.207054	0	0	0
BT_0499	209.935	81.1992	50.8186	41.6831	22.0913	10.9232	1.35552	0	0	0	0
BT_0500	116.713	48.6858	36.0204	25.7127	12.4602	4.44111	0.614828	0.186144	0	0	0
BT_0501	165.486	52.6428	36.0445	9.95336	11.1702	0	0	0	0	0	0
BT_0502	135.65	50.5507	30.6465	13.0835	3.77629	0.461183	0	0.059583	0	0	0
BT_0503	160.204	59.7581	18.6201	15.1219	6.74433	0	0	0	0	0	0
BT_0504	123.679	39.0146	26.8692	10.2161	2.16152	0.916938	0	0	0	0	0
BT_0505	106.908	36.1408	14.5971	6.32457	2.47375	0	0	0	0	0	0
BT_0506	82.6188	45.2575	21.0417	10.5681	1.73692	0.466708	0	0	0	0	0
BT_0507	112.559	53.2195	43.8558	16.7319	7.24799	0.505719	0	0	0	0	0
BT_0508	84.1992	43.0093	35.4525	13.4268	3.93535	1.22276	0.173595	0.079002	0	0	0
BT_0509	105.955	40.6442	30.1465	6.89375	4.04336	1.30741	0	0	0	0	0
BT_0510	139.008	51.4491	33.0344	9.37749	3.4424	1.75266	0	0	0	0	0
BT_0511	156.138	59.1321	35.708	18.494	11.2251	2.03252	0	0	0	0	0
BT_0512	247.74	67.2297	42.6235	22.9266	6.59667	0.579013	0	0	0	0	0
BT_0513	142.105	26.1696	28.4204	11.2184	3.19668	0	0	0	0	0	0
BT_0514	149.42	52.3863	32.6409	18.0653	7.80496	1.54904	0.382602	0	0	0	0
BT_0515	163.158	37.4659	45.985	16.7875	4.73953	3.00835	1.11367	0.500193	0	0	0
BT_0516	138.113	42.0732	46.964	16.1525	10.9396	2.05142	0	0	0	0	0
BT_0517	175.583	39.006	51.1714	19.6743	6.36246	2.26802	0	0	0	0	0
BT_0518	172.638	43.7284	35.2724	11.4152	1.83871	0.356099	0	0	0	0	0
BT_0519	174.663	129.956	112.304	58.0593	19.5458	5.39808	0	0	0	0	0
BT_0520	128.545	168.11	104.32	77.7245	25.8521	3.5059	0	0.389386	0	0	0
BT_0521	136.518	211.31	131.365	101.696	15.2364	4.34017	0	0	0	0	0
BT_0522	182.396	156.803	103.845	58.4274	19.3332	1.26861	0.440453	0	0	0	0
BT_0523	132.323	77.2679	47.1752	19.0446	5.61077	1.81155	0.31165	0	0	0	0
BT_0524	119.371	42.1773	34.691	7.26287	2.66002	0	0	0	0	0	0
BT_0525	156.33	34.6686	22.0415	8.16564	1.61002	0.144129	0.122324	0	0	0	0
BT_0526	152.562	52.7757	34.0398	19.4767	6.81308	1.26316	0.727008	0	0	0	0
BT_0528	83.8119	27.2764	17.7787	6.00173	4.84796	0	0	0	0	0.664787	0
BT_0530	117.466	24.5858	20.0327	9.90687	4.91919	1.11597	0.385981	0	0	0	0
BT_0531	107.008	24.3407	22.4146	9.18624	12.5011	0	0	0	0	0	0
BT_0532	116.084	33.5939	16.6357	7.64976	2.0851	1.26779	0	0	0	0	0
BT_0533	150.746	47.0831	29.9891	12.4447	4.68074	0.52871	0	0	0	0	0
BT_0534	377.303	17.652	0	48.4156	0	0	0	0	0	0	0
BT_0535	116.441	50.1124	36.8822	12.4737	4.62134	1.10622	0	0	0	0	0
BT_0536	101.907	35.6715	19.2697	8.15795	0.85164	0	0	0	0	0	0
BT_0537	181.267	45.0682	35.6304	10.6852	4.80217	0.611744	0	0	0	0	0
BT_0538	163.281	0	0	82.6066	0	0	0	0	0	0	0
BT_0539	148.745	29.508	28.349	5.89465	1.93015	0.399745	0.170214	0.154961	0	0	0
BT_0540	127.418	52.5004	33.8274	19.8045	4.4403	3.78734	0.876488	0	0	0	0
BT_0541	120.381	45.7073	33.5736	17.7057	3.06134	2.7439	0	0.199419	0	0	0
BT_0542	129.539	65.9993	35.1333	18.0212	7.19274	2.2411	1.01136	0	0	0	0
BT_0543	122.973	47.2303	27.5284	20.1092	5.52286	1.23718	0	0	0	0	0.069131
BT_0544	73.1084	11.0717	10.3694	1.07344	1.19659	0.134656	0	0	0	0	0
BT_0545	41.5466	7.60272	3.98326	0	0	0	0	0	0	0	0
BT_0546	17.9287	0.763347	1.14738	0	0	0	0	0	0	0	0
BT_0547	69.0079	10.0724	18.2109	0.482393	1.72795	0.334322	0	0	0	0	0
BT_0549	112.885	31.5476	49.6716	7.70413	17.8807	0	0	0	0	0	0
BT_0550	112.154	14.3763	19.0012	2.25569	0.517614	0.356467	0	0	0	0	0
BT_0552	46.2877	4.84969	7.6168	1.62503	1.10782	0	0	0	0	0	0
BT_0553	122.194	28.8446	31.901	21.6996	7.77864	2.74741	0	0	0	0	0
BT_0554	52.6225	9.44195	10.5672	4.99599	0.149902	0.302721	0	0	0	0	0
BT_0555	76.8709	11.7843	21.3745	11.3263	1.60867	0.590528	0	0	0	0	0
BT_0556	111.012	23.823	26.14	10.1057	1.32679	0.899498	0	0	0	0	0
BT_0557	122.45	30.9837	23.9445	11.1585	3.73264	1.01138	0.090147	0.123768	0	0	0
BT_0558	52.9814	10.3335	10.2101	1.04049	0.609672	0.207168	0	0	0	0	0
BT_0559	127.635	29.3069	32.3478	15.3394	3.07719	0.525413	0	0	0	0	0
BT_0560	80.3778	24.418	16.0976	9.19438	1.48581	0.335402	0	0	0	0	0
BT_0561	69.9377	17.9409	12.1377	0.904448	0.743584	0.253723	0	0	0	0	0
BT_0562	41.1237	5.19185	9.68706	0.289806	0.394818	0.399823	0	0	0	0	0
BT_0563	19.3004	1.93968	4.16646	0.697268	0	0	0.334302	0	0	0	0
BT_0564	49.8436	2.18518	3.69638	1.92436	0.563355	0	0	0	0	0	0
BT_0565	19.2999	2.46782	3.86755	0	0	0	0	0	0	0	0
BT_0566	87.0297	16.4361	31.4907	4.64696	0	0	0	0	0	0	0
BT_0567	89.4945	23.8717	29.8185	9.42908	3.91183	0.45281	0	0	0	0	0
BT_0568	136.14	26.7885	36.3225	13.8634	3.0552	0.846574	0	0	0	0	0
BT_0569	133.017	32.3719	34.8111	24.499	11.0111	3.79936	0	0	0	0	0
BT_0570	101.316	34.2344	17.4896	11.9972	2.27269	0.359611	0.152937	0	0	0	0
BT_0571	118.926	69.1074	38.8007	35.869	6.23042	2.65383	0	0	0	0	0
BT_0572	71.344	52.072	23.8573	23.2979	1.66297	1.21316	0	0	0	0	0
BT_0573	150.631	110.232	68.5009	55.2205	11.2893	3.09703	0	0	0	0	0
BT_0574	58.5624	55.6951	49.7567	27.3273	28.7995	2.75039	0	0	0	0	0
BT_0575	73.6754	92.6864	28.4508	36.175	5.92544	0	0	0	0	0	0
BT_0576	90.2581	18.1866	17.3256	4.66376	2.14164	0	0	0	0	0	0
BT_0577	147.813	40.8964	33.2419	3.01554	1.10461	0	0	0	0	0	0
BT_0578	139.619	43.6282	38.4006	13.2482	3.01787	0.429382	0.207968	0	0	0	0
BT_0579	72.1588	34.6272	11.7421	14.3051	2.41703	0	0	0	0	0	0
BT_0580	145.269	61.7107	23.8273	19.6409	4.37406	1.66835	0	0	0	0	0
BT_0581	235.304	86.2842	61.7108	29.4108	23.2172	3.95263	0	0.615845	0	0	0
BT_0582	355.619	141.992	74.9712	43.8318	23.3136	6.92575	0	0	0	0	0
BT_0583	134.978	47.343	26.3257	11.4203	9.24787	1.96211	0	0.304448	0	0	0
BT_0584	119.516	29.1858	22.1791	8.46878	4.2633	1.11597	0	0	0	0	0
BT_0585	101.598	18.0363	19.0371	7.4688	2.09233	0	0	0	0	0	0
BT_0586	184.829	32.9395	30.9425	12.782	5.74945	0.397378	0	0	0	0	0
BT_0587	148.986	33.6896	29.3586	8.7192	2.83408	0.606233	0	0	0	0	0
BT_0588	81.0709	44.1272	29.9091	10.489	6.70413	1.51111	0	0	0	0	0.125424
BT_0589	81.9149	32.0336	25.4532	13.9991	3.71892	2.00258	0.682184	0.15526	0	0	0
BT_0591	98.6898	35.0437	24.2207	14.026	4.61054	2.57181	0.231551	0	0	0	0
BT_0592	124.194	35.7151	29.3762	10.2108	2.33926	0.642389	0	0.249405	0	0	0
BT_0593	155.846	44.5205	32.8652	15.7362	7.98006	1.99171	0	0	0	0	0
BT_0594	129.283	34.4027	35.8038	13.0575	4.0353	1.48609	0	0	0	0	0
BT_0595	126.554	45.461	31.3901	14.2536	2.43947	1.1874	0	0	0	0	0
BT_0596	144.486	55.0623	26.6333	5.75145	0	0	0	0	0	0	0
BT_0597	187.939	54.6761	30.7847	9.43223	2.98158	0	0	0	0	0	0
BT_0598	117.259	26.8673	16.4346	3.21344	1.28246	0.38351	0	0	0	0	0
BT_0599	69.6286	10.3636	11.2736	2.66015	1.13362	0.76671	0	0	0	0	0
BT_0600	185.958	28.3493	37.8163	33.3729	5.40244	1.83523	0	0	0	0	0
BT_0601	157.405	30.2808	26.1766	23.0594	4.2917	0.684056	0	0.132653	0	0	0
BT_0602	219.296	50.8391	39.133	15.9488	4.48598	0.843955	0.289937	0.130926	0	0	0
BT_0603	187.547	45.5047	31.7377	15.7262	10.4599	1.5349	0	0	0	0	0
BT_0604	153.325	28.3081	24.2152	6.20183	3.36928	0.526922	0	0	0	0	0
BT_0605	113.191	26.589	15.197	2.76047	2.41795	0	0	0	0	0	0
BT_0606	122.274	14.8143	20.6327	5.49605	0.250021	0.169341	0	0	0	0	0
BT_0607	143.461	20.9488	23.4639	8.52065	2.42244	0	0	0	0	0	0
BT_0608	94.4458	30.1044	25.5284	10.916	1.17784	0.599966	0	0	0	0	0
BT_0609	67.2736	22.0429	12.3792	8.95277	0.821265	0.742753	0	0	0	0	0
BT_0610	120.832	41.0065	27.7187	11.2275	2.32484	0.700195	0	0	0	0	0
BT_0611	104.283	37.3831	21.0647	3.28659	2.28054	1.0632	0	0	0	0	0
BT_0612	140.88	41.9303	16.4106	14.0926	1.65452	0.799769	0	0	0	0	0
BT_0613	84.0186	21.8161	30.0029	8.01066	1.40025	0.477143	0.413368	0	0	0	0
BT_0614	102.302	32.5036	23.5639	14.7549	1.95357	0.947354	0	0	0	0	0
BT_0615	155.293	33.338	23.2756	7.18882	1.00563	0	0	0	0	0	0
BT_0616	130.28	36.224	28.4015	3.88299	1.66297	0	0	0	0	0	0
BT_0617	112.303	29.5072	14.2181	3.24339	1.17721	0.268132	0	0	0	0	0
BT_0618	99.9272	26.1541	21.1271	2.60741	1.99976	0.751185	0.514951	0	0	0	0
BT_0619	119.289	37.9063	32.945	5.31732	3.63805	3.82718	0	0	0	0	0
BT_0620	58.3521	19.9171	7.1675	0.568085	0	0	0	0	0	0	0
BT_0621	93.7444	30.3285	10.0033	1.12774	0.783117	0	0	0	0	0	0
BT_0622	38.6553	12.6954	8.67043	0.782506	0	0	0	0	0	0	0
BT_0623	125.095	103.362	67.7075	81.112	29.656	4.03271	0	0.164684	0	0	0
BT_0624	96.5126	112.709	68.7151	84.913	24.3015	3.56752	0.518915	0	0	0	0
BT_0625	138.958	38.9885	32.6933	12.904	3.13351	0.497361	0	0.096417	0	0	0
BT_0627	62.5206	4.15993	10.2989	8.90635	3.57576	1.40656	0.617995	0	0	0	0
BT_0628	180.901	34.3898	33.3115	13.0899	0	0	0	0	0	0	0
BT_0629	81.7578	21.5246	17.9423	9.41113	1.20372	0.162965	0	0	0	0	0
BT_0630	118.171	33.2299	28.3406	11.1945	4.42329	0.337913	1.18568	0	0	0	0
BT_0631	129.726	29.2306	24.2792	5.74871	2.71003	0	0	0	0	0	0
BT_0632	98.0431	23.4092	26.9483	11.6356	3.4368	0.315598	0	0	0	0	0
BT_0633	104.542	20.5724	27.3642	11.9429	4.3495	0.55311	0	0	0	0	0
BT_0634	80.1731	18.2492	24.1356	11.052	1.58246	0.917344	0.262109	0	0	0	0
BT_0635	189.135	30.7795	36.0201	4.38033	0	0	0	0	0	0	0
BT_0636	103.681	18.4249	25.9451	4.96212	1.03033	0.925998	0	0	0	0	0
BT_0637	108.409	33.8003	32.3761	9.92026	3.21926	1.67701	0	0	0	0	0
BT_0638	172.266	36.9771	37.7711	14.4476	3.66541	1.75041	1.73557	0	0	0	0
BT_0639	161.87	45.6172	33.2967	12.5611	5.49168	0.477805	0	0	0	0	0
BT_0640	124.692	28.1176	25.2445	9.77747	1.89312	0.812058	0.197978	0	0	0	0
BT_0641	180.337	52.284	53.8308	21.9071	3.94437	1.45082	0	0	0	0	0
BT_0642	130.499	45.1471	40.3512	20.9663	12.1531	1.50761	0	0	0	0	0
BT_0643	156.102	49.1163	43.1107	32.2061	8.23201	1.31783	0.250824	0.11356	0	0	0
BT_0644	141.633	36.1819	41.9797	23.9349	6.04539	2.57528	0.218362	0	0	0	0
BT_0645	106.567	217.246	113.535	94.1519	32.6012	6.51937	0	0	0	0	0
BT_0646	193.276	253.524	204.622	146.72	52.2203	8.58944	3.10597	0	0	0	0
BT_0647	97.1894	158.629	151.174	142.57	41.3136	17.7002	0	0.393191	0	0	0
BT_0648	165.09	128.464	172.453	165.054	55.7697	17.0872	2.80977	1.23489	0	0	0.318699
BT_0650	130.592	52.0029	38.2526	11.4324	3.47584	1.89591	0	0	0	0	0
BT_0653	0	0	0	0	0	0	0	0	0	0	0
BT_0654	81.3504	15.6096	25.297	13.2341	1.79019	0.555772	0.157626	0	0	0	0
BT_0655	104.063	24.2752	22.446	13.6669	6.32859	1.10859	0	0.431103	0	0	0
BT_0656	141.013	48.2963	28.7231	11.7098	1.44362	0.540222	0.184207	0	0	0.154736	0.090229
BT_0657	85.5299	31.5891	32.5543	4.40829	1.01059	0.452477	0	0	0	0	0
BT_0658	88.3549	27.2544	36.8671	22.3455	9.70243	4.73232	0.696841	0	0	0	0
BT_0659	138.786	62.9173	51.826	52.4462	24.2519	7.18705	1.09507	0.328025	0	0	0
BT_0660	133.866	61.5575	44.5077	62.7305	23.4864	8.23816	1.26008	0	0	0	0
BT_0661	41.7929	8.68784	10.705	5.58263	2.23583	1.17771	0	0.130502	0	0	0
BT_0662	142.944	60.3248	53.0251	59.7253	30.16	7.08183	1.24231	0.242237	0	0	0
BT_0663	122.97	76.4653	60.9089	64.9414	24.7255	15.8249	2.01972	0	0	0	0
BT_0664	66.7419	26.5473	21.3421	13.7531	3.52167	1.10231	1.5808	0	0	0	0
BT_0665	78.6021	24.2643	17.9956	7.02988	3.97846	0	0.821268	0	0	0	0
BT_0666	84.4832	22.1549	14.6736	4.90985	2.44659	0.18437	0	0	0	0	0
BT_0667	95.9411	36.3733	11.9354	9.06842	2.67705	0.369135	1.30036	0	0	0	0
BT_0668	124.005	30.5304	21.3583	8.12478	3.79186	0.944823	0.321634	0.073249	0	0	0
BT_0669	119.42	22.1526	22.2764	5.68143	2.62041	0	0	0	0	0	0
BT_0670	113.662	24.6681	16.7813	6.3853	1.82151	0.166518	0	0.215102	0	0	0
BT_0671	58.536	23.2605	14.3867	4.14605	1.34769	0.649699	0	0	0	0	0
BT_0672	90.674	24.5285	14.2564	2.13285	0.552544	0.158715	0	0	0	0	0
BT_0673	110.143	36.8429	13.5306	4.16762	1.74137	0.613194	0	0	0	0	0
BT_0674	94.32	29.3462	21.9631	5.74581	3.55882	0.928441	0	0	0	0	0
BT_0675	153.824	85.7628	184.335	162.469	49.0913	10.4342	0.92833	0.139554	0	0	0.148712
BT_0676	147.345	87.2369	71.5495	58.812	19.5036	3.7519	0.307267	0	0	0	0
BT_0677	128.081	128.327	81.2185	82.9362	19.693	4.22815	4.30639	0	0	0	0
BT_0678	108.491	105.923	56.9972	47.1195	19.6197	3.07703	0.277949	0	0	0	0
BT_0679	107.536	125.655	62.7123	54.3067	16.2085	5.03157	0.320803	0	0	0	0
BT_0680	90.7963	32.2128	22.5572	5.61749	1.9745	0.275761	0.280271	0	0	0	0
BT_0681	92.3929	23.1505	25.3329	4.37044	2.23471	0.906668	0	0	0	0	0
BT_0682	52.3602	8.67533	8.94174	2.00506	0.517614	0	0	0	0	0	0
BT_0683	65.8512	86.9985	45.0692	53.3878	13.643	2.36201	0	0	0	0	0
BT_0684	99.5711	48.0288	26.4796	18.5946	6.94865	1.94178	0.974438	0.177131	0	0	0.095304
BT_0686	104.238	33.9554	19.1702	5.07948	1.82029	0.881184	0.606011	0	0	0	0
BT_0687	82.9345	47.2031	46.3009	44.2449	20.2321	7.29022	0.802826	0	0	0	0
BT_0688	122.03	47.1711	49.4511	44.2448	15.8871	5.07944	1.50143	0	0	0	0
BT_0689	122.382	34.3983	30.3392	18.3994	3.62759	2.76016	0.262898	0	0	0	0
BT_0690	100.466	43.2024	21.4935	15.1242	2.87215	1.49373	0	0	0	0	0
BT_0691	200.277	49.9083	48.9292	13.3669	2.25786	0.619406	0	0	0	0	0
BT_0692	227.639	59.8899	48.9292	12.7095	5.41886	0.619406	0	0	0	0	0
BT_0693	120.364	34.1462	20.1811	6.89353	2.89858	1.34765	0	0	0	0	0
BT_0694	85.983	25.8139	14.6566	4.35745	1.2032	0	0	0	0	0	0
BT_0695	127.446	32.9412	24.8137	5.93073	1.26621	0.231965	0.131332	0	0	0	0
BT_0696	99.5848	28.6167	27.9003	12.0109	3.8778	1.74725	0.748178	0	0	0	0
BT_0697	95.209	38.4419	35.1256	34.2923	8.40526	3.59117	0	0	0	0	0
BT_0699	124.06	56.0663	48.1177	35.0778	7.50678	3.09041	0.312766	0.141021	0	0	0
BT_0700	180.784	56.0426	56.1609	22.1444	5.44561	1.54501	0.138185	0.441256	0	0	0
BT_0701	146.577	65.9063	52.683	38.4439	7.96795	3.96856	0.437594	0.099272	0	0	0
BT_0702	108.005	64.7403	41.4836	42.0121	9.00335	2.41121	0	0	0	0	0
BT_0703	106.92	31.3508	32.7626	7.5483	2.24299	0.506373	0	0	0	0	0
BT_0705	61.5975	19.1098	6.92618	5.50297	1.76619	0.963135	0	0	0	0	0
BT_0706	56.6134	14.1747	7.77399	2.08816	2.27364	0	0	0	0	0	0
BT_0707	69.6881	34.7821	12.8583	6.57231	3.46431	2.48439	1.54841	0	0	0	0
BT_0708	10.6413	5.73164	0	13.0899	0	0	0	0	0	0	0
BT_0709	121.829	59.2427	45.496	26.9397	10.0624	3.37886	0.254999	0.058204	0	0	0.063001
BT_0710	192.321	67.9523	56.6011	32.6829	5.32004	0	0	0	0	0	0
BT_0711	97.7969	38.1757	15.7076	9.84312	1.89713	0.64009	0	0	0	0	0
BT_0712	42.565	11.4633	22.2077	32.7247	0	0	0	0	0	0	0
BT_0713	72.122	18.5568	23.6012	4.40531	3.13524	1.14066	0	0	0	0	0
BT_0714	57.1556	17.9465	14.5301	4.44635	0.284768	0.19329	0	0	0	0	0
BT_0715	70.7245	76.4708	25.1705	19.9664	24.483	0	0	0	0	0	0
BT_0716	52.8623	17.0065	18.0307	9.20148	7.52536	3.83587	1.4231	0	0	0	0
BT_0717	45.6458	27.6554	12.6458	8.97374	4.2582	0	0	0.466055	0	0	0
BT_0718	103.529	24.6655	32.6047	9.78616	4.68159	0.364299	0.414749	0	0	0	0
BT_0719	84.1945	53.5321	34.4122	18.2434	3.44482	1.04554	0	0	0	0	0
BT_0720	132.503	84.4408	50.9399	27.6568	6.80786	2.89733	0.159061	0.072458	0	0	0.078214
BT_0721	73.095	24.3828	21.6835	5.78327	2.58364	0.971172	0	0	0	0	0
BT_0722	84.561	40.1083	33.374	12.4451	1.39756	0.486761	0	0	0	0	0
BT_0723	117.121	31.3984	61.1459	23.6414	0	0	0	0	0	0	0
BT_0724	104.93	0	0	0	0	0	0	0	0	0	0
BT_0725	124.331	21.5514	33.7621	6.39143	2.25226	0	0	0	0	0	0
BT_0726	0	0	0	0	0	0	0	0	0	0	0
BT_0727	136.892	31.788	35.8011	6.37045	1.30456	0	0	0	0	0	0
BT_0728	113.298	35.6395	19.057	5.37249	1.90443	0.780227	0	0	0	0	0
BT_0729	132.645	67.0994	47.8276	27.4708	10.2338	2.32902	0	0	0	0	0
BT_0730	107.577	61.91	44.2147	26.1898	8.6363	2.17583	0	0	0	0	0
BT_0731	74.4177	56.4242	38.1111	26.3039	7.46644	1.31989	0	0	0	0	0
BT_0732	30.6392	5.99596	8.19269	4.6898	0.570731	1.57744	0	0	0	0	0
BT_0733	60.5426	19.0265	18.4488	7.10585	2.35026	0.433169	0.989103	0	0	0	0
BT_0734	127.954	45.7435	36.4712	13.5803	5.89654	1.55113	0.146526	0	0	0	0
BT_0735	104.615	107.103	71.6406	57.7332	18.3534	2.95032	0.580777	0.087984	0	0	0
BT_0736	125.37	85.7756	49.2858	36.1575	12.606	3.4647	0.381273	0	0	0	0
BT_0737	135.648	45.1209	26.6707	20.7909	11.1613	3.6471	0	0	0	0	0
BT_0739	83.7117	154.669	74.5145	77.4453	33.1273	7.4858	0.626861	0.276861	0	0	0
BT_0740	135.591	182.066	83.1594	91.6669	28.5898	8.47162	0	0	0	0	0
BT_0741	126.705	142.598	61.5685	73.517	33.3017	8.66352	0	0	0	0	0
BT_0743	101.464	86.7115	44.0287	37.8496	11.3764	2.98005	0.519086	0.059232	0	0	0
BT_0744	52.5506	11.1328	8.36157	0.47334	0	0.704717	0	0	0	0	0
BT_0745	75.7082	6.24267	12.9928	0.728106	0.500963	0	0	0	0	0	0
BT_0746	40.2864	13.0932	64.2014	47.7377	14.7563	2.53583	0	0	0	0	0
BT_0747	79.5452	13.3475	14.6666	5.03586	2.11566	0	0	0	0	0	0
BT_0748	82.7872	20.5359	35.9751	7.38166	2.22015	0.757468	0.876488	0	0	0	0
BT_0749	110.535	29.6277	27.7648	18.2922	5.36612	2.13163	0.133479	0.061184	0	0	0
BT_0750	70.9002	27.8048	22.4164	4.85723	2.11259	1.09188	0.640647	0	0	0	0
BT_0751	117.379	37.5721	22.6001	12.4193	2.63994	0.822872	0	0	0	0	0
BT_0752	211.734	77.2945	109.536	50.2558	17.057	8.68337	1.95485	0	0	0	0
BT_0753	136.689	43.277	103.236	73.6184	23.3817	5.58694	0	0	0	0	0
BT_0754	79.2294	16.6089	13.921	4.06992	0.149246	0.200007	0	0	0	0	0
BT_0755	56.1849	29.5724	17.2702	16.1242	5.38127	1.03522	0	0.561837	0	0	0
BT_0756	54.1869	21.5415	16.6595	7.93819	2.31845	1.28169	0.243826	0	0	0	0
BT_0757	82.6195	27.2079	22.7977	12.5456	3.31375	0.980446	0.60644	0	0	0	0
BT_0758	110.88	33.4698	36.4158	9.39007	0	1.71789	0	0	0	0	0
BT_0759	233.826	70.8509	0	0	0	0	0	0	0	0	0
BT_0760	117.984	61.7603	60.0047	30.8443	17.3242	2.80619	0.574415	0.348132	0	0	0
BT_0761	123.017	61.736	37.7039	23.9211	16.0385	4.10005	0	0.138197	0	0	0
BT_0762	163.281	0	0	165.213	0	0	0	0	0	0	0
BT_0763	127.115	37.1349	27.0656	12.0206	2.50404	0.562453	0.191892	0.087222	0	0	0
BT_0764	92.9651	36.3074	18.5793	9.9145	1.33699	0.452019	0.258236	0	0	0	0
BT_0765	112.432	87.2776	54.9284	27.4744	10.2673	1.39455	0	0	0	0	0
BT_0766	135.398	154.933	98.5109	64.2048	25.288	3.09703	0	0	0	0	0.251403
BT_0767	141.203	132.592	94.747	66.0637	23.8127	5.6282	0	0	0	0	0
BT_0768	156.797	162.388	141.803	106.711	34.6302	10.5243	0.945693	0.409184	0	0	0
BT_0769	167.246	35.834	34.3115	16.6847	15.7634	0.419865	0.744323	0	0	0	0
BT_0770	122.97	25.9317	37.9433	15.0391	8.72665	6.32995	0	0	0	0	0
BT_0771	115.673	17.1917	17.8002	5.57361	2.30034	0.364022	0	0	0	0	0
BT_0772	132.835	27.7713	14.4687	4.64696	2.45509	0	0	0	0	0	0
BT_0773	105.116	30.7657	23.5588	9.89189	0.993098	0.557622	0	0	0	0	0
BT_0774	115.829	41.8595	35.0308	6.97229	1.79587	1.53933	0	0	0	0	0
BT_0775	147.023	55.8925	43.9001	12.7837	4.56487	1.97057	0	0.095502	0	0	0
BT_0776	120.52	33.701	26.3785	7.87988	2.1586	0.981334	0	0	0	0	0
BT_0777	108.47	20.4411	22.1358	5.33851	1.01879	2.17312	1.33607	0	0	0	0
BT_0778	121.623	23.9744	19.7109	6.23397	1.16546	0.796174	0	0	0	0	0
BT_0779	199.79	33.3439	17.1923	9.15184	0	0	0	0	0	0	0
BT_0780	143.899	37.031	37.8224	7.06257	2.12082	0	0	0	0	0	0
BT_0781	118.673	33.2995	23.1008	12.6958	2.14164	1.1074	0	0	0	0	0
BT_0782	221.608	19.959	47.3989	0	0	0	0	0	0	0	0
BT_0783	0	0	0	0	0	0	0	0	0	0	0
BT_0784	95.7713	45.8531	55.5191	0	0	0	0	0	0	0	0
BT_0785	135.406	27.6012	23.7785	3.10192	2.68874	0.259231	0	0	0	0	0
BT_0786	78.8923	11.0144	14.2455	3.36827	0.53541	0	0	0	0	0	0
BT_0787	37.3597	9.40401	7.65782	1.77904	1.22025	0.278185	0	0	0	0	0
BT_0788	80.7917	35.6927	24.0096	22.4158	4.98012	2.06472	0	0	0	0	0
BT_0789	151.483	85.2214	52.9378	34.5702	12.8201	2.38852	0	0	0	0	0
BT_0790	176.627	96.8242	53.4323	34.0183	8.06534	3.19703	0.506875	0	0	0	0
BT_0791	180.809	65.7921	37.3676	23.8714	6.29507	0.722856	0.635985	0	0	0	0
BT_0792	140.651	60.0397	37.4192	17.9918	5.22408	0.39178	0	0	0	0	0
BT_0793	79.5553	35.1701	17.0762	14.8525	3.85432	0.460026	0	0	0	0	0.127235
BT_0795	79.7663	15.5793	15.4417	4.3726	2.79512	1.46028	0	0	0	0	0
BT_0796	72.1978	17.4492	17.7644	2.28796	2.00548	0.452019	0	0	0	0	0
BT_0797	72.6722	14.5217	19.6869	3.94874	9.49644	0	0	0	0	0	0
BT_0798	30.5026	30.2992	0	0	0	0	0	0	0	0	0
BT_0799	142.746	21.6494	30.483	8.34808	1.48136	0	0	0	0	0	0
BT_0800	218.769	37.8958	30.6702	20.9161	8.31711	0.382736	0	0	0	0	0
BT_0801	100.062	11.893	5.52597	8.85061	0	0	0	0	0	0	0
BT_0802	159.757	28.4473	24.3948	8.90587	5.73215	0.662038	0.376347	0	0	0	0
BT_0803	188.724	51.5654	48.6778	17.8473	9.37649	1.84976	0	0	0	0	0
BT_0804	146.339	52.2678	47.5709	15.797	7.6478	1.25847	0	0	0	0	0
BT_0805	188.267	54.2382	44.3403	23.8752	5.20258	0.415995	0	0	0	0	0
BT_0807	42.0937	51.822	33.4978	22.4505	6.99408	1.73144	0	0	0	0	0
BT_0808	106.684	53.3068	33.1199	35.4871	5.10984	2.39619	0	0	0	0	0
BT_0809	82.719	22.1748	27.5711	13.7372	3.52021	1.19533	0	0	0	0	0
BT_0810	71.4841	14.8591	31.1083	4.38033	4.78315	1.77889	0	0	0	0	0
BT_0811	52.2008	10.4338	22.0997	7.19006	3.95679	0	0	0	0	0	0
BT_0812	5.11531	0	7.51424	2.485	2.73491	0	0	0	0	0	0
BT_0813	45.1481	12.4991	8.98909	3.71487	2.01124	0.906668	0	0	0	0	0
BT_0814	106.181	37.1099	22.4941	6.93721	3.90796	0.849273	0	0.119698	0	0	0
BT_0815	82.3022	38.0682	18.0281	5.05608	3.52213	0.62052	0	0	0	0	0
BT_0816	133.859	30.1401	23.1705	1.44194	3.07582	0	0	0	0	0	0
BT_0817	71.1474	15.7019	22.5284	4.40531	0	1.14066	0	0	0	0	0
BT_0818	159.14	26.2966	28.6935	8.69507	2.77596	0.578004	0	0	0	0	0
BT_0819	176.732	86.0565	51.5676	0	0	0	0	0	0	0	0
BT_0820	106.631	58.8207	29.561	7.26514	6.92876	1.26602	0	0	0	0	0
BT_0821	132.956	47.2339	30.8618	6.11539	3.81447	0.143195	0.245194	0	0	0	0
BT_0822	140.758	41.8796	34.9029	8.10777	6.77358	0.619406	0	0	0	0	0
BT_0823	93.2582	26.9969	16.3304	4.89584	0.625531	0.28173	0	0	0	0	0
BT_0824	115.481	34.7277	23.3592	6.1359	1.88815	0.855987	0	0	0	0	0
BT_0825	106.177	32.0513	20.3174	7.63053	2.83562	0.820705	0	0	0	0	0
BT_0826	80.0229	42.0324	29.2452	37.8901	10.3909	3.34219	0	0	0	0	0
BT_0827	90.1935	45.3563	63.7912	36.8045	12.9567	3.71398	0.33688	0.15165	0	0	0
BT_0828	123.193	37.6471	48.3896	23.8571	6.23423	1.25605	0	0	0	0	0
BT_0829	65.7072	39.1415	22.1134	9.44868	2.04648	0.615185	0	0	0	0	0
BT_0830	130.134	85.3769	49.1593	23.7178	9.13742	0.626882	0	0	0	0	0
BT_0831	119.43	60.4433	24.156	16.9671	1.90243	0.482835	0.276192	0.124834	0	0	0
BT_0832	130.556	52.8054	30.3865	12.3398	1.73345	0.503103	0.288026	0.13008	0	0	0
BT_0833	46.206	26.6623	14.8323	4.54022	1.06041	0	0	0	0	0	0
BT_0834	121.698	36.8433	28.1185	9.27136	4.31891	2.1502	0	0	0	0	0
BT_0835	130.789	47.2325	40.3522	22.9559	7.74685	3.37863	0.323176	0	0	0	0
BT_0836	109.353	54.0753	40.6011	40.6961	11.2245	3.59365	0	0	0	0	0
BT_0837	164.483	57.6722	33.7895	28.4405	9.67016	4.24015	0.167924	0	0	0	0.08246
BT_0838	146.418	49.6176	35.5687	19.0446	2.65877	2.56571	0	0	0	0	0
BT_0839	118.472	59.2397	52.7937	17.7612	0	0	0	0	0	0	0
BT_0840	149.562	33.0895	31.2846	7.29117	1.1169	1.15673	0.680561	0	0	0	0
BT_0841	64.2584	14.511	10.0974	1.35979	1.12497	0.388461	0	0	0	0	0.311929
BT_0842	135.572	83.7175	0	0	0	0	0	0	0	0	0
BT_0843	142.703	20.2739	9.95814	6.55447	0	0	0	0	0	0	0
BT_0844	89.3551	19.1045	0	2.19017	2.39157	0	0	0	0	0	0
BT_0845	149.179	44.9309	17.0571	11.0983	2.12082	0	0	0	0	0	0
BT_0846	126.327	30.8478	13.5364	7.65565	0	0	0	0	0	0	0
BT_0847	280.729	0	0	0	0	0	0	0	0	0	0
BT_0848	26.7244	34.6496	0	0	0	0	0	0	0	0	0
BT_0849	111.731	26.329	31.8085	8.39827	0	0	0	0	0	0	0
BT_0850	188.035	28.4158	37.1777	14.0271	2.94092	0	0	0	0	0	0
BT_0851	174.267	41.3166	20.1758	2.24434	2.45438	0	0	0	0	0	0
BT_0852	46.2943	18.3645	11.9882	7.05194	0	0	0	0	0	0	0
BT_0853	117.812	35.0753	16.8573	8.44115	0.995521	0.684736	0	0	0	0	0
BT_0854	0	30.3326	0	0	0	0	0	0	0	0	0
BT_0855	82.5336	31.6114	19.8061	5.18249	0.706934	0.478388	0	0	0	0	0
BT_0856	109.491	32.8397	31.6678	7.64919	3.42796	1.30313	0	0	0	0	0
BT_0857	119.733	46.1302	27.8347	14.5502	7.48256	0.664665	0.454669	0	0	0	0
BT_0858	67.2671	20.2444	10.0882	8.5223	2.18018	0.819971	0.28153	0	0	0	0
BT_0859	121.829	13.2927	13.2457	3.12742	0.670825	0.375429	0	0	0	0	0
BT_0860	170.464	48.4728	42.6765	12.2009	3.00799	0	0	0	0	0	0
BT_0861	122.254	56.4933	56.1702	28.0543	7.9403	2.36181	0.258774	0	0	0	0.063915
BT_0862	83.1942	27.6856	26.4438	22.4513	7.75865	1.53274	0.130158	0	0	0.110115	0
BT_0863	123.243	28.8134	18.468	4.21333	1.43085	0.369552	0	0	0	0	0
BT_0864	84.7013	14.3455	19.5007	2.60108	0.78943	0.302971	0.128625	0	0	0	0
BT_0865	143.951	30.6937	36.5945	6.17135	4.95906	0.609768	0	0	0	0	0
BT_0866	133.364	32.3378	31.4997	16.1929	8.25826	1.55996	0	0	0	0	0.081544
BT_0867	147.063	31.5722	34.1289	17.3724	7.26407	1.39112	0.362457	0.041469	0	0	0
BT_0868	128.795	30.3743	24.8768	7.30857	0	1.68605	0	0	0	0	0
BT_0869	116.705	30.2732	34.9275	4.27762	0	0	0	0	0	0	0
BT_0870	93.5049	22.7211	12.5271	5.46044	2.60041	1.58613	0	0	0	0	0
BT_0871	11.8461	2.64184	0.467304	0.156528	0.321182	0	0	0	0	0	0
BT_0873	132.312	85.8227	49.9137	30.8032	8.55767	3.24802	0.535683	0.081235	0	0	0
BT_0874	149.015	72.2074	54.0816	38.1676	13.0678	0	0	0	0	0	0
BT_0875	95.6385	42.5376	32.8241	14.0484	5.85652	1.60053	0	0	0	0	0
BT_0876	118.709	58.1805	51.1333	36.8378	13.2388	5.35236	0.987792	0	0	0	0
BT_0877	153.887	73.981	62.9594	60.998	28.2551	7.07947	2.34893	0.500862	0	0	0
BT_0878	140.354	59.3337	33.374	29.5991	4.19268	2.92056	0	0.756801	0	0	0
BT_0879	175.037	59.6918	42.8868	20.6476	10.9987	1.69315	0	0	0	0	0
BT_0880	106.936	34.5383	27.7936	3.37735	8.01645	6.42578	0	0	0	0	0
BT_0881	172.67	52.7892	25.3475	19.7603	12.3807	1.29395	0	0	0	0	0
BT_0882	134.256	33.6163	27.3788	7.47255	5.20193	0.588633	0	0	0	0	0
BT_0883	102.154	21.2666	19.8649	4.37666	1.71668	0	0	0	0	0	0
BT_0884	141.61	35.6021	35.9992	15.9366	5.46517	0.284041	0	0	0	0	0
BT_0885	94.8742	36.8433	22.6627	10.3952	3.45513	0.78189	0.673759	0	0	0	0
BT_0886	81.2857	21.4516	13.3632	4.65365	1.14334	0.602198	0.185459	0.042431	0	0	0
BT_0887	120.765	39.8727	24.5378	4.70311	0	0	0	0	0	0	0
BT_0888	101.769	38.1834	15.1227	4.15813	1.42932	0.327266	0	0	0	0	0
BT_0889	122.87	34.0677	19.9325	5.43411	0.637109	0.216675	0	0	0	0	0
BT_0890	47.2847	9.9286	6.13896	1.198	0	0	0	0	0	0	0
BT_0891	78.8565	11.8895	8.93612	1.84806	0.47644	0	0	0	0	0	0
BT_0892	74.4748	12.0769	9.21383	3.63494	1.12073	0.764906	0	0	0	0	0
BT_0894	95.4195	30.1613	26.3351	5.47882	1.49887	0.916479	0	0	0	0	0
BT_0895	151.432	25.0407	25.3763	4.8637	0.769297	0.78812	0	0	0	0	0
BT_0896	168.116	30.7012	22.8255	6.91498	1.77655	0.397862	0	0	0	0	0
BT_0897	145.495	37.7662	27.5206	18.1015	5.84214	0.267854	0.45562	0	0	0	0
BT_0898	133.849	29.2055	21.8089	10.2921	3.12945	0.770265	0.237662	0.108557	0	0	0
BT_0899	141.531	69.7492	32.1392	16.2221	7.54741	1.50601	0.929168	0	0	0	0
BT_0900	103.507	35.881	25.2905	9.6502	2.56613	0.173877	0	0	0	0	0
BT_0901	126.251	37.2921	22.0214	6.00496	0.838963	1.13855	0	0	0	0	0
BT_0902	99.3168	42.1264	27.2644	5.59885	0	0	0	0	0	0	0
BT_0903	89.3296	37.7872	17.9061	3.52386	0.426818	0.292274	0	0.226903	0	0	0
BT_0904	107.328	21.4721	15.2551	3.49326	0.454963	0.714681	0	0	0	0	0
BT_0905	82.1123	13.3969	10.2583	3.32337	0	0	0	0.282696	0	0	0
BT_0906	96.3983	16.1453	7.09935	3.37474	0.629384	0.213997	0	0	0	0	0
BT_0907	143.86	36.9292	19.4818	2.93738	0.670002	1.59666	0	0	0	0	0
BT_0908	121.787	28.0788	11.6686	1.42036	0.582314	0.395409	0	0	0	0	0
BT_0909	120.864	19.6817	13.0538	0.389322	0	0	0	0	0	0	0
BT_0910	41.5851	13.6979	7.18427	4.17188	0	0	0	0	0	0	0
BT_0911	39.3471	12.1754	10.3171	11.9422	5.15879	0.80377	0	0	0	0	0
BT_0912	62.7568	37.9962	18.5984	29.9369	17.9184	0	0	0	0	0	0
BT_0913	70.8918	13.6393	10.1716	12.7092	6.38548	1.38828	0	0.239275	0	0	0
BT_0914	34.0458	7.04078	7.05709	5.74389	1.04083	0.2364	0	0	0	0	0
BT_0917	104.923	20.3541	20.8585	4.43503	0.801538	0	0	0	0	0	0
BT_0918	324.497	102.945	130.228	70.8978	23.8482	4.99143	2.2828	0.407813	0	0	0
BT_0919	128.573	48.1619	39.2934	21.3881	0	4.79714	0	0	2.12521	0	0
BT_0920	115.9	40.0796	34.3025	15.3708	7.6453	2.6001	0	0	0	0	0.178186
BT_0921	136.8	51.1515	34.0012	25.1002	12.2728	2.85058	0.570587	0.174403	0	0	0
BT_0922	11.5245	1.32404	1.13745	0	0	0	0	0	0	0	0
BT_0923	53.5435	5.60747	8.42563	3.60484	0	0	0	0	0	0	0
BT_0924	74.6138	13.4903	14.3764	7.24827	1.61975	0	0	0	0	0	0
BT_0925	61.5637	17.6185	10.6667	2.96878	1.02165	0.70328	0	0	0	0	0
BT_0926	79.0691	14.9853	12.4041	8.65396	1.39398	0	0	0	0	0	0
BT_0927	145.613	34.9329	35.1342	14.2806	3.77031	0.797313	0.273598	0	0	0	0
BT_0928	164.318	38.7179	46.6385	24.2183	11.9397	3.30548	0	0	0	0	0
BT_0929	161.107	39.3981	24.3792	13.1624	3.86969	1.04475	0	0	0	0	0
BT_0930	0	0	109.886	0	0	0	0	0	0	0	0
BT_0931	200.142	38.1328	36.3413	14.7722	5.86775	0.90562	0	0	0	0	0
BT_0932	130.296	27.8564	19.0009	3.45117	0	0	0	0	0	0	0
BT_0933	0	0	0	0	0	0	0	0	0	0	0
BT_0934	99.3168	21.0632	0	2.79942	0	0	0	0	0	0	0
BT_0935	62.9464	19.2859	0	11.9143	0	0	0	0	0	0	0
BT_0936	165.06	83.0771	18.9392	2.36632	5.4566	0	0	0	0	0	0
BT_0937	54.5335	0	9.60557	5.68669	14.1014	0	0	0	0	0	0
BT_0938	84.2177	33.3156	1.93377	1.27594	0	0	0	0	0	0	0
BT_0939	27.2667	30.3484	0	0	0	0	0	13.2109	0	0	0
BT_0940	72.4775	17.4694	9.04514	6.80093	0	0	0	0	0	0	0
BT_0941	370.797	104.733	44.3486	53.0556	21.4664	0	0	0	0	0	0
BT_0942	182.422	71.2373	59.7531	27.0687	6.51081	1.5961	0	0	0	0	0
BT_0943	261.499	67.0994	57.9978	18.068	4.92741	1.03512	0	0	0	0	0
BT_0944	99.0736	20.4052	23.2752	16.6341	0	2.56483	5.31353	0	0	0	0
BT_0945	238.095	55.8011	67.3806	18.8735	3.74151	0	0	0	0	0	0
BT_0946	116.623	32.3388	31.7973	10.3241	6.59741	1.74638	0	0	0	0	0
BT_0947	122.303	56.0477	35.7782	7.81757	0	0.542711	0	0	0	0	0
BT_0948	142.17	56.0285	57.9446	16.8363	4.79794	1.3055	0	0	0.233868	0	0
BT_0949	93.8188	70.9273	36.9982	21.6082	0	0	0	0	0	0	0
BT_0950	249.413	81.3988	84.416	37.744	10.3833	1.66966	0.355669	0.080908	0	0	0
BT_0951	146.572	61.9938	63.7426	33.7601	8.45961	1.73813	0	0	0	0	0
BT_0952	225.286	58.4417	69.0288	29.9197	7.81119	3.27023	0	0	0	0	0
BT_0953	198.9	57.8205	54.5749	23.1389	5.31429	1.58276	0	0	0	0	0
BT_0954	92.1133	20.8982	16.3963	6.08743	1.037	0.140105	0	0	0	0	0
BT_0955	69.7603	11.4035	24.3897	3.72165	1.32857	0	0	0	0	0	0
BT_0956	80.0077	11.9917	11.9577	2.15878	1.30021	0	0	0.136709	0	0	0
BT_0957	166.698	33.6255	19.1051	6.45624	0.264457	0	0	0	0	0	0
BT_0958	145.599	48.5483	44.6316	18.5098	5.67689	1.09812	0	0.032732	0	0.060904	0.035605
BT_0959	116.577	40.4597	25.6269	8.46464	6.27698	0	0	0	0	0	0
BT_0960	109.301	40.7734	27.0201	7.65559	2.85364	0.303311	0	0	0	0	0.084516
BT_0961	82.8429	32.1176	30.0379	13.2159	7.8381	2.28131	0	0	0	0	0
BT_0962	183.093	44.4698	47.8972	27.408	7.73559	3.24871	0	0.219082	0	0	0
BT_0963	176.588	38.3609	29.9639	14.6856	4.39553	0.773831	0	0	0	0.184306	0
BT_0964	133.264	42.0187	36.9588	15.2217	5.62926	1.70479	0.251694	0	0	0	0
BT_0965	91.6427	41.9968	52.0426	44.6303	20.3629	4.85393	0.800239	0.179366	0	0	0
BT_0966	66.9391	19.0341	59.6793	40.87	17.6107	2.48208	2.2579	0	0	0	0
BT_0967	0	0	0	0	0	0	0	0	0	0	0
BT_0968	90.1502	24.596	26.1736	6.20408	1.14815	0.439817	0	0	0	0	0
BT_0969	93.3881	26.8089	28.6411	10.5107	2.62041	0.395409	0	0	0	0	0
BT_0970	159.097	29.8326	39.8495	9.08155	0.698781	0.973521	0	0	0	0	0
BT_0971	175.224	37.3112	36.6221	10.8614	3.65497	1.25376	0.548212	0	0	0	0
BT_0972	134.686	33.6864	28.3839	10.3994	9.82067	1.83632	0	0	0	0	0
BT_0973	167.852	43.7294	31.5349	15.3386	6.86591	2.18377	0	0.282696	0	0	0
BT_0974	118.638	26.0286	20.328	6.38982	4.48602	0.802714	0	0	0	0	0
BT_0975	130.645	27.7044	22.0472	5.88146	1.9414	0	0.584904	0	0	0	0
BT_0976	167.043	43.7676	23.9963	7.67007	2.17342	0.163478	0	0	0	0	0
BT_0977	118.156	35.4065	9.60557	0	0	0	0	0	0	0	0
BT_0978	128.149	38.5251	29.326	15.1195	3.41368	1.63049	0	0	0	0	0
BT_0979	104.57	30.6403	35.605	20.3811	8.2318	4.18081	0.661032	0	0	0	0
BT_0980	128.435	39.6623	39.2734	11.8824	2.50942	0.563674	0	0	0	0	0.094083
BT_0981	135.691	32.0393	24.9505	4.44671	1.35668	0.378355	0.255822	0.029321	0	0	0
BT_0982	199.956	55.6388	57.6334	11.3734	0	0	0	0	0	0	0
BT_0983	140.005	33.551	35.7523	8.25302	1.87878	0.265424	0	0	0	0	0
BT_0984	74.9146	15.489	19.17	5.71776	1.86848	0.221416	0.250611	0	0	0	0
BT_0985	59.8616	9.7147	19.5281	4.18373	2.64684	1.6501	0	0	0	0	0
BT_0986	131.166	41.664	22.4413	11.8124	2.3118	1.03285	0.087441	0.040025	0	0	0
BT_0987	149.671	53.3714	31.2124	17.0346	9.88918	2.43835	1.09673	0	0	0	0
BT_0988	122.21	46.0321	30.4711	22.6429	8.19691	1.72306	0.112411	0	0	0	0
BT_0989	193.911	76.1002	58.0083	19.6508	7.12902	1.16811	0	0	0	0	0.12128
BT_0990	194.147	93.8494	70.3175	18.327	7.58632	0.807106	0	0	0	0	0
BT_0991	132.071	73.679	66.3858	18.007	7.36527	3.53409	0	0	0	0	0
BT_0992	86.2059	27.2856	21.7262	18.5504	5.82546	2.56418	0.103492	0.094642	0	0	0
BT_0993	98.3731	17.41	18.6464	8.59097	1.71741	0.8371	0	0	0	0	0
BT_0994	204.515	53.0866	42.4548	32.6973	7.31605	1.2994	0.444268	0	0	0	0
BT_0995	259.121	49.0576	52.5919	29.0146	4.59427	1.4292	0	0	0	0	0
BT_0996	190.032	33.4291	42.7688	16.8914	6.58949	1.73293	0.066587	0.061045	0	0	0
BT_0997	158.465	30.7537	40.8772	13.0132	5.40144	1.61107	0.227751	0	0	0	0.056388
BT_0998	265.87	54.8558	45.3363	10.3091	5.00641	1.09618	0	0	0	0	0
BT_0999	116.192	51.5959	22.2377	6.03128	0	2.54284	0	0	0	0	0
BT_1000	146.803	32.9065	26.0819	6.69812	2.31138	1.18257	0.125486	0.057292	0	0	0.062025
BT_1001	112.22	23.8852	11.6432	11.7404	5.15467	2.39188	0.280359	0.31969	0	0	0
BT_1002	68.6588	18.1253	15.4829	21.1771	7.12672	2.89815	1.02128	0.387403	0	0.143245	0
BT_1003	99.0037	23.7792	10.245	9.23989	3.87106	1.99524	0.147515	0	0	0	0
BT_1004	121.256	28.5219	25.5861	12.7824	4.79373	0.988025	0	0	0	0	0
BT_1005	204.315	62.976	41.9508	9.98322	0	9.84723	0	0	0	0	0
BT_1006	285.25	45.4988	30.0151	9.71446	6.86591	1.09188	0	0.282696	0	0	0
BT_1007	183.363	47.7344	30.0374	10.3157	4.16067	1.58635	0	0	0	0	0
BT_1008	151.922	36.4002	14.7704	7.66947	1.39517	0.31922	0	0	0	0	0
BT_1009	181.742	54.9926	30.6795	8.1927	3.93923	0.24418	0	0	0	0	0
BT_1010	129.817	49.0028	34.807	12.6269	3.41587	2.07833	0.364928	0.055552	0.078709	0	0
BT_1011	83.2211	28.5937	28.8498	5.97665	2.80426	0.17272	0	0	0	0	0
BT_1012	123.77	33.4818	18.9362	4.70804	1.60367	0	0	0	0	0	0
BT_1013	112.995	37.4113	25.3237	11.6531	3.25672	0.567044	0	0	0	0	0
BT_1014	204.591	46.7519	59.9058	11.7647	5.29906	1.02163	0	0	0	0	0
BT_1015	146.142	56.7518	48.4325	36.0815	20.9783	4.77705	1.38414	0	0	0	0
BT_1016	141.994	93.9941	68.9484	73.499	35.301	11.635	1.13193	0.25096	0	0	0
BT_1017	108.459	56.6075	41.4909	44.3677	21.0545	7.78538	1.59642	0.363599	0	0	0
BT_1018	104.375	35.5566	41.9293	31.1802	12.8873	4.95782	0	0.349558	0	0	0
BT_1019	46.5956	10.679	26.5844	9.18425	2.63171	1.32412	0	0.048873	0	0	0
BT_1020	56.7955	9.66963	18.6182	5.54359	0.767561	0.411503	0.087092	0	0	0	0
BT_1021	173.758	21.4886	18.8443	12.4481	4.95873	0.565456	0	0	0	0	0
BT_1022	88.4718	13.3943	13.5662	4.12951	0.611041	0.423287	0	0	0	0	0
BT_1023	142.712	26.3546	23.9455	8.74129	1.4466	0.866157	0	0.083946	0	0	0
BT_1024	102.346	17.6113	22.4711	4.33099	1.27754	0.234055	0	0	0	0	0
BT_1025	59.8027	12.1612	18.633	1.78472	1.00476	0.155391	0.087704	0	0	0	0
BT_1026	44.2429	11.2832	9.59031	0.492942	0.201496	0	0	0	0	0	0
BT_1027	0	0	0	0	0	0	0	0	0	0	0
BT_1028	112.491	32.4209	19.0126	8.55636	1.48446	1.16394	0	0	0	0	0
BT_1029	111.622	36.4079	27.4082	7.93632	2.55055	0.828752	0	0	0	0	0.043606
BT_1030	162.068	31.1869	31.2179	3.94082	0.785651	0.132594	0	0	0	0	0
BT_1031	19.9505	5.5646	3.62518	0.935328	0.384648	0	0	0	0	0	0
BT_1032	85.9075	22.4557	25.0264	7.45092	4.47337	1.2654	0.134361	0	0	0	0
BT_1033	167.132	57.5823	58.2136	18.3408	6.16259	1.39929	0	0	0	0	0
BT_1034	160.325	74.6685	57.0398	31.3579	7.82149	1.20889	0	0.117198	0	0	0
BT_1035	126.433	31.2026	21.583	6.69068	1.21771	0.327316	0.139064	0	0	0	0
BT_1036	51.2555	5.77094	19.2845	9.34595	2.19688	0.445556	0.254476	0	0	0	0
BT_1037	12.3178	2.51628	5.48627	0.253136	0	0.351282	0	0	0	0	0
BT_1038	48.3929	12.1292	16.1592	10.5151	6.02787	1.07887	0	0	0	0	0
BT_1039	104.092	37.5689	35.3768	10.4033	4.32147	0.364299	0	0	0	0	0
BT_1040	157.477	80.844	54.8896	34.971	8.39547	1.58209	0.214608	0	0	0.091055	0
BT_1041	102.462	95.7483	45.908	40.3813	11.9817	3.47681	0.284278	0	0	0	0
BT_1042	176.947	58.2526	56.3485	41.5963	12.3503	3.53985	0.176293	0	0	0	0.043823
BT_1043	23.0942	4.96292	3.54199	1.09816	0	0.116268	0	0	0	0	0
BT_1044	70.6513	17.6486	16.8485	3.24281	1.44498	0.588633	0	0	0	0	0
BT_1045	163.64	57.058	47.5178	14.5074	6.19958	1.40039	0	0	0	0	0
BT_1046	120.951	46.1917	49.1878	40.2519	12.986	3.27424	0.418928	0.047884	0	0	0.051934
BT_1047	116.025	26.5081	146.121	119.325	36.7572	7.63963	0.213975	0	0	0	0
BT_1048	131.949	18.717	19.842	3.3878	1.11064	0.188382	0	0	0	0	0
BT_1049	86.4755	11.6514	13.7111	4.07709	0.782737	0.176837	0	0	0	0	0
BT_1050	76.6092	8.37035	8.20701	4.95412	0.75439	0	0	0	0	0	0
BT_1051	104.228	24.0861	31.4963	10.5313	1.83633	0.077092	0	0.05976	0	0	0
BT_1052	134.794	36.1469	40.1593	7.25089	4.29952	0.450256	0	0	0	0	0
BT_1053	137.873	50.4727	66.5577	19.172	8.69759	0.505719	0	0	0	0	0
BT_1054	130.918	36.4375	34.5878	7.94871	1.61806	0.433846	0.091852	0	0	0	0
BT_1055	134.463	60.9316	41.6209	15.5361	2.74584	0.955609	0	0	0	0	0
BT_1056	154.206	72.3077	58.3806	30.5481	14.731	2.44842	0.534792	0	0	0	0
BT_1057	88.1301	50.0582	35.3751	21.2228	3.89577	2.18758	0.412015	0	0	0	0
BT_1058	140.325	57.3637	48.0527	14.2635	0.827081	0.935128	0	0	0	0	0
BT_1059	180.875	83.9714	59.5649	30.7497	5.80996	0.74302	0.429626	0	0	0	0
BT_1060	124.496	86.7571	45.5129	26.759	8.05143	1.90857	0	0	0	0	0
BT_1061	103.872	44.0887	36.2936	14.1908	5.20414	1.8912	0	0	0	0	0
BT_1062	121.214	40.419	44.2416	13.8056	3.85068	0	0	0	0	0	0
BT_1063	149.537	83.6422	47.382	12.622	2.97298	1.33543	0	0.086286	0	0	0
BT_1064	93.8053	38.882	24.456	3.83501	1.83253	0.177441	0	0	0	0	0
BT_1065	148.344	37.2649	30.057	6.21249	0	0	0	0	0	0	0
BT_1066	68.8737	23.7053	14.0132	0.395285	0	0	0	0	0	0	0
BT_1067	76.7713	25.4704	22.9383	3.19596	1.6682	0.306292	0	0	0	0	0
BT_1068	173.511	67.9599	36.0544	13.2119	6.53389	2.47945	0	0	0	0	0
BT_1069	96.5342	153.521	130.416	193.451	104.817	29.6051	5.87233	0.500862	0	0	0
BT_1070	166.292	256.083	202.77	279.331	154.843	57.5698	8.24909	2.28671	0	0	0.128723
BT_1071	154.855	186.962	166.01	173.274	103.745	45.6853	10.8696	2.18204	0	0	0
BT_1072	151.921	74.5045	60.8878	45.8438	23.5085	12.2639	3.34365	0	0	0	0
BT_1073	191.6	51.4638	68.0234	21.0583	7.17169	0	0	0.351925	0	0	0
BT_1074	102.64	36.2216	40.1092	9.02228	2.00631	0.464972	0	0	0	0	0
BT_1075	128.679	47.2632	38.6998	12.581	3.42014	1.90246	0	0	0	0	0.173964
BT_1076	98.7861	35.4568	14.6914	4.13324	3.3148	1.30087	0	0.757606	0	0	0.526861
BT_1077	171.59	38.4776	27.355	6.09618	2.94742	1.68676	0.262898	0	0	0	0
BT_1078	161.311	25.7628	43.0731	5.89899	3.83838	1.6113	0	0	0	0	0
BT_1079	148.806	33.2995	31.8344	6.61059	2.76675	1.30333	0	0	0	0	0
BT_1080	89.6857	14.3803	20.6117	1.34375	0	2.07062	0	0	0	0	0
BT_1082	11.203	2.42552	4.80785	2.43847	0.226725	0	0	0	0	0	0
BT_1084	70.6761	9.52654	35.5225	43.719	16.4037	7.29312	1.87114	0	0	0	0
BT_1085	96.3521	30.5317	16.9162	1.90662	0	0	0	0	0	0	0
BT_1086	143.064	37.1442	23.5952	11.7074	1.50944	1.01529	0.15706	0.214668	0	0	0
BT_1087	143.094	36.3741	29.5897	9.88243	1.85201	1.87408	0.426905	0.096882	0	0	0
BT_1088	71.6081	24.082	17.3159	4.5737	0.722874	0.985991	0	0	0	0	0
BT_1089	109.731	27.4913	27.4052	6.53298	0	0	0	0	0	0	0
BT_1090	115.364	29.8235	31.3224	8.45303	0.424492	0.581277	0	0	0	0	0
BT_1091	95.1254	38.5256	30.9731	7.89599	1.33115	0.894482	0	0.063037	0	0	0
BT_1092	110.536	25.9121	27.0728	3.82783	0	0	0	0	0	0	0
BT_1093	252.156	70.1057	44.5811	9.48285	3.14395	1.74611	0	0	0	0	0
BT_1094	166.215	56.2891	42.3222	0	0	0	0	0	0	0	0
BT_1095	166.636	48.2693	43.4461	6.32606	0	0	0	0	0	0	0
BT_1096	251.635	71.0823	42.5122	15.4567	2.61967	0.945823	0	0	0	0	0
BT_1097	185.664	42.8907	0	21.2857	0	0	0	0	0	0	0
BT_1099	159.783	37.5485	33.2221	16.0323	7.14231	3.67263	0.534792	0	0	0	0
BT_1100	163.37	32.4068	28.0027	8.47786	5.3456	0.552006	0.585398	0.053485	0	0	0
BT_1101	141.848	45.4578	32.5181	11.5758	5.12395	1.04082	0.136034	0	0	0	0
BT_1103	194.706	68.7156	49.2563	22.3644	2.24301	1.60543	0	0	0	0	0
BT_1104	139.865	45.1751	32.311	9.90621	6.52043	0	2.29998	0	0	0	0
BT_1106	196.494	44.9021	33.868	11.7884	5.81464	0.623993	0	0	0	0	0
BT_1107	141.387	54.4976	40.5079	11.8397	7.14035	3.42011	0	0	0	0	0
BT_1108	143.43	63.3578	30.2143	10.037	6.38105	1.46612	0	0	0	0	0
BT_1109	286.108	96.411	70.4509	20.4755	12.6283	4.06504	0	0	0	0	0
BT_1110	647.298	78.6474	144.393	0	0	30.898	0	0	0	0	0
BT_1111	165.224	42.119	45.2567	26.407	0	23.2683	0	0	0	0	0
BT_1112	185.342	30.3177	34.6759	8.03912	0	0	0	0	0	0	0
BT_1113	197.548	68.2424	25.3922	9.7002	12.2879	0	0	0	0	0	0
BT_1114	133.828	77.0694	49.727	49.6556	15.6713	6.8198	0.368097	0	0	0	0
BT_1115	111.366	44.6403	22.9631	12.3455	9.4159	0.912136	0	0	0	0	0
BT_1116	99.2721	27.5427	20.6902	3.71054	1.72212	0.606039	0	0	0	0	0
BT_1117	106.108	15.2307	21.9101	2.42096	0	0	0	0	0	0	0
BT_1118	68.917	17.5229	16.9122	9.01866	3.75524	1.32646	0.205908	0	0	0	0.100524
BT_1119	125.753	46.1737	50.532	24.5531	8.52844	2.27594	0	0.151209	0.071488	0	0
BT_1120	101.084	39.3251	38.9507	0	0	0	0	0	0	0	0
BT_1121	130.187	36.0309	22.9442	6.57944	1.06074	0.119203	0.203511	0	0	0	0
BT_1122	121.965	28.0634	26.8885	4.20274	0.269026	0.182427	0	0	0	0	0
BT_1123	173.539	40.7035	46.7647	18.9951	4.78757	1.25634	0	0	0	0	0.205635
BT_1124	135.891	39.9772	32.567	9.40963	1.4593	1.2443	0	0	0	0	0
BT_1125	77.9619	15.7901	14.8788	3.81088	1.47443	0	0	0	0	0	0
BT_1126	80.0016	20.8936	17.8772	4.45121	1.75822	0.479345	0	0	0	0	0
BT_1127	83.6327	21.9851	17.1059	11.9821	2.50023	0	1.06045	0	0	0	0
BT_1128	91.6145	25.6941	5.36391	16.887	1.56762	0	0	0	0	0	0
BT_1129	133.309	30.1683	33.4201	31.6303	9.63798	0	0	0	0	0	0
BT_1130	163.464	42.1186	243.557	239.778	66.2105	28.7302	0	0	0	0	0
BT_1131	326.563	0	0	0	0	0	0	0	0	0	0
BT_1132	96.7895	28.7607	102.077	116.906	25.7109	8.28248	0	0	0	0	0.769197
BT_1133	200.099	37.6755	40.9482	8.56584	2.55492	0	0	0	0	0	0
BT_1134	226.435	39.3847	62.2102	11.7598	2.33136	0	0	0	0	0	0
BT_1135	197.614	45.8685	50.3677	13.9757	4.47373	0.520937	0	0	0	0	0
BT_1136	104.93	28.2204	0	0	0	0	0	0	0	0	0
BT_1137	25.7664	22.927	6.95806	8.34848	0	0	0	0	0	0	0
BT_1138	118.344	31.3183	19.7719	8.65586	1.47642	0.499875	0	0	0	0	0
BT_1139	202.529	48.0495	40.3079	14.3073	1.51234	0.616585	0	0	0	0	0
BT_1140	259.821	63.3735	42.6891	12.1249	0	0	2.93541	0	0	0	0
BT_1141	218.768	41.4002	44.9529	17.6582	3.66541	1.50035	0	0	0	0	0
BT_1142	161.148	22.7928	38.3052	10.5569	2.3443	1.68277	0	0	0	0	0
BT_1143	196.654	45.4981	54.9429	32.5708	93.489	0	0	0	0	0	0
BT_1144	196.479	42.9771	35.5948	6.62558	1.23968	1.13091	0	0	0	0	0
BT_1146	96.7447	127.954	61.8763	53.1981	22.2616	2.50421	0	0.389386	0	0	0
BT_1147	143.693	96.8161	70.8936	56.2084	18.9549	3.97304	1.13976	0.189506	0	0	0
BT_1148	104.338	13.2128	13.4293	3.95285	2.47375	0	0	0	0	0	0
BT_1149	65.7811	11.7545	13.8411	4.84717	1.7535	0	0	0	0	0	0
BT_1150	114.819	26.7814	36.6325	10.1089	2.1744	0	0	0	0	0	0
BT_1151	167.78	51.8294	44.3825	15.1977	5.34597	0.822569	0.28244	0	0	0	0
BT_1152	131.19	49.9462	36.61	12.1856	6.26067	2.26141	0	0.195013	0	0	0
BT_1153	157.206	44.3185	47.4729	17.0605	5.3817	1.82805	0.350387	0	0	0	0
BT_1154	144.396	32.5141	30.9654	17.1052	4.90229	2.41077	0.258236	0.116858	0	0	0.125068
BT_1155	110.506	25.541	31.4549	10.2268	2.61584	1.28756	0	0	0	0	0
BT_1156	94.2098	23.4603	19.0966	2.975	0	0.955609	0	0	0	0	0
BT_1157	74.2489	21.8786	15.5004	6.97179	0.657477	0.456793	0	0	0	0	0
BT_1158	113.152	13.2818	14.0159	4.86475	0	0	0	0	0	0	0
BT_1159	80.2652	11.3843	15.0023	4.89027	0.263562	0	0	0	0	0	0
BT_1160	96.3274	29.4959	18.8024	7.19746	1.31813	0.445556	0	0	0	0	0
BT_1161	95.8578	51.6285	87.7639	68.4982	18.867	4.53227	0.242473	0.10984	0	0	0
BT_1162	14.8676	8.29971	6.51139	1.08881	0.247636	0	0	0.13008	0	0	0
BT_1163	44.7106	22.4703	16.3433	7.81592	3.52945	0.346942	0	0	0	0	0
BT_1164	143.839	51.4638	39.3633	16.8159	5.89303	1.69702	0.137316	0.062644	0	0	0
BT_1165	60.2678	15.6615	13.119	8.76889	3.24046	0.87608	0	0	0	0	0
BT_1166	10.2349	0.551126	0.552376	1.11155	0	0	0	0	0	0	0
BT_1167	69.8551	13.3363	15.8913	2.91106	0.777527	0	0	0	0	0	0
BT_1168	91.1733	18.2667	18.2898	11.1308	1.48136	0	0	0	0	0	0
BT_1169	99.7749	30.7172	23.9346	10.0121	0.776974	0	0	0	0	0	0
BT_1170	141.449	53.9794	16.7803	24.958	0	0	0	0	0	0	0
BT_1171	125.248	33.1506	32.5152	6.95673	2.96272	1.07534	2.06238	0	0	0	0
BT_1172	86.543	30.5176	22.4376	13.1621	3.0872	1.03936	0.354227	0	0	0	0
BT_1173	116.973	47.7414	34.9197	19.3371	7.67201	1.58968	0	0	0	0	0
BT_1174	121.564	34.5037	46.7406	16.0005	5.92544	3.22601	0	0	0	0	0
BT_1175	101.434	23.1351	18.2117	3.97195	0.841987	0	0	0	0	0	0
BT_1176	119.704	25.6651	20.9117	2.17438	1.22025	0.278185	0	0	0	0	0
BT_1177	178.042	45.7281	28.7723	3.55635	2.16054	0.530375	0	0	0	0	0
BT_1178	242.375	62.6635	35.3082	6.88677	1.93671	0.563105	0	0	0	0	0
BT_1179	194.475	60.9254	23.5766	7.81511	2.24145	1.01987	0	0	0	0	0
BT_1180	199.854	56.5183	46.7113	8.40547	2.69026	0.547281	0	0	0	0	0
BT_1181	126.252	42.5792	48.1576	9.23566	2.89259	0.565456	0	0.219477	0	0	0
BT_1182	111.137	73.8216	71.8985	32.9931	13.8278	2.33308	0	0.100512	0	0	0
BT_1183	117.566	44.2448	57.3388	29.4428	8.78093	1.84784	0.071025	0.032547	0	0	0
BT_1184	136.285	33.3062	72.9554	10.76	2.5443	0.191862	0	0	0	0.272402	0
BT_1185	201.548	44.1679	47.0552	25.1328	6.10125	2.72607	0.088773	0	0	0	0
BT_1186	149.356	77.8505	48.7615	40.8809	14.4923	5.94912	1.3403	0.261099	0	0	0
BT_1187	163.128	110.171	60.8536	58.1318	18.9433	8.48454	2.20103	0.471517	0	0	0
BT_1188	187.844	66.3703	26.736	12.6521	0	0	0	0	0	0	0
BT_1189	140.278	40.2984	19.2939	5.391	0	0	0	0	0	0	0
BT_1190	138.513	26.7939	23.3009	7.14498	1.49492	0	0	0.157589	0	0	0
BT_1191	129.838	29.6198	18.7836	7.24855	2.89406	1.98866	0	0.257381	0	0	0
BT_1192	79.1872	24.685	18.7149	11.5776	4.43814	1.85642	0.244508	0	0	0	0
BT_1193	72.4214	27.7382	15.5019	12.285	4.58756	1.03372	0	0.11453	0	0	0
BT_1194	109.8	37.7535	29.1965	16.5291	8.62992	1.24624	0	0.241908	0	0	0
BT_1196	142.308	40.8044	32.2368	13.0656	5.80336	0.528136	0	0	0	0	0
BT_1197	122.453	27.5105	25.5435	9.20148	2.1501	0	1.4231	0	0	0	0
BT_1198	153.391	51.7036	38.5395	8.56584	0.85164	0	0	0	0	0	0
BT_1199	165.374	45.3989	104.141	58.1962	14.5069	4.70658	0.407584	0.182622	0	0	0
BT_1200	136.783	55.1807	65.675	44.7287	19.0656	8.82985	1.49607	0.625405	0	0	0.609932
BT_1201	136.264	69.4644	31.5597	18.6807	5.44368	0	0	0	0	0	0
BT_1202	87.0297	44.2074	29.7885	7.55131	3.68264	0.883523	0	0	0	0	0
BT_1203	136.264	55.2485	49.5244	22.2857	2.72184	1.42035	0	0	0	0	0
BT_1204	140.637	55.1702	36.945	21.6795	7.95537	2.80666	0.464584	0.106123	0	0	0
BT_1205	126.718	46.806	28.3268	27.3101	6.4207	1.7704	0.276192	0	0	0	0.1334
BT_1206	303.509	67.3172	37.5712	44.7299	10.9396	0	0	0	0	0	0
BT_1207	193.425	54.2165	42.2753	42.4214	3.83345	1.1874	0.411422	0	0	0	0
BT_1208	142.248	22.8017	28.7124	10.6907	0	0	0	0	0	0	0
BT_1209	121.965	24.0841	32.0351	12.9165	1.90957	0.185027	0	0	0	0	0
BT_1210	103.627	25.8703	30.7211	12.0071	4.20955	0.370361	0	0	0	0	0
BT_1211	235.471	70.3614	112.859	24.8076	0	0	0	0	0	0	0
BT_1212	111.84	35.5875	46.7098	41.8654	15.2165	4.85526	0.733525	0	0	0	0
BT_1213	113.52	56.8951	58.0599	74.6439	24.0207	8.55275	1.72815	0	0	0	0
BT_1214	96.0138	35.7264	20.5978	18.0601	6.12987	3.5164	0.617995	0	0	0	0
BT_1215	134.313	32.1787	23.7368	10.1372	3.00025	0.338683	0	0	0	0	0
BT_1216	190.885	47.1485	37.8233	10.7089	1.78023	0.604622	0	0	0	0	0.166093
BT_1217	126.62	57.3713	23.5912	8.21701	1.13316	0.391388	0	0	0	0	0
BT_1218	141.121	51.9589	33.3531	3.2868	3.96605	0.391388	0	0	0	0	0
BT_1219	134.069	48.5819	36.0098	7.19041	6.32957	1.19836	0	0	0	0	0
BT_1220	81.7109	38.4301	19.1148	7.55722	3.47533	0.400442	0.708134	0	0	0	0
BT_1221	60.975	24.4459	20.5018	6.2344	1.73704	0.521063	0.2227	0	0	0	0
BT_1222	52.5893	10.4275	13.3791	7.01659	1.37489	0.928156	0	0	0	0	0
BT_1223	137.592	51.465	40.5261	40.0287	17.4542	4.48196	0.308351	0.139071	0	0	0
BT_1224	177.834	67.9589	53.3688	35.5896	10.7222	4.65349	0	0	0	0	0
BT_1225	132.584	55.9832	44.474	22.6611	7.14815	1.82093	0	0	0	0	0
BT_1226	140.051	38.9382	27.8429	9.6712	3.06397	0.917816	0	0.177914	0	0	0
BT_1227	139.752	151.924	112.046	69.8234	23.839	4.77666	0.632321	0.285038	0	0	0
BT_1228	108.248	109.374	98.5734	53.3036	12.0331	4.04679	0.625988	0.071302	0	0	0
BT_1229	82.0023	26.2311	26.0505	18.8029	5.41156	0.797802	0	0	0	0	0
BT_1230	136.369	56.2553	55.5675	50.2556	10.901	3.11471	0	0	0	0	0
BT_1231	55.4019	19.959	47.3989	0	0	0	0	0	0	0	0
BT_1232	424.466	229.477	0	72.6235	0	0	0	0	0	0	0
BT_1233	125.917	46.4033	37.4996	4.54105	2.60539	0	0	0	0	0	0
BT_1234	114.739	44.753	31.1215	4.88688	1.56623	0	0	0	0	0	0
BT_1235	110.616	42.4171	26.9374	4.6092	1.89516	0.25878	0	0	0	0	0
BT_1236	132.181	633.566	586.233	931.83	426.188	126.412	23.3943	3.93726	0	0	0.090229
BT_1237	168.799	408.926	319.69	451.837	199.209	61.5534	9.30353	1.4123	0	0	0
BT_1238	154.376	59.5794	38.1161	17.9016	5.07191	1.16394	0.847879	0	0	0	0
BT_1239	199.005	69.7763	48.5656	17.1265	3.06206	2.35246	0.454188	0	0	0	0
BT_1240	126.468	62.0924	39.6612	13.1313	2.14224	0.207998	0	0.161382	0	0	0
BT_1241	60.5602	36.3041	26.2492	3.94874	0	0	0	0	0	0	0
BT_1242	132.524	32.9759	31.6044	13.2985	1.75199	1.06307	0	0	0	0	0
BT_1243	51.7849	14.9386	13.4676	6.07416	0.791073	0	0	0	0	0	0
BT_1244	50.2389	13.7942	14.3308	5.29837	0.516631	0.525147	0	0	0	0	0
BT_1245	174.741	76.2213	130.647	146.777	54.878	23.05	0	3.80941	0	1.57216	1.78031
BT_1246	93.5537	31.9328	31.0049	14.3081	6.51688	1.63969	0	0	0	1.70764	0.328197
BT_1247	157.228	48.811	32.6773	19.201	3.74915	0.408041	0.115379	0	0	0	0
BT_1248	126.245	41.6638	39.3723	12.842	3.56822	1.08277	0	0	0	0	0
BT_1249	146.762	45.6943	44.4282	13.6524	4.091	1.28398	0	0	0	0	0
BT_1250	129.804	51.7793	43.9731	14.4782	2.48673	1.37602	0	0	0	0	0
BT_1251	163.928	73.7432	52.8372	20.1745	8.88816	2.15067	0	0	0	0	0
BT_1252	139.914	69.5159	48.4895	20.2243	5.2832	0.62052	0	0	0	0	0
BT_1253	79.0193	26.6941	33.1144	10.2722	5.96025	0	0	0	0	0	0
BT_1254	126.259	34.0085	20.9356	2.77748	1.31073	0.73837	0	0	0	0	0.122631
BT_1255	125.481	30.3285	17.7837	6.01462	0.783117	1.09688	0	0	0	0	0
BT_1256	342.469	71.9841	47.4755	19.2955	7.60205	0	0	0	0	0	0
BT_1257	228.287	50.4112	30.2784	9.12729	9.01805	0.929543	0	0	0	0	0
BT_1258	124.327	43.9753	14.2254	4.86971	1.48136	0	0	0	0	0	0
BT_1259	170.979	54.3276	27.8793	14.7496	4.37383	1.1455	0.396489	0	0	0	0
BT_1260	200.142	43.4032	30.7503	17.6009	2.60789	0.90562	0.806117	0	0	0	0
BT_1261	166.663	66.587	35.2377	10.7238	3.15592	1.00192	0.213975	0	0	0	0
BT_1262	140.441	44.0338	32.7445	9.98111	6.33399	0	0	0	0	0	0
BT_1263	157.974	50.2723	41.5014	10.1626	2.90435	0	0	0	0	0	0
BT_1264	159.217	47.4717	41.2598	23.4489	6.34828	1.49228	0.093624	0.085675	0	0	0
BT_1265	139.023	86.6365	65.9383	67.8795	17.2598	1.86936	1.63438	0	0	0	0
BT_1266	109.157	44.5575	39.357	20.1372	6.07294	1.65076	0	0	0	0	0
BT_1267	79.2003	22.8646	14.4237	7.06457	0.688189	0.775873	0	0	0	0	0
BT_1268	87.427	44.3427	27.8933	10.5281	5.10342	1.48277	0	0.088404	0	0	0
BT_1269	128.86	45.4502	25.5997	9.15161	4.76543	1.01163	0	0	0	0	0
BT_1270	238.158	54.5876	50.6302	12.5961	2.30074	0.311279	0	0	0	0	0
BT_1272	277.92	55.2693	39.274	18.2921	2.63467	0.448313	0	0	0	0	0
BT_1274	105.079	34.3482	19.4163	8.62758	5.30461	1.38254	0	0	0	0	0
BT_1275	147.492	35.5804	44.8367	32.8579	16.331	6.48005	0.707781	0	0	0	0.229304
BT_1276	144.694	34.995	38.9794	12.6713	6.34193	0	0	0	0	0	0
BT_1277	231.292	58.9843	67.4757	32.2544	10.6561	1.99345	0.788693	0.356791	0	0	0
BT_1278	195.33	46.3439	40.4079	16.4323	14.0885	1.86156	0	0	0	0	0
BT_1279	174.521	67.096	48.4995	23.3995	11.0077	1.13548	0.392923	0.528671	0	0	0
BT_1280	168.731	52.4355	48.9025	18.8372	7.66805	1.54161	0.174011	0	0	0	0
BT_1281	156.048	40.4461	50.6215	20.7918	4.28186	1.08277	0.205424	0	0	0	0
BT_1282	165.638	30.4504	30.6838	15.0133	6.03002	2.28094	0	0	0	0	0
BT_1283	117.727	27.6243	35.1109	11.4611	5.40988	1.67686	0	0	0	0	0
BT_1284	179.33	38.1768	25.8073	5.71578	2.63671	0.381235	0	0	0	0	0
BT_1285	208.523	79.2741	56.652	49.1006	26.1475	6.03043	0	0.195013	0	0	0
BT_1286	97.7624	32.7155	23.1457	20.2275	9.57959	2.78214	1.13885	0.172573	0	0	0
BT_1287	49.2297	9.76875	5.20925	0.63908	0.663076	0.460846	0	0	0	0	0
BT_1288	92.4798	19.4502	17.1954	5.90836	0.878752	0.742593	0	0	0	0	0
BT_1289	72.7723	16.4608	16.4964	4.6549	1.82748	0.626882	0	0	0	0	0
BT_1290	33.328	5.03015	6.53024	0.231007	0	0	0	0	0	0	0
BT_1291	16.7893	1.64566	4.02138	0	0.21134	0	0	0	0	0	0
BT_1292	59.7285	15.4347	5.22696	2.37936	0.286866	0	0	0.151081	0	0	0
BT_1293	104.092	38.2443	29.4391	11.5761	2.66576	0.756997	0.116767	0	0.075613	0	0
BT_1294	87.6733	20.1312	18.5633	12.3123	5.26532	1.25922	0.195323	0.088761	0	0	0
BT_1295	134.987	37.9444	33.0816	23.8773	9.32448	2.88784	0	0.75187	0	0	0
BT_1296	137.035	25.8684	33.6186	11.3328	3.98179	0.618665	0	0	0	0	0
BT_1297	95.8174	24.2519	16.1389	8.79447	2.92644	1.02138	0	0	0	0	0
BT_1298	99.6736	40.4438	21.8612	17.1424	4.27046	1.06397	0.521092	0	0	0	0
BT_1299	158.154	51.3724	30.6468	13.3802	4.44546	0.748525	0.364571	0	0	0	0
BT_1300	197.551	44.4655	38.5884	12.2387	6.71861	0.862266	0	0	0	0	0
BT_1301	111.051	21.0457	24.5353	5.16161	2.30303	0.537099	0	0	0	0	0
BT_1302	110.311	31.916	26.9597	4.78516	2.90888	0	0	0	0	0	0
BT_1303	127.675	28.1514	18.3709	7.49319	3.17944	0.311561	0	0.241908	0	0	0
BT_1304	109.889	74.6551	58.7302	25.3086	5.03991	0	0	0	0	0	0
BT_1305	116.07	63.6561	59.6484	34.92	7.50267	2.72239	0	0	0	0	0
BT_1306	132.635	89.2029	79.6791	39.1554	13.2938	1.70565	1.48615	0	0	0	0
BT_1307	0	0	0	82.6066	0	0	0	0	0	0	0
BT_1308	165.389	26.8236	38.093	16.6142	4.85963	0.51989	0	0.134425	0	0	0
BT_1309	159.481	25.6989	40.3731	10.0407	1.97219	0	0	0	0	0	0
BT_1310	174.784	29.43	35.2033	10.6514	3.15422	0.875102	0	0.340029	0	0	0
BT_1311	93.5264	17.4366	12.0758	1.58137	0.406752	0.55637	0	0	0	0	0
BT_1312	101.302	40.2736	18.6351	14.4617	2.80469	0.883067	0	0.097824	0	0	0
BT_1313	158.512	45.8407	22.6477	17.923	4.58929	1.28149	0	0	0	0	0
BT_1314	212.678	74.0314	41.7096	20.4745	5.67062	0.454194	0.392923	0	0	0	0
BT_1315	223.976	85.0895	67.7782	22.7672	8.13839	2.75203	0.262109	0	0	0	0
BT_1316	133.719	152.214	113.676	74.0076	29.8658	3.29972	0	0	0	0	0
BT_1317	241.345	322.346	228.529	135.623	52.437	9.28375	0.925658	1.20308	0	0	0
BT_1318	276.547	278.058	211.059	150.68	52.7993	9.59731	2.70187	0.865949	0	0	0
BT_1319	312.165	332.789	209.697	140.695	43.1837	8.07106	0.713919	0	0	0	0
BT_1320	112.443	27.6476	10.3885	1.11959	0	0.400442	0	0	0	0	0
BT_1321	90.1931	24.6617	17.8224	2.39669	0	0	0	0	0	0	0
BT_1322	86.445	35.9144	16.6573	10.0207	0.792796	0.270929	0	0.630902	0	0	0
BT_1323	156.625	61.5459	39.5282	19.8017	3.8492	0.695507	0.298861	0.134876	0.188092	0	0.143855
BT_1324	111.739	33.2855	27.2638	10.7718	3.99465	0.60852	0	0	0	0	0
BT_1325	163.631	42.0418	40.5777	15.1988	2.25026	0.541348	0	0	0	0	0
BT_1326	109.376	28.6734	25.4251	11.2271	2.23379	0.822872	0.23466	0	0	0	0
BT_1327	200.642	31.8272	37.4119	13.4207	1.32615	0	0	0	0	0	0
BT_1328	155.657	49.1253	43.5768	17.8453	2.73304	0.533509	0	0	0	0	0
BT_1329	121.115	54.5207	36.8127	11.2463	2.1501	3.83587	0	0	0	0	0
BT_1330	149.114	63.0682	39.929	15.7406	5.05456	1.77665	0	0	0	0	0
BT_1331	111.245	43.5632	38.5811	8.58308	3.62555	0	0	0	0	0	0
BT_1332	103.63	29.2558	25.4335	4.64795	0	0.832996	0	0	0	0	0
BT_1333	113.145	37.7365	25.1892	6.06374	2.69159	0	0	0	0	0	0
BT_1334	155.907	49.735	42.9005	12.7469	5.84379	1.21597	0.260546	0.23577	0	0	0
BT_1335	167.721	51.9463	48.1936	22.2032	7.26728	1.85631	0	0.102823	0	0	0
BT_1336	171.21	31.5311	21.8571	12.3439	2.45438	1.82849	0	0	0	0	0
BT_1337	131.844	35.6667	21.5963	14.7449	3.74151	1.79682	0	0	0	0	0
BT_1338	123.193	45.1765	18.2247	10.2245	0.890605	0.628023	0	0	0	0	0
BT_1339	55.019	12.7006	7.26505	2.22317	1.13907	0.57987	0	0	0	0	0
BT_1340	1.10907	0.426737	0.962251	0.430873	0.44385	0	0	0	0	0	0
BT_1341	36.9781	12.2732	10.3085	8.89288	1.13693	0.153796	0.263691	0	0	0	0
BT_1342	92.8673	30.7922	21.7229	18.9544	9.34021	0.818873	1.7661	0.158834	0	0	0
BT_1343	82.2482	28.6767	20.2522	16.9146	3.28882	1.62494	0	0	0	0	0
BT_1344	144.038	54.1726	47.4976	20.7786	4.2872	0.776048	0	0	0	0	0
BT_1345	105.041	51.9363	36.2518	26.7504	6.15438	1.57624	0	0	0	0	0
BT_1346	73.678	21.8679	28.0508	12.013	3.79163	0.644647	0	0	0	0	0
BT_1347	76.8993	13.5877	29.3083	23.6447	5.72443	1.39841	0	0	0	0	0
BT_1348	49.0364	5.77806	6.16474	0.563947	0	0	0	0	0	0	0
BT_1349	41.5928	1.99475	5.99104	0	1.45444	0	0	0	0	0	0
BT_1350	9.1476	1.66862	1.25447	0	0	0.389479	0	0	0	0	0
BT_1351	43.1134	5.29036	7.26093	0.464814	0	0.329342	0	0.255745	0	0	0
BT_1352	60.5271	6.80211	9.64906	3.87374	0.528914	0.358557	0	0	0	0	0
BT_1353	45.0959	10.3859	12.6736	3.94105	0.932766	0	0	0	0	0	0
BT_1354	87.5469	13.9656	16.0922	4.46367	0	0.376628	0	0	0	0	0
BT_1355	118.628	33.1971	22.5621	12.0261	6.84388	1.29982	0	0	0	0	0
BT_1356	157.831	45.4232	27.3098	12.4355	6.16694	1.88259	0	0	0	0	0
BT_1357	148.386	39.9818	39.0607	2.3596	7.76531	1.93476	0	0	0	0	0
BT_1358	160.724	45.0111	51.4446	10.1726	2.44783	0.572629	0	0	0	0	0
BT_1359	140.879	79.8415	87.8509	73.1577	31.4133	12.3	2.64582	0.859179	0	0	0
BT_1360	105.583	44.0463	50.7589	32.4092	19.4113	4.57132	0	0.546206	0	0	0
BT_1361	98.1912	24.1689	15.5062	6.29525	1.18378	0.113972	0	0	0	0	0
BT_1362	84.0182	11.5117	16.007	9.58754	2.03946	0.690881	0.29683	0	0	0	0
BT_1363	63.464	13.5541	16.0538	18.0339	5.97546	2.63047	0.509832	0	0	0	0
BT_1364	80.1494	24.1882	10.1592	4.75973	2.78653	0.189068	0	0	0	0	0
BT_1365	107.006	26.0947	18.4945	3.36651	0	5.48548	0	0	0	0	0
BT_1366	97.445	34.9199	23.0742	5.40282	2.89437	1.22004	0	0	0	0	0
BT_1367	127.568	35.5697	32.0803	9.82642	1.97839	1.70063	0	0	0	0	0
BT_1369	73.1956	32.4011	27.0608	7.87144	4.56975	0.284275	0	0	0	0	0
BT_1370	110	51.0174	40.7565	23.9257	4.87893	1.1874	0	0.184295	0	0	0
BT_1371	151.38	43.0283	40.674	16.5804	7.51609	1.75641	0	0	0	0	0
BT_1372	137.273	21.285	31.9626	12.3858	2.49434	0	0	0	0	0	0
BT_1373	113.5	8.37754	11.7421	4.00544	1.20852	0	0	0	0	0	0
BT_1374	112.775	12.3162	29.8256	4.9568	3.74051	0.724618	0	0	0	0	0
BT_1375	108.877	21.987	15.3741	2.32093	0.678199	0.305781	0	0	0	0	0
BT_1376	99.604	17.3025	10.3264	1.2868	0.531754	0.366529	0	0	0	0	0
BT_1377	119.139	22.1197	4.60237	3.10898	0	1.00169	0	0	0	0	0
BT_1378	68.6977	10.0215	6.0973	1.20588	0.49776	0.342368	0	0	0	0	0
BT_1379	149.786	15.7303	27.9073	6.78236	4.31294	1.11533	0	0.288783	0	0	0
BT_1381	138.172	62.5492	53.5629	17.3765	11.9203	2.53077	0.979657	0.873146	0	0	0
BT_1382	112.815	69.3745	35.6479	12.416	3.8009	0.531601	0.956039	0	0	0	0
BT_1383	156.206	52.089	33.1649	11.1333	2.54695	1.16255	0	0	0	0	0
BT_1384	170.179	47.0566	24.8313	14.5303	1.73219	0	0	0	0	0	0
BT_1385	242.006	60.4476	63.727	13.6136	3.9439	2.96475	0.468807	0	0	0	0
BT_1386	211.426	63.1635	45.8759	21.301	8.01544	1.25605	1.14372	0	0	0	0
BT_1387	140.112	36.4683	22.6648	11.4416	3.68274	0.5857	0	0	0	0	0
BT_1388	90.0557	35.6789	19.3409	12.3909	0	0	0	0	0	0	0
BT_1389	222.096	59.1016	36.9492	13.319	4.21213	2.96109	0	0	0	0.807509	0
BT_1390	120.908	41.0045	22.9733	5.0268	3.99621	0	0	0	0	0	0
BT_1391	132.817	52.5153	21.4618	7.9952	2.22128	0.376765	0	0	0	0	0
BT_1392	128.394	39.0544	30.7847	9.43223	8.94474	0	0	0	0	0	0
BT_1393	73.0976	11.7214	13.7291	4.21976	0.508201	0.860739	0	0	0	0	0
BT_1394	71.9429	6.47642	5.63873	6.67316	0	0	0	0	0	0	0
BT_1395	64.6019	14.4866	8.7575	5.41404	1.85075	0.419354	0	0.162687	0	0	0
BT_1396	109.612	29.4645	17.1821	10.6224	3.70025	0.757468	0	0	0	0	0
BT_1397	118.559	31.0534	24.8829	2.40755	1.76619	0.481568	0	0	0	0	0
BT_1398	145.351	50.993	45.9661	9.55478	3.75339	0.363577	0	0	0	0	0
BT_1399	120.347	40.1536	45.4203	13.766	3.2371	0.276703	0	0	0	0	0
BT_1400	139.51	60.6846	60.2198	23.5291	7.52221	1.70495	0	0	0	0	0
BT_1401	180.36	72.673	76.2523	36.6126	7.87712	2.75436	0.887477	0	0	0	0
BT_1402	145.358	48.5128	65.5415	25.6559	7.99023	1.18308	0	0	0	0	0
BT_1403	183.586	72.5258	48.4755	32.0503	10.7961	1.60398	0.364571	0.082908	0.116825	0.153161	0
BT_1404	132.857	90.0258	36.7082	31.2051	6.95805	1.58425	0	0	0	0	0
BT_1405	186.544	91.03	39.5234	32.1985	10.3068	0.83973	0	0	0	0	0
BT_1406	92.4523	50.2806	15.8033	14.6709	5.54052	0.482241	0	0	0	0	0
BT_1407	106.788	21.8027	21.366	5.10398	0.949245	0.397162	0.134299	0.030779	0	0	0
BT_1408	166.248	50.918	39.0895	16.2524	6.87876	1.08774	0.350817	0.200724	0	0	0.043606
BT_1409	236.898	69.74	56.3964	7.98931	4.74271	1.49316	0	0	0	0	0
BT_1410	175.566	59.811	45.4298	13.5594	6.98219	4.18607	0	0	0	0	0
BT_1411	230.699	50.7501	40.6632	16.3706	6.30636	5.08568	1.15889	0	0	0	0
BT_1412	143.635	39.354	35.0829	20.7132	1.8445	3.25832	0	0	0	0	0
BT_1413	172.099	33.4536	32.8276	19.5928	7.52989	4.40486	0	0	0	0	0
BT_1414	83.8369	21.2276	19.8008	5.13622	1.40115	0.158007	0	0	0	0	0
BT_1415	83.1633	28.6407	25.3649	27.1347	9.70822	3.48997	0	0	0	0	0
BT_1416	122.191	268.118	188.372	332.289	157.731	46.655	4.86437	1.29244	0	0	0
BT_1418	82.1539	19.5862	31.0362	5.42598	2.25849	0.526215	0	0	0	0	0
BT_1419	48.851	6.24687	19.5461	6.38982	1.12151	0	0	0	0	0	0
BT_1420	103.725	25.9526	16.3473	1.65416	0.749375	0.335781	0	0	0	0	0
BT_1421	119.331	48.5443	35.3276	6.09863	0	0	0	0	0	0	0
BT_1422	126.561	45.3066	45.068	4.40395	0	4.9589	0	0	0	0	0
BT_1423	165.677	46.5021	37.9041	8.16045	2.21824	0	0	0	0	0	0
BT_1424	124.907	49.1517	30.1476	4.07195	1.41022	0	0	0	0	0	0
BT_1425	135.462	35.1805	28.8789	8.49091	5.0992	1.17417	0	0	0	0	0
BT_1426	176.89	46.9995	39.6725	20.0834	11.4747	2.70861	1.24119	0	0	0	0
BT_1427	167.494	45.7172	44.9019	20.0968	17.732	2.60119	0.503952	0.224372	0	0	0
BT_1428	75.391	32.911	35.1958	10.6567	0	0	15.8176	0	0	0	0
BT_1429	105.582	28.7941	33.7966	9.88014	1.76867	0	0	0	0	0	0
BT_1430	158.459	45.369	46.9486	12.9956	6.14385	3.60883	0.525151	0.233486	0	0	0
BT_1431	115.273	33.3556	36.6192	8.71399	3.64582	1.28718	0	0	0	0	0
BT_1432	156.61	39.2726	52.8769	12.396	2.90903	1.43423	0.308351	0.139071	0	0	0
BT_1433	146.675	45.2341	45.5465	24.1289	9.32084	1.5213	0	0	0	0	0
BT_1434	133.529	43.7357	45.2952	30.8027	11.6909	3.00835	0	0	0	0	0
BT_1435	43.4859	27.4666	19.0781	20.4962	13.7361	5.46815	0	0	0	0	0
BT_1436	95.7713	91.7062	44.4153	39.2696	0	12.974	0	0	0	0	0
BT_1437	102.055	64.4506	94.8992	132.273	64.5123	20.0117	4.82977	1.74106	0	0	0
BT_1438	156.151	86.5693	197.688	343.946	186.908	63.8238	14.7872	5.18737	0	0.198928	0.115858
BT_1439	187.541	57.4949	48.3837	15.2065	5.86281	2.24264	0.451148	0	0	0	0
BT_1440	149.453	51.9536	45.3094	16.7944	3.94484	2.42412	0.279971	0.042701	0	0	0
BT_1441	122.144	30.2908	27.6159	10.2082	3.6751	0.383724	0	0	0	0	0
BT_1442	215.36	51.2891	42.8096	12.4429	2.9634	0.737007	0	0.05713	0	0	0
BT_1443	228.284	59.3899	38.6644	6.30411	0.807077	0	0	0.141517	0	0	0
BT_1444	167.527	36.3525	30.8995	8.15214	1.87732	0.433896	0	0	0	0	0
BT_1445	182.931	39.309	32.0775	9.98392	6.08207	0.642389	0	0	0	0	0
BT_1447	125.993	36.4706	26.5542	9.13145	2.59384	0.605943	0	0.117427	0	0	0
BT_1448	144.689	39.8738	15.8349	3.27299	1.96061	0	0	0	0	0	0
BT_1449	91.4771	23.5923	5.86651	3.63915	0.95321	0.514609	0	0	0	0	0
BT_1450	58.0708	11.8518	13.0611	3.27166	1.67078	0.375719	0	0	0	0	0
BT_1451	51.2417	9.15812	4.95391	1.1168	0	0	0	0	0	0	0
BT_1452	68.5429	11.5866	18.4488	2.83718	0.199943	0	0	0	0	0	0
BT_1453	145.738	38.1735	25.9524	13.8516	7.12352	2.5988	0	0.100763	0	0	0
BT_1455	139.507	59.3369	39.5376	17.6845	7.14676	1.84627	0	0.110141	0	0	0
BT_1456	96.1687	52.9247	31.9626	13.5654	11.2245	2.69523	0	0	0	0	0
BT_1457	182.12	45.954	33.5931	8.88828	4.7213	0.361428	0	0	0	0	0
BT_1458	155.086	47.075	30.9283	10.2822	2.84768	0.19329	0	0	0	0	0
BT_1459	178.129	50.2611	42.7971	12.9469	2.01869	1.3746	0	0	0	0	0
BT_1460	149.122	37.928	28.7179	10.3075	2.2386	0.787248	0	0	0	0	0
BT_1461	59.1978	24.0691	13.5204	4.40395	3.26695	0	0	0	0	0	0
BT_1462	114.549	39.8727	20.6117	7.3906	1.42838	1.03531	0	0	0	0	0
BT_1463	126.537	49.9785	29.2018	6.45768	0	0	0	0	0	0	0
BT_1464	158.367	47.2666	41.0879	15.3299	4.06505	0	0	0	0	0	0
BT_1465	151.116	41.8806	31.0912	9.50746	1.53226	0.587937	0.249538	0	0	0	0.061678
BT_1466	75.2439	25.962	15.609	1.31323	1.08575	0	0	0	0	0	0
BT_1467	109.726	47.343	33.3757	12.7043	3.64498	0.987082	0.28244	0	0	0	0
BT_1468	99.8618	69.7323	42.1568	30.9431	13.6934	2.81456	0.284278	0	0	0	0
BT_1469	123.789	45.2355	21.9327	17.21	6.08262	1.76207	0.251546	0	0	0	0
BT_1470	191.196	56.3782	27.4327	12.9018	4.60261	2.62391	0.28153	0	0	0	0.135869
BT_1471	178.17	72.791	25.9815	13.0911	6.00341	0.644647	0	0	0	0	0
BT_1472	249.366	94.2722	38.2751	23.5505	10.806	2.3226	0.307267	0	0	0	0
BT_1473	163.704	74.596	37.0185	18.1849	12.4083	1.99562	0	0	0	0	0
BT_1474	170.484	107.954	61.7472	41.6437	21.7702	5.21106	0.457047	0.103618	0	0	0
BT_1475	197.993	101.596	75.8929	53.6638	19.5713	5.27187	1.25106	0	0	0	0
BT_1476	150.833	49.4249	37.7196	14.9903	1.27885	1.21308	0	0	0	0	0
BT_1477	146.506	35.502	29.8375	14.0658	3.44499	0.499875	0.286139	0	0	0	0
BT_1478	155.575	31.5301	30.0807	9.17904	2.51948	0.574844	0	0	0	0	0
BT_1479	91.1788	13.6975	13.1187	1.95376	0.442886	0.298088	0	0	0	0.142431	0
BT_1480	153.13	31.5025	37.9501	9.36901	2.69381	0.307867	0	0	0	0	0
BT_1481	145.711	36.498	34.5824	16.0945	3.86192	0.697843	0.299886	0.405988	0	0	0.144327
BT_1482	190.9	47.5538	35.3209	22.3918	4.63378	2.00221	0	0	0	0	0
BT_1483	181.424	48.5722	32.1086	17.2237	5.62386	2.31439	0.358587	0	0	0	0
BT_1484	129.282	35.9673	56.4866	15.7498	5.9975	2.20643	0.209362	0	0	0	0
BT_1485	197.869	98.4972	80.1803	17.3357	7.19534	0.490667	0	0	0	0	0
BT_1486	148.403	91.4626	38.0797	5.03119	2.3276	1.44015	0.223841	0	0	0	0
BT_1487	153.236	56.2633	28.0407	4.30906	2.42341	0.893667	0	0	0	0	0
BT_1488	109.047	44.7009	32.8104	12.5001	2.18193	0.897015	0	0	0	0	0
BT_1489	142.338	49.122	33.9616	15.7574	6.50602	2.41069	0	0	0	0.128119	0
BT_1490	195.874	25.7681	31.3046	8.39574	4.65734	1.38204	0.313556	0	0	0	0
BT_1491	168.699	23.8346	32.3495	9.58679	2.89406	0.331443	0	0	0	0	0
BT_1493	154.744	31.4346	60.6055	14.1979	5.4566	0	0	0	0	0	0
BT_1494	209.821	57.8578	81.6538	0	0	0	0	0	0	0	0
BT_1495	196.198	51.6219	40.6076	13.0158	2.19483	1.02138	0	0	0	0	0
BT_1496	150.336	32.0819	35.6824	9.14489	4.83948	1.64423	0.709306	0	0	0	0
BT_1497	9.47929	0	1.63001	0	0	0	0	0	0	0	0
BT_1498	79.3964	24.5805	33.2845	6.80163	1.18682	0.604622	0	0	0	0	0
BT_1499	91.5463	13.1644	35.1958	7.10447	0	0	0	0	0	0	0
BT_1500	107.201	27.0458	40.8052	11.1858	3.98902	1.46749	0.417722	0.094827	0	0	0
BT_1501	103.016	20.6655	31.7067	5.9435	2.61065	1.77259	0.339497	0	0	0	0
BT_1502	106.772	22.1984	23.6069	7.41869	1.64804	0.491303	0.104108	0	0	0	0
BT_1503	149.192	40.5691	53.9587	15.7169	7.09528	2.19421	0.758561	0.510776	0	0	0
BT_1504	130.466	32.2256	59.1314	0	21.4664	0	0	0	0	0	0
BT_1505	53.1566	12.84	15.6995	1.9885	0	0.197705	0	0	0	0	0
BT_1506	10.62	0.527741	0.792595	0.539982	0	0	0	0	0	0	0
BT_1507	105.654	32.5459	53.4875	37.7557	14.0108	4.72301	0.643644	0.29453	0	0	0
BT_1508	286.129	68.0521	31.4682	14.0782	0	0	0	0	0	0	0
BT_1509	152.856	58.3933	39.7337	23.9454	9.25062	3.02987	0	0.391925	0	0	0
BT_1510	132.682	311.764	159.85	109.123	44.9322	6.37884	1.17769	0	0	0	0
BT_1511	60.7132	226.91	124.047	106.731	33.5235	6.67117	0.676367	0	0	0	0
BT_1512	149.908	39.2319	34.0508	8.74468	3.01246	0.469295	0	0	0	0	0
BT_1513	198.412	58.929	72.7557	34.7478	11.1007	5.55477	0.438244	0	0	0	0
BT_1514	104.255	46.664	35.6174	34.4934	17.0988	13.4717	0	0	0	0	0
BT_1515	148.103	46.0076	84.2952	74.4528	23.8707	5.06931	0	0	0	0	0
BT_1516	91.5816	26.4727	47.8948	35.3367	11.2622	1.29232	0.491768	0.22272	0	0	0
BT_1517	63.7281	23.2759	7.39657	3.19508	0.956229	0	0	0	0	0	0
BT_1518	151.482	45.4157	10.888	11.3749	5.22975	0	0	0	0	0	0
BT_1519	73.2395	24.6019	7.98805	1.36719	0	0	0	0	0	0	0
BT_1520	112.029	50.2375	22.2349	10.132	0	0	0	0	0	0	0
BT_1521	133.216	51.5398	30.046	21.7368	7.26245	2.47673	0	0.96109	0	0	0
BT_1522	141.293	51.9647	40.8076	43.0297	13.3209	6.05975	0	1.95962	0	0	0
BT_1523	168.935	50.3741	36.3225	12.6835	3.0552	0.423287	0	0	0	0	0
BT_1524	219.061	69.2751	67.8386	14.2201	3.92951	0	0	0	0	0	0
BT_1525	239.778	108.908	62.0652	38.3378	7.25109	0.869067	0	0	0	0	0
BT_1526	222.363	108.654	65.5242	39.4885	9.31304	2.8355	0.540427	0.12218	0.170818	0	0.130631
BT_1527	157.158	58.6271	36.9547	20.0362	3.71059	1.03777	0.234788	0.053627	0	0	0
BT_1528	110.488	44.4621	27.3204	18.4945	5.33904	1.41346	0.269381	0.243621	0	0	0
BT_1529	95.5029	19.7708	20.4095	10.7425	4.17407	1.33667	0	0	0	0	0
BT_1530	86.7749	25.6699	24.1086	10.163	1.95919	0.529024	0	0	0	0	0
BT_1531	116.363	31.9946	22.5794	7.50263	1.50815	0.539814	0	0.104606	0	0	0
BT_1532	121.733	44.4717	20.1146	8.02407	1.93193	0.490434	0	0	0	0	0
BT_1533	116.06	42.1034	29.4434	7.62457	3.49239	1.26022	0.270214	0	0	0	0
BT_1534	157.159	33.5612	37.214	14.2139	3.4323	0.955609	0	0	0	0	0
BT_1535	196.403	29.0475	34.8364	10.1065	3.69524	0.85353	1.51444	0	0.4451	0	0
BT_1536	113.373	26.6821	31.6004	7.95502	2.18699	1.97416	0.28244	0	0	0	0
BT_1537	71.9162	25.9192	22.2722	7.5461	2.1134	0.714008	0	0.110747	0	0	0
BT_1538	88.3952	45.3091	36.9315	11.9266	2.26317	0.77249	0	0	0	0	0
BT_1539	127.185	69.3903	18.3259	13.3463	2.06488	0	0	0	0	0	0
BT_1540	151.404	69.8965	47.0401	19.0714	4.2219	1.44511	0	0.224372	0	0	0
BT_1541	114.913	52.2849	38.1582	12.1483	4.74644	4.43436	0.999789	0	0	0	0
BT_1542	189.617	53.0004	49.6748	13.7642	6.01548	2.17795	0	0	0	0	0
BT_1543	128.741	48.1651	48.8103	41.4019	24.7424	8.16203	1.4346	0	0.13088	0	0
BT_1544	69.7155	36.4002	26.5197	17.8203	10.2313	3.83065	0	0	0	0	0
BT_1545	88.2085	36.0956	22.0503	21.3911	7.58184	1.77665	0	0	0	0	0
BT_1546	119.445	41.0483	41.4589	29.6694	9.39177	2.42388	0.380934	0	0	0	0
BT_1547	194.813	32.8919	36.9977	12.0565	8.40553	2.31464	0	0.138116	0	0	0
BT_1548	147.234	37.4959	32.5413	9.09768	2.24101	0.75474	0	0	0	0	0
BT_1549	96.6917	17.1134	18.3828	2.87846	0.518597	0.349587	0	0	0	0	0
BT_1550	157.567	36.1058	28.4656	10.802	3.59033	1.49807	0	0.178704	0	0	0
BT_1551	195.653	58.248	48.9387	13.0124	4.58356	1.67172	0.340297	0.155494	0	0	0
BT_1552	159.08	24.861	18.1331	16.6995	4.04812	2.25212	0.086661	0.03967	0	0	0.043094
BT_1553	90.4156	11.4447	10.3259	3.94463	0.224114	0	0	0	0	0	0
BT_1554	115.736	30.7851	15.1528	11.2548	1.70861	0	0	0	0	0	0
BT_1555	93.0886	21.0197	17.7598	9.10564	1.43907	0.490667	0	0	0	0	0
BT_1556	57.0499	19.2106	15.5775	3.57901	0.528147	0.727922	0	0	0	0	0
BT_1557	84.0138	17.0613	21.9659	2.98752	0	0	0	0	0	0	0
BT_1558	82.9025	55.9484	48.6088	31.9579	10.0596	2.27885	0.357555	0.160737	0	0	0
BT_1559	144.141	127.105	102.21	56.8805	18.3377	2.83747	0	0	0	0	0
BT_1560	136.009	107.404	65.2467	43.192	16.2019	3.12703	0	0	0	0	0
BT_1561	146.009	128.63	95.2829	45.8116	14.7978	4.68318	0	1.23575	0	0	0
BT_1562	177.602	102.398	62.1975	35.3879	6.23585	2.69523	0	0	0	0	0
BT_1563	172.097	73.7383	42.1476	16.6161	3.31538	1.38254	0	0	0	0	0
BT_1564	103.708	45.5162	24.679	8.44297	9.65088	0	0	0	0	0	0
BT_1565	47.1628	35.3041	0	0	0	0	0	0	0	0	0
BT_1566	99.95	27.2018	26.662	5.69189	5.58706	0	0	0	0	0	0
BT_1567	63.2319	11.8688	16.1395	2.2893	0.592444	0	0	0	0	0	0
BT_1568	60.8803	5.49333	23.8476	0	0	0	0	0	0	0	0
BT_1569	81.3733	9.43427	11.995	2.58081	0	0.537099	0	0	0	0	0
BT_1570	195.485	33.4568	37.6928	9.14872	2.96422	0.664048	0	0	0	0	0
BT_1571	131.465	34.793	42.0329	10.0995	7.36315	0	0	0	0	0	0
BT_1572	177.323	46.0175	85.6459	21.9813	5.37526	3.0687	0	0	0	0	0
BT_1573	216.393	74.926	59.5675	31.5225	12.8054	4.25326	0	0	0	0	0
BT_1574	262.372	81.1871	58.7333	28.788	10.5874	2.06263	0.470583	0.106638	0	0	0
BT_1575	179.442	44.388	23.7503	17.1855	5.22513	2.00014	0.384284	0.172447	0	0	0
BT_1576	150.608	53.1033	31.2846	26.4642	5.02606	3.85577	0	0.299531	0	0	0
BT_1577	98.8618	32.1928	26.7735	4.1197	3.28739	0	0	0	0	0	0
BT_1578	85.4914	31.8916	17.3627	5.07902	2.09836	0.722856	0	0	0	0	0
BT_1579	107.744	30.8882	15.2804	5.11332	0.551387	0.187026	0	0	0	0	0
BT_1580	72.5754	35.239	19.1416	2.13814	0	0	0	0	0	0	0
BT_1581	111.652	39.2071	36.6731	6.60499	1.40314	1.01626	0	0	0	0	0
BT_1582	121.267	23.6576	31.3297	9.78458	3.88625	0.881409	0.380934	0	0	0	0
BT_1583	59.8758	18.5297	48.858	40.829	7.38549	4.12611	0	0	0	0	0
BT_1584	42.8674	4.2475	6.7602	2.93597	3.26695	0	0	0	0	0	0
BT_1585	39.0441	2.24532	10.8749	1.76596	2.60539	1.07679	0	0	0	0	0
BT_1586	111.388	18.4661	31.2135	8.99882	4.89565	2.29052	0	0	0	0	0
BT_1587	180.824	17.7676	24.181	7.52376	2.00385	0.689279	0.605156	0	0	0	0
BT_1588	173.377	29.2018	46.4807	21.564	10.1393	2.74124	0	0	0	0	0
BT_1589	151.626	39.3251	64.9178	15.2465	19.3794	0	0	0	0	0	0
BT_1590	245.695	92.1181	80.5679	34.2568	18.6553	4.22768	1.82511	0	0	0	0
BT_1591	158.391	80.8016	55.1372	35.3048	19.575	4.2923	0.760465	0.049657	0	0	0
BT_1592	148.712	44.6323	29.1481	18.4987	5.41436	1.14037	0.120969	0	0	0	0
BT_1593	167.803	52.1862	35.0296	22.3902	5.40347	1.2718	0.818231	0	0	0	0
BT_1594	146.375	41.9094	36.7977	16.2181	4.85719	0.4728	0	0	0	0	0
BT_1596	199.408	36.4005	31.1316	7.39413	2.21645	0.816405	0	0	0	0	0.113179
BT_1597	204.432	57.0671	44.7086	17.76	7.53358	2.59862	0.201633	0	0	0	0
BT_1598	125.548	31.835	30.3189	11.1036	4.58488	2.05617	0.318121	0.072458	0	0	0
BT_1599	150.233	34.79	62.7118	11.8335	1.98561	1.40943	0	0	0	0	0
BT_1600	122.753	28.2919	45.6401	7.20462	2.87624	0.658683	0	0	0	0	0
BT_1601	67.2522	13.5929	10.5498	2.97547	1.12706	0.457326	0	0	0	0	0
BT_1602	164.253	50.5411	38.871	16.9021	5.9633	1.7759	0.277067	0	0	0	0
BT_1603	148.636	56.0657	76.1533	68.3546	36.556	6.72469	1.16308	0.173938	0	0.951594	0.552435
BT_1604	120.51	19.3888	32.2922	8.82011	0.78878	0.539046	0	0	0	0	0
BT_1605	141.143	26.7302	25.3243	4.76505	0	0	0	0	0	0	0
BT_1606	156.208	28.7218	31.3406	9.48347	3.83535	1.2959	0	0.111669	0	0	0
BT_1607	169.925	51.6376	49.1946	28.8089	7.84805	2.41319	0	0.208125	0	0	0
BT_1608	212.667	64.4931	32.4581	16.0909	6.86802	3.91345	0	0	0	0	0.153907
BT_1609	152.364	42.2168	28.2148	0	0	0	0	0	0	0	0
BT_1610	216.94	64.1635	36.5266	23.7969	6.82977	2.99809	0.170214	0.154961	0	0	0
BT_1611	77.4187	53.6898	24.8568	22.4162	2.58844	0	0	0	0	0	0
BT_1612	168.636	68.5032	53.5329	27.2195	6.74433	2.56483	0	0	0	0	0
BT_1613	130.202	69.0908	54.9927	27.3337	18.1947	3.32577	0.999789	0.431103	0	0	0
BT_1614	274.524	166.646	169.184	63.0157	23.2137	0	0	0	0	0	0
BT_1615	207.139	73.1176	54.03	19.4469	6.83617	2.11886	0.425865	0	0	0	0
BT_1616	174.863	74.8554	64.6369	24.2928	11.1862	3.03614	0.326801	0	0	0	0
BT_1617	126.012	66.2414	56.0197	15.337	5.05456	2.36887	0	0	0	0	0
BT_1618	181.799	75.203	59.5971	20.5161	8.09635	0.440705	0	0	0	0	0
BT_1619	148.853	61.0175	70.9931	68.4402	11.8039	2.96584	0.083673	0.191551	0	0	0
BT_1620	179.096	51.7186	39.1083	7.437	1.33881	0.801032	0	0	0	0	0
BT_1621	205.447	50.2518	37.6505	9.16116	2.56837	1.48497	0.211387	0	0	0	0
BT_1622	138.53	40.7001	24.6228	9.02377	4.03311	1.81462	0	0	0	0	0.107911
BT_1623	126.152	42.9634	45.6241	10.5174	4.46544	4.80733	0.918572	0.690582	0	0	0
BT_1624	163.255	51.1765	51.3069	9.61044	3.51881	1.87408	0.213453	0	0	0	0
BT_1625	87.1493	25.172	26.096	11.0644	3.356	2.05406	0.174986	0.159254	0	0	0
BT_1626	140.113	62.6953	34.8352	23.4651	6.29673	1.97008	0	0.087254	0	0.081049	0
BT_1627	99.8364	28.7322	21.5222	7.84984	2.39957	0.614002	0.260704	0	0	0	0
BT_1628	99.9688	9.49079	14.8627	2.91376	0.482199	0.10827	0.184596	0	0	0	0
BT_1629	147.211	48.8772	42.7732	16.3817	6.56117	3.05078	0.358587	0	0	0	0
BT_1630	167.629	56.1156	42.944	26.6693	6.11706	1.69004	0	0.245688	0	0	0
BT_1631	127.804	27.9444	29.1409	13.78	4.4084	1.32427	0.086233	0.197376	0	0	0
BT_1632	71.4707	24.3037	15.5397	3.98455	0.677917	0.228445	0	0.088565	0	0	0
BT_1633	144.818	48.6956	33.8393	11.6277	4.5974	0.70328	1.85398	0.546206	0	0	0
BT_1634	127.188	49.9915	41.3992	10.886	2.44964	0.689368	0.707781	0.427686	0.14994	0	0
BT_1635	146.668	43.2581	36.2091	14.3862	4.44416	1.82801	0.359505	0.098839	0	0	0.035837
BT_1636	171.14	54.4734	49.1508	10.7604	5.63646	2.02829	0.216627	0	0	0	0
BT_1637	264.644	104.268	112.132	99.1668	53.5438	27.7127	1.70669	1.48566	0	0	0
BT_1638	166.739	91.8288	65.8095	67.5369	32.7656	12.0854	2.05861	0.624656	0	0	0
BT_1639	53.4489	23.0997	25.2146	0	0	0	0	0	0	0	0
BT_1640	111.266	25.847	25.1196	9.84387	7.63072	2.33603	0	0	0	0	0
BT_1641	172.999	40.7966	27.117	24.3603	7.22587	2.64593	0	0	0	0	0
BT_1642	154.22	35.6003	20.7455	8.67147	2.73892	0.615804	0	0.095502	0	0	0
BT_1643	0	0	0	0	0	0	0	0	0	0	0
BT_1644	122.045	42.3588	16.1587	13.5528	0.686459	1.43341	0	0	0	0	0
BT_1645	177.909	50.6368	24.5134	8.66613	1.33918	1.22421	0	0	0	0	0
BT_1646	178.366	22.5316	20.0536	5.63415	1.12073	1.27484	0	0.19789	0	0	0
BT_1647	53.1127	7.85312	9.61583	0.338387	0.230756	0	0	0	0	0	0
BT_1648	121.149	17.9135	29.0974	7.57315	0.330732	0	0.389421	0	0	0	0
BT_1649	137.49	34.1629	20.5381	8.07277	0.596986	0	0	0	0	0	0
BT_1650	118.863	30.4397	22.8852	5.62816	1.3405	0	0	0	0	0	0
BT_1651	115.636	21.1381	21.4559	4.35562	1.52065	0	0	0	0	0	0
BT_1652	196.639	44.7567	36.8325	11.5646	2.42422	0.545699	0.233406	0	0	0	0
BT_1653	279.222	68.1043	45.1155	14.4689	4.03098	0.977362	0.33688	0	0	0	0
BT_1654	212.078	66.7634	38.7782	12.3255	2.80315	0.828339	0	0	0	0	0
BT_1655	237.095	61.6862	56.8156	5.899	0	0	0	0	0	0	0
BT_1656	190.323	50.5366	35.1333	7.6686	2.39758	1.68082	0	0	0	0	0
BT_1657	201.762	48.2421	44.9484	13.696	2.81314	0.479345	0	0	0	0	0
BT_1658	179.902	58.8599	32.044	6.69519	3.15422	0.875102	0	0	0	0	0
BT_1659	191.914	62.2961	38.6207	13.9723	3.96287	0.207168	0	0	0	0	0
BT_1661	190.682	70.1782	43.3449	21.0971	11.8388	2.17396	1.05839	0.160525	0	0	0
BT_1662	160.726	76.3355	72.9167	29.3502	11.9966	2.56512	0.230939	0.104696	0	0	0.112313
BT_1663	161.792	55.4693	45.6026	18.9761	7.60402	0.365303	0.621536	0.212402	0	0	0.076449
BT_1665	144.428	38.1706	56.8177	11.8316	0	0	0	0	0	0	0
BT_1666	123.492	23.3216	28.5269	9.4713	3.33508	0.981799	0	0	0	0	0
BT_1667	34.9765	0	0	18.6136	0	0	0	0	0	0	0
BT_1668	112.633	16.5336	22.1958	4.3106	3.65803	1.03584	0	0	0	0	0
BT_1670	164.798	49.7395	31.3418	21.9145	6.82526	1.98044	0.283356	0.128011	0	0	0
BT_1671	159.847	67.187	47.0664	26.2365	5.96986	2.06592	0.731856	0	0	0	0
BT_1673	138.685	61.7575	44.9334	32.5559	18.4971	5.06155	3.4288	0.218287	0	0	0
BT_1674	159.673	67.0567	58.8325	39.5526	23.1344	6.91935	1.80999	0	0	0	0
BT_1675	140.227	37.5741	34.5687	12.1866	4.26197	1.47292	0.278129	0	0	0	0
BT_1677	197.219	88.5985	55.7438	38.8139	11.9137	1.40943	1.29643	0	0	0	0
BT_1678	120.279	59.1588	42.8057	23.8557	4.59568	1.89206	0	0	0	0	0
BT_1679	135.144	55.6951	29.854	28.9348	7.19987	0	0	0	0	0	0
BT_1680	122.092	50.3007	22.341	20.0623	7.46644	1.31989	0	0	0	0	0
BT_1681	226.004	62.8625	44.3285	16.5566	5.46873	1.28718	0	0	0	0	0
BT_1682	151.494	47.3071	21.3849	9.60508	4.47791	0.847258	0	0	0	0	0
BT_1683	197.348	76.4056	58.199	36.2613	13.333	4.30698	0.273545	0	0	0	0.04531
BT_1684	160.926	52.5026	29.5721	13.9016	4.2633	2.45512	0.385981	0	0	0	0
BT_1685	137.937	28.6335	24.999	8.04261	1.92843	0	0	0	0	0	0
BT_1686	132.731	36.3833	37.6919	8.21165	2.21189	0.746042	0	0	0	0	0
BT_1687	89.7615	20.0851	19.5075	1.79199	0.73655	0	0.436057	0	0	0	0
BT_1688	98.4368	26.4078	23.6012	2.93687	0	0	0	0	0	0	0
BT_1689	122.967	40.9676	24.1724	6.00034	0.534359	1.08693	0	0	0	0	0
BT_1690	200.147	55.3824	32.4322	10.5682	2.00548	0.150673	0.258236	0	0	0	0
BT_1691	193.128	81.4897	46.123	32.0105	7.15455	3.31937	0.382602	0.171712	0	0	0
BT_1693	168.283	64.5104	34.4035	25.715	9.14507	2.27885	0	0	0	0	0
BT_1694	121.876	35.9295	30.0844	11.7142	4.49819	1.87785	0.096413	0	0	0	0
BT_1695	124.603	49.103	35.8881	16.4195	7.51788	1.74872	0	0.123303	0	0	0
BT_1696	150.507	47.2165	38.645	18.8746	5.16748	0.833125	0	0.129244	0	0	0
BT_1697	185.825	47.9605	36.2305	24.9248	10.1411	4.07588	0.173595	0.553013	0	0	0
BT_1698	102.713	38.2793	47.2024	4.69273	11.4486	9.22172	0	0	0	0	0
BT_1699	121.027	53.219	27.8828	5.24357	5.79086	0	0	0	0	0	0
BT_1700	183.463	47.0654	34.1717	7.37022	2.81347	0.346593	0	0	0	0	0
BT_1701	271.145	83.7175	106.978	0	0	0	0	0	0	0	0
BT_1702	216.254	62.5607	52.883	22.8084	8.23751	0.955609	0	0	0	0	0
BT_1703	175.427	109.55	64.199	48.087	13.8443	2.93772	0	0.078539	0	0	0
BT_1704	160.347	92.3989	25.2146	58.8552	0	0	0	0	0	0	0
BT_1705	86.1634	55.2417	38.8212	29.5316	6.54062	2.33603	0	0	0	0	0
BT_1706	117.954	48.956	43.1407	6.72009	0	0	0	0	0	0	0
BT_1707	201.116	68.2148	65.0173	5.35942	0	0	0	0	0	0	0
BT_1708	108.341	40.4038	25.9518	10.5778	2.05938	0.955609	0	0	0	0	0
BT_1709	164.661	36.5162	26.8162	9.32211	2.18193	0.299005	0	0	0	0	0
BT_1710	86.9679	19.0517	23.9063	8.41488	2.827	1.34303	0	0	0	0	0
BT_1711	58.2708	18.0448	19.0838	6.31455	0.315969	0.214882	0	0	0	0	0
BT_1712	60.4086	21.2199	27.3219	5.62468	1.04716	0.354882	0	0	0	0	0
BT_1713	116.544	36.4401	27.3646	4.25988	2.24301	0	0	0	0	0	0
BT_1714	111.13	38.8321	33.3636	4.07651	3.40654	0	0	0	0	0	0
BT_1715	123.741	31.4101	30.8706	3.41947	3.52945	0	0	0	0	0	0
BT_1716	53.4368	14.6948	20.3429	1.99375	0.480005	0.162455	0	0	0	0	0
BT_1717	136.706	29.246	38.6968	5.53322	0.194938	0.131586	0	0	0	0	0
BT_1718	153.529	43.2588	25.8956	15.1489	2.79654	0.759036	0	0	0	0	0
BT_1719	144.443	47.7007	30.0711	17.271	4.73711	2.07975	0	0.29335	0	0	0
BT_1720	182.18	68.682	44.2383	40.7123	14.0345	4.82483	1.33456	0	0	0	0
BT_1721	183.782	63.4368	30.2329	32.6075	15.0953	1.48711	0	0	0	0	0
BT_1722	128.571	36.2726	27.468	15.8689	5.95975	1.65346	0.31616	0	0	0	0
BT_1723	236.921	56.7242	54.4545	16.1222	5.26993	1.58137	0.127873	0	0	0.108214	0
BT_1724	243.546	57.1169	72.795	40.1132	7.76531	0	0	0	0	0	0
BT_1725	244.132	48.2738	35.6999	31.4413	2.39758	1.12055	0	0	0	0	0
BT_1726	162.641	33.4637	43.4161	35.0961	4.57136	1.19836	0	0.185998	0.256782	0	0.196464
BT_1727	26.8512	4.77524	10.1699	0.602326	1.65291	0	0	0	0	0	0
BT_1728	33.5067	1.45143	11.995	1.47475	0.767675	0	0	0	0	0	0
BT_1729	132.861	55.021	70.9968	22.0519	13.3502	12.7232	14.7559	19.6382	1.43968	0	0
BT_1730	278.507	101.003	104.936	30.6784	24.9259	20.1836	30.2183	28.9092	2.11822	0	0
BT_1731	252.029	91.3501	91.4922	32.7412	22.5227	14.6213	25.4956	24.7352	0	0	0
BT_1732	118.265	57.5087	36.8457	22.3936	17.8079	6.17776	2.35323	2.05756	0.459282	0	0
BT_1733	171.852	55.1281	28.7815	18.7062	5.9452	1.55623	0.309779	0.070946	0.050464	0	0.038567
BT_1734	203.104	66.3576	42.4665	18.2894	6.03531	2.20795	0.35226	0.032286	0	0	0
BT_1735	96.0524	17.4167	16.4305	2.88597	0	0	0	0	0	0	0
BT_1736	73.2501	27.1896	31.4218	6.39031	4.45302	0	1.14372	0	0	0	0
BT_1737	62.1704	40.2231	29.9639	8.79267	5.35108	1.28972	0	0	0	0	0
BT_1738	146.06	134.896	88.8812	52.1639	21.8819	7.98733	0.327664	0	0	0	0
BT_1739	165.438	82.2558	77.884	53.4902	19.8318	4.41372	0.42764	0.097745	0	0	0
BT_1740	93.3346	20.0794	14.6701	3.88939	2.3443	0	0	0	0	0	0
BT_1741	33.7458	0	0	0	0	0	0	0	0	0	0
BT_1742	169.456	30.1142	26.6031	12.484	2.65378	1.51661	0	0	0	0	0
BT_1743	187.442	57.5867	43.8532	18.0204	3.77586	0.76434	0	0	0	0	0
BT_1744	152.704	58.6605	50.5327	20.7856	3.39033	1.61588	0.460661	0	0	0	0
BT_1745	92.2741	33.1401	18.9211	11.6554	3.33597	1.56489	0	0	0	0	0
BT_1746	140.462	27.7002	23.8828	13.039	4.71221	1.59697	0	0	0	0	0
BT_1747	198.435	55.7402	45.1309	15.1937	7.28345	0.908907	0.161921	0.037075	0	0	0.040295
BT_1748	0	41.8588	0	0	0	0	0	0	0	0	0
BT_1749	166.126	46.2072	38.8996	12.8517	6.8291	2.04592	0.509832	0	0	0	0
BT_1750	157.655	125.741	193.372	50.2273	19.3127	3.82107	1.53847	0.22819	0.312442	0	0
BT_1751	192.651	116.562	89.4506	46.2388	17.3898	3.0284	0	0.130502	0	0	0
BT_1752	265.967	57.432	47.6927	14.9723	4.03539	0.912136	0	0	0	0	0
BT_1753	142.178	35.0952	18.0223	14.93	0	0	0	0	0	0	0
BT_1754	158.525	41.8037	38.5153	15.4982	4.52241	1.20093	0.107172	0	0	0	0
BT_1755	156.607	45.7318	40.8243	16.1411	4.22324	1.85069	0.288978	0.130502	0	0	0.139306
BT_1756	150.489	59.5698	74.4769	73.4892	27.0053	8.29379	2.32616	0.173938	0.240703	1.26879	0.552435
BT_1757	156.095	98.707	110.663	137.903	39.6256	47.5051	38.756	21.8354	25.4948	38278.3	89061.9
BT_1758	179.101	1676.4	2960.52	25319.5	103360	128391	103112	101198	106260	120305	157634
BT_1759	248.043	2202.01	3588.79	32095.6	136051	176941	156136	299695	404070	380046	351125
BT_1760	124.847	42.7	46.2284	23.2242	4.90705	1.22579	0.209362	0	0	0	0
BT_1761	142.889	37.4341	25.1914	10.7049	1.69995	0.717956	0	0	0	0	0
BT_1762	128.503	45.5476	21.751	8.7454	1.47398	0.662038	0.188173	0	0	0	0
BT_1763	132.461	71.5617	78.2227	40.0094	14.0683	4.57763	0	0.042746	0	0	0
BT_1764	160.08	72.5727	36.945	16.85	3.58584	2.7235	0	0	0	0	0
BT_1765	173.6	37.3528	32.545	9.89257	3.36358	0.196843	0.167602	0	0	0	0
BT_1766	178.942	59.2945	45.4383	11.8955	5.63907	2.10005	0	0	0	0	0
BT_1767	184.448	80.6058	49.8626	27.5249	11.7385	4.96282	0	0	0	0	0
BT_1768	89.176	22.7344	17.6764	6.17966	2.83018	1.47533	0	0	0	0	0.044353
BT_1769	96.2123	23.0898	29.9274	5.76153	1.30479	0.398472	0	0	0	0	0
BT_1770	190.414	79.9473	35.8084	9.24876	2.66225	0.893449	0	0	0	0	0
BT_1771	107.132	182.97	110.736	125.213	39.6579	7.76059	1.0038	0.196178	0	0	0
BT_1772	165.598	46.3623	36.7467	21.3568	7.98774	1.74872	0	0.123303	0	0	0
BT_1773	132.306	39.5451	41.3118	20.441	5.70302	1.82651	0	0	0	0	0
BT_1774	99.6248	27.3045	16.5411	8.93246	3.79094	0.259244	0	0	0	0	0
BT_1775	170.005	29.3263	37.3733	7.86284	1.96531	1.1034	0	0	0	0	0
BT_1776	193.58	58.1964	41.8454	12.2904	2.67212	0.50482	0	0.071135	0	0	0.038668
BT_1777	144.522	41.5192	30.4163	5.87492	0.505373	0.225886	0	0	0	0	0
BT_1778	100.566	44.7271	34.4662	25.7529	6.26253	1.65382	0	0.053414	0	0	0
BT_1779	126.944	38.9924	29.4394	23.4103	6.84976	1.64809	0	0.170381	0	0	0
BT_1780	149.279	25.9035	25.079	10.5491	2.45762	0.244208	0	0	0	0	0
BT_1781	102.637	24.091	30.258	20.5153	3.59722	0.806334	0	0	0	0	0
BT_1782	151.35	39.2059	45.3378	9.94207	0.835321	0.85752	0	0	0	0	0
BT_1783	122.803	49.8936	39.3352	13.1779	9.39526	3.39933	0.137532	0.062742	0	0	0
BT_1784	92.1182	43.6035	18.1167	3.31338	0	0	0	0	0	0	0
BT_1785	59.9082	18.1374	20.9647	1.36522	0	0	0	0	0	0	0
BT_1786	172.753	26.8025	34.941	6.19259	2.66635	0.450711	0	0	0	0	0
BT_1787	166.165	52.3342	48.4729	11.9404	6.04647	2.54114	0.33688	0	0	0	0
BT_1788	115.937	49.5555	32.5852	4.53658	10.1165	2.56483	0	0	0	0	0
BT_1789	187.335	55.9191	48.4001	22.0958	9.10144	2.29108	1.81803	0	0	0	0
BT_1790	363.057	54.2033	87.0251	8.75698	0	0	0	0	0	0	0
BT_1791	141.993	48.6561	27.5302	9.83983	4.64968	1.22534	0.300919	0	0	0	0
BT_1792	151.918	38.6756	32.6654	11.5141	3.06876	0.800172	0	0	0	0	0
BT_1793	219.234	51.3575	31.8091	12.0378	3.17914	0.240784	0	0	0	0	0
BT_1794	196.872	57.6318	31.9148	15.8499	4.75332	1.45584	0	0	0	0	0
BT_1795	180.519	50.0938	26.5306	19.4854	6.09842	1.20503	0	0	0	0	0
BT_1796	156.645	44.6761	33.3445	16.7037	5.58671	1.37472	0.935631	0.213152	0	0	0
BT_1797	225.616	47.7156	65.01	20.1141	5.79837	2.37638	0.917917	0	0	0	0
BT_1798	159.438	30.6501	36.5819	8.40267	5.28743	2.97889	0	0	0	0	0
BT_1799	102.849	34.5038	28.0621	5.77299	3.00727	0.183371	0	0	0	0	0
BT_1800	132.968	33.6867	32.6777	8.92918	4.3305	0.703616	0.342429	0.233792	0	0	0
BT_1801	175.733	47.6157	42.0032	13.8094	2.9281	1.1256	0	0.14544	0	0	0
BT_1802	137.413	34.8051	31.2129	5.69133	1.05501	0.266025	0	0	0	0	0
BT_1803	154.937	37.8673	33.9779	5.72324	2.36977	0	0	0	0	0	0
BT_1804	127.466	35.5184	30.0178	10.2649	5.17954	1.6341	0	0.211406	0	0	0
BT_1805	129.641	38.0756	26.1904	12.7314	7.6453	1.95008	0	0	0	0	0
BT_1806	140.468	31.4551	28.4791	21.5928	9.53912	3.98918	0.377974	0	0	0	0
BT_1807	79.0153	17.0123	16.281	17.8559	4.91175	1.49397	0	0	0	0	0
BT_1808	109.863	24.3126	15.3717	6.4579	0	1.26602	0	0	0	0	0
BT_1809	182.252	54.7226	39.4823	31.9124	7.4839	2.10817	0.723416	0.025527	0	0	0.027807
BT_1810	168.649	78.2607	83.3145	59.301	20.2786	5.48248	0	0	0	0	0
BT_1811	163.464	84.2372	68.7691	75.0451	20.6908	9.57673	0	0	0	0	0
BT_1812	181.625	88.7422	57.9662	33.3251	16.1623	4.45108	1.62277	0	0	0	0
BT_1813	166.34	56.2073	36.8829	12.3532	3.62595	1.22152	0.189397	0.172204	0	0	0
BT_1814	188.239	35.2581	39.5282	18.7991	2.30952	0.52163	0	0	0	0	0
BT_1815	166.247	30.4589	39.4872	17.0615	6.74483	1.96648	0	0	0	0	0
BT_1816	71.847	15.2219	16.8132	5.61085	4.90876	0	0	0	0	0	0
BT_1817	99.8865	13.8039	27.6512	19.1709	10.6873	1.88407	0	0	0	0	0
BT_1818	136.376	12.7974	19.3124	9.0568	5.306	0	0	0	0	0	0
BT_1819	293.969	57.7493	25.2146	14.7138	0	0	0	0	0	0	0
BT_1820	124.335	27.7966	23.7615	9.37437	2.62041	0.593114	0	0	0	0	0
BT_1821	158.345	42.6383	35.7479	9.36	3.19519	0.722099	0	0.140039	0	0	0
BT_1822	114.74	26.1776	24.6949	3.1015	1.75069	0	0	0	0	0	0
BT_1823	166.499	35.3574	24.4309	4.86109	0.74005	0.252489	0	0	0	0	0
BT_1824	116.317	20.5416	20.758	1.86654	1.04549	0	0	0	0	0	0
BT_1825	74.5896	11.8499	22.9901	3.02682	1.06041	0.756007	0	0	0	0	0
BT_1826	147.709	36.8445	40.2693	12.2031	4.86942	1.43854	0.187448	0.085766	0	0.079675	0
BT_1827	147.721	32.8572	35.0994	4.70644	1.79056	0.97672	0	0	0	0	0
BT_1828	112.788	31.5796	27.6356	2.95698	1.09814	1.11108	0	0	0	0	0
BT_1831	135.994	34.3652	33.3283	4.19447	2.15069	0	0	0	0	0	0
BT_1832	112.153	33.8289	13.8654	3.42923	0.646558	0	0	0	0	0	0
BT_1833	166.186	50.2055	25.8494	5.04891	0.988834	0.398136	0	0	0	0	0
BT_1834	247.298	68.6026	53.863	16.127	1.80878	1.22141	0	0.210487	0	0	0
BT_1835	167.943	45.9086	39.605	19.0989	3.42014	1.05692	0	0	0	0	0.173964
BT_1837	84.2355	9.01431	15.9359	5.39109	2.00661	1.35916	0.583747	0	0	0	0
BT_1838	74.4674	21.5755	9.22733	4.97348	2.40246	0.911542	0	0.054352	0	0	0
BT_1839	143.27	98.549	51.8461	29.439	13.5085	3.73249	0.473131	0	0	0	0
BT_1841	228.522	53.975	53.9399	14.8804	4.14711	0.819846	0	0	0	0	0
BT_1842	182.226	46.9669	61.8389	17.4018	6.12156	2.14679	1.05159	0	0	0	0
BT_1843	286.621	80.5408	74.8491	23.4042	8.77194	3.6903	0.550643	0	0	0	0
BT_1844	284.617	101.854	59.4446	26.4591	5.68947	0.815244	0	0	0	0	0
BT_1845	232.916	78.9269	44.9787	26.1581	11.7016	0	0	0	0	0	0
BT_1846	164.292	59.2629	35.0003	13.4856	6.97572	1.26301	0	0.209817	0	0	0
BT_1847	132.74	48.7938	20.8038	8.65573	6.54918	4.72912	0	0	0	0	0
BT_1848	117.119	30.2482	15.9978	8.20782	3.70477	1.19693	0	0	0	0	0
BT_1849	675.183	141.929	179.364	0	0	0	0	0	0	0	0
BT_1850	203.342	61.2371	33.5207	24.2881	3.49389	1.38393	0	0	0	0	0
BT_1851	126.658	35.8732	17.1299	8.73476	3.94962	0.601472	0	0	0	0	0
BT_1852	126.247	51.0734	42.4618	25.9068	10.5019	3.34	1.2401	0	0	0	0
BT_1853	223.124	74.3079	60.1283	37.1068	24.1325	5.88126	0.546857	0.082908	0	0	0
BT_1854	208.285	53.2372	46.6385	6.91951	3.58192	0.413184	0.731856	0	0	0	0
BT_1855	209.278	48.7866	57.293	8.19328	1.36092	1.42035	0	0	0	0	0
BT_1856	197.958	45.2931	46.9488	6.41018	0.904265	0.917344	0	0	0	0	0
BT_1857	93.6208	33.1272	17.3344	9.55065	1.20519	0.614155	0	0	0	0	0
BT_1858	101.173	16.7889	11.4247	3.9576	1.15517	0.12994	0	0	0	0	0
BT_1859	128.963	18.5297	18.9128	6.39063	2.21565	0	0	0	0	0	0
BT_1860	170.339	47.6991	40.7232	17.7321	6.53381	1.56651	0.243826	0	0.154769	0	0.118348
BT_1861	213.473	142.82	144.785	82.2752	29.9158	5.47116	0.6681	0.202033	0	0	0
BT_1862	138.883	36.7291	35.9646	0	17.8089	0	0	0	0	0	0
BT_1863	78.7732	24.1347	20.052	14.7608	9.63798	0	0	0	0	0	0
BT_1864	73.4028	16.2274	15.8314	10.6676	4.1789	0	0	0	0	0	0
BT_1865	115.108	27.9049	30.1711	13.1268	1.43623	0.500843	0	0	0	0	0
BT_1866	69.953	56.4409	0	0	0	0	0	0	0	0	0
BT_1867	339.877	64.4375	71.2079	13.3153	7.98006	1.99171	0	0	0	0	0
BT_1868	143.34	72.3784	81.0078	84.4901	43.2549	12.7912	2.75299	0.357408	0	0	0
BT_1869	192.485	89.0978	59.0823	40.7192	20.4627	5.05816	0	0	0	0	0
BT_1870	331.548	109.596	92.6368	54.2589	16.7126	5.20488	0	0	0	0	0
BT_1871	114.297	39.9602	38.2161	10.2271	3.43055	1.29219	0.471179	0.071556	0.101058	0	0
BT_1872	77.892	21.3232	20.9486	6.66992	2.81253	0.078728	0	0	0	0	0
BT_1873	119.36	34.9855	36.0412	17.1347	7.03502	2.50904	0	0	0	0	0
BT_1874	121.678	46.8134	28.9414	8.90308	3.21272	0.845725	0.159934	0	0.102861	0	0
BT_1875	221.872	61.9621	47.6901	22.0705	7.67669	2.13921	0.086233	0.078951	0.056112	0	0
BT_1876	239.331	54.7017	38.5526	15.1832	7.70838	1.74799	0	0	0	0	0
BT_1877	356.607	87.0855	59.4299	14.7475	6.1414	3.22259	0	0	0	0	0
BT_1878	192.656	39.0639	37.2236	12.3851	5.00042	1.5572	0.139286	0	0	0	0
BT_1879	173.365	56.615	24.4741	13.2696	1.87839	1.47578	0	0.08173	0	0	0
BT_1880	162.905	61.2688	26.8617	7.32377	3.54635	0.370053	0	0.143536	0	0	0
BT_1881	129.109	40.3378	29.3516	13.2158	6.24952	1.22421	0	0	0	0	0
BT_1882	153.198	37.7783	25.2199	2.58706	1.87301	0.212248	0	0	0	0	0
BT_1883	245.32	54.4197	40.0985	6.67489	1.24213	0.841221	0	0	0	0	0
BT_1884	160.894	60.949	42.0218	2.55498	1.35502	0	0	0	0	0	0
BT_1885	220.062	74.5914	60.1423	19.4469	3.90115	1.51254	0	0.29335	0	0	0.156089
BT_1886	221.433	67.6856	52.4598	20.9308	4.31891	1.17283	0	0	0	0	0
BT_1887	364.508	103.285	124.999	28.3958	0	0	0	0	0	0	0
BT_1888	241.926	88.485	76.6444	20.7907	10.0052	1.30907	0.573391	0	0	0	0
BT_1889	177.235	78.7801	63.3544	22.1789	5.48182	1.64533	0	0	0	0	0.430934
BT_1890	205.647	69.622	53.9019	15.1083	4.08126	0.973761	0	0	0	0	0
BT_1891	131.293	50.4879	41.3283	12.425	5.46981	6.15427	0	3.29518	1.84984	0	0
BT_1892	320.651	109.066	120.468	63.2282	27.31	10.2456	1.36968	0.61172	0	0	0
BT_1893	177.912	72.2461	57.7001	17.7291	7.72385	1.04677	0	0	0	0	0
BT_1894	117.836	30.2863	51.302	19.9694	7.84729	2.98951	0.1962	0.089154	0	0	0
BT_1895	115.141	44.349	82.997	50.1979	23.8534	2.03252	0	0	0	0	0
BT_1896	151.857	40.0337	32.6894	10.394	3.66787	0.66225	0	0	0	0	0
BT_1897	173.706	35.4634	37.7584	4.73109	1.02839	0.708074	0	0	0	0	0
BT_1898	185.232	43.9759	35.4189	2.46276	1.44575	0.739493	0	0	0	0	0
BT_1899	163.731	64.3964	35.4499	18.2346	4.99027	1.14821	1.3506	0	0	0	0
BT_1900	287.337	72.1302	55.551	20.1671	6.53694	2.43907	0.261325	0	0	0	0
BT_1901	273.297	71.5234	62.3634	18.9523	2.28053	1.07977	0	0.119637	0	0	0
BT_1902	204.563	67.8689	39.3661	15.4272	4.99627	1.5578	1.08959	0	0	0	0
BT_1903	226.598	56.3947	73.9143	35.3704	0	0	0	0	0	0	0
BT_1904	201.573	71.4832	55.6562	27.4199	4.08888	1.95778	0	0	0	0	0.227984
BT_1905	107.766	36.3193	27.3876	16.9467	0	1.99171	0	0	0	0	0
BT_1906	192.641	67.6415	58.4194	39.1668	9.47164	1.21208	0	0	0	0	0
BT_1907	195.138	65.171	29.6737	18.5012	6.52149	1.35916	0	0.263568	0	0	0
BT_1908	203.191	68.693	53.0856	17.5195	6.00713	0.547571	0	0	0	0.385462	0
BT_1909	277.01	39.9179	0	0	79.3354	0	0	0	0	0	0
BT_1910	190.47	70.7294	45.2393	27.1928	9.31092	0.73254	0	0	0	0	0
BT_1911	155.573	53.8671	35.5327	18.8292	5.20897	1.30087	0	0	0	0	0
BT_1912	55.4019	19.959	0	0	0	0	0	0	0	0	0
BT_1913	221.602	73.1548	43.2278	20.7891	5.02469	2.68918	0	0	0	0	0.148211
BT_1914	106.382	50.8933	20.0577	10.9822	0	6.38449	0	0	0	0	0
BT_1915	159.817	182.98	77.9408	65.7846	22.6864	5.91801	0	0.099764	0.140102	0	0
BT_1916	165.423	77.5072	32.9488	12.448	9.41547	0	1.37821	0.580319	0	0	0
BT_1917	148.795	55.3078	20.2794	6.68169	1.12188	1.26152	0	0	0	0	0
BT_1918	224.195	111.247	69.5065	32.7112	11.9073	2.59231	0	0	0	0	0
BT_1919	162.096	88.0038	55.6009	23.261	6.12774	1.53595	0	0	0	0	0
BT_1920	61.0053	7.5748	0	0	0	0	0	0	0	0	0
BT_1921	88.4486	26.2167	0	7.62324	0	0	0	0	0	0	0
BT_1922	99.4119	40.7272	24.697	11.4574	0.964686	0	0	0	0	0	0
BT_1923	154.578	50.7017	67.9986	40.7617	14.096	3.02052	0.272744	0	0	0	0
BT_1924	205.819	72.6367	73.8407	38.5824	9.22164	5.33715	1.16981	0	0	0	0
BT_1925	176.003	56.4374	60.6163	34.3191	6.19463	0	0	1.20424	0	0	0
BT_1926	118.469	31.4173	32.9454	17.2176	2.81782	0.275236	0	0	0	0	0
BT_1927	199.826	38.3887	44.7311	16.0566	4.20415	1.00276	0.21252	0	0	0	0.05268
BT_1928	58.8508	15.2763	16.0976	6.89579	2.47636	0.335402	0	0	0	0	0
BT_1929	55.7312	22.9251	52.3532	71.2746	19.1864	3.24927	0	0.265305	0	0	0
BT_1930	161.681	27.7912	21.6724	2.67971	6.24054	0	0	0	0	0	0
BT_1931	209.552	105.838	64.9389	33.5409	9.43209	1.78477	0	0	0	0	0.04063
BT_1932	154.039	85.5968	60.1454	23.8658	8.31711	3.06189	0	0	0	0	0
BT_1933	262.437	89.8091	136.388	52.3896	8.9592	7.20628	0	0	0	0	0
BT_1934	164.182	45.1091	51.2974	22.6905	5.5309	1.43635	0.287272	0.065499	0.092617	0	0
BT_1935	211.28	56.2997	40.3629	14.9579	1.34157	0.245874	0	0	0	0	0.0687
BT_1936	178.448	56.02	40.3262	20.1917	7.15348	1.77144	0	0.065393	0	0	0
BT_1937	246.644	68.1548	59.2957	41.3081	8.60213	1.48144	0.210877	0	0	0	0.102871
BT_1938	301.026	138.216	101.581	65.4576	21.2289	4.15912	0	0	0	0	0
BT_1939	235.855	125.379	98.6974	61.2925	19.5015	3.46773	0.20625	0.141463	0	0	0
BT_1940	217.739	217.42	225.565	185.71	61.7366	9.27657	1.42127	0.092219	0	0	0
BT_1941	253.375	143.704	129.122	114.21	45.9213	7.64214	1.02565	0	0	0	0
BT_1942	244.883	64.7232	40.3385	31.1575	10.5642	6.57822	0	0	0	0	0
BT_1943	205.999	104.733	81.3057	70.7409	10.7332	0	0	0	0	0	0
BT_1944	166.724	58.1346	39.4722	22.3406	5.7853	5.66782	0	0	0	0	0
BT_1945	154.635	45.8673	29.5493	8.90205	2.82408	0.323193	0.565964	0	0	0	0
BT_1946	69.0323	32.6504	19.7101	9.18051	2.21824	0	0	0	0	0	0
BT_1947	93.4838	31.9935	14.4843	7.41011	1.76867	0	0	0	0	0	0
BT_1948	126.589	100.078	107.606	10.6428	0	0	0	0	0	0	0
BT_1949	170.902	53.7851	38.3407	11.9821	3.33364	0.585541	0	0	0	0	0
BT_1950	132.83	31.971	23.3624	8.52165	3.23607	0.31727	0	0	0	0	0
BT_1951	123.239	24.236	29.8357	5.57209	1.68224	0.458201	0	0	0	0	0
BT_1952	167.927	30.0102	30.7484	4.67682	2.73755	0.557065	0	0	0	0	0
BT_1953	162.638	36.5661	25.5804	9.20444	1.95497	1.13916	0	0	0	0	0.073393
BT_1954	143.133	62.156	26.553	11.337	3.15553	1.75266	0	0	0	0	0
BT_1955	169.579	65.1184	39.7828	12.0643	6.86162	1.65376	0	0	0	0	0.072907
BT_1956	163.633	69.9226	41.9705	13.3197	4.21789	0.736395	0	0.081564	0	0	0.087889
BT_1957	229.168	82.1435	54.2312	19.2643	4.07027	1.00996	0.438244	0.195962	0	0	0
BT_1958	163.281	99.4442	0	0	0	0	0	0	0	0	0
BT_1959	236.544	82.2914	42.6594	17.1305	0	0	0	0	0	0	0
BT_1960	239.529	74.9988	34.0969	17.5747	6.63076	1.84338	0	0.716381	0	0	0
BT_1961	0	117.017	0	231.996	0	0	0	0	0	0	0
BT_1962	192.826	64.0201	42.2747	22.8697	13.3403	5.56353	0	0.25413	0	0	0
BT_1963	150.045	50.0487	47.4923	21.2184	9.50665	3.27565	0	0	0	0	0
BT_1964	68.7107	18.8844	24.2497	7.6688	0.724799	0	0	0	0	0	0
BT_1965	80.8537	29.3505	29.4765	9.48231	2.5852	0.436812	0	0	0	0	0
BT_1966	152.09	52.5757	40.6916	26.291	8.1841	2.31261	0	0.125051	0	0	0
BT_1967	190.027	51.8733	30.8412	11.9844	4.09194	1.11016	0	0	0	0	0
BT_1968	201.937	67.8022	35.7804	15.3392	7.06235	2.2742	0	0	0	0	0
BT_1969	194.878	75.156	43.1906	29.4928	7.10574	3.67792	0	0	0	0	0
BT_1970	186.209	70.1221	26.4021	13.9457	6.46211	1.50673	0	0.116858	0	0	0
BT_1971	112.17	40.579	36.5265	18.3039	8.11433	2.80596	0.914094	0.41447	0	0	0
BT_1972	158.454	54.9992	47.095	13.8803	3.8261	1.28282	0.197622	0	0	0	0
BT_1973	169.696	58.9007	37.7038	7.71358	1.99976	1.2019	0.514951	0	0	0	0
BT_1974	159.011	59.3061	35.9422	13.52	3.72772	1.4442	0	0	0	0	0
BT_1975	158.415	43.0163	30.6639	15.4339	6.49774	1.8056	0.220453	0.100012	0.140444	0	0
BT_1976	146.442	44.7963	34.1164	20.8598	3.81598	1.76507	0.784409	0.342927	0	0	0
BT_1977	78.8956	41.2774	19.0771	13.9157	2.325	1.13054	0	0	0	0	0
BT_1979	168.281	83.5874	122.628	160.249	55.9901	27.0479	2.2592	1.0093	0	0	0.212581
BT_1980	333.052	176.376	188.872	251.821	95.9647	33.312	6.64099	0.976368	0	0	0
BT_1981	128.43	62.7169	58.0694	13.6498	0	0	0	0	0	0	0
BT_1982	98.9624	34.5624	21.3297	1.71305	0	0	0	0	0	0	0
BT_1983	212.593	79.3486	40.3074	10.0763	0.579222	1.20132	0	0	0	0	0
BT_1984	141.62	52.6487	158.398	52.8139	0	0	0	0	0	0	0
BT_1985	266.192	81.4726	68.1686	31.9373	16.2602	1.95987	0	0	0	0	0
BT_1986	172.058	52.9382	30.2921	15.2297	4.49988	2.33077	0	0	0	0	0
BT_1987	95.3022	18.189	17.4375	4.10725	2.17366	0.656782	0	0	0	0	0
BT_1988	13.8512	0	0	0	0	0	0	0	0	0	0
BT_1989	180.661	37.5265	29.4946	10.8753	3.81356	0.796886	0	0.154563	0.214709	0	0
BT_1990	122.502	59.1528	27.7102	11.1125	1.17215	1.68277	0	0	0	0	0
BT_1991	103.207	41.3127	18.6178	9.91376	7.54585	1.09637	0	0.858574	0	0	0
BT_1992	170.52	78.7739	60.2079	43.4339	18.554	6.76935	0.65257	0.298589	0	0	0
BT_1993	145.432	35.7421	34.0522	15.5416	4.46236	1.79284	0	0.099246	0	0	0
BT_1994	148.145	23.5809	26.7656	11.3645	0	0	0	0	0	0	0
BT_1995	134.269	22.1916	37.2346	7.51828	2.34935	0.548442	0	0	0	0	0
BT_1996	200.628	47.1424	37.3668	17.3985	4.26405	2.03874	0	0	0	0	0
BT_1997	175.12	51.1931	46.0509	12.5107	3.85687	0	0	0	0	0	0
BT_1998	208.138	58.6854	45.5992	17.7344	5.875	2.2332	0.126393	0	0	0	0.062465
BT_1999	173.072	78.0859	57.8566	25.5593	8.97204	5.61899	1.49607	0	0	0	0
BT_2000	153.998	34.5275	32.3371	12.1749	3.52579	1.26095	0.479623	0	0	0	0
BT_2001	170.532	50.3751	37.2365	14.6352	2.62146	0.73837	0.253003	0	0	0	0
BT_2002	134.654	41.1881	43.6606	16.7299	5.00768	3.21591	0.307267	0	0	0	0
BT_2003	158.653	49.2309	34.6371	15.2995	7.35998	2.51715	0	0	0	0	0
BT_2005	157.109	59.6709	29.0151	11.8864	5.27612	2.01727	0.2661	0	0	0	0
BT_2006	220.576	74.5451	38.5227	17.4603	4.26931	0.992118	1.77607	0	0	0.682891	0
BT_2007	174.216	47.6951	44.6502	25.6559	6.84877	2.76052	0	0	0	0	0
BT_2008	138.5	50.9432	34.2926	16.6815	2.76073	0.808569	0	0	0	0	0
BT_2010	59.0749	33.3595	17.9343	0	0	0	0	0	0	0	0
BT_2012	136.593	40.4057	29.7837	7.16937	2.32826	0.630112	0.270214	0.366541	0	0	0
BT_2013	103.842	21.9111	15.6986	9.18019	2.73282	1.03172	0	0	0	0	0
BT_2014	72.457	23.4027	14.8989	13.319	1.68485	1.18444	0	0	0	0	0
BT_2015	106.204	29.6249	31.9945	6.85218	3.8539	0	0	0	0	0	0
BT_2016	138.285	33.579	26.8481	10.1909	4.39553	0.186355	0	0	0	0	0
BT_2017	128.553	24.6434	17.5189	6.55197	3.17118	0.541858	0	0	0	0	0
BT_2018	99.8284	29.5535	12.6815	5.9398	1.13789	1.63049	0	0	0	0	0
BT_2019	92.8197	53.2565	37.3647	50.7523	20.3317	9.11327	2.53342	0.543455	0	0	0
BT_2020	133.311	107.141	76.4611	110.626	53.4591	22.4286	4.06835	1.36122	0	0	0.066925
BT_2021	150.136	25.8155	19.0498	9.7007	0.968118	1.3722	0	0	0	0	0
BT_2022	119.722	20.9728	18.2898	14.6091	5.92544	4.30134	0	0.841747	0	0	0
BT_2023	163.232	40.6618	28.0134	9.46584	3.11241	0.836747	0.142233	0	0	0	0
BT_2024	163.733	53.6938	35.7184	17.8351	8.00636	3.41412	0.757222	0	0	0	0
BT_2025	206.318	55.2962	33.8141	28.5775	5.46981	4.10284	0	0	0	0	0
BT_2026	166.062	34.417	28.1117	18.0074	6.16259	1.63251	0	0	0	0	0
BT_2027	101.35	33.6448	25.2769	15.8613	1.53791	0	0	0	0	0	0
BT_2028	178.155	43.3984	34.392	17.0441	7.12479	1.10176	0	0	0	0	0
BT_2029	159.05	55.8764	43.73	25.8798	2.01126	1.42882	0	0	0	0	0
BT_2030	135.461	47.0051	32.637	18.089	4.08971	3.04468	0	0	0	0	0
BT_2031	183.241	83.179	44.3745	30.9054	12.9904	3.20191	0	0	0	0	0
BT_2032	212.819	70.3905	41.401	18.5762	4.79618	1.33529	0.102882	0	0	0	0
BT_2033	239.545	89.5647	61.0397	25.7168	5.67375	1.97526	0.632632	0.095729	0	0	0
BT_2034	238.483	125.842	75.7387	28.9131	6.05295	1.48609	0	0	0	0	0
BT_2035	125.353	75.8721	42.217	17.4401	4.84024	1.04876	0	0.090355	0	0	0.097197
BT_2036	253.5	118.762	79.1221	15.1854	7.11966	0.554295	0	0	0	0	0
BT_2037	177.908	78.2633	39.0353	6.85809	0	0	0	0	0	0	0
BT_2038	84.2218	19.0118	22.8706	5.09794	3.31911	0.320896	0	0	0	0	0
BT_2039	127.176	26.8628	22.0489	7.42827	1.23276	0.991687	0.466619	0	0	0	0
BT_2040	111.416	20.2489	20.1104	3.01772	1.28731	0.348922	0.299886	0	0	0	0
BT_2041	134.196	26.9249	28.5528	5.26755	1.73582	0.297293	0	0	0	0	0
BT_2042	154.062	26.2425	29.7052	8.53309	2.74286	0.264512	0	0	0	0	0
BT_2043	155.483	28.8123	32.8428	12.1351	7.01348	1.03392	0	0	0	0	0
BT_2044	148.165	38.902	44.619	18.3189	8.01544	1.88407	0	0	0	0	0
BT_2045	49.4786	17.4759	12.8464	12.1973	4.63271	0	0	0	0	0	0
BT_2046	124.048	31.0221	17.9844	5.01309	0.256613	0.173877	0	0	0	0	0
BT_2048	67.6935	45.2898	42.2197	21.2994	8.97204	0.802714	1.49607	0	0	0	0
BT_2049	118.01	65.3448	34.3875	20.5994	9.66812	1.73813	0	0	0	0	0
BT_2050	144.581	74.2182	53.0458	22.803	12.0179	3.98657	0	0.123682	0	0	0
BT_2051	81.9758	29.3056	16.4272	6.24161	2.79992	0.659944	1.20691	0	0	0	0
BT_2052	46.8506	26.6355	5.26602	5.04678	0	0	0	0	0	0	0
BT_2053	24.6487	3.95398	0	2.55623	0	0	0	0	0	0	0
BT_2054	88.2303	2.71343	4.89003	3.33376	0	0	0	0	0	0	0
BT_2055	19.1814	1.30196	0.65239	1.97216	0	0	0	0	0	0	0
BT_2056	40.4697	14.4045	2.74958	0	0	0.327266	0	0	0	0	0
BT_2057	75.9217	18.1734	12.097	0.787939	0.542876	1.12337	0	0	0	0	0
BT_2058	112.856	28.7087	13.5656	5.78542	1.69691	0.462279	0	0	0	0	0
BT_2059	139.825	41.2369	23.6106	6.81702	0	0.406713	0	0	0	0	0
BT_2063	115.186	28.748	17.3597	8.30737	0.465652	0.315056	0	0	0	0	0
BT_2064	181.809	35.1845	26.686	6.18561	1.26461	0.42723	0	0	0	0	0
BT_2065	116.723	31.8284	19.932	11.985	5.66137	1.71458	0.379728	0.057786	0	0	0
BT_2066	93.9792	35.6153	24.8266	15.2589	8.67778	1.41364	0.985179	0.219477	0	0	0
[truncated: 2,864 more rows]

## Sheet: mouse 3
	time (days)
Gene	0.5	1.5	1.75	2.5	3	4	7	10	14	21	28
BT_0001	48.2588	16.296	10.918	2.67988	0.524772	1.06012	0.730277	0	0	0	0
BT_0002	86.8043	29.2279	26.4468	4.95564	2.63606	0.243157	0	0	0	0	0
BT_0003	82.0101	50.304	37.5486	6.74811	22.0334	21.6089	22.7536	15.0349	3.71184	2.14765	0.283819
BT_0004	64.6749	45.3518	19.6133	6.94914	23.5135	16.9189	12.6696	11.427	3.54538	2.20514	0
BT_0005	110.438	66.4254	37.983	12.4934	26.7655	34.0528	28.9287	12.439	3.55068	2.53057	0
BT_0006	84.0338	58.7565	37.4851	5.62125	27.0733	18.1103	20.865	15.6022	5.39852	3.95394	0
BT_0007	90.0914	42.2426	33.3288	2.05266	24.8159	26.8087	32.0887	12.6179	0	3.83222	0
BT_0008	69.7067	12.4216	18.9576	0.860637	2.71422	0	0	0.856097	1.71656	0	0
BT_0009	44.9406	15.8221	16.2215	2.39858	1.64721	0.627103	0	0	0	0	0
BT_0010	51.8273	16.1264	15.2285	5.0183	2.80127	1.31236	0	0	0	0	0
BT_0011	50.9109	22.0481	20.9375	5.87425	9.41915	4.61978	0	0	0	0	0
BT_0012	71.6353	45.1319	31.1831	4.23518	8.46384	2.14862	1.10446	0	0	0	0
BT_0013	57.0053	23.1556	15.2155	0.870965	1.37388	0.692086	0	0	0	0	0
BT_0014	40.444	19.0639	16.0904	2.45223	1.17755	0.23958	0.455651	0.099437	0	0	0.065548
BT_0015	54.9462	41.3562	58.7433	19.9124	18.8637	7.63113	3.12258	0.211327	0	0	0.138085
BT_0016	85.3148	61.7145	51.1983	17.6206	14.2748	4.97453	3.43525	0	0	0	0
BT_0017	44.4435	34.403	40.7601	12.9646	11.0682	1.56662	1.83607	0	0	0	0
BT_0018	66.6185	38.2736	20.5997	4.10829	2.00047	0.404928	0	0	0	0	0
BT_0019	112.75	48.5163	43.6894	0	6.69466	0	0	0	0	0	0
BT_0020	61.1417	37.7609	30.2125	0	0	0	0	0	0	0	0
BT_0021	58.1481	13.6496	17.1359	1.15819	0.904365	0.457267	0	0	0	0	0
BT_0022	78.1712	19.956	28.764	6.5436	0	0	0	0	0	0	0
BT_0023	57.8987	15.8367	10.6437	10.379	2.08475	0	0	0	0	0	0
BT_0024	72.3876	22.3677	19.6142	6.24668	5.63485	0	0	0	0	0	0
BT_0025	0	0	0	0	0	0	0	0	0	0	0
BT_0026	86.908	22.5027	33.8801	13.1397	13.2277	2.66167	1.72938	0	0	0	0
BT_0027	99.301	39.9908	43.8984	20.5248	19.722	6.3849	5.78574	0	0	0	0
BT_0028	88.0944	30.7586	47.0713	32.3277	6.1005	0	0	0	0	0	0
BT_0029	70.6295	40.0208	28.1682	11.5794	12.657	5.55284	2.69942	0.142529	0	0.141158	0
BT_0030	54.6122	18.5535	12.8158	6.37488	10.1358	6.31656	3.31141	0.276044	0	0	0
BT_0031	67.8293	33.7018	17.3535	9.58951	7.63064	3.98327	1.87312	0.2759	0	0	0
BT_0032	177.469	0	19.6743	0	0	0	0	0	0	0	0
BT_0033	85.9883	59.8681	8.98875	0	15.0892	0	0	0	0	0	0
BT_0034	78.601	39.6773	28.1244	4.97552	8.9604	0.185716	1.31361	0	0	0	0
BT_0035	0	0	14.811	0	51.3175	0	82.8371	0	0	0	0
BT_0036	55.1879	26.5117	28.7302	6.16016	5.48596	4.08575	0.525446	0.231468	0	0	0
BT_0037	66.3328	32.5786	21.0856	3.13908	5.73598	4.25446	0.947483	0	0	0	0
BT_0038	70.1431	31.6638	21.4779	7.43435	7.17187	1.20023	0	0	0	0	0
BT_0039	32.2618	19.1994	13.6968	7.885	3.80784	0	0	0	0	0	0
BT_0040	52.0573	29.0674	17.205	3.83525	1.47693	0.818789	0.193793	0	0	0	0
BT_0041	32.8165	11.6566	7.25236	3.11054	1.84689	0	0	0	0	0	0
BT_0042	18.7301	4.00973	3.93579	4.51531	1.16221	0.196686	0	0	0	0	0
BT_0043	0	0	0	0	0	0	0	0	0	0	0
BT_0044	12.5159	4.32014	1.69587	0	0.258599	0	0	0	0	0	0
BT_0045	75.6569	38.4948	12.8187	1.24564	2.11596	0	0.276115	0	0	0	0
BT_0046	44.8123	42.4572	11.7183	2.72173	1.31752	0.801802	0.375705	0	0	0	0
BT_0047	37.3203	32.0752	11.7473	2.00417	0	0	0	0	0	0	0
BT_0048	72.3738	24.2428	12.548	7.09675	2.82951	0.946578	0	0	0	0	0
BT_0049	77.1922	46.6399	26.6451	9.14299	12.8507	1.06405	1.86988	0.331791	0	0	0
BT_0050	31.8123	21.9628	14.9026	4.48945	5.21228	2.01449	0.354401	0	0	0	0
BT_0051	31.7103	30.8278	11.4938	4.11424	6.12306	1.24247	0	0	0	0	0
BT_0052	69.4618	43.7395	27.0992	3.95408	6.51642	5.1686	1.45996	0	0	0	0
BT_0053	63.6709	28.2856	29.0066	3.40216	7.68194	4.10489	0.289908	0	0	0	0
BT_0054	85.6474	34.985	25.9497	11.0314	5.27526	2.05992	0	0	0	0	0
BT_0055	93.4917	28.796	24.2065	7.40786	8.99302	2.07502	0.879136	0	0	0	0.336797
BT_0056	81.7395	32.4609	25.5979	5.36889	11.5344	4.68212	1.64968	0	0	0	0
BT_0057	0	10.4904	13.1206	0	0	0	0	0	0	0	0
BT_0058	22.5561	11.2728	13.4539	3.11797	3.21114	1.01883	0.287854	0.254009	0	0	0
BT_0059	30.5869	11.2332	13.1415	1.34199	2.33827	0.790603	0	0	0	0	0
BT_0060	19.7833	11.0869	12.4008	0.441661	1.02977	0	0	0	0	0	0
BT_0061	29.7448	16.2007	20.0398	2.87196	3.43293	1.57975	0.237134	0	0	0	0
BT_0062	0	84.7642	41.0206	0	0	47.8744	0	0	0	0	0
BT_0063	0	0	16.9969	0	0	0	0	0	0	0	0
BT_0064	46.0556	22.3781	26.4283	15.156	19.2979	14.5628	4.76982	0.901095	0	0	0
BT_0065	40.5188	22.6017	17.7122	8.72889	2.60764	0.378983	0.216302	0	0	0	0.12447
BT_0066	21.4755	10.1995	7.60188	1.91418	0.554066	0.375124	0	0	0	0	0
BT_0067	54.9722	11.0311	13.8357	14.662	0	0	0	0	0	0	0
BT_0068	50.2973	24.74	13.5594	9.31205	7.42044	0	0	0	0	0	0
BT_0069	115.477	67.0298	46.1104	16.9447	15.7934	5.00071	0.466258	0	0	0	0
BT_0070	107.568	42.5034	45.9487	9.20955	15.4513	3.64222	0	0	0	0	0
BT_0071	77.9554	39.5091	30.038	3.18647	9.27637	1.69505	2.28042	0	0	0	0
BT_0072	0	11.0311	17.2946	14.662	0	0	0	0	0	0	0
BT_0073	42.163	22.4326	12.4799	4.78334	1.91681	0.29966	0.637652	0.18668	0	0	0
BT_0074	58.5988	44.0182	24.8521	5.47074	6.95751	0.873682	2.34624	0	0	0	0
BT_0075	109.44	19.956	37.7527	13.0872	20.119	5.45391	0	0	0	0	0
BT_0076	56.2769	23.8039	20.2279	3.70618	3.75371	2.17856	0.256908	0	0	0	0
BT_0077	39.3872	20.0853	11.9671	2.03497	2.41976	1.62218	0	0	0	0	0
BT_0078	53.4014	44.2827	24.785	4.06545	1.08652	1.08995	0	0	0	0	0
BT_0079	35.7237	12.352	13.8588	1.80698	0	0	0	0	0	0	0.557934
BT_0080	0	0	10.2552	0	0	0	0	0	0	0	0
BT_0081	0	117.289	0	0	0	0	0	0	0	0	0
BT_0082	65.361	41.1569	13.5701	0.693435	1.34299	0	0	0	0	0	0
BT_0083	48.131	31.4591	13.1666	2.27601	0.882577	0	0	0	0	0	0
BT_0084	44.3912	32.6543	16.4079	4.29486	1.14979	0	0	0	0	0	0
BT_0085	59.7988	24.2979	24.3894	5.32932	7.7767	1.8106	0	0.755127	0	0	0
BT_0086	38.3447	13.717	18.9492	9.54374	15.0641	9.72158	3.51123	0	0	0	0
BT_0087	37.8992	13.1944	18.6771	3.78501	12.2847	2.96447	1.54862	0.19441	0	0	0
BT_0088	42.6976	23.7672	31.1167	0	0	0	0	0	0	0	0
BT_0089	57.5047	20.0016	29.3885	5.2626	2.57522	0	0	0	0	0	0
BT_0090	79.5981	28.2589	39.2152	6.23807	1.60814	0.233142	0.328601	0	0	0	0
BT_0091	79.6935	15.2258	27.0546	5.81502	2.02269	0	0	0	0	0	0
BT_0092	69.8864	19.4347	26.4852	0	2.26894	2.32972	0	0	0	0	0
BT_0093	77.3209	27.1367	31.4102	5.02016	3.5541	0.615437	0.329274	0	0	0	0.063159
BT_0094	22.6155	39.0252	23.4297	0	0	0	0	0	0	0	0
BT_0095	49.3534	9.0639	19.9087	5.9412	0	0	0	0	0	0	0
BT_0096	57.4512	33.7106	15.2244	2.24474	3.50343	0.442954	0.614323	0	0	0	0
BT_0097	30.2891	30.5329	10.9887	0	5.97655	3.6007	0	0	0	0	0
BT_0098	73.8081	43.0821	30.0338	14.8564	21.3048	8.04513	2.04069	0.456535	0	0	0.292695
BT_0099	101.527	34.9451	20.4473	22.9431	17.4056	25.4991	7.63013	0	0	0	0
BT_0100	57.3898	28.2712	15.9835	4.46061	8.36718	8.40164	4.71835	0	0	0	0
BT_0101	92.5749	40.1226	24.5594	16.1117	8.52506	3.78817	1.02117	0	0	0	0
BT_0102	60.9396	27.9075	22.4556	13.569	5.16819	2.67754	0.847437	0.1235	0	0	0
BT_0103	87.0083	37.0764	28.2119	8.23304	3.91262	2.05689	1.55777	0	0	0	0
BT_0104	0	0	0	0	0	0	0	0	0	0	0
BT_0105	51.2709	41.9844	26.0869	10.2236	12.258	4.75833	2.30491	0.474051	0	0	0
BT_0106	43.5175	60.8931	18.0308	2.81062	1.12805	0	0	0	0	0	0
BT_0107	78.3061	55.3654	17.1168	0	6.1005	0	0	0	0	0	0
BT_0108	64.3321	26.5013	20.1795	4.20687	1.07832	0.299076	0	0	0	0	0
BT_0109	64.6383	16.7731	18.9327	2.74767	4.40954	0	0	0	0	0	0
BT_0110	81.3403	42.5824	22.1699	3.83343	7.43352	0.301425	0	0	0	0	0
BT_0111	91.6203	66.1866	17.2946	0	0	0	0	0	0	0	0
BT_0112	68.7876	30.8113	29.2027	6.03843	3.8535	0.837387	1.17606	0	0	0	0
BT_0113	54.8388	27.8152	24.5757	7.32786	3.3228	3.34008	1.12443	0	0	0	0
BT_0114	37.3622	25.2748	15.4474	1.15511	1.11637	0.906433	0.319554	0	0	0	0
BT_0115	39.0537	15.5995	13.6968	0	2.53856	1.27587	0	0	0	0	0
BT_0116	73.4677	28.9546	19.607	6.59346	3.4224	1.19978	1.02359	0	0	0	0
BT_0117	76.8928	30.0194	12.8864	11.7966	12.4692	3.26007	0	0	0	0	0
BT_0118	60.5919	15.9601	20.0911	8.91945	9.40532	4.13809	4.02628	0.516841	0	0	0
BT_0119	26.0224	15.2387	18.3383	1.43162	3.44936	2.30785	0	0	0	0	0
BT_0120	32.0548	0	5.27569	0	0	0	0	0	0	0	0
BT_0121	23.6202	0	7.41628	0	0	0	0	0	0	0	0
BT_0122	23.1029	7.18446	15.3861	3.65435	5.18272	2.15144	1.01032	0	0	0	0
BT_0123	47.4173	18.8555	32.382	15.3763	12.2612	4.73289	1.26399	0	0	0	0
BT_0124	36.4915	13.3848	23.8376	8.56769	7.95681	3.23591	1.64386	0	0	0	0
BT_0125	38.5627	18.6844	14.3855	3.37055	6.22198	1.05449	0.300223	0	0	0	0
BT_0126	62.3012	28.5347	14.8758	5.12531	2.57877	0.69047	0.295717	0	0	0	0
BT_0127	57.0696	30.7241	21.2647	9.94002	9.24446	2.66361	0.647882	0.07055	0	0	0
BT_0128	70.6418	44.7506	40.2671	46.9819	96.2598	46.2729	24.5347	4.00235	0	0	0
BT_0129	72.1439	29.0739	38.0136	40.6282	114.376	57.7888	42.8822	11.4105	1.0212	0	0
BT_0130	55.8791	23.4373	37.3832	35.8041	99.8956	42.587	40.7946	13.0826	1.72233	0	0
BT_0131	44.8123	16.0509	14.3086	1.36087	1.58102	0	0	0	0	0	0
BT_0132	51.2316	11.5111	21.2756	3.04992	8.15895	1.14082	1.18125	0	0	0	0.084943
BT_0134	82.9103	23.5978	27.7533	0	1.78067	0	0	0	0	0	0
BT_0135	62.4353	15.8869	13.4339	4.44365	2.07233	0	0.488693	0	0	0	0
BT_0136	28.2253	7.04386	6.91415	0.660812	0.508791	0	0	0	0	0	0
BT_0137	48.0367	14.4174	14.3266	2.00004	2.05103	0.417135	0.148466	0	0	0	0
BT_0138	68.2151	20.1285	20.1358	8.33699	7.35609	0.554405	0.098933	0	0	0	0
BT_0139	29.5667	11.863	10.8387	2.92926	2.3188	2.33298	0	0	0	0	0
BT_0140	31.4391	11.1624	15.0971	1.88643	1.39224	0.680071	0.080985	0	0	0	0
BT_0141	54.1033	22.113	17.1989	2.4076	2.31601	0.941853	0	0	0	0.144657	0
BT_0142	23.0603	7.43131	4.59631	1.99211	0.460675	0.468075	0	0	0	0	0
BT_0143	20.2205	14.0684	6.61989	1.60692	1.54842	0.943955	0	0	0	0	0
BT_0144	35.7452	20.4902	0	0	17.8293	0	0	0	0	0	0
BT_0145	38.8043	22.1114	13.1697	2.92719	2.08463	0.882265	0.249799	0	0	0	0
BT_0146	86.5833	33.3989	18.9422	7.27358	15.3916	2.20687	1.82139	0	0	0	0
BT_0147	72.2921	38.0825	17.4902	1.28556	0	0	0	0	0	0	0
BT_0148	75.4698	34.4141	30.9905	7.20697	3.03216	2.05342	0	0	0	0	0
BT_0149	72.8412	32.1119	32.6252	5.33239	4.14467	1.0496	0.488693	0	0	0	0
BT_0150	71.8666	43.6398	33.0237	4.8015	3.28832	12.238	0.349079	0	0	0	0.066955
BT_0151	26.041	18.4498	3.0499	1.5159	4.8767	2.44918	1.60207	0	0	0	0
BT_0152	31.5649	20.7845	5.22557	2.89767	3.53559	0.977123	0.455795	0	0	0	0
BT_0153	73.905	31.8265	11.888	3.7348	4.3439	2.64247	2.47136	0	0	0	0
BT_0154	65.603	24.6801	12.7751	2.62335	2.88764	1.46723	0.62458	0.182804	0	0	0
BT_0156	30.7651	5.36923	12.7897	2.35394	8.27393	0	0	0	0	0	0
BT_0157	61.8315	11.1056	26.0345	3.65336	14.3378	0	0.794551	0	0	0	0
BT_0158	51.5413	18.5485	21.5805	6.13886	8.72251	0.450683	0	0	0	0	0
BT_0159	87.6288	29.4202	31.9062	10.1361	4.65776	2.95139	0.827983	0	0	0	0
BT_0160	99.2815	41.512	36.0905	9.0954	0	4.89836	1.60207	0	0	0	0
BT_0161	57.7124	27.5917	25.1107	4.19201	4.18842	2.31993	0.819986	0	0	0	0
BT_0162	53.1073	32.7372	37.3222	5.69599	4.9552	1.9322	0.119791	0	0	0	0
BT_0163	25.2516	54.5757	23.4188	0	0	0	0	0	0	0	0
BT_0164	58.0489	25.189	25.8774	8.6101	4.82839	2.54131	0.813804	0.083235	0	0	0
BT_0165	62.6467	26.2324	15.0278	3.82555	12.3355	4.67386	0	0	0	0	0
BT_0166	46.8392	23.7212	14.9789	0.821664	3.88174	0.652213	0	0	0	0	0
BT_0167	66.1552	26.1003	20.7883	3.41912	2.72558	0	0	0	0	0	0
BT_0168	107.359	30.295	17.5583	11.3451	0	0	0	0	0	0	3.27253
BT_0169	39.2228	18.0268	14.9572	2.56834	1.32369	2.01527	0.631655	0	0	0	0
BT_0170	85.2926	15.577	22.652	20.4106	23.3614	7.20707	5.98682	3.04394	0	0	0
BT_0171	90.7635	33.9533	24.0242	12.3041	8.47404	7.74718	4.38845	0.214545	0	0	0
BT_0172	59.2734	24.4383	22.8419	26.0543	8.07744	3.26956	10.4549	2.05101	0	0	0
BT_0173	40.1821	21.6942	15.654	4.54885	9.85251	5.9511	5.03074	0.593662	0	0	0
BT_0174	28.3023	6.88237	4.37965	0	0	0	0	0	0	0	0
BT_0175	30.568	11.3947	1.8408	0	0	0	0	0	0	0	0
BT_0176	19.8478	1.68639	3.05503	0	0.883496	0	0	0	0	0	0
BT_0177	51.516	14.9369	10.5278	1.30905	1.0172	0.343496	0	0	0	0	0
BT_0178	47.3648	13.7291	11.7356	4.30319	1.35711	0	0	0	0	0	0
BT_0180	62.6193	19.0478	17.2546	7.53877	0.817344	0.415804	0	0	0	0	0
BT_0181	47.5275	18.3274	18.2924	7.80177	2.78145	0.561617	0	0	0	0	0
BT_0182	41.4152	13.0461	14.0986	2.59624	0.666499	0.27097	0	0	0	0	0.22131
BT_0183	18.3973	3.02489	4.43839	0.99333	2.14389	0.622384	0.441262	0	0	0	0
BT_0184	52.3953	12.7313	5.22166	2.67988	2.09909	0	0	0	0	0	0
BT_0185	26.8396	4.32785	4.78862	5.67255	0	0	0	0	0	0	0
BT_0186	39.5302	8.81543	7.89098	0.862083	0.662819	0.2889	0	0	0	0	0
BT_0187	50.7801	21.7027	10.5887	4.22795	0.823916	0.416857	0	0	0	0	0
BT_0188	48.5	21.8873	9.93097	2.10717	0.550777	0	0	0	0	0	0
BT_0189	54.8499	18.944	7.66816	5.67191	3.90156	0.247408	0	0	0	0	0
BT_0190	52.32	13.9074	15.9043	8.09252	20.9147	4.59189	5.79106	0.336247	0	0	0
BT_0191	24.7281	7.54159	10.9573	5.74558	7.483	3.72407	1.10017	0	0	0	0
BT_0192	46.9554	10.7895	7.51164	2.59985	4.59856	0.914954	1.1581	0	0	0	0.08328
BT_0193	42.3832	13.2199	9.76381	2.9574	3.72588	1.16237	0	0	0	0	0
BT_0194	76.9854	19.687	22.2463	3.6953	4.39485	1.56126	0	0	0	0	0
BT_0195	63.6587	23.4731	22.4702	3.22841	4.44806	2.25528	0	0	0	0	0
BT_0196	37.2348	18.4003	24.1218	2.89215	2.54848	0.647295	0	0	0	0	0
BT_0197	26.3229	5.92944	12.7796	0	1.66887	0.561617	0	0	0	0	0
BT_0198	47.3108	24.0676	15.7041	3.24175	1.6623	1.58469	1.20312	0.263151	0	0	0
BT_0199	75.8337	42.3571	22.2163	21.883	15.6544	19.221	19.943	7.67079	0	0	0
BT_0202	55.3218	33.6744	33.3615	6.98626	21.3828	12.1072	16.7486	6.83584	0	0	0
BT_0203	54.6883	22.7081	27.2891	2.87875	1.41509	0.410489	0	0	0	0	0
BT_0204	119.596	48.7595	32.3118	4.01368	0.795048	1.59926	1.07961	0	0	0	0
BT_0206	43.5984	25.9067	15.6283	2.21846	2.33419	0.128384	0.183353	0	0	0	0
BT_0207	30.9989	23.4728	7.45461	2.62757	0.539672	0.137126	0	0	0	0	0
BT_0208	57.8385	30.0237	23.769	5.7394	4.72606	2.8191	0.395839	0	0	0	0
BT_0209	63.0448	36.1566	15.206	6.42719	2.72365	0.718079	0.146064	0	0	0	0
BT_0210	82.1137	32.3842	24.9878	10.3385	4.833	2.88011	1.20331	0	0	0	0
BT_0211	61.2726	18.8367	11.7138	11.209	2.97233	1.20908	0	0	0	0	0
BT_0212	60.71	24.2936	23.4093	4.85209	3.17078	0.474238	0	0.118115	0	0	0
BT_0213	86.782	55.7429	34.9811	7.07756	2.26301	1.63796	0	0	0	0	0
BT_0214	93.5868	51.1793	23.8817	7.09675	0.943169	0	0	0	0	0	0
BT_0215	125.651	87.5972	41.6171	6.308	12.6928	7.65524	1.6636	0	0	0	0
BT_0216	74.913	63.5791	29.3562	11.3745	7.03463	3.8687	0.880674	0	0	0	0
BT_0217	57.9105	38.97	24.5792	5.61911	8.26166	3.33659	0.764641	0	0	0	0
BT_0218	58.9266	26.8735	16.7855	1.26375	3.03167	1.01372	2.69329	0	0	0	0
BT_0219	80.5189	30.295	20.7507	0	0	0	0	0	0	0	0
BT_0220	0	0	0	0	0	0	0	0	0	0	0
BT_0221	117.321	34.2812	17.9437	3.6027	2.08463	0.352906	0.499598	0	0	0	0
BT_0222	66.6822	21.7028	15.5565	3.56461	1.60814	0.233142	0	0	0	0	0
BT_0223	38.9784	10.3484	8.17071	5.44349	2.54728	0	0.596289	0	0	0	0
BT_0224	28.5301	19.9407	6.74961	7.47879	1.50719	0	0	0	0	0	0
BT_0225	48.5075	21.9904	14.2983	5.06373	1.70297	2.29195	0	0	0	0	0
BT_0226	75.9624	45.1099	18.9576	6.02446	2.71422	0.683726	0	0	0	0	0
BT_0227	55.1214	40.766	16.0493	5.1689	2.02269	0.510923	0	0	0	0	0
BT_0228	71.2605	38.8559	28.135	6.12817	2.69256	1.56476	0.417907	0	0	0	0.080142
BT_0229	105.73	35.4932	32.4093	28.8139	2.75682	1.63199	0	0	0	0	0
BT_0230	103.854	44.4724	28.7896	26.5534	5.35413	3.83986	1.81432	0	0	0	0.130389
BT_0231	57.2997	31.838	12.4832	4.91054	9.87386	10.0713	0	0	0	0	0
BT_0232	106.949	46.7229	25.2167	9.62636	4.99053	2.88818	0	0	0	0	0
BT_0233	50.3808	31.1866	18.385	1.83856	0.811578	0.411983	0.290947	0	0	0	0
BT_0234	82.108	46.585	21.73	4.30182	5.12429	0	0	0	0	0	0
BT_0235	66.5981	25.4053	17.8751	8.34446	2.01424	0	0.577755	0	0	0	0
BT_0236	48.2598	17.0904	13.469	3.96788	0.572029	0.290879	0	0	0	0.119275	0
BT_0237	55.4784	25.125	12.9555	5.7012	3.63707	2.75058	0.540528	0.118115	0	0	0
BT_0238	50.2576	17.9328	16.4665	4.34561	6.70614	3.0472	1.52219	0.446784	0	0	0
BT_0239	74.3995	30.3481	22.0868	7.88197	2.68469	1.55305	1.62219	0	0	0	0
BT_0240	65.0609	24.948	18.7213	6.25512	2.86516	0.582599	0.331455	0	0	0	0
BT_0241	51.2093	30.3401	14.2325	4.42135	5.34202	1.80843	0	0	0	0	0
BT_0242	94.8346	30.528	20.2388	7.09675	6.60218	0	2.52799	0	0	0	0
BT_0243	50.4654	21.0546	9.25235	2.84892	3.15935	0.32018	0	0	0	0	0
BT_0244	30.0095	18.6856	9.88546	2.72741	1.75364	0.712475	0	0	0	0	0
BT_0245	50.2659	20.1803	14.0674	1.43917	1.10508	0.462997	0	0	0	0	0.054355
BT_0246	51.5271	17.2563	17.728	1.7439	0.9618	0.781316	0	0	0	0	0.15869
BT_0247	36.194	16.1986	21.4412	3.80666	0	0.603534	0	0	0	0	0
BT_0248	68.1909	16.7611	26.0579	1.00342	0.795048	0	0	0	0	0	0
BT_0249	30.7653	15.4813	10.341	0	1.3831	0	0	0	0	0	0
BT_0250	44.2729	18.2414	15.5567	2.29198	1.92794	0.979341	0	0	0	0	0
BT_0251	67.9567	32.6811	25.9932	7.24188	9.01795	2.66304	1.06029	0	0	0	0
BT_0252	68.0196	40.238	26.0127	11.1299	12.8673	4.89678	1.49404	0	0	0	0
BT_0253	77.1882	44.3351	22.7545	5.51238	5.49925	0.929012	0	0	0	0	0
BT_0254	56.5196	22.4934	21.8334	2.49635	1.60029	0.433923	0	0	0	0	0
BT_0255	45.2065	25.466	0	0	21.5677	0	0	0	0	0	0
BT_0256	56.2184	23.5317	54.1736	13.2106	6.94497	14.6332	13.3701	0	0	0	0
BT_0257	52.0873	34.2414	27.8372	9.39096	15.6974	8.96014	3.2453	0.485005	0	0	0
BT_0258	63.3891	36.498	29.7204	5.89519	6.30723	1.80399	0.142728	0	0	0	0
BT_0259	57.5514	25.5334	17.6473	5.7416	2.05953	0.695433	0	0	0	0	0
BT_0260	57.7379	34.7254	23.5845	3.32429	0.654577	2.63926	0	0	0	0	0
BT_0261	70.8605	14.653	14.8326	9.64653	0	0	0	0	0	0	0
BT_0262	90.6484	40.5369	21.6425	5.07849	1.98653	0.501863	0.69291	0	0	0	0
BT_0263	73.9546	23.0889	22.0791	9.52603	8.24076	0	1.51158	0	0	0	0
BT_0264	54.968	25.3924	17.1487	5.9818	1.49605	0.936012	0	0	0	0.143766	0
BT_0265	78.6522	41.9659	26.0519	13.7345	8.04175	3.01094	0.610501	0	0	0	0
BT_0266	62.0749	31.5078	30.6142	11.558	10.6291	6.42252	0.828528	0	0	0	0
BT_0267	62.3008	18.1036	18.3694	4.38894	4.46014	1.55776	0.95493	0.0554	0	0	0
BT_0268	64.3831	23.5461	24.755	5.11159	5.57055	3.02733	0.91988	0.24057	0	0	0
BT_0269	58.3333	18.8927	16.156	5.24248	5.24905	2.73589	0.388512	0	0	0	0
BT_0270	105.052	35.6347	21.7148	7.80738	8.42526	1.70712	1.43164	0	0	0	0
BT_0271	94.75	43.1931	16.6162	7.4696	4.3439	1.46804	1.64757	0	0	0	0
BT_0272	68.9066	30.4811	20.2676	4.46369	3.77491	1.12287	0.928795	0.073572	0	0	0
BT_0273	80.1134	39.1658	15.1335	3.92964	2.47662	1.11869	0.397056	0	0	0	0
BT_0274	65.1498	31.5788	20.8668	4.55734	0.788831	0.798433	0	0	0	0	0
BT_0275	65.7944	23.2078	29.5722	11.0979	10.5876	3.91394	2.95605	0.304708	0	0	0
BT_0276	30.3429	11.0675	8.62508	3.59778	7.52927	2.58934	2.08225	0.140221	0	0	0
BT_0277	6.34157	0.908533	1.58206	0.238616	0.091719	0.279854	0	0	0	0	0
BT_0278	12.7051	2.12841	2.43369	0.7356	0	0	0	0	0	0	0
BT_0279	34.7466	14.0412	9.18057	0.946692	0.736555	0	0	0	0	0	0
BT_0280	84.4938	38.8826	29.9227	14.5943	8.90182	4.98164	1.04414	0	0	0	0
BT_0281	78.1538	22.2923	27.2734	3.74338	2.43957	0.493119	0	0	0	0	0
BT_0282	79.1691	21.6488	24.4558	7.38095	10.3812	5.61298	1.20456	0	0	0	0
BT_0283	0	0	0	321.276	0	0	0	0	0	0	0
BT_0284	71.0664	24.6009	17.559	3.75734	4.77702	1.76525	0.834913	0	0	0	0
BT_0285	47.6759	24.2909	17.358	7.1548	4.1728	3.48297	0.429597	0	0	0	0
BT_0286	54.0217	30.9807	21.8268	8.43187	7.89637	4.52758	0	0	0	0	0
BT_0287	52.0537	15.92	9.65651	4.82747	1.29558	2.60574	0	0	0	0	0
BT_0288	49.979	11.0427	15.1176	3.3607	2.58858	4.84637	0.786426	0	0	0	0
BT_0289	79.2104	35.4742	26.6438	7.80876	5.36967	7.37891	1.62041	0.088337	0	0	0.058282
BT_0290	72.4963	33.6975	23.9223	2.65923	3.10598	1.4966	0.355702	0	0	0	0
BT_0291	65.183	28.0673	16.2068	7.11775	3.00529	0.254071	0	0	0	0	0
BT_0292	86.9636	19.2067	14.0293	2.38227	2.22441	0.750777	0	0	0	0	0
BT_0293	47.8704	21.5117	13.6263	1.62145	0.89374	0.544639	0	0	0	0	0
BT_0294	102.231	21.4129	54.9678	5.74001	1.32702	1.19864	0	0	0	0	0
BT_0295	84.1476	27.5665	36.3282	6.88359	3.08895	0	0.799468	0	0	0	0
BT_0296	57.1308	36.0507	35.4432	13.0801	10.6497	3.89481	1.29062	0	0	0	0
BT_0297	15.4601	15.9715	15.4522	8.13804	13.2349	5.09706	1.80885	0.176394	0	0	0
BT_0298	18.598	6.68043	7.6276	2.5483	4.15866	0.888645	0.940173	0	0	0	0
BT_0299	45.2243	11.9205	17.6618	7.17053	7.517	3.67406	0.946501	0.224946	0	0	0
BT_0300	45.2061	14.9146	18.7146	2.92617	3.34046	1.17218	0.669918	0	0	0	0
BT_0301	42.9307	15.3672	19.3263	7.50204	10.0441	1.11869	0.99264	0	0	0	0.114165
BT_0302	37.0107	10.1211	10.0922	1.06474	1.66014	0.419949	0	0	0	0	0
BT_0303	26.7774	12.5823	5.54656	0.905353	0.347927	0.353892	0	0	0	0	0
BT_0304	21.8797	5.27295	6.66528	3.69439	3.91985	0.542898	0.256098	0	0	0	0
BT_0305	28.4444	5.5434	16.993	2.78753	1.96159	0.483904	0.691292	0	0	0	0
BT_0306	17.4384	2.60681	4.35157	0.604268	1.86329	0.788822	0.223668	0	0	0	0
BT_0307	43.3045	11.2645	11.3389	0.964864	0.866582	0.503383	0.178861	0	0	0	0
BT_0308	62.1245	24.5161	19.0975	2.64247	0.411958	1.66743	0	0	0	0	0
BT_0309	69.886	20.3453	21.1564	3.7291	3.67397	1.46059	0.459999	0	0	0	0
BT_0310	63.5354	14.7367	14.6144	5.09928	3.17788	0.402052	0	0	0	0	0
BT_0311	46.3618	10.4562	4.88121	1.61587	2.64706	0.316411	0.224285	0	0	0	0
BT_0312	29.4318	10.8381	6.61953	0.374548	3.64788	0.097629	0.417192	0	0	0	0
BT_0313	35.6839	12.6044	8.80646	1.95284	6.95639	3.8883	4.20664	0	0	0	0
BT_0315	90.2117	22.1115	21.6454	3.93108	5.22205	1.71119	0.484696	0	0	0	0
BT_0316	76.5594	20.3437	11.4538	0.995752	3.06678	0.519555	0	0	0	0	0
BT_0317	69.0788	33.5557	24.1707	3.98483	3.05883	0.176192	0	0	0	0	0
BT_0318	48.5771	33.0768	15.9581	2.8339	2.55172	0.370217	0	0	0	0	0
BT_0319	62.7568	46.8205	19.505	4.91054	1.97477	0	0	0	0	0	0
BT_0320	38.5785	34.6839	24.1078	2.13052	0.330989	0.335356	0	0	0	0	0
BT_0321	47.8061	27.836	21.6961	2.44414	0.975854	0	0	0	0	0	0
BT_0322	48.798	19.6797	21.6782	3.83118	1.2355	0.250695	0.352861	0	0	0	0
BT_0323	42.7095	12.2221	17.709	2.49864	0.27662	0	0	0	0	0	0
BT_0324	77.988	27.2677	32.6641	5.51933	0	0	0	0	0	0	0
BT_0325	17.732	7.81179	10.0569	2.57111	1.0287	0	0	0	0	0	0
BT_0326	17.849	12.2752	16.8509	0.950837	3.00805	0.756864	0	0	0	0	0
BT_0327	54.595	29.6786	28.89	8.35926	4.94257	5.32264	1.75429	0	0	0	0.251752
BT_0328	70.1431	39.9826	31.3359	8.46066	5.16599	5.05924	1.10872	0	0	0	0
BT_0329	35.289	18.5245	12.781	3.48386	1.37388	0.692086	0	0	0	0	0
BT_0330	32.7089	17.9551	18.0257	2.62337	0.408927	0	0	0	0	0	0
BT_0331	71.6466	20.0478	28.0767	2.92758	1.98576	1.4382	0.807413	0	0	0	0.231798
BT_0332	0	0	55.0336	0	0	0	0	0	0	0	0
BT_0333	80.1694	68.3511	31.1884	0	0	0	0	0	0	0	0
BT_0334	175.365	52.4177	42.9394	0	5.80186	6.37478	0	0	0	0	0
BT_0335	67.876	40.6229	21.6684	3.62608	4.78731	0.94613	0.959807	0	0	0	0
BT_0336	47.0532	27.0996	21.7886	3.59741	5.98183	0.444781	1.05175	0	0	0	0
BT_0337	117.018	36.5273	38.1212	5.72883	3.64966	0.916048	0	0	0	0	0
BT_0338	55.9757	30.8606	25.341	5.17092	12.0413	4.70071	0.155573	0.136154	0	0	0
BT_0339	63.1175	37.2525	22.4644	5.01442	7.19386	1.21956	0.745111	0.108473	0	0	0
BT_0340	65.6121	24.9347	16.4242	3.30341	4.19917	0.112357	0.159858	0.139942	0	0	0
BT_0341	44.1525	26.701	15.8692	7.49059	3.40856	0.533009	0	0	0	0	0.108853
BT_0342	75.1552	38.2212	40.7062	3.62144	5.63122	1.4259	0.497673	0	0	0	0
BT_0343	87.9012	34.3318	43.1913	2.10521	3.25668	0.472117	0	0	0	0	0
BT_0344	81.5875	18.5728	20.9057	1.18122	2.74963	0.619341	0	0.386402	0	0	0
BT_0345	63.8723	15.8457	28.5298	2.08363	4.0594	0.821612	0	0.513076	0	0	0
BT_0346	27.6686	8.07179	12.7079	0	6.09588	1.22459	1.60207	0	0	0	0
BT_0347	44.4007	20.4719	20.915	3.04351	2.34031	0.793344	0.14124	0.247001	0	0	0
BT_0348	69.417	31.5136	26.2888	7.65212	4.28616	1.63364	0.193332	0	0	0	0
BT_0349	72.3897	40.8272	31.0411	6.37983	8.22243	3.78009	1.3766	0	0	0	0
BT_0350	57.6093	23.1559	17.0526	2.33947	4.37479	0.523156	0.185815	0.162927	0	0	0
BT_0351	67.9647	25.3288	28.347	4.57654	4.74517	0.826762	0.782638	0	0	0	0
BT_0352	68.6375	24.441	22.6591	8.00826	19.2908	2.19463	0	0	0	0	0
BT_0354	31.2718	15.9113	14.3293	5.09002	5.29689	2.23224	1.23801	0	0	0	0
BT_0355	73.6377	36.8942	17.6877	7.92056	7.53082	2.18741	1.72776	0	0	0	0
BT_0356	67.719	28.9591	19.8766	6.94089	7.74326	2.41908	1.99379	0	0	0	0
BT_0357	99.6025	47.6761	33.1653	31.7674	22.1343	26.2449	0	0	0	0	0
BT_0358	148.453	60.3706	58.8858	12.6803	12.6366	7.11864	3.59761	0	0	0	0
BT_0359	56.0826	30.775	28.6729	15.5076	14.8829	5.11797	0	0	0	0	0
BT_0360	71.8544	33.2005	33.5595	8.9335	9.02453	8.23841	1.93006	0.389632	0	0	0
BT_0361	57.2181	37.0379	24.3407	4.17342	4.53971	1.46354	0.48052	0	0	0	0
BT_0362	43.861	25.1329	27.6246	6.02074	4.68029	1.48834	0.170109	0	0	0	0.048953
BT_0363	47.4734	23.3652	19.2686	7.48794	5.76175	2.52702	0.653577	0	0.310688	0	0.093986
BT_0364	38.7328	14.3787	18.6765	3.12056	2.69508	0.975102	0.174119	0	0	0	0
BT_0365	69.2041	22.1139	24.2754	8.43774	10.8636	5.65364	3.17543	0	0	0	0.070273
BT_0366	72.2801	30.119	22.3869	6.47178	7.65705	4.19673	1.89912	0.266517	0	0	0
BT_0367	39.4374	18.3165	14.9664	1.22031	3.22238	0.136465	0	0	0	0	0
BT_0368	40.3314	547.736	623.248	329.57	214.206	94.9129	47.7803	9.66201	0.546105	0.123919	0.330183
BT_0369	311.503	78888.1	85124.7	75616.7	81669.4	66063.4	63150.1	11755.3	297.432	44.6106	64.069
BT_0370	733.324	224626	241888	274331	266898	179098	169512	35853.9	969.937	80.6735	166.985
BT_0371	692.008	266819	280504	312039	235777	141549	145162	28669.1	822.65	64.2651	180.555
BT_0372	133.852	75584.9	88982	110076	65958	23124.9	9841.87	2661.16	105.914	4.40828	52.6672
BT_0373	59.7291	26.3554	16.649	3.20675	9.92816	6.29527	2.1264	0	0	0	0
BT_0374	20.5336	7.37962	4.4455	1.03849	1.9995	0.812909	0.769664	0	0	0	0
BT_0375	28.0576	1.25118	4.50695	1.09693	0.427815	0	0	0	0	0	0
BT_0376	7.86826	0.578521	1.34008	0.761331	0	0	0	0	0	0	0
BT_0377	9.23405	4.19328	0.860577	0	0	0	0	0	0	0	0
BT_0378	20.3387	20.4077	7.60486	1.20002	0.102551	0	0	0	0	0	0
BT_0379	41.7631	44.3528	13.1479	1.48844	0.819899	0	0	0	0	0	0
BT_0380	41.4055	9.54854	14.1118	2.50915	0.646446	0.218727	0	0	0	0	0
BT_0381	25.2926	5.91059	8.89747	0.575266	0.22238	0	0	0	0	0	0
BT_0382	55.5546	19.6059	19.074	2.38486	1.84077	0	0	0	0	0	0
BT_0383	62.1525	30.7199	27.1766	3.14161	2.23858	0.378891	0	0	0	0	0
BT_0384	68.7306	42.96	24.831	6.9904	7.39904	3.04554	1.14735	0	0	0	0
BT_0385	77.1984	38.7607	21.8757	3.76276	5.61733	1.96686	0.55601	0	0	0	0
BT_0386	61.9087	41.757	16.853	1.44998	1.67894	1.70501	0.535842	0	0	0	0
BT_0387	65.1076	34.6405	10.5028	1.48844	0.819899	0.166586	0	0	0	0	0
BT_0388	45.3272	29.5024	9.56293	3.28913	0.515045	0	0	0	0	0	0
BT_0389	62.5573	31.3808	9.02741	6.02446	0.678555	0	0	0	0	0	0
BT_0390	85.4768	34.1728	15.1706	4.4685	3.28833	0.795473	2.2553	0	0	0	0
BT_0391	85.9463	24.6961	25.6147	9.88567	15.8556	9.14288	6.74132	0.495507	0	0	0
BT_0392	60.5045	24.4314	24.1766	8.29224	1.24	0.629428	0	0	0	0	0
BT_0393	80.9887	39.1261	20.9108	9.04353	7.08983	0	0.757512	0	0	0	0
BT_0394	95.9706	38.0215	26.6086	8.14482	6.923	1.70373	0	0	0	0	0
BT_0395	0	0	6.23768	0	0	0	0	0	0	0	0
BT_0396	101.787	33.0453	24.6266	6.56027	9.42732	1.47158	0.345362	0	0	0	0
BT_0397	37.5151	10.683	15.6583	2.81062	11.2805	2.26379	0	0	0	0	0
BT_0398	73.713	35.6347	32.8066	4.77117	9.43629	5.12137	0.477212	0	0	0	0
BT_0399	50.2346	24.0925	14.5252	3.06314	7.68833	2.8023	0.565688	0	0	0	0
BT_0400	44.6658	28.4291	21.5655	5.24144	4.88515	0.171119	0.242348	0	0	0	0
BT_0401	0	0	8.27784	0	0	0	0	0	0	0	0
BT_0402	54.5528	28.951	29.5323	9.03077	5.56533	3.19853	1.07961	0	0	0	0
BT_0403	73.5008	38.7028	47.2549	11.6837	27.8291	15.2554	4.56085	0	0	0	0
BT_0404	47.8308	23.3036	21.6955	7.91772	9.20866	7.02543	2.38527	0.312428	0	0	0
BT_0405	92.3405	37.7395	16.351	8.24301	0	2.26056	0	0	0	0	0
BT_0406	15.6548	9.52789	12.272	0	0	0	0	0	0	0	0
BT_0407	30.7802	23.063	7.7452	2.74767	0	0	2.82747	0	0	0	0
BT_0408	90.523	0	11.5121	0	0	0	0	0	0	0	0
BT_0409	31.5541	15.9387	10.1565	1.36656	3.18775	0.71747	0	0	0	0	0
BT_0410	56.5524	24.5472	11.1409	1.07792	1.7126	0	0	0	0	0	0
BT_0411	42.6577	9.99002	9.46638	1.27085	0.987087	0	0	0	0	0	0
BT_0412	58.849	24.1897	17.17	6.90683	9.17568	2.4329	0.959807	0.168381	0	0	0
BT_0413	48.0199	17.4481	16.2366	4.86959	7.08983	8.81102	1.51502	0.688672	0	0	0.433796
BT_0414	46.2286	20.9789	23.0464	7.06944	9.31237	5.55519	1.95069	0.346482	0	0	0
BT_0416	26.7408	7.32942	9.06621	1.60495	1.65334	0	0	0	0	0	0
BT_0417	33.5859	12.0105	7.13282	2.89888	1.49591	0.252936	0	0	0	0	0
BT_0418	63.6068	25.08	15.8559	6.06293	5.70186	0.620232	0	0	0	0	0
BT_0419	89.0439	33.9043	24.965	3.42544	2.75997	4.16956	1.79986	0	0	0	0
BT_0421	42.3411	16.1186	12.5346	2.72327	6.18637	2.61344	0.689419	0.241082	0	0	0
BT_0426	39.9066	11.4343	6.06111	0.455521	2.83355	0	0	0	0	0	0
BT_0427	50.6715	20.681	9.57077	3.11058	1.22274	0	0	0	0	0	0
BT_0428	40.1923	26.1289	23.8572	14.8019	43.6773	24.7063	17.1423	0.837765	0	0	0
BT_0429	73.1581	26.6331	27.3303	16.4051	60.3168	27.1829	12.9664	1.47855	0	0	0
BT_0430	50.336	17.5983	24.0387	11.2219	36.2402	22.1545	10.6157	0.816526	0	0	0.107109
BT_0431	42.2517	23.1331	25.9438	3.21493	3.84196	2.06427	0	0	0	0	0
BT_0432	42.6039	31.9465	16.9366	6.31665	6.04993	5.25767	0.819631	0	0	0	0
BT_0433	68.3144	41.2547	30.2117	5.94263	7.15529	5.03084	1.31788	0	0	0	0
BT_0434	82.6917	41.8923	31.1138	5.74794	6.10573	2.67612	0.457091	0	0	0	0
BT_0435	41.3653	21.5361	12.9619	2.15582	1.87394	0.211376	0	0	0	0	0
BT_0436	35.6046	15.6242	9.23656	3.71366	1.50644	0.612286	0.217094	0	0	0	0
BT_0437	45.4879	14.7653	23.1936	5.81928	3.182	2.28098	0	0	0	0	0.154498
BT_0438	16.8909	2.18171	5.15156	0.458395	0.264254	0.26878	0	0	0	0	0
BT_0439	57.9735	20.0616	17.444	5.31442	4.5527	3.36932	0.515727	0	0	0	0
BT_0440	63.049	28.0324	14.4493	3.83196	7.05317	4.38883	1.52364	0	0	0	0
BT_0441	54.992	22.3842	13.3879	3.97332	8.11616	7.7798	4.41262	0.193874	0	0	0
BT_0442	47.6208	21.5765	15.8683	4.40467	4.97092	2.64189	1.63394	0.143069	0	0	0
BT_0443	40.8861	20.17	19.3477	0	0	0	0	0	0	0	0
BT_0444	89.69	36.451	25.1815	7.45369	7.49335	4.24811	2.50569	1.10297	0	0	0
BT_0445	62.5922	21.9463	12.1763	2.96426	1.45751	1.26826	0	0	0	0	0
BT_0446	51.0061	19.7376	10.926	5.26313	2.40379	0.763293	0.649546	0	0	0	0
BT_0447	48.5676	17.3404	10.2065	4.42481	3.89412	1.15255	0.616881	0	0	0.088738	0
BT_0448	43.9713	20.4849	9.37064	0.381661	0.88234	0.747172	0.211996	0	0	0	0
BT_0449	70.1337	28.5314	18.0463	3.66631	4.39682	3.82903	0.226158	0	0	0	0
BT_0450	101.034	36.6975	28.0129	5.73402	5.84473	2.30399	1.03445	0	0	0	0
BT_0451	45.0637	13.8054	17.9924	2.70383	1.34677	0	0	0	0	0	0
BT_0452	50.762	15.2145	21.9545	3.56459	4.16124	1.33419	0.414427	0.072214	0	0	0
BT_0453	14.8814	3.04452	4.28736	1.24993	2.50937	1.17603	0.277057	0.244316	0	0	0
BT_0454	9.00914	6.25816	1.33315	2.05266	0	0	0	0	0	0	0
BT_0455	26.9015	12.23	14.3584	3.08272	2.49821	1.39673	0	0	0	0	0
BT_0456	26.2889	6.65141	4.19441	1.77228	1.07076	0	0	0	0	0	0
BT_0457	31.6705	5.29168	11.1346	2.80401	1.68714	0.095327	1.08648	0	0	0	0
BT_0458	64.4306	21.8261	16.8578	3.49969	3.63267	1.4044	0.421932	0	0	0	0
BT_0459	62.8308	24.3172	20.8977	5.78633	8.72825	3.3504	1.67214	0	0	0	0
BT_0460	45.6875	22.0392	10.4336	4.27415	1.87777	0.763901	0.544148	0	0	0	0
BT_0461	56.9126	22.4865	19.0086	3.12869	1.05152	0.305642	0.109022	0	0	0	0
BT_0462	70.6643	30.9371	15.4318	0.831073	3.27289	0	0	0	0	0	0
BT_0463	71.6466	39.2602	28.2091	6.22111	11.3472	2.8764	2.01853	0	0	0	0
BT_0464	78.0813	28.0716	34.2552	11.005	12.3634	4.36434	0.852938	0	0	0	0
BT_0465	119.599	54.5325	47.4602	10.0733	17.1317	5.48406	5.12457	0	0	0	0
BT_0466	114.75	43.2508	32.5202	9.02817	6.15424	3.95704	1.47053	0	0	0	0.169007
BT_0467	66.8067	28.4501	17.1584	3.88487	4.13339	1.30361	0	0	0	0	0
BT_0468	59.5704	25.2207	13.2733	3.4878	1.9236	0.585987	0	0.243471	0	0	0
BT_0469	56.7804	22.043	12.7193	3.36708	7.44664	3.694	3.48647	0	0	0	0
BT_0470	74.4978	28.6561	19.2727	4.87993	9.86287	6.37457	3.09267	0	0	0	0
BT_0471	94.5348	24.2683	17.252	2.12543	3.46305	1.11065	0.785628	0	0	0	0
BT_0472	100.011	33.7632	19.1399	3.27076	2.90768	1.47226	0	0	0	0	0
BT_0473	76.1275	22.211	13.3848	4.69698	2.59808	1.58121	0	0	0	0	0
BT_0474	69.7622	19.7803	27.4269	10.6848	1.78619	0.679825	0	0	0	0	0
BT_0475	47.7612	18.6918	13.7876	7.95729	3.40593	0	0	0	0	0	0
BT_0476	69.1713	14.7631	12.2049	5.77141	2.04463	0.827618	1.15037	0	0	0	0
BT_0477	38.7617	25.9803	42.9749	30.5517	41.9617	25.4564	7.82479	0	0	0	0
BT_0478	52.1311	22.599	28.1735	16.0495	30.7934	12.3787	4.74001	0.261555	0	0	0
BT_0479	76.9652	27.0892	14.619	2.86499	3.17742	0.322002	0	0	0	0	0
BT_0480	72.5862	28.2724	13.3178	2.34547	4.0674	0.306143	0	0	0	0	0
BT_0481	59.3065	30.3236	10.8103	3.85758	0.332972	0.67471	0.471671	0	0	0	0
BT_0482	76.3549	27.8937	25.6333	4.2614	4.1315	2.14112	0.226239	0	0	0	0
BT_0483	60.9176	18.3948	33.4365	8.25839	9.75197	4.7876	0.792425	0	0	0	0
BT_0484	42.7963	16.4524	11.217	5.59076	7.90739	3.78315	1.00877	0.147257	0	0	0.096705
BT_0485	77.4031	32.2921	31.0609	12.0794	20.6092	10.4557	4.10941	0.303221	0	0.593338	9.44239
BT_0486	49.7221	16.605	13.1293	2.90802	0.840101	0.996078	0	0	0	0	0
BT_0487	44.4595	17.8169	11.2952	3.94862	2.83424	1.10646	0	0	0	0	0
BT_0488	26.1322	13.3382	8.31838	2.67346	1.37841	0.233142	0	0	0	0	0
BT_0489	38.8426	25.3362	10.4493	2.29804	2.24266	1.36081	0	0	0	0	0
BT_0490	12.6258	31.1861	23.4188	10.2758	0	8.55223	0	0	0	0	0
BT_0491	72.3697	39.0252	14.0578	0	6.23459	0	0	0	0	0	0
BT_0492	41.3647	27.4996	14.0035	5.35976	2.62386	5.30061	0	0	0	0	0
BT_0493	48.9848	22.2665	9.52097	2.12948	4.15035	1.25985	0	0	0	0	0
BT_0494	41.3793	23.9388	14.7805	5.65427	7.50881	5.16768	1.38932	0	0	0	0
BT_0495	32.5608	27.7792	11.0182	6.8043	7.79732	3.39768	0.644505	0	0	0	0
BT_0496	76.1563	27.4411	36.3229	6.45583	5.95517	2.47785	0.653908	0	0	0	0
BT_0497	96.5179	37.5846	35.224	7.06183	5.97562	1.8591	0	0	0	0	0
BT_0498	72.0159	35.541	35.9345	9.56285	5.98785	1.73465	0.405722	0	0	0	0
BT_0499	64.75	37.9391	48.0576	5.02198	0.834011	1.69146	0	0	0	0	0
BT_0500	55.4651	28.815	38.0058	6.50212	7.31726	1.17439	1.11235	0.162551	0	0	0
BT_0501	92.1438	39.1308	77.1542	3.66132	17.4666	6.06238	0	0	0	0	0
BT_0502	75.0708	30.7999	27.0996	5.88479	9.45532	2.42545	0.596317	0	0	0	0.068624
BT_0503	93.886	30.2977	33.3371	6.61516	2.63975	0	0	0	0	0	0
BT_0504	74.6285	35.8036	23.2948	5.21208	2.04341	0.997737	0	0	0	0.10236	0.068224
BT_0505	51.2409	32.2525	12.7076	4.71641	2.47268	0	0	0	0	0.744816	0
BT_0506	48.8386	31.662	16.2048	3.2482	3.07858	0.25391	0.241361	0	0	0	0
BT_0507	89.4207	51.3248	26.085	4.82336	6.48086	2.72691	0.750514	0	0	0	0
BT_0508	47.7857	28.3696	24.3813	5.0999	5.44937	2.77042	0.788432	0	0	0	0
BT_0509	35.2823	18.3314	22.5916	7.41943	5.82645	1.89553	1.01086	0	0	0	0
BT_0510	51.1623	23.7922	25.8256	3.77269	2.91502	0.211376	0.596854	0	0	0	0
BT_0511	80.8238	11.3281	29.8338	5.42061	5.43261	3.26985	0	0	0	0	0
BT_0512	74.0146	34.0443	27.6252	4.71641	7.41805	1.24695	0	0	0	0	0
BT_0513	106.378	14.1137	20.6967	1.54593	1.24382	1.24979	0	0	0	0	0
BT_0514	73.6266	16.7567	22.3407	4.893	4.02188	3.12082	0	0	0	0	0
BT_0515	75.6933	33.4585	28.1961	5.34692	5.51364	3.96341	0.328601	0.58141	0	0	0
BT_0516	56.7005	34.6247	20.1414	10.6777	2.14342	2.19463	2.75022	0	0	0	0
BT_0517	64.9356	30.9005	28.5098	3.05246	3.22635	4.05545	0	0	0	0	0
BT_0518	67.9116	39.0413	36.7211	3.45225	7.8057	4.25321	0.819986	0	0	0	0
BT_0519	77.2505	46.6207	43.1112	12.1554	19.362	7.92028	1.73785	0	0	0	0
BT_0520	68.1714	48.768	36.7234	11.6037	13.9067	5.94196	1.48729	0	0	0	0
BT_0521	69.0056	50.004	78.8358	17.1035	21.6319	5.72348	2.15214	0	0	0	0
BT_0522	83.7442	43.4181	65.8253	10.5019	14.1034	1.92542	2.70498	0	0	0	0
BT_0523	60.7463	28.259	54.5519	5.51871	13.3654	2.16355	1.11202	0	0	0	0
BT_0524	69.4784	11.8775	26.1998	5.18949	2.08475	4.26345	0	0	0	0	0
BT_0525	58.515	30.4891	16.9136	2.60883	1.31049	0.548953	0.223747	0	0	0	0
BT_0526	51.2021	28.1358	15.9923	4.07532	1.57558	0.228437	0	0	0	0	0
BT_0528	48.0333	19.5016	16.5602	1.97348	2.06018	0	0	0	0	0	0
BT_0530	66.4607	13.1437	15.4659	3.08411	2.14751	0.484234	0	0	0	0	0
BT_0531	51.0006	13.8872	6.14045	0.794675	0.625124	1.89126	0.861987	0	0	0	0
BT_0532	47.6039	21.8739	13.103	4.8864	5.87513	3.2145	0.434188	0.381449	0	0	0
BT_0533	60.3244	33.0735	24.238	7.32303	11.4952	4.97554	1.89418	0.477048	0	0	0
BT_0534	0	114.474	13.0087	0	0	0	0	0	0	0	0
BT_0535	53.8412	40.6075	25.8847	7.91311	16.9537	5.80476	3.11128	0.249509	0	0	0
BT_0536	48.8197	25.9255	17.6707	4.8748	3.19756	1.28957	0.880674	0.807046	0	0	0
BT_0537	99.4639	48.9427	34.0908	4.79475	5.66847	2.43422	1.56094	0	0	0	0
BT_0538	0	0	0	0	0	0	0	0	0	0	0
BT_0539	64.5788	32.2706	25.2992	3.05694	1.81715	1.63034	0.618737	0	0	0	0
BT_0540	44.4928	19.0866	23.7326	2.78705	1.88932	1.36865	0.384597	0	0	0	0
BT_0541	48.2199	29.709	36.9588	7.51642	7.79612	3.26496	0.797527	0	0	0	0
BT_0542	66.0934	53.2239	31.8938	13.704	7.7767	3.6212	0.826896	0.755127	0	0	0
BT_0543	40.7408	27.533	23.3452	5.62421	11.381	5.29438	1.53479	0.33523	0	0	0
BT_0544	34.9726	13.8023	7.67299	1.1214	1.29607	0.439031	0	0	0	0	0
BT_0545	34.9432	6.47824	8.82841	0	2.26894	0	0	0	0	0	0
BT_0546	11.8081	0.764886	5.58736	0.502862	0	0	0	0	0	0	0
BT_0547	27.3211	7.05302	10.4102	3.24291	1.42998	0	0.256908	0	0	0	0
BT_0549	35.2524	13.5959	34.8402	11.8824	9.20018	0	0	0	0	0	0
BT_0550	36.444	16.3744	16.3256	2.44651	1.52359	0.771236	0	0	0	0	0
BT_0552	15.2729	8.85735	5.85534	0.623295	0.480594	0.162754	0	0	0	0	0
BT_0553	56.7625	21.2395	21.5786	4.13489	1.97244	0.6299	0.056335	0	0	0	0
BT_0554	18.5903	5.76867	4.54066	1.12236	2.37444	1.31691	0	0	0	0	0
BT_0555	36.9503	12.8178	20.3398	2.4634	9.05332	1.28454	0.609455	0	0	0	0
BT_0556	50.019	21.2385	18.819	1.99303	5.38608	1.3673	0.276115	0	0	0	0
BT_0557	46.5522	26.2167	11.2677	5.11886	1.93613	0.637439	0.165602	0	0	0	0
BT_0558	16.7943	5.88728	10.0101	3.15148	0.885976	1.12404	0.63412	0	0	0	0
BT_0559	72.7565	20.3992	19.9346	8.69506	1.40407	1.42373	0.799468	0	0	0	0
BT_0560	36.5461	10.2596	13.3296	2.0914	0.179325	0.728522	0	0.226992	0	0	0.14814
BT_0561	28.7427	10.122	8.37085	0.700124	0.27122	0	0	0	0	0	0
BT_0562	13.5847	6.05622	3.32316	0	0.997714	0	0	0	0	0	0
BT_0563	6.5069	1.02174	1.17408	0	0.207439	0	0	0	0	0	0
BT_0564	12.0204	2.0137	7.13658	0.264566	0.204387	0	0	0	0	0	0
BT_0565	3.07802	2.09664	5.16346	0	0	0	0	0	0	0	0
BT_0566	38.6825	9.87671	20.6435	0	0	0.946578	0	0	0	0	0
BT_0567	46.9889	22.1026	17.1543	4.33006	2.41833	0.977721	0.675624	0	0	0	0
BT_0568	62.8949	36.5457	25.807	17.9519	16.2786	3.20087	1.90045	0	0	0	0
BT_0569	57.4851	42.7835	20.5116	8.85543	9.33661	1.64322	0	0	0	0	0
BT_0570	58.5892	21.5231	22.7474	5.00258	2.88489	1.27137	0.278605	0	0	0	0
BT_0571	54.9462	18.6185	31.2717	3.67947	5.34193	2.88287	1.20099	0.211327	0	0	0.138085
BT_0572	31.2322	11.0216	11.8024	0	9.06905	2.60574	0	0	0	0	0
BT_0573	77.157	19.4489	19.8083	5.11324	5.9578	1.34142	0.937898	0	0	0	0
BT_0574	28.2486	18.9	19.2609	3.53688	2.81593	0	0	0	0	0	0
BT_0575	27.5531	11.9732	11.5821	4.29486	1.14979	3.46177	1.51697	0	0	0	0
BT_0576	43.4332	24.2617	6.53221	2.02548	1.97208	1.19765	0	0	0	0	0
BT_0577	55.9239	34.3056	18.5162	3.39753	3.52373	1.38682	0.328772	0	0	0	0
BT_0578	70.5928	28.9609	19.5	2.13635	3.01846	0.801199	0	0	0	0.082273	0
BT_0579	42.9367	11.4864	9.57133	2.32801	0.927555	0	0	0	0	0	0
BT_0580	70.0601	22.9263	22.1551	3.38545	4.11751	2.78983	0	0	0	0	0
BT_0581	98.0011	42.7344	33.7012	8.49725	13.4929	3.39009	2.28042	2.1256	0	0	0
BT_0582	160.397	83.0101	55.312	6.80372	7.30494	3.71316	0	0	0	2.11327	0
BT_0583	46.8885	30.5825	23.5421	3.80092	6.71321	0.212967	0.300636	0	0	0	0
BT_0584	51.7957	20.889	17.8194	2.15888	0.95445	0.968468	0	0.301921	0	0	0
BT_0585	50.3564	15.9992	14.5924	2.00684	1.5901	0	0	0	0	0	0
BT_0586	74.0591	24.8363	17.5087	2.72174	3.82092	0.429509	0.596289	0	0	0	0.341882
BT_0587	54.8663	27.5274	19.4385	2.16894	2.50118	0.471081	0.134239	0	0	0	0
BT_0588	49.3852	20.1015	17.6392	3.77217	2.74713	0.16417	0.232634	0	0	0	0
BT_0589	32.1421	18.8694	9.21716	2.64515	2.03484	0	0.154979	0	0	0	0
BT_0591	42.3374	19.5949	15.4932	6.38748	2.89517	1.91236	0.626185	0	0	0	0
BT_0592	40.9154	28.5571	20.1911	11.0415	9.95441	4.1726	0	0	0	0	0
BT_0593	37.6341	47.5102	30.2936	10.379	18.7627	4.26345	0	0	0	0	1.53643
BT_0594	51.3759	50.7174	20.4531	9.78789	7.89015	0	0	0	0	0	0
BT_0595	65.7479	59.8891	26.774	10.8213	14.7247	3.34801	1.44921	0	0	0	0
BT_0596	63.7329	46.8602	24.6574	5.32932	2.99104	0	1.65379	0	0	0	0
BT_0597	59.0487	24.4782	19.9338	8.74739	2.33614	0	0	0	0	0	0
BT_0598	33.318	20.4077	12.6584	3.46673	1.33317	0.104284	0	0	0	0	0.085408
BT_0599	39.6214	16.5109	10.9696	2.76425	0.327959	0.333172	0	0	0	0	0.135682
BT_0600	81.7941	29.1939	20.5366	3.66658	1.74415	0	0	0	0	0	0
BT_0601	57.3381	25.7903	29.6821	5.21244	9.69186	2.22859	1.57634	0.231468	0	0	0
BT_0602	91.4888	36.6739	55.4505	5.37913	18.2295	6.23255	5.44673	0.91386	0.491248	0	0
BT_0603	76.679	36.7834	23.2287	9.55924	14.1548	2.29092	2.35285	0	0	0	0
BT_0604	67.2362	34.9997	14.6548	3.64924	11.4564	0.381444	0	0	0	0	0
BT_0605	56.6196	23.1473	13.4272	1.32191	7.42133	0.295746	0	0	0	0	0
BT_0606	62.6901	20.1822	19.3708	3.51947	2.53509	0.919529	0	0	0	0	0
BT_0607	73.1834	36.2476	20.0322	4.61641	4.83774	1.22008	0	0	0	0	0
BT_0608	50.5886	26.7428	22.7728	3.32002	3.20736	0.8682	0	0	0	0	0
BT_0609	45.9244	11.5445	7.96941	1.02828	2.184	0.20159	0	0	0	0	0
BT_0610	52.091	21.7788	11.2427	3.39458	3.182	1.52065	0	0	0	0	0
BT_0611	52.2388	30.2368	13.0217	0.72339	3.40593	2.29195	0	0	0	0	0
BT_0612	67.6975	30.3821	18.4036	4.21285	0.684183	0	0	0	0	0	0
BT_0613	44.7011	19.0509	12.789	2.30585	0.765116	0	0	0	0	0	0
BT_0614	64.4594	26.5029	17.8872	4.05848	2.57244	0.951609	0.565599	0	0	0	0
BT_0615	36.1937	31.4598	19.4015	4.81729	2.28699	0.767121	0	0	0	0	0
BT_0616	76.3455	41.637	20.9224	4.82747	2.59116	0	0	0	0	0	0
BT_0617	37.1322	18.0015	80.9193	3.32708	0.573212	2.32474	0.407759	0	0	0	0
BT_0618	42.3845	13.4828	21.9624	1.87525	1.12463	0.652894	0	0	0	0	0
BT_0619	45.0072	19.6476	11.1881	0.933165	3.85087	0.488412	2.4073	0.304532	0	0	0
BT_0620	25.6495	7.62207	3.38035	0	0.86901	0	0	0	0	0	0
BT_0621	39.2743	18.1332	10.5117	0.745687	1.7568	0	0	0	0	0	0
BT_0622	26.5422	7.09063	8.20352	2.33294	2.44548	0	0	0	0	0	0
BT_0623	56.3686	35.9564	40.9912	14.0855	18.6075	4.37563	3.89594	0	0	0	0.186523
BT_0624	56.9959	32.3825	38.5411	19.6456	11.121	9.98206	3.15517	0.401834	0	0	0
BT_0625	62.3209	23.0065	23.5058	3.97143	1.59577	0.540645	0	0	0	0	0.110394
BT_0627	27.0842	11.3833	5.54522	0.482792	0	0.380435	0	0	0	0	0
BT_0628	86.9126	0	31.4887	0	11.8877	0	0	0	0	0	0
BT_0629	46.6661	13.4112	17.2555	6.32434	2.43969	1.06203	0	0	0	0	0
BT_0630	83.2707	29.3099	18.8546	5.10689	5.41648	0.365688	0	0	0	0	0
BT_0631	63.9209	44.7169	24.4366	6.54021	7.33185	1.05062	0	0	0	0	0
BT_0632	52.5669	24.1618	19.5143	5.703	5.06331	2.40241	0.650959	0	0	0	0.09361
BT_0633	55.3868	18.8465	18.5289	2.04209	4.337	0.800656	0	0	0	0	0
BT_0634	39.291	12.9119	13.498	2.54416	3.26995	2.98975	0.705987	0.206979	0	0	0
BT_0635	90.1938	28.402	16.3809	0	1.87371	1.90686	4.82451	0	0	0	0
BT_0636	55.5848	17.7539	20.2564	1.12567	3.09494	2.13938	0.536584	0	0	0	0
BT_0637	56.2247	22.8187	12.4806	9.75987	3.22785	0.910653	0	0	0	0	0
BT_0638	70.9902	48.051	24.1378	18.9788	8.28649	1.62665	0.38099	0	0	0	0
BT_0639	94.5069	57.4848	21.968	15.646	6.6341	3.09346	0.711103	0	0	0	0
BT_0640	59.4339	30.4327	22.9642	3.86803	5.45925	2.9009	0.717024	0	0	0	0
BT_0641	96.0582	23.3177	28.1771	3.82555	9.25165	4.67386	0	0	0	0	0
BT_0642	80.1199	31.3954	23.8733	6.58763	5.64056	5.17584	1.14835	0	0	0	0
BT_0643	80.7735	30.6164	24.4663	5.07784	7.82935	1.11366	0.22553	0	0	0	0
BT_0644	56.0437	26.4307	22.9734	4.21485	9.84865	1.82189	0.500144	0.087243	0	0	0.057565
BT_0645	47.9184	62.2805	45.7259	16.5991	31.6902	11.6649	0	0	0	0	0
BT_0646	94.9086	61.4521	50.8618	20.2188	33.6253	14.1837	2.53223	0	0	0	0
BT_0647	53.2266	32.4708	34.6175	8.95767	17.8224	7.63536	0	0	0	0	0
BT_0648	79.0706	46.3611	37.3518	8.70958	13.161	6.87214	1.78887	0	0	0	0
BT_0650	51.9959	23.3637	31.9984	3.09947	3.45913	1.45515	1.37927	0	0	0	0.099164
BT_0653	0	0	0	0	0	0	0	0	0	0	0
BT_0654	45.2435	16.5802	10.0539	6.82845	5.25111	3.0227	0.860906	0.125481	0	0	0
BT_0655	58.3774	27.4815	19.6379	7.53428	13.6122	3.583	1.63713	0	0	0	0
BT_0656	62.5868	36.3596	28.643	6.00655	3.58235	0.939898	0	0	0	0	0.096109
BT_0657	40.5088	25.1841	13.2776	2.62461	2.09738	0.738539	0.11703	0	0	0	0
BT_0658	40.3387	11.5041	28.5858	3.24178	1.26398	0.426274	0.591945	0	0	0	0
BT_0659	50.5247	23.3555	39.8727	8.18345	7.23193	3.89917	1.29348	0.285983	0	0	0.371564
BT_0660	54.9954	19.1009	40.3177	6.33697	11.1576	7.55282	2.24711	0	0	0	0
BT_0661	45.5959	16.8584	8.85769	3.26374	6.11678	1.09631	0.517086	0	0	0	0
BT_0662	75.4422	28.7713	16.2345	3.18499	2.89615	0	0.161126	0.141063	0	0	0
BT_0663	61.5247	17.0928	12.3369	2.81062	2.25611	0	0	0	0	0	0
BT_0664	41.0719	18.1997	11.5987	1.27183	1.9644	0.398917	0	0	0	0	0.161986
BT_0665	69.1567	20.0931	12.5201	1.25861	1.96894	0.994906	0	0	0	0	0
BT_0666	55.6444	17.0979	7.63504	3.06314	0.59141	1.00082	0	0	0	0	0
BT_0667	50.155	25.0319	16.3305	3.54459	0	0.798433	0	0	0	0	0
BT_0668	58.4127	28.3172	17.5062	1.97107	0.303179	0.616614	0	0	0	0	0
BT_0669	49.7331	23.3178	22.2214	3.55603	3.17076	0	0	0	0	0	0
BT_0670	35.1497	13.0779	16.8321	3.40335	5.75974	0.604234	0.172639	0	0	0	0
BT_0671	29.5726	7.69125	6.61558	1.80396	0.277933	0	0	0	0	0	0
BT_0672	43.611	15.1624	10.9541	2.87564	1.8111	0.172786	0.082298	0	0	0	0
BT_0673	47.3968	18.9411	18.0523	6.64858	15.0553	12.5365	1.80038	0	0	0	0
BT_0674	38.6595	14.0882	23.627	9.51158	11.1185	7.25723	3.98758	0.502579	0	0	0
BT_0675	76.1596	29.0133	52.0022	25.9093	39.8185	17.189	4.97008	0	0	0	0
BT_0676	70.642	28.8157	25.8269	3.95887	5.73112	2.32788	0.822754	0	0	0	0
BT_0677	80.0284	31.4496	36.1442	5.49534	8.81908	0	0	0	0	0	0
BT_0678	45.6958	26.6567	28.4748	5.16286	8.83207	1.93495	1.4942	0	0	0	0
BT_0679	41.1421	29.4547	24.5562	5.67564	3.58663	3.03465	0.571658	0	0	0	0
BT_0680	37.7719	14.868	13.1761	1.84458	2.06502	0.420272	0	0	0	0	0
BT_0681	35.245	11.6461	13.3444	1.88608	2.90872	1.6417	0	0	0.441093	0	0
BT_0682	16.4747	5.21005	2.10653	0.489302	0.380899	0	0	0	0	0	0
BT_0683	30.68	25.0197	23.4016	18.0711	25.459	10.2775	4.36326	0.123069	0	0	0
BT_0684	53.0963	29.9671	30.0779	7.77634	7.08554	2.48378	0.706118	0	0	0	0
BT_0686	35.9484	18.9522	19.8716	4.39382	8.85697	4.5928	1.62359	0	0	0	0
BT_0687	59.4218	25.993	23.7505	15.191	23.3911	13.167	4.17819	0.318487	0	0	0
BT_0688	63.4882	24.6573	18.994	9.84462	8.13929	5.02994	2.53393	0	0	0	0
BT_0689	68.3202	18.2915	19.5274	5.95377	3.11562	1.33269	0.472025	0	0	0	0
BT_0690	56.7433	18.6105	19.3365	4.35061	2.71554	0.973726	0	0	0	0	0
BT_0691	71.0885	20.4213	20.4225	3.83493	2.64791	1.34142	0	0	0	0	0
BT_0692	88.4271	36.6287	28.4073	5.53935	5.29582	2.01214	0.937898	0	0	0	0
BT_0693	51.8114	21.987	16.7958	3.02268	3.12341	1.22204	0.69716	0	0	0	0
BT_0694	36.778	16.9028	10.1671	2.28	1.33483	0	0	0	0	0	0
BT_0695	80.8046	28.3596	20.7518	8.50284	8.27096	2.69227	1.31965	0.314286	0	0	0
BT_0696	37.2114	34.4441	16.8624	8.07933	10.5882	6.64462	4.70999	0	0	0	0
BT_0697	54.7634	50.3607	19.6333	9.20028	13.9053	16.9636	9.38073	0	0	0	0
BT_0699	49.5295	32.3806	17.5418	12.0826	15.3559	14.2108	7.25295	0.492046	0	0	0
BT_0700	66.4896	42.8315	27.3575	6.2243	4.61003	2.74266	0.504451	0	0	0	0
BT_0701	55.4092	26.5241	19.1677	9.95373	14.2389	3.33957	1.97563	0.173354	0	0	0
BT_0702	41.9446	22.0018	15.1607	4.60478	6.69558	4.68285	0	0	0	0	0.410938
BT_0703	56.8268	25.102	22.1289	2.57263	0.902448	0.549931	0	0	0	0	0
BT_0705	32.6593	14.9248	7.23552	2.6594	1.54441	0.261103	0.367215	0	0	0	0
BT_0706	29.2625	11.7989	16.3673	0	0	1.80843	0	0	0	0	0
BT_0707	38.528	24.4526	11.8382	6.66512	2.65049	0	0	0	0	0	0
BT_0708	43.4563	0	11.8083	0	0	0	0	0	0	0	0
BT_0709	55.628	30.7272	28.6769	8.15339	5.46168	1.8792	0.233053	0.101736	0	0	0.067051
BT_0710	107.113	27.7143	33.5685	12.9737	4.16949	0	0	0	0	0	0
BT_0711	41.825	18.8104	19.624	4.97686	3.01207	0.139149	0	0	0	0	0
BT_0712	21.7282	0	11.8083	0	0	0	0	0	0	0	0
BT_0713	43.9443	11.5311	13.7245	0	3.65753	2.44918	0	0	0	0	0
BT_0714	25.9305	10.5869	10.236	0.802475	0.413334	0.209809	0	0	0	0	0
BT_0715	15.6548	0	6.136	0	0	0	0	0	0	0	0
BT_0716	21.6081	3.91729	6.4193	0	0.818466	0	0	0	0	0	0
BT_0717	16.8344	6.17273	3.99016	1.62493	0.639512	0	0.880674	0	0	0	0
BT_0718	43.5693	11.9423	10.276	2.86719	1.68835	0.264018	0	0	0	0	0
BT_0719	52.281	13.4406	13.704	2.88396	1.67641	0	0	0	0	0	0
BT_0720	100.954	30.6856	21.1953	4.15976	1.19962	0	0	0	0	0	0
BT_0721	30.1946	17.2882	12.7949	1.93201	2.15196	0.377466	0.323162	0	0	0	0
BT_0722	71.0224	40.8729	19.7633	3.98305	5.71849	1.57543	0.723772	0	0	0	0
BT_0723	146.824	43.062	27.8149	8.08192	6.1005	0	0	0	0	0	0
BT_0724	0	42.3821	20.5103	0	0	0	0	0	0	0	0
BT_0725	73.4641	34.9648	26.8874	3.88819	6.57344	1.94432	2.34082	0	0	0	0
BT_0726	0	0	0	0	0	0	0	0	0	0	0
BT_0727	76.0953	49.0318	18.1494	5.38834	2.26905	0.96008	0.543004	0	0	0	0
BT_0728	58.9298	36.5744	28.1851	4.66327	2.22403	0.563819	0.395839	0	0	0	0
BT_0729	60.8068	11.1357	30.7646	2.49864	4.42592	1.12205	0	0	0	0	0
BT_0730	51.0982	14.6482	15.6364	2.10521	9.77003	1.18029	0	0	0	0	0
BT_0731	29.6975	8.13372	14.3215	5.3543	7.04356	0	1.92858	0	0	0	0
BT_0732	8.28877	2.05431	4.05609	1.62089	4.21328	0	0.591945	0	0	0	0
BT_0733	17.7445	10.8272	14.6708	2.80435	1.85294	0.31378	0.222443	0	0	0	0
BT_0734	44.973	26.5693	21.0212	3.95668	3.13397	0.374992	0.267154	0	0	0	0
BT_0735	50.5301	27.2509	17.0849	4.73	3.3982	0.740263	0	0	0	0	0.100875
BT_0736	53.6681	23.6502	20.8259	2.01897	4.66194	1.70132	0.172776	0	0	0	0
BT_0737	52.5023	38.8241	22.9751	4.90899	4.51017	1.61093	0	0	0	0	0
BT_0739	39.4394	24.1895	21.7675	8.80743	4.57078	5.39865	1.07431	0.481505	0	0	0
BT_0740	66.8899	31.4713	26.7771	6.17081	13.9108	3.50326	2.85894	0	0	0	0
BT_0741	70.9281	36.1295	23.6118	8.9989	5.14352	3.09562	8.21309	0	0	0	0
BT_0743	47.4424	27.9462	24.8242	7.23309	8.50059	3.99095	1.30424	0.20706	0	0	0.068224
BT_0744	16.8574	3.61035	11.2339	0	0.752013	0	0	0	0	0	0
BT_0745	32.3336	3.96033	9.35058	0.946692	0	0	0	0	0	0	0.298293
BT_0746	17.9313	8.19563	11.0881	0	0.847404	1.20512	0.243803	0	0	0	0.140153
BT_0747	38.8247	11.3389	14.8596	2.23448	2.49205	3.89315	0.27518	0	0	0	0
BT_0748	40.6085	20.1469	30.1707	3.48382	4.04854	4.37968	0.384597	0	0	0	0
BT_0749	50.2049	19.0792	20.6583	3.85375	8.23516	4.68551	0.922407	0.160518	0	0	0.035399
BT_0750	51.9975	17.0917	13.7861	1.99761	4.66674	0.393664	0	0	0	0	0
BT_0751	51.5153	17.2434	27.83	8.1842	7.33343	1.93753	0.845777	0	0	0	0
BT_0752	99.8193	34.2157	45.2844	25.0955	25.4977	10.5269	0.802398	0	0	0	0
BT_0753	51.0629	16.5032	21.9303	13.9614	14.2436	7.92682	1.3144	0	0	0	0.18878
BT_0754	35.9857	14.1203	11.5427	2.36974	1.06983	0.598817	0.311223	0	0	0	0
BT_0755	41.3242	9.97174	9.0484	3.30996	1.43942	0.11258	0.320346	0	0	0	0
BT_0756	43.7519	9.32613	11.3621	2.37101	2.58903	0.773726	0.658318	0	0	0	0
BT_0757	38.1849	15.4852	19.6328	3.09991	5.43428	2.52095	0.966828	0	0	0	0
BT_0758	65.1491	20.681	15.3132	7.77646	6.72507	7.40022	0	0	0	0	0
BT_0759	0	0	0	0	0	0	0	0	0	0	0
BT_0760	49.9833	23.5142	23.5502	15.2853	24.3708	13.6693	6.94055	1.52025	0	0	0
BT_0761	56.842	24.0776	20.409	6.8198	8.10374	6.4963	1.5193	0.241495	0	0	0
BT_0762	0	220.597	38.4269	0	0	0	0	0	0	0	0
BT_0763	79.4558	26.3022	25.6675	5.6271	5.05315	1.95697	0	0	0	0	0
BT_0764	47.7686	20.68	27.6838	2.7165	1.28902	0	0	0	0	0	0
BT_0765	39.5357	22.4459	15.9619	3.85865	6.17712	2.37843	0.305152	0	0	0	0
BT_0766	61.5522	28.8492	31.4784	14.4875	20.1903	2.34749	2.81369	0	0	0	0
BT_0767	54.764	24.6187	27.2357	9.33165	19.7357	6.10515	0.3439	0.304532	0	0	0.197547
BT_0768	77.5587	46.8138	39.4573	9.31127	15.7336	5.1052	3.11724	0	0	0	0
BT_0769	70.0344	30.1413	22.9474	2.87256	0.448533	0	0	0	0	0	0
BT_0770	36.0145	12.8196	9.9644	2.81062	1.12805	0	0	0	0	0	0
BT_0771	40.3858	18.5083	14.4474	1.89887	0.584053	0.098995	0	0	0	0	0
BT_0772	77.3651	28.7322	30.3581	3.54838	0.943169	0	0	0	0	0	0
BT_0773	49.6608	31.7416	28.0129	2.3246	2.26632	0	0	0	0	0	0.099164
BT_0774	53.4299	27.0697	25.4981	4.23617	2.96126	0.666762	0	0	0	0	0.267588
BT_0775	63.2763	31.1243	26.7392	8.55215	5.9274	2.94542	0.950821	0	0	0	0
BT_0776	53.5199	19.5836	9.94586	4.40218	4.45842	1.33006	0.747951	0	0	0	0
BT_0777	50.977	12.6044	14.2258	2.92926	2.3188	0.77766	0	0	0	0	0
BT_0778	53.8277	19.7693	20.3953	1.82974	1.70208	2.30112	0	0	0	0	0
BT_0779	145.903	24.9174	48.3544	0	9.68716	0	0	0	0	0	0
BT_0780	104.323	33.9905	35.5493	3.05246	4.83952	5.67763	0	0	0	0	0
BT_0781	63.0815	31.1936	31.2094	5.06371	7.49389	7.58511	0.55552	0.498548	0	0	0
BT_0782	0	0	14.811	0	0	0	0	0	0	0	0
BT_0783	0	0	64.3084	0	0	0	0	0	0	0	0
BT_0784	152.097	38.7641	39.3609	17.2724	0	14.2383	0	0	0	0	0
BT_0785	77.8187	36.1689	21.844	2.87918	5.40617	0.704401	0.199994	0	0	0	0
BT_0786	45.5014	13.8638	15.7862	3.03822	1.57766	0.798433	0	0	0	0	0
BT_0787	29.5783	5.83321	7.75945	2.6834	0.594681	0.301425	0.422605	0	0	0	0
BT_0788	31.7359	9.09738	13.6434	1.29915	0.200696	0	0	0	0	0	0
BT_0789	50.4867	22.8322	31.9173	6.58705	9.92881	4.3146	2.42224	0.358839	0	0	0
BT_0790	70.7622	24.3609	38.1485	6.40408	10.8723	5.35224	6.17335	0	0	0	0
BT_0791	69.8576	31.3096	25.9675	5.95187	6.95147	1.56378	0.544354	0	0	0	0
BT_0792	66.7369	20.0143	16.554	4.89502	6.28492	1.27746	0	0	0	0	0
BT_0793	39.4073	18.6152	12.5256	2.55162	0.819899	0.666345	0	0	0	0	0
BT_0795	30.0479	2.52302	8.46998	0.663842	1.03973	0	0	0	0	0	0
BT_0796	23.1478	4.93139	6.0415	1.67169	1.61127	0.982174	0	0	0	0	0
BT_0797	47.2403	0	2.47209	0	0	0	0	0	0	0	0
BT_0798	32.0548	0	10.5514	0	0	0	0	0	0	0	0
BT_0799	44.3912	11.9732	5.30845	0	2.29957	2.30785	0	0	0	0	0
BT_0800	71.8524	31.9202	12.5804	5.77141	6.1339	2.48285	0.575183	0	0	0	0
BT_0801	22.6155	12.0078	9.3719	0	3.11729	0	0	0	0	0	0
BT_0802	58.0657	27.9039	23.6073	6.28679	2.24226	0.719865	0.170599	0	0	0.147398	0
BT_0803	85.3159	43.0518	30.0066	13.6442	7.47124	5.79895	1.25842	0	0	0	0
BT_0804	66.0642	36.1889	21.2849	8.21322	7.40251	5.19819	0.582768	0	0	0	0
BT_0805	81.983	51.8818	31.1935	5.75266	7.33855	2.48275	1.27321	0	0	0	0
BT_0807	20.0496	22.4819	8.73347	2.26791	1.82624	0	0	0	0	0	0
BT_0808	58.9203	17.2836	8.55034	4.8748	5.7556	1.93435	0	0	0	0	0
BT_0809	41.2062	18.0406	9.13545	3.85865	0.852017	1.51355	0	0	0	0	0
BT_0810	36.0775	8.87562	8.93503	4.65532	0	1.90686	4.82451	0	0	0	0
BT_0811	22.3834	4.62022	3.86155	2.80351	0	0.736132	0.513397	0.919028	0	0	0
BT_0812	0	0	0.839226	0	0	4.38927	13.7511	0	0	0	0
BT_0813	15.4065	3.19072	1.61054	1.88608	0.161596	0.16417	0	0	0	0	0
BT_0814	57.093	25.0439	17.4329	3.43909	1.81691	0.336034	0.119791	0	0	0	0
BT_0815	39.2464	22.3532	16.1889	4.2035	1.98714	0	0	0	0	0	0
BT_0816	62.1723	28.2712	17.9815	0	4.78124	0	0	0	0	0	0
BT_0817	21.1583	17.2967	10.6746	3.0318	1.21918	0	0	0	0	0	0
BT_0818	60.922	33.5871	21.6623	5.99359	11.1983	7.68896	3.39262	0.261081	0	0	0
BT_0819	258.966	35.7571	14.7401	31.7674	44.2686	0	0	0	0	0	0
BT_0820	74.3574	22.9788	16.1458	11.7387	6.75441	1.35981	0	0	0	0	0
BT_0821	51.5925	15.5782	19.0632	11.5226	3.36897	1.08917	1.10316	0	0	0	0.126854
BT_0822	47.2478	22.0421	25.3362	7.24376	0.992966	1.34142	0	0	0	0	0
BT_0823	24.7855	24.85	12.3154	6.84096	2.25967	0.306143	0	0	0	0	0
BT_0824	52.3476	25.8923	11.836	9.17104	2.51668	2.32185	0.327277	0	0	0	0
BT_0825	59.0194	25.7252	11.5485	3.60682	1.75539	2.08109	0.210895	0	0	0	0
BT_0826	47.945	30.1938	14.8037	6.32444	8.56077	3.59219	0.975873	0	1.79584	0	0
BT_0827	46.9847	29.2334	23.259	4.86868	6.68797	3.3947	0.599055	0	0	0	0
BT_0828	67.0911	47.1672	22.9146	5.10331	3.35185	7.43122	0	0	0	0	0
BT_0829	31.5764	27.2742	13.9662	3.19889	2.79591	1.16955	0.2367	0	0	0	0
BT_0830	55.2788	31.4874	25.1621	10.348	6.3646	5.43004	1.8977	0	0	0	0
BT_0831	54.8541	27.6817	17.373	6.24658	5.33526	1.39854	0.990065	0	0	0	0
BT_0832	62.7843	27.5948	21.2255	4.1828	5.20042	1.27491	0	0	0	0	0
BT_0833	35.1291	24.7204	14.0789	4.06994	3.22635	0.81109	1.09415	0	0	0	0
BT_0834	65.5601	20.7928	25.5258	6.22109	7.73296	3.81903	2.09669	0.529004	0	0	0
BT_0835	52.456	15.426	25.4867	5.45645	9.23203	4.2791	2.01498	0.508017	0	0	0.165422
BT_0836	35.5483	10.9517	12.7384	3.60642	7.67412	1.92516	2.56755	0	0	0	0
BT_0837	68.8114	21.2989	25.3714	5.34746	1.79301	0.750732	0	0	0	0	0
BT_0838	64.1743	30.5954	30.0997	4.0229	0.783272	0	0	0	0	0	0
BT_0839	62.3983	52.07	20.177	17.1124	6.42363	0	0	0	0	0	0
BT_0840	116.686	43.4055	20.232	8.9844	4.53154	0.416857	0	0	0	0	0
BT_0841	70.7558	15.3841	12.9485	4.25896	2.07517	0.839899	0	0	0	0	0
BT_0842	0	0	0	0	0	0	0	0	0	0	0
BT_0843	38.1199	41.0288	17.6568	2.8297	2.26894	11.6486	0	0	0	0	0
BT_0844	36.0775	21.3015	20.8484	2.32766	1.87371	0	0	0	0	0	0
BT_0845	60.6776	37.8531	25.694	9.15737	11.2922	5.67763	0	0	0	0	0
BT_0846	40.0142	37.7395	26.6779	2.74767	8.81908	6.78167	0	0	0	0	0
BT_0847	0	0	0	0	0	0	0	0	0	0	0
BT_0848	117.083	0	16.5557	0	0	0	0	0	0	0	0
BT_0849	62.5369	24.9451	16.1797	13.0872	15.0892	10.9078	0	0	0	0	0
BT_0850	57.7144	20.6701	14.3621	15.9552	13.3555	8.96253	4.0494	0	0	0	0
BT_0851	60.9731	14.5832	18.289	0	1.92318	3.91874	2.47404	0	0	0	0
BT_0852	0	14.0556	0	0	0	0	0	0	0	0	0
BT_0853	42.6662	17.8851	5.91309	3.76223	1.09756	0.370475	0	0	0	0	0
BT_0854	0	0	0	0	0	0	0	0	0	0	0
BT_0855	43.8791	11.9476	11.3162	3.31581	3.58094	2.94462	1.22637	0	0	0.212164	0
BT_0856	46.5072	28.1368	14.5638	4.0173	4.18073	1.73058	1.11527	0	0	0	0
BT_0857	48.4453	35.5426	19.7537	2.58333	2.27466	0.288952	0	0	0	0	0
BT_0858	37.111	15.3983	9.71932	1.59099	1.40291	0	0	0.221984	0	0	0
BT_0859	48.9233	15.1248	12.5654	4.59935	5.06009	2.61455	1.28179	0.101736	0	0	0
BT_0860	58.3778	23.4039	19.7242	3.98999	7.56401	1.34999	2.49502	0	0	0	0
BT_0861	62.7165	22.6147	26.1209	3.18174	3.25987	1.32642	0.591111	0	0	0	0.068025
BT_0862	56.7783	18.4419	11.7207	2.56036	0.983731	0.166779	0	0	0	0	0
BT_0863	51.7658	24.9195	11.4981	2.88121	2.60904	0.723848	0.114717	0	0	0	0
BT_0864	41.8486	15.8187	14.2681	4.534	0.891236	0.082418	0	0	0	0	0
BT_0865	77.9251	32.3467	28.5429	5.2849	6.35769	1.4905	0.938597	0	0	0	0
BT_0866	56.3333	26.7383	17.8073	3.38944	1.8771	0.742294	0	0	0	0	0
BT_0867	70.4494	24.9316	26.8113	4.62319	6.52515	4.83452	1.16515	0.290046	0	0	0.0479
BT_0868	73.1562	26.969	26.3301	2.21068	3.56135	5.4253	2.29627	0	0	0	0
BT_0869	59.5878	11.8366	9.55765	0	0	0	0	0	0	0	0
BT_0870	29.5467	13.1922	9.35659	2.68511	1.31912	0	0	0	0	0	0
BT_0871	6.10879	0.22983	0.768532	0.905985	0.93439	0	0	0	0	0	0
BT_0873	58.7891	29.4989	34.8578	8.3017	6.72385	1.7091	0.648362	0	0	0	0.093237
BT_0874	65.2834	39.1039	44.2061	0	0	2.64358	0	0	0	0	0
BT_0875	39.9259	24.0671	29.1469	9.19505	8.55407	4.33663	1.62289	0	0	0	0
BT_0876	38.7323	37.8577	35.5864	7.40786	12.0588	5.81005	1.17218	0	0	0	0
BT_0877	61.5295	41.6801	26.1706	6.09675	9.61719	2.07626	1.88386	0	0	0	0
BT_0878	49.1694	40.8729	18.1163	3.98305	5.19863	1.05029	0.723772	0	0	0	0
BT_0879	76.5419	31.2619	18.1681	3.47457	6.33056	0.914534	0.633482	0	0	0	0
BT_0880	29.3648	36.9103	21.396	16.1638	0	0	0	0	0	0	0
BT_0881	87.1888	31.2963	23.2629	5.13815	5.51993	2.7797	0	0	0	0	0
BT_0882	49.9047	24.3833	21.9595	9.77379	12.5873	5.1112	2.70572	0	0	0	0
BT_0883	47.2996	18.4741	10.955	2.0236	1.2566	0.955139	0	0	0	0	0
BT_0884	76.5543	26.8524	9.81596	3.34981	1.67067	0	0.218848	0	0	0	0
BT_0885	37.697	19.1458	6.70174	1.35241	0.835996	0	0	0	0	0	0
BT_0886	41.9219	9.8197	8.96412	1.52584	1.81552	0.834349	0.596007	0	0	0	0
BT_0887	38.2583	34.609	14.4655	2.75967	4.42789	0	0	0	0	0	0
BT_0888	43.5249	25.3231	17.9651	5.84836	7.34446	0.354245	0	0	0	0	0
BT_0889	53.6104	28.7198	17.4246	5.39105	4.40135	0.940313	0	0	0	0	0.380632
BT_0890	15.5047	0.927868	2.08616	0	0	0.979092	0	0	0	0	0
BT_0891	24.7405	4.79086	7.28313	0.449874	0.699472	0	0	0	0	0	0
BT_0892	29.9541	10.4387	8.79269	1.05528	0.81765	0	0	0	0	0	0
BT_0894	60.751	19.7061	16.9414	4.33435	3.92116	0.398768	0	0	0	0	0
BT_0895	58.0582	30.0475	18.8854	3.62294	3.93139	0.569492	0	0	0	0	0.229524
BT_0896	58.1782	26.3983	27.3492	5.09457	5.27723	0.865784	0	0	0	0	0
BT_0897	64.7893	38.2117	16.4646	5.8378	2.86506	1.06839	0.276707	0	0	0	0.079597
BT_0898	55.9775	19.0102	15.0728	5.85053	7.19095	1.82891	0.978568	0	0	0	0
BT_0899	80.8893	42.8345	26.0299	4.00393	3.1488	1.78799	0.637867	0	0	0	0
BT_0900	53.6847	21.6343	14.5114	1.92689	1.48739	0.56644	0	0	0	0	0
BT_0901	54.3583	16.7928	11.3949	2.62652	0.608683	0	0	0	0	0	0
BT_0902	23.4513	14.967	19.7752	0	0	0	0	0	0	0	0
BT_0903	31.9002	18.9842	8.42625	1.6099	0.93715	0.316599	0	0	0	0	0
BT_0904	44.6022	14.807	8.9258	1.98717	0.873612	0.444137	0	0	0	0	0
BT_0905	57.0953	14.433	8.23588	3.49582	0.388895	0	0	0	0	0	0
BT_0906	50.8519	15.5354	8.71559	2.36672	1.14394	0.464371	0	0	0	0	0
BT_0907	69.5191	26.3778	13.5051	2.83596	1.70693	0	0	0	0	0	0
BT_0908	46.9701	11.0343	8.96829	4.10311	4.43906	0.858326	0.302877	0	0	0	0
BT_0909	37.918	6.8908	13.9187	4.90573	4.38965	1.18674	0	0	0	0	0
BT_0910	28.2036	4.24276	10.6913	1.54864	1.91713	0	0	0	0	0	0
BT_0911	26.0004	7.92756	5.86197	1.85942	1.28939	0	0	0	0	0	0
BT_0912	22.1426	20.6968	14.1144	0	0	0	0	0	0	0	0
BT_0913	39.2109	7.00146	5.24275	1.06944	1.15467	0	0	0	0	0	0
BT_0914	18.841	2.981	2.36945	0.652889	0	0	0	0	0	0	0
BT_0917	52.3937	22.3399	24.0724	3.76276	6.39213	2.75361	0.55601	0	0	0	0
BT_0918	156.169	62.0246	52.5907	13.4049	15.7255	8.54237	1.59894	1.06566	0	0	0
BT_0919	63.093	35.5097	16.248	3.10151	7.44145	2.55899	3.17643	0	0	0	0
BT_0920	49.37	28.4919	20.4739	3.59403	5.5596	4.70156	0.662561	0.293125	0	0	0
BT_0921	59.3136	24.3865	24.8822	3.19125	3.12994	0.81692	0.233767	0.050841	0	0	0
BT_0922	5.25102	5.06294	0.401253	0	0	0	0	0	0	0	0
BT_0923	17.5358	23.7478	6.49331	0	0	0	0	0	0	0	0
BT_0924	32.9972	19.1009	14.703	2.28131	1.37023	0.397517	0	0	0	0	0
BT_0925	26.5918	18.3602	14.3829	5.31071	1.50299	0.760869	0	0	0	0	0
BT_0926	34.2022	17.9667	17.9683	2.95127	2.03099	1.2877	0.362302	0	0	0	0
BT_0927	71.4984	26.0828	17.2168	2.65265	4.60406	1.38571	1.22637	0	0	0	0
BT_0928	47.4869	21.9318	14.7329	1.13112	4.41408	0.892894	0	0	0	0	0
BT_0929	55.7964	17.3917	13.2964	3.08205	6.56425	2.41298	0.805927	0	0	0	0
BT_0930	0	80.3365	33.9939	0	0	0	0	0	0	0	0
BT_0931	118.742	27.2756	15.6148	1.85574	5.804	1.46658	1.35125	0	0	0	0
BT_0932	57.2997	18.7282	17.9446	2.45527	9.87386	0	0	0	0	0	0
BT_0933	0	0	0	0	0	0	0	0	0	0	0
BT_0934	54.7198	14.967	8.98875	0	0	0	0	0	0	0	0
BT_0935	0	25.466	6.82381	0	0	0	0	0	0	0	0
BT_0936	83.1187	62.0705	19.9837	10.8459	12.6754	0	0	0	0	0	0
BT_0937	18.3241	44.1244	0	0	0	0	0	0	0	0	0
BT_0938	58.4823	31.4496	13.7692	5.49534	0	2.26056	0	0	0	0	0
BT_0939	0	22.0622	31.1303	0	0	0	0	0	0	0	0
BT_0940	41.5164	27.8332	8.60795	5.055	0	2.02743	0	0	0	0	0
BT_0941	135.282	58.2086	35.6691	0	0	9.12473	0	0	0	0	0
BT_0942	92.9437	40.0724	21.6533	3.95091	3.07033	4.49272	0	0.431369	0	0	0
BT_0943	130.3	46.7156	38.1325	3.92643	2.7662	2.52461	0	0	0	0	0
BT_0944	71.3534	25.2481	18.1839	0	0	2.73275	0	0	0	0	0
BT_0945	99.0274	41.0689	22.1895	2.40428	2.8778	3.85032	0	0	0	0	0
BT_0946	67.4976	31.3712	10.3309	2.39801	2.61257	0	0	0	0	0	0.302145
BT_0947	61.7203	28.6066	15.6153	3.69052	2.31798	0.584827	0	0	0	0	0
BT_0948	76.6474	37.0783	30.1793	6.31562	3.4893	1.65241	0	0	0	0	0
BT_0949	160.339	45.5674	18.713	0	0	0	0	0	0	0	0
BT_0950	138.807	60.6399	49.3866	19.2932	18.9744	8.73819	1.45302	0	0	0	0
BT_0951	85.8734	45.9458	36.6901	16.2961	12.9858	7.44859	0	1.16803	0	0	0
BT_0952	120.232	43.5918	42.2327	10.2321	10.8032	3.86402	2.25369	0	0	0	0
BT_0953	103.052	33.5207	20.2006	2.49915	6.28488	0.490528	0	0	0	0	0
BT_0954	41.0859	5.92022	7.90576	3.11054	0.599328	0	0.64782	0	0	0	0
BT_0955	34.7721	5.94339	5.56085	1.24957	2.90072	0.245264	1.03609	0	0	0	0
BT_0956	33.7324	14.1213	7.93082	2.68511	3.39203	2.10503	0.541196	0.238524	0	0	0
BT_0957	55.1061	28.7252	20.3867	1.98621	9.39312	1.94657	0.825541	0.485265	0	0	0
BT_0958	67.3243	21.3973	23.3139	3.23926	4.24735	1.88559	0.328875	0.171739	0	0.056738	0.037862
BT_0959	68.1909	19.0467	15.9822	5.01709	3.97524	0	0	0	0	0	0
BT_0960	56.4441	22.5842	12.304	1.2651	4.54184	0	0	0	0	0	0
BT_0961	40.6891	14.9905	11.6913	1.5159	2.43835	2.44918	0	0	0	0	0
BT_0962	78.5041	28.6471	24.9118	2.54779	7.09953	1.22789	0.217676	0	0	0	0
BT_0963	59.0641	41.8526	26.7287	5.909	10.069	2.3831	0.995071	0	0	0	0
BT_0964	64.1166	27.4265	26.5241	5.77881	4.04366	0.725911	0.115042	0	0	0	0
BT_0965	59.4625	16.7642	9.85372	4.78897	0.988402	0.501391	0.352861	0	0	0	0
BT_0966	27.9085	3.83198	4.12082	5.0442	0	0	0	0	0	0	0
BT_0967	0	0	0	0	0	0	0	0	0	0	0
BT_0968	38.1887	15.171	8.37899	0.689527	0.999824	0.119697	0	0	0	0	0.04921
BT_0969	50.0094	31.021	12.9542	1.64124	1.05692	0.858326	0	0	0	0	0
BT_0970	63.5104	32.7992	16.94	2.65537	1.55959	1.05029	0	0	0	0	0
BT_0971	106.609	47.5591	33.7048	10.348	9.71439	10.8601	2.37213	0.423586	0	0	0
BT_0972	66.3922	39.0878	25.8101	6.73854	9.48568	5.63429	3.70878	0	0	0	0
BT_0973	75.4473	39.121	31.5112	3.49582	1.94448	0.787327	0	0	0	0	0
BT_0974	57.6834	35.1844	21.1676	2.15584	0	0	0	0	0	0	0
BT_0975	57.911	27.1969	20.7667	1.83359	2.1388	0.361023	0	0	0	0	0
BT_0976	79.0117	42.7738	25.4245	6.79723	4.02068	3.5512	0.251345	0.221287	0	0	0
BT_0977	91.6203	33.0933	13.8357	0	61.9881	0	0	0	0	0	0
BT_0978	58.5988	34.0518	18.8274	2.1883	4.34845	1.74736	1.17312	0	0	0	0
BT_0979	46.1864	15.382	10.9917	4.2724	7.812	1.57775	2.68733	0.30218	0	0	0.049892
BT_0980	67.6685	19.799	20.2556	5.32596	5.06412	0.858029	0	0	0	0	0.100226
BT_0981	63.6313	32.5578	23.2625	3.27186	3.35969	0.453231	0.117901	0	0	0	0
BT_0982	201.565	33.0933	17.2946	14.662	0	0	0	0	0	0	0
BT_0983	60.0779	21.0445	31.7543	4.71333	2.41342	0.866621	0.206149	0	0	0	0.118632
BT_0984	33.775	8.37298	11.8609	3.49366	5.76332	0.401567	0.458221	0	0	0	0
BT_0985	22.2737	6.68303	9.23078	2.28997	1.17645	0.747172	0.211996	0	0	0	0
BT_0986	56.3992	28.1231	24.6618	7.91772	5.19318	1.40556	0.080345	0	0	0	0
BT_0987	84.3947	50.3294	23.3314	10.8691	10.98	1.25542	0.198044	0	0	0	0
BT_0988	63.3294	52.0874	24.8672	6.64565	5.03336	0.721264	0.617662	0	0	0.088851	0
BT_0989	87.683	63.6834	27.588	5.67131	9.05653	1.58649	0	0	0	0	0
BT_0990	96.141	73.9605	26.0553	3.31583	8.19155	1.74451	0.605172	0	0	0	0
BT_0991	79.8607	41.3026	19.4292	9.46234	6.60218	3.78631	3.79198	0	0	0	0
BT_0992	39.0053	12.9552	15.3892	2.12634	1.2409	0.465171	0	0	0	0	0.054609
BT_0993	45.0247	14.384	10.7528	2.11466	0.727609	0.626535	0	0	0	0	0.046845
BT_0994	83.2751	42.9886	28.3147	6.67465	13.7577	8.75636	7.01706	0.527859	0	0	0
BT_0995	98.385	41.3394	26.7365	4.33115	26.8852	10.5288	8.67778	0.772803	0	0.376417	0
BT_0996	78.7061	27.5707	20.8555	9.06323	9.05913	2.6591	1.71793	0.053384	0	0	0
BT_0997	74.3563	30.6154	29.5324	7.66615	21.1117	11.5431	5.00471	1.91018	0	0	0.06
BT_0998	104.71	58.4233	29.1194	8.64845	12.4294	6.12332	0.680614	0.099018	0	0	0
BT_0999	59.8762	26.8044	16.8512	6.02446	5.42844	6.83726	1.86228	0	0	0	0
BT_1000	75.6895	27.1136	35.9363	4.21892	3.08341	0.32171	0.229434	0	0	0	0
BT_1001	44.6537	17.8309	14.5908	4.82075	3.52898	1.61523	0.255799	0	0	0	0
BT_1002	23.9904	8.04119	4.19097	0.972663	0.855128	0.326067	0	0	0	0	0
BT_1003	44.3054	15.5329	18.0481	10.5006	26.4455	11.5135	6.18521	0.587619	0	0.11611	0
BT_1004	53.4847	17.5611	19.7018	8.14824	12.6702	8.9119	3.98139	0	0	0	0
BT_1005	93.9286	28.5837	42.952	25.2231	9.06516	0	0	0	0	0	0
BT_1006	96.3483	33.044	18.6202	8.48984	7.38901	6.69228	0.548026	0.491588	0	0	0
BT_1007	79.4945	28.5462	14.299	3.92716	2.0344	1.37399	0	0	0	0	0
BT_1008	68.3672	22.3738	17.5439	3.07293	1.36459	0.345594	0.482884	0	0	0	0
BT_1009	79.2182	34.1123	29.9468	6.40407	6.78673	0.794301	2.23357	0	0	0	0
BT_1010	63.7909	32.1453	26.9802	6.18685	6.05633	1.01386	0.667565	0	0	0	0
BT_1011	54.7746	21.3097	14.0678	5.264	5.91003	2.25075	0	0	0	0	0
BT_1012	66.3413	16.1622	20.1067	3.19374	1.88186	0.294209	0	0	0	0	0
BT_1013	57.4252	21.9112	20.7654	2.00707	3.17317	0.474949	0.067919	0	0	0	0
BT_1014	84.6921	46.4388	26.796	6.02857	4.78015	3.05376	0.197083	0.172929	0	0	0
BT_1015	80.9272	38.4249	22.3819	6.58705	3.97152	1.4382	0.403707	0	0	0	0
BT_1016	41.1711	46.9848	18.3917	6.66548	3.79928	2.44906	1.46608	0	0	0	0
BT_1017	45.0308	28.1137	19.4462	6.52299	8.22704	4.38721	2.03392	0	0	0	0
BT_1018	46.581	20.6207	15.5567	3.54215	4.33785	3.59092	0.462618	0	0	0	0
BT_1019	37.7341	10.3013	5.93398	1.84449	0.404704	0.480399	0	0	0	0	0
BT_1020	29.2716	7.91763	8.85076	2.50932	0.770389	0.391999	0.160056	0	0	0	0.046062
BT_1021	70.0155	18.9664	24.065	6.23224	3.3241	2.45055	1.28791	0	0	0	0.246448
BT_1022	53.4013	11.448	17.1359	2.89548	4.97401	0.914534	0	0	0	0	0
BT_1023	66.6468	15.2385	17.9732	4.21331	18.4123	2.47236	2.84639	0.439931	0	0	0
BT_1024	42.2364	12.3223	13.4107	2.71493	2.16983	1.35825	0	0	0	0	0
BT_1025	46.0202	11.9866	12.1674	2.59899	0.720354	0.620293	0	0	0	0	0.046381
BT_1026	49.7796	16.9651	5.53697	3.96574	0.873098	0	0	0	0	0	0
BT_1027	370.481	0	38.4269	0	0	0	0	0	0	0	0
BT_1028	35.3828	24.7569	16.539	2.54528	1.77861	0.271357	0	0	0	0	0.074172
BT_1029	59.6746	21.8838	27.5367	6.28088	5.20871	2.87591	0.241751	0	0	0	0
BT_1030	98.8644	39.0958	28.4092	4.04922	2.12705	0	0	0	0	0	0
BT_1031	11.3912	5.78896	6.03285	0.362294	0.561626	0	0	0	0	0	0
BT_1032	32.2222	12.9096	12.1722	2.64191	2.36875	1.29078	0.24537	0	0	0	0
BT_1033	89.6712	35.2963	27.5958	21.9027	11.9672	5.81753	1.06786	0.315444	0	0	0.408904
BT_1034	74.0778	54.0827	37.5025	29.9678	30.7032	13.1336	4.65267	0	0	0	0
BT_1035	43.0456	22.981	15.946	6.26337	5.6019	2.84895	1.52281	0.221728	0	0	0
BT_1036	26.5497	9.72291	6.33406	0.205996	0.952948	0	0	0	0	0	0
BT_1037	11.2878	2.03702	4.35203	0	0.187809	0	0	0	0	0	0
BT_1038	20.2086	12.258	13.5582	1.78963	2.53757	0.234106	0	0	0	0	0
BT_1039	54.0802	28.636	22.2234	5.2284	6.36378	1.4521	0	0	0	0	0
BT_1040	69.653	27.257	33.1944	9.5205	16.4504	5.78583	0.688337	0	0	0	0
BT_1041	53.8873	22.5304	27.5853	5.04767	9.20606	3.41651	1.01797	0	0	0	0
BT_1042	68.3963	23.0431	24.9116	4.20818	3.78689	1.58683	0.728868	0.211651	0	0.069875	0.046612
BT_1043	11.3616	2.82866	2.9065	0	0.248703	0	0	0	0	0	0
BT_1044	37.5656	11.5718	16.618	1.90046	0.839152	0.6389	0.300636	0	0	0	0
BT_1045	92.4431	22.7016	31.6921	2.90964	2.4333	0.950408	0	0	0	0	0
BT_1046	50.8452	18.0901	11.4078	2.40974	1.91652	0.336212	0.19202	0	0	0	0
BT_1047	51.2322	13.6382	23.3536	13.5651	15.1355	2.04205	1.15999	0	0	0	0
BT_1048	75.0216	24.016	20.4422	11.7344	2.41708	1.63602	0.288878	0	0	0	0
BT_1049	31.624	13.0503	11.0863	2.44925	3.0254	0.576048	0.271502	0	0	0	0
BT_1050	33.4934	6.75687	8.10471	0	1.6515	0	0	0	0	0	0
BT_1051	61.6334	14.5465	21.68	5.04369	10.308	1.34214	0.239229	0.208903	0	0	0
BT_1052	65.1502	20.121	27.1227	7.77637	3.61019	0	0	0	0	0	0
BT_1053	92.9691	26.7098	40.4683	2.75621	1.08014	0	0	0	0	0	0
BT_1054	62.1024	37.4718	27.5912	7.63327	4.93127	2.47955	0.759135	0	0	0	0
BT_1055	70.3775	48.0692	27.9803	5.21533	6.6341	0	0	0	0	0	0
BT_1056	92.949	35.5635	22.0145	3.79043	5.56057	1.65714	0	0	0	0	0
BT_1057	55.6909	22.6947	17.9437	8.88896	19.5664	10.3182	3.40011	0.658771	0	0	0
BT_1058	107.147	26.6037	26.8137	5.95479	8.59889	5.27894	0	0	0	0	0
BT_1059	101.137	23.6694	28.9965	11.6218	8.47229	6.17631	2.64215	0.334947	0	0	0
BT_1060	79.7281	27.0723	21.2751	6.58815	9.18139	4.13946	1.81963	0	0	0	0
BT_1061	57.5146	20.1218	11.7288	4.89667	4.80166	5.6402	0.721388	0	0	0	0
BT_1062	52.0401	27.8243	10.518	1.64704	3.82558	0	0.363925	0	0	0	0.209019
BT_1063	88.0791	40.505	20.6245	6.95894	2.49952	1.08903	1.20431	0	0	0	0
BT_1064	46.6068	19.2675	11.3923	1.96603	2.2768	0	0	0	0	0	0
BT_1065	53.7163	32.588	14.2668	8.00826	0	0	0	0	0	0	0
BT_1066	35.7873	11.3481	14.6414	0	0.61817	0	0	0	0	0	0
BT_1067	52.2972	19.3463	14.8763	2.83882	2.62084	0.444137	0	0	0	0	0
BT_1068	130.567	26.8839	22.5942	3.20184	5.11627	0	0	0	0	0	0
BT_1069	46.1471	15.2165	15.5198	0	2.74777	1.38417	0	0	0	0	0
BT_1070	84.0931	54.2143	38.4876	6.02437	4.48033	1.17999	0	0	0	0	0
BT_1071	95.4949	45.9542	31.8775	5.48468	5.89465	0	0	0	0	0	0
BT_1072	68.079	40.4077	33.1929	4.15536	2.61831	0	0	0	0	0	0
BT_1073	94.6128	46.0864	58.0606	8.66011	5.32033	0.977721	0	0	0	0	0
BT_1074	44.346	23.164	43.2849	6.98292	2.48317	0.501863	0	0	0	0	0
BT_1075	90.4126	29.8061	46.3586	11.1061	5.42395	0.917452	0.323369	0	0	0	0
BT_1076	52.3567	22.7866	20.5929	4.91813	6.95098	0.704083	0.49165	0	0	0	0
BT_1077	68.5344	27.3563	27.4629	4.8906	8.03501	3.16514	1.8881	0	0	0	0.135682
BT_1078	71.634	33.3168	25.519	3.65336	6.30865	4.63077	1.5891	0	0	0	0
BT_1079	47.6476	20.088	14.7736	3.52617	6.9554	2.10196	0.95298	0.877428	0	0	0
BT_1080	41.2012	10.4876	8.86597	2.75967	2.21395	1.11058	1.46456	0	0	0	0
BT_1082	10.066	3.72304	0.777985	0.425269	1.14786	0.166586	2.36012	3.11384	1.78975	0	0
BT_1084	27.7853	7.54656	7.51744	11.348	25.5894	11.2323	7.71905	4.91686	7.16033	0	0
BT_1085	37.3203	13.7465	5.87364	2.00417	4.84646	0	0	0	3.76463	0	0
BT_1086	85.7856	29.7193	30.8122	2.43928	3.25794	0.501997	0.285959	0	0	0	0
BT_1087	64.1912	24.9657	29.6005	3.81692	2.27155	1.08648	0.192873	0	0	0	0
BT_1088	34.8157	13.7209	16.899	1.36087	3.68905	0.267267	0	0	0	0	0.215765
BT_1089	53.5789	18.2083	21.674	7.23943	15.6422	7.03223	2.43885	0	0	0	0
BT_1090	58.5618	24.9699	36.5589	10.4066	13.668	5.66708	2.64572	0	0	0	0
BT_1091	47.0873	37.7469	30.944	5.54529	6.78457	2.83113	0.756677	0	0	0	0
BT_1092	80.0284	16.7731	23.2356	10.9907	6.61431	0	0	0	0	0	0
BT_1093	111.16	44.3434	45.7891	8.32292	5.60084	0.842359	0.59467	0	0	0	0
BT_1094	28.8867	0	29.2786	0	14.9998	0	0	0	0	0	0
BT_1095	55.7134	21.8503	28.9857	4.77093	3.74609	0	0	0	0	0	0
BT_1096	87.0506	52.7872	40.4574	5.055	4.04222	4.05487	0	0	0	0	0
BT_1097	50.7319	40.9525	13.0163	0	9.66674	0	0	0	0	0	0
BT_1099	59.5388	14.738	21.2553	4.21159	3.27093	2.32	0	0	0	0	0
BT_1100	55.3512	17.9285	23.0444	5.76533	7.52876	4.20519	1.07152	0	0	0	0.061661
BT_1101	81.7735	40.9013	38.6042	7.91165	5.99489	2.78756	0.745111	0	0	0	0
BT_1103	102.925	42.5485	32.3085	12.9351	13.7008	7.74365	4.62575	0	0	0	0
BT_1104	76.4095	39.5987	19.4916	3.154	8.88496	2.55175	0	0	0	0	0
BT_1106	73.5521	48.3792	24.7036	5.75266	7.11617	3.83698	1.27321	0	0	0	0
BT_1107	63.9378	39.1364	29.4752	4.58306	13.6862	13.7407	0	0	0	0	0
BT_1108	81.1164	34.0374	32.9835	10.0572	13.7073	11.4962	1.10349	0	0	0	0
BT_1109	135.669	63.8495	37.6365	6.77576	17.3844	7.62964	1.43955	1.3662	0	0	0
BT_1110	90.523	98.0663	92.0965	0	38.4788	0	0	0	0	0	0
BT_1111	51.2828	57.2514	37.4869	0	0	0	0	0	0	0	0
BT_1112	51.9303	47.5189	20.7136	0	4.8075	0	0	0	0	0	0
BT_1113	105.085	41.301	33.4931	3.00628	21.6591	2.47867	0	0	0	0	0
BT_1114	43.791	24.4419	21.6488	8.83917	13.2154	6.2434	3.25964	0.288325	0	0	0
BT_1115	31.6066	19.0345	15.39	8.33568	8.58267	4.55545	3.35905	0	0	0	0
BT_1116	48.5424	14.3576	18.1475	1.64333	0.646957	0	0	0	0	0	0
BT_1117	20.2645	7.91836	12.2812	2.59475	8.33898	0	0	0	0	0	0
BT_1118	28.9558	8.5441	12.3575	1.00494	1.93453	0.262184	0	0	0	0	0
BT_1119	74.0226	27.9361	21.2622	5.3438	3.33895	1.91089	0.606142	0.176232	0	0	0
BT_1120	52.311	15.3477	0	0	0	16.9459	0	0	0	0	0
BT_1121	53.9177	27.3572	17.3851	2.81486	2.93226	0.388774	0.184131	0	0	0	0
BT_1122	59.8996	31.7241	17.3253	6.06231	2.73085	0.792252	0	0	0	0	0
BT_1123	78.0115	43.7952	22.4912	9.01466	4.56617	3.54136	1.14835	1.69897	0	0	0
BT_1124	92.5745	45.2105	16.557	1.71718	4.25642	0.809446	0	0	0	0	0
BT_1125	34.5384	20.4817	9.34386	0	1.0833	0.365688	0	0	0	0	0
BT_1126	48.9297	20.3967	12.0055	5.29455	2.04971	0.779713	0	0	0	0	0
BT_1127	37.8391	21.1327	11.1645	0.794675	1.25025	0.630421	0	0	0	0	0
BT_1128	27.6686	14.9905	10.1663	3.0318	2.43835	0	0	0	0	0	0
BT_1129	44.5707	29.1338	15.183	0	7.49218	0	4.81723	0	0	0	0
BT_1130	32.9459	37.3761	18.1329	0	9.68716	6.76974	0	0	0	0	0
BT_1131	0	0	38.4269	0	0	0	0	0	0	0	0
BT_1132	30.9009	25.1702	14.4655	0	3.32092	1.11058	0	0	0	0	0
BT_1133	59.762	32.7155	25.366	7.3122	6.39512	4.51349	0.880674	0	0	0	0
BT_1134	90.2232	43.2344	24.7448	6.80372	14.6099	5.56974	0	0	0	0	0
BT_1135	82.6248	30.1862	27.0628	4.96477	3.33774	1.68485	0	0	0	0	0
BT_1136	77.7808	0	0	0	0	0	0	0	0	0	0
BT_1137	12.6258	23.3896	7.80628	0	0	0	0	0	0	0	0
BT_1138	37.0094	19.8614	27.5048	3.46349	7.127	2.17159	0	0.451077	0	0	0
BT_1139	83.8796	53.2199	39.6295	7.39059	8.13047	1.33822	1.88763	0	0	0	0
BT_1140	72.7825	52.2091	40.9063	7.83031	3.15606	1.59562	2.04456	0	0	0	0
BT_1141	98.9667	40.4363	32.3922	5.86617	3.47498	1.35554	0.38099	0	0	0	0
BT_1142	59.3317	41.9559	36.0247	7.89637	25.1365	6.3104	2.41586	2.26171	0	0	0
BT_1143	594.634	0	50.9908	0	0	0	0	0	0	0	0
BT_1144	72.7845	31.1168	27.4426	2.7266	4.53287	6.73902	0.429304	0	0	0	0
BT_1146	48.4931	30.0909	21.5025	11.6037	12.3021	5.94196	1.48729	0.675462	0	0	0
BT_1147	69.6613	31.1289	30.4998	11.8363	8.56572	3.52615	1.80499	0	0	0	0.054672
BT_1148	32.5339	11.3481	17.6801	4.71641	1.23634	1.87043	0.852938	0	0	0	0
BT_1149	23.575	6.26945	7.70133	1.64745	2.12191	1.07699	0.912031	0	0	0	0
BT_1150	42.5813	10.9982	12.9206	0.689052	3.24043	0.545383	0	0	0	0	0
BT_1151	89.1653	33.8438	27.4148	4.78796	7.74043	2.68021	1.26455	0	0	0	0.145378
BT_1152	85.7424	29.2847	21.3603	2.42702	3.22318	1.36206	0	0	0	0	0
BT_1153	101.629	45.1183	23.0161	6.46191	5.42915	1.54302	0.310992	0	1.17557	0	0
BT_1154	54.0816	27.6794	22.713	5.85092	2.41691	1.30956	0	0	0	0	0
BT_1155	42.939	15.7939	20.7987	1.33855	0.860526	4.02081	0	0	0	0	0.142284
BT_1156	38.8752	13.3801	20.3493	1.95575	1.53095	2.57789	0	0	0	0	0.407361
BT_1157	32.0302	16.1263	26.8299	0.623897	1.46374	0.986238	0	0	0	0	0
BT_1158	72.3885	10.2412	15.0241	2.80592	2.18965	0	0.614323	0	0	0	0
BT_1159	33.1992	6.40349	11.288	1.73201	1.14622	0	0	0	0	0	0
BT_1160	35.6762	15.3685	7.38973	0.617988	1.2706	0.968174	0	0	0	0	0
BT_1161	43.1172	16.008	17.2041	7.86057	6.81595	2.92417	0.21826	0.191763	0	0	0
BT_1162	8.90225	3.18401	3.22627	0.464756	1.25527	0.728522	0	0	0	0	0
BT_1163	18.9474	17.0323	11.6341	7.1468	14.4586	5.63083	1.56995	0	0	0	0
BT_1164	74.1938	26.5503	20.8064	4.49871	12.5339	5.62709	2.13069	0.547425	0.238691	0	0
BT_1165	33.4419	6.47627	7.04531	0.810187	0	1.11054	0	0	0	0	0
BT_1166	6.91152	1.36472	1.03908	1.79356	0	0	0	0	0	0	0
BT_1167	25.2749	12.9629	20.3391	11.6776	33.8057	14.4949	5.93339	0.713156	0	0	0
BT_1168	29.0839	14.1502	19.786	10.0213	22.9957	10.3853	10.6188	0	0	0	0
BT_1169	44.9183	28.6794	27.1496	9.88058	29.5027	9.77975	7.67042	1.07652	0	0	0
BT_1170	109.583	38.1115	30.68	0	18.1303	0	0	0	0	0	0
BT_1171	59.6985	17.4156	22.199	7.1581	6.89871	0	0	0	0	0	0
BT_1172	35.1068	18.0426	10.6246	9.1025	5.00254	0.904238	0.160807	0	0	0	0
BT_1173	61.5943	22.2049	18.8045	8.15735	5.82678	0.492663	3.46836	0	0	0	0
BT_1174	59.6985	26.1234	21.2338	8.58972	4.59914	0	0	0	0	0	0
BT_1175	58.8163	18.8601	17.874	6.59014	5.49823	0.620232	1.45996	0	0	0	0
BT_1176	49.4269	21.5829	14.4104	1.53337	0.297341	1.2057	0.84521	0	0	0	0
BT_1177	80.9059	33.7709	24.6978	3.313	1.55984	0.432325	0.613575	0	0	0	0
BT_1178	111.994	47.8601	40.5513	6.7556	7.22507	1.63014	2.01498	0	0	0	0
BT_1179	79.8776	43.8959	29.0541	3.51759	4.9059	1.10561	0	0	0	0	0
BT_1180	84.1143	52.2967	22.8546	12.3772	19.8962	10.6954	7.27793	0.49377	0	0	0
BT_1181	69.62	33.7839	20.8282	10.9064	34.1476	12.5591	9.01538	1.91104	0	0	0
BT_1182	70.5798	34.2509	24.8137	11.5167	10.6737	2.67672	0.99997	0.175514	0	0	0
BT_1183	56.9865	25.96	22.2512	7.49606	12.2656	3.84131	1.17728	0.056922	0	0	0.037649
BT_1184	61.3968	30.7202	18.0023	2.92088	5.74396	3.54051	1.17642	0.259627	0	0	0
BT_1185	118.822	36.2828	24.1411	8.76794	11.1044	2.2829	1.22331	0	0	0	0.04694
BT_1186	63.6151	30.2835	29.0509	5.45904	3.24144	1.09842	0.347027	0	0	0	0
BT_1187	86.0137	39.3272	18.4356	3.28666	2.58783	0.652213	0	0	0	0	0
BT_1188	94.7127	50.9841	42.7884	9.54187	3.74609	0	4.81723	0	0	0	0
BT_1189	74.9394	24.1246	21.6961	2.44414	2.92756	1.95818	0	0	0	0	0
BT_1190	68.6988	29.9363	29.256	2.80953	1.08583	3.08603	0.932976	0.549647	0	0	0
BT_1191	60.788	35.6888	49.9632	1.36656	2.12517	0.358735	0	0	0	0	0
BT_1192	31.7078	17.044	35.8469	1.38687	1.37443	0.620678	0	0	0	0	0
BT_1193	29.2858	11.2274	11.023	1.02417	0.78961	1.12313	0	0	0	0	0
BT_1194	50.585	13.0424	15.4432	3.00034	1.66486	0	0	0	0	0	0
BT_1196	46.5888	14.8688	23.1008	2.93645	5.76175	0.918918	0	0	0	0	0
BT_1197	48.6183	24.2872	25.3206	4.12781	6.54773	0	0	0	0	0	0
BT_1198	95.1142	40.1227	30.7812	4.06233	3.83707	1.28957	0	0	0	0	0
BT_1199	76.0086	34.3755	32.0836	16.8991	23.3965	11.4848	5.38649	0	0	0	0
BT_1200	63.3387	30.2749	14.4831	1.07792	1.7126	0	0	0	0	0	0
BT_1201	57.7778	21.1197	16.7371	3.87668	1.01134	1.02185	0.704933	0	0	0	0
BT_1202	53.6564	16.1619	19.4292	3.54838	2.82951	2.83974	0	0	0	0	0
BT_1203	76.373	23.5755	31.8694	8.39947	8.09075	2.55462	0	0.638708	0	0	0
BT_1204	61.6936	24.7569	35.5976	8.29385	11.9361	7.22646	2.23253	0	0	0	0
BT_1205	46.3112	23.9455	30.831	6.91586	4.30263	2.27263	0	0	0	0	0
BT_1206	77.5902	40.735	44.479	26.6942	6.43027	6.5839	0	0	0	0	0
BT_1207	86.6677	37.4307	32.9618	11.1493	5.58522	3.86309	2.17381	0	0	0	0
BT_1208	47.6178	17.2938	30.5671	9.07163	3.65247	5.56974	0	0	0	0	0
BT_1209	72.1308	23.3975	30.4591	4.0986	6.52867	0	0	0	0	0	0
BT_1210	57.2222	31.5893	30.9539	3.25749	5.28132	2.013	0.19061	0	0	0	0
BT_1211	57.7734	117.782	63.4371	0	0	37.2014	0	0	0	0	0
BT_1212	50.0544	24.4348	24.4543	2.17936	2.29071	2.63788	0.660101	0	0	0	0
BT_1213	52.7107	19.6347	18.4237	1.39427	1.61392	0.364261	0	0	0	0	0
BT_1214	38.9028	15.7897	8.14454	1.93117	2.25449	0	0	0	0	0	0
BT_1215	47.5499	18.039	13.0281	3.05021	3.07832	2.39077	0.520398	0	0	0	0
BT_1216	75.4876	43.9233	31.7768	5.0183	3.87868	4.812	0.308629	0	0	0	0
BT_1217	53.1946	31.403	21.0951	0.536304	1.67263	1.69235	0	0	0	0	0
BT_1218	68.5498	33.4422	23.7799	1.60891	0.836316	0.423088	0	0	0	0	0
BT_1219	51.6108	16.3677	17.0478	2.64728	1.28107	1.29952	0	0	0	0	0
BT_1220	23.0072	15.0142	11.5613	6.03309	0.85563	0.865586	0	0	0	0	0
BT_1221	25.6455	14.0439	8.48877	1.80845	0.975204	1.13268	0	0	0	0	0
BT_1222	31.6588	10.0892	8.83991	2.57678	1.41803	0.144108	0	0	0	0	0
BT_1223	57.8614	24.3786	22.6519	6.45518	4.40902	3.50383	0.55036	0	0	0	0
BT_1224	80.5896	49.6307	35.5656	5.87725	6.05698	2.19576	1.23922	0	0	0	0
BT_1225	62.4923	44.7315	32.1007	4.75778	5.1917	2.85449	2.47845	0	0	0	0
BT_1226	46.2845	44.9053	23.6516	5.26013	3.19031	0.873156	0.5319	0	0	0	0
BT_1227	49.543	42.9823	19.4859	7.12228	5.69675	0.997294	0.845588	0	0	0	0.161986
BT_1228	58.9128	30.9784	17.3302	4.2217	4.72205	1.8008	0.569912	0.124593	0	0	0
BT_1229	43.4337	15.9155	13.7269	6.80925	2.07224	0.371752	0	0	0	0	0.101311
BT_1230	61.4194	21.4574	11.9265	2.09367	0	0	0	0	0	0	0
BT_1231	125.185	0	0	0	0	0	0	0	0	0	0
BT_1232	318.124	0	39.0262	0	0	0	0	0	0	0	0
BT_1233	52.7834	31.0975	16.6093	7.38934	6.13644	1.55305	0	0	0	0	0
BT_1234	46.2051	25.4998	25.228	2.23706	1.7568	2.36373	0.810401	0	0	0	0
BT_1235	64.0643	22.543	12.5385	6.42507	3.59606	0	0	0	0	0	0
BT_1236	66.2063	51.7952	69.9242	77.0341	190.211	98.9243	45.2816	4.53651	0.635337	0	0
BT_1237	67.1711	37.6679	47.5426	34.934	94.5524	49.1176	22.2699	2.98718	0	0	0
BT_1238	50.3479	27.9286	24.8085	7.17307	4.89117	2.35176	0.128914	0.112637	0	0	0
BT_1239	70.561	44.9847	40.7204	13.3383	5.30863	1.98324	0.397777	0	0	0	0
BT_1240	53.7832	34.5879	22.9241	7.7661	3.78047	1.12852	0.636604	0	0	0	0
BT_1241	23.6202	29.3061	9.88837	19.2931	0	0	0	0	0	0	0
BT_1242	66.6182	26.2354	24.8808	9.35271	4.1689	0.642077	0.54743	0	0	0	0
BT_1243	22.5726	10.3055	7.43057	0.753428	3.55102	0	0.818566	0	0	0	0
BT_1244	16.63	6.27523	10.5345	2.18223	0.374353	0.380163	0	0	0	0	0
BT_1245	112.783	45.3108	36.4802	32.1831	33.6851	27.3603	8.47966	0	0	3.0144	17.451
BT_1246	57.4512	16.2152	17.6283	6.73422	5.25515	1.32886	0.614323	0	0	0	1.76087
BT_1247	67.8357	37.7226	18.3125	7.29264	1.60047	0.888151	0	0	0	0	0
BT_1248	75.0768	30.1536	17.9727	5.84867	3.08809	0.261578	0	0	0	0	0
BT_1249	75.9787	27.6935	31.0964	2.66256	5.49094	0.464371	0	0	0	0	0
BT_1250	76.0196	23.08	25.4445	3.81624	4.08743	0.498292	0.705987	0	0	0	0
BT_1251	96.436	43.5391	33.781	11.453	0	0	0	0	0	0	0
BT_1252	93.3192	35.1265	33.5553	3.3628	5.96141	0.667598	0	0	0	0	0
BT_1253	49.3534	13.5959	11.6134	0	0	0	0	0	0	0	0
BT_1254	51.5594	19.9599	19.7963	3.48217	1.57922	0.320895	0	0	0	0	0
BT_1255	54.6761	12.4666	17.8698	3.72844	1.1712	0	0	0	0	0	0
BT_1256	129.216	64.066	26.5815	22.9431	5.80186	6.37478	0	0	0	0	0
BT_1257	74.9703	21.7021	26.2709	2.48519	2.97884	1.99226	0	0	0	0	0
BT_1258	45.9219	9.79629	9.65173	2.86324	18.3966	2.30785	1.51697	0	0	0	0
BT_1259	65.983	30.3461	34.7112	14.2416	30.3704	15.4066	7.34628	1.23957	0	0	0.20094
BT_1260	88.263	34.3296	37.6074	12.9902	36.7587	15.1547	9.45874	2.44401	0	0	0
BT_1261	74.138	30.984	24.9488	3.82606	7.09894	3.40341	1.54665	0.508792	0	0	0
BT_1262	49.0723	37.877	37.2748	3.10151	0	0	0	0	0	0	0
BT_1263	70.4572	23.2218	23.543	0	5.85757	0.737151	0	0	0	0	0
BT_1264	75.088	19.299	29.7373	6.54675	15.9049	8.84447	3.52413	0.074902	0	0.074168	0.04947
BT_1265	66.2838	20.2157	21.3117	12.43	23.974	12.8195	2.83003	0.421053	0	0	0
BT_1266	52.4894	14.1174	16.4114	4.56594	6.17721	2.23919	0.631655	0	0	0	0
BT_1267	46.1645	11.1377	10.9402	0.430312	2.1572	0	0	0	0	0	0
BT_1268	39.0586	20.2747	10.6559	4.13224	2.80639	0.248321	0.088675	0	0	0	0
BT_1269	60.5129	32.3771	12.2289	4.47791	3.89378	0.658727	0.619612	0	0	0	0
BT_1270	82.3891	39.4263	19.5764	7.55285	5.82523	1.52167	0.239491	0	0	0	0
BT_1272	117.515	52.7988	36.3503	13.3183	18.2128	7.05155	4.79431	0.303221	0	0	0.196717
BT_1274	36.1942	21.5283	18.5566	1.88792	2.46117	1.49236	0	0	0	0	0
BT_1275	56.7949	27.9679	22.2255	4.20934	2.65404	1.04881	0	0	0	0	0
BT_1276	56.3071	32.8553	21.997	2.05266	0	0	0	0	0	0	0
BT_1277	100.446	47.7521	29.0966	2.76425	1.80378	0.999517	0	0	0	0.204123	0
BT_1278	112.506	37.0425	16.7776	5.0442	10.5981	2.00279	2.73082	0	0	0	0
BT_1279	73.0241	29.3678	21.9955	8.78484	1.21391	1.23166	1.04051	0	0	0	0
BT_1280	84.5742	38.1308	32.9327	7.16241	7.64129	2.18183	1.75889	0.069643	0	0	0
BT_1281	72.8934	34.3522	28.8299	7.51972	9.5216	3.6621	1.30071	0.325855	0	0	0
BT_1282	75.5781	37.4085	17.6253	5.0417	4.14541	1.23704	0	0	0	0	0
BT_1283	54.7179	28.4844	13.7687	3.38234	2.60828	0.828057	0.469298	0	0	0	0
BT_1284	79.6639	36.0032	15.2108	3.52897	4.48496	0	0.196132	0	0	0	0
BT_1285	85.391	24.0082	23.7477	5.54748	4.83476	1.36206	0	0	0	0	0
BT_1286	40.389	18.0153	12.727	2.93822	4.76099	0.726021	0.86022	0.452171	0	0	0
BT_1287	20.6824	11.4818	6.48362	0.629306	0.98447	0	0	0	0	0	0
BT_1288	35.0539	11.4479	7.01271	0.617988	2.38237	0.968174	0	0	0	0	0
BT_1289	36.4138	7.21587	12.7364	1.2935	2.67983	0	0	0	0	0	0
BT_1290	22.9078	3.76424	4.04619	0.449874	1.39894	0.354245	0	0	0	0	0
BT_1291	14.5577	1.35749	2.03181	0.594371	0.458143	0.931017	0	0	0	0	0
BT_1292	33.2011	9.84506	5.008	0.538956	0.624648	0	0	0	0	0	0
BT_1293	41.6673	12.6993	9.08752	2.01254	1.47232	0.674045	0.106871	0	0	0	0.061499
BT_1294	28.6043	13.0788	11.1576	5.08956	7.46846	5.47634	2.65371	0	0	0	0
[truncated: 3,611 more rows]

## Sheet: mouse 4
	time (days)
[truncated: 4,863 more rows]

## Sheet: mouse 5
	time (days)
[truncated: 4,863 more rows]
