# Supplementary material for: Improving microbial fitness in the mammalian gut by in vivo temporal functional metagenomics
Source: Mol Syst Biol. 2015 Mar 11;11(3):788. doi: 10.15252/msb.20145866 (PMC4380924; doi:10.15252/msb.20145866)
Supplement: Supplementary file 16 — Source Data for Supplementary Figure S1 [file MSB-11-788-s016.xls]

## Sheet: FigE1
Input library coverage of genes
Raw calculation of FPKM
	Lib1	Lib2
BT0001	62.7441	78.4141
BT0002	118.252	120.257
BT0003	160.426	161.75
BT0004	109.462	121.69
BT0005	181.775	188.714
BT0006	170.885	196.948
BT0007	158.923	166.4
BT0008	105.168	110.646
BT0009	98.2094	103.942
BT0010	125.995	121.39
BT0011	146.987	154.203
BT0012	203.023	185.552
BT0013	138.992	148.245
BT0014	118.929	123.723
BT0015	164.456	151.055
BT0016	201.017	186.885
BT0017	122.522	133.791
BT0018	149.222	134.879
BT0019	186.241	166.105
BT0020	151.994	146.443
BT0021	123.996	115.704
BT0022	118.051	131.314
BT0023	108.869	117.969
BT0024	148.906	141.134
BT0025	173.771	150.313
BT0026	183.173	189.257
BT0027	217.89	193.148
BT0028	139.844	134.521
BT0029	143.778	155.62
BT0030	115.391	122.131
BT0031	109.334	132.429
BT0032	118.138	132.274
BT0033	136.083	144.501
BT0034	172.517	164.152
BT0035	199.35	181.942
BT0036	141.447	140.125
BT0037	122.069	136.737
BT0038	113.88	128.228
BT0039	132.47	139.238
BT0040	134.996	127.713
BT0041	68.9621	69.8157
BT0042	31.269	25.3263
BT0043	6.8494	3.80793
BT0044	14.0223	12.4413
BT0045	99.0238	95.9137
BT0046	121.285	121.328
BT0047	99.1061	113.513
BT0048	120.713	121.1
BT0049	158.021	145.124
BT0050	93.5801	91.0687
BT0051	82.5076	85.5747
BT0052	137.361	137.353
BT0053	154.028	146.682
BT0054	221.276	179.562
BT0055	207.312	187.278
BT0056	183.082	174.238
BT0057	147.2	134.528
BT0058	77.5892	91.8229
BT0059	90.3155	96.4014
BT0060	74.8222	75.7867
BT0061	91.4511	97.8241
BT0062	102.83	93.6989
BT0063	89.9838	97.7565
BT0064	102.239	123.827
BT0065	118.395	135.295
BT0066	80.3657	89.0852
BT0067	85.3756	139.945
BT0068	157.918	161.849
BT0069	198.059	198.236
BT0070	187.627	206.114
BT0071	166.801	170.37
BT0072	102.054	100.936
BT0073	117.67	128.128
BT0074	153.433	152.053
BT0075	197.071	183.658
BT0076	132.509	143.288
BT0077	123.965	127.363
BT0078	118.79	128.621
BT0079	80.8531	100.547
BT0080	92.1589	98.6407
BT0081	103.722	97.9696
BT0082	89.9856	97.8967
BT0083	76.5686	78.6433
BT0084	82.2383	84.1934
BT0085	69.8102	78.5087
BT0086	79.6197	86.0123
BT0087	82.68	91.1548
BT0088	120.787	131.222
BT0089	123.454	140.372
BT0090	174.515	172.331
BT0091	158.177	146.657
BT0092	130.025	147.899
BT0093	140.387	162.382
BT0094	119.592	116.993
BT0095	88.0268	101.433
BT0096	115.629	112.961
BT0097	135.705	132.361
BT0098	177.943	156.451
BT0099	178.744	164.373
BT0100	222.431	185.018
BT0101	223.042	205.368
BT0102	143.563	159.63
BT0103	158.634	183.368
BT0104	157.89	195.508
BT0105	128.447	139.11
BT0106	90.9053	107.907
BT0107	112.175	139.216
BT0108	114.279	114.934
BT0109	107.023	112.563
BT0110	119.625	128.127
BT0111	114.572	103.807
BT0112	121.714	130.9
BT0113	100.215	100.705
BT0114	108.157	108.042
BT0115	123.623	104.423
BT0116	139.073	120.947
BT0117	139.525	102.552
BT0118	87.9475	86.509
BT0119	52.723	60.656
BT0120	38.9418	37.6285
BT0121	26.8853	23.8481
BT0122	37.6694	48.7818
BT0123	85.9101	105.702
BT0124	95.2932	114.76
BT0125	96.767	109.841
BT0126	121.688	128.593
BT0127	115.547	120.918
BT0128	102.18	112.044
BT0129	126.307	129.265
BT0130	115.048	114.54
BT0131	102.911	97.5278
BT0132	89.3429	93.3337
BT0133	136.066	134.189
BT0134	130.642	151.983
BT0135	107.643	109.768
BT0136	72.3406	76.6539
BT0137	72.5108	90.3846
BT0138	137.084	140.901
BT0139	73.4226	78.9232
BT0140	70.203	77.009
BT0141	104.177	108.854
BT0142	50.9558	47.5536
BT0143	50.1008	54.93
BT0144	77.771	64.3099
BT0145	99.7887	100.992
BT0146	185.859	168.167
BT0147	169.177	165.837
BT0148	186.67	190.027
BT0149	159.708	161.235
BT0150	182.291	170.793
BT0151	68.4149	68.9628
BT0152	77.9855	77.5916
BT0153	91.603	100.645
BT0154	80.2743	87.7769
BT0155	39.564	45.7461
BT0156	83.7185	76.7989
BT0157	151.758	137.445
BT0158	180.512	158.263
BT0159	219.497	216.708
BT0160	199.316	193.697
BT0161	148.831	165.861
BT0162	144.195	148.919
BT0163	188.694	185.723
BT0164	143.46	158.882
BT0165	183.694	181.099
BT0166	171.334	157.746
BT0167	158.624	166.382
BT0168	169.286	165.124
BT0169	132.163	129.578
BT0170	145.44	146.064
BT0171	159.482	152.88
BT0172	140.51	132.174
BT0173	68.5896	92.366
BT0174	43.0442	47.7188
BT0175	28.9726	22.801
BT0176	28.0541	37.5509
BT0177	66.7553	63.4835
BT0178	90.5236	85.4927
BT0179	103.387	126.712
BT0180	107.431	117.936
BT0181	64.2688	81.9651
BT0182	51.0735	56.6198
BT0183	19.7274	29.7197
BT0184	65.8426	81.1989
BT0185	77.7339	89.3173
BT0186	66.6915	67.7064
BT0187	96.604	97.0325
BT0188	112.41	103.613
BT0189	104.525	96.4323
BT0190	82.3502	97.1042
BT0191	50.6488	73.3095
BT0192	91.9076	97.4103
BT0193	92.1065	94.3855
BT0194	119.342	121.903
BT0195	97.3307	106.858
BT0196	92.7175	82.8832
BT0197	61.4258	81.0415
BT0198	135.708	113.881
BT0199	150.322	144.983
BT0200	129.152	141.442
BT0201	93.5131	99.7482
BT0202	111.431	115.589
BT0203	113.467	115.951
BT0204	177.492	172.13
BT0205	185.658	183.191
BT0206	96.7537	100.969
BT0207	59.0994	69.7631
BT0208	77.9845	109.294
BT0209	127.221	126.843
BT0210	139.133	144.066
BT0211	123.117	119.462
BT0212	127.029	133.82
BT0213	181.031	156.695
BT0214	197.388	186.699
BT0215	162.017	168.991
BT0216	139.213	167.43
BT0217	126.83	128.927
BT0218	108.359	121.74
BT0219	121.603	117.751
BT0220	173.215	179.539
BT0221	164.806	168.595
BT0222	122.957	116.181
BT0223	88.9203	101.724
BT0224	96.2052	91.2199
BT0225	111.311	121.921
BT0226	181.48	174.099
BT0227	149.102	150.543
BT0228	188.208	164.512
BT0229	205.269	204.954
BT0230	181.166	187.829
BT0231	167.061	165.205
BT0232	188.653	200.059
BT0233	149.21	145.862
BT0234	209.347	207.068
BT0235	175.971	158.153
BT0236	115.125	115.307
BT0237	101.4	122.024
BT0238	92.2172	99.0377
BT0239	160.681	156.473
BT0240	114.549	127.14
BT0241	116.202	122.898
BT0242	124.066	133.027
BT0243	83.6713	88.5974
BT0244	73.7422	80.2602
BT0245	82.9782	90.5307
BT0246	106.406	122.192
BT0247	103.201	125.329
BT0248	135.712	139.012
BT0249	96.5154	99.0346
BT0250	110.889	112.855
BT0251	120.013	161.203
BT0252	162.514	154.833
BT0253	137.009	151.771
BT0254	112.832	128.586
BT0255	109.495	130.132
BT0256	132.776	143.162
BT0257	150.599	137.851
BT0258	180.978	177.45
BT0259	213.644	185.212
BT0260	160.294	167.498
BT0261	163.048	170.783
BT0262	165.487	174.316
BT0263	139.799	150.818
BT0264	98.5417	106.203
BT0265	131.133	148.867
BT0266	146.274	143.103
BT0267	108.696	113.872
BT0268	110.358	125.157
BT0269	125.92	130.688
BT0270	183.631	186.372
BT0271	175.971	171.371
BT0272	139.808	131.858
BT0273	148.784	137.641
BT0274	96.0402	113.784
BT0275	122.2	116.781
BT0276	58.8401	65.113
BT0277	7.27793	10.3177
BT0278	7.4391	12.2582
BT0279	58.202	58.768
BT0280	164.971	170.352
BT0281	164.456	154.322
BT0282	202.491	165.556
BT0283	137.737	105.75
BT0284	130.289	140.422
BT0285	107.651	131.235
BT0286	120.638	142.765
BT0287	100.106	109.55
BT0288	91.9023	105.326
BT0289	156.324	153.904
BT0290	144.204	157.1
BT0291	119.502	129.165
BT0292	133.643	124.259
BT0293	85.0647	82.2473
BT0294	133.218	140.639
BT0295	152.746	169.727
BT0296	115.818	144.339
BT0297	21.1547	28.5858
BT0298	22.4336	31.375
BT0299	78.9493	88.5206
BT0300	112.237	104.193
BT0301	114.301	104.626
BT0302	70.7207	84.3018
BT0303	65.63	77.0589
BT0304	43.3525	48.6759
BT0305	56.0085	63.5865
BT0306	29.6904	34.145
BT0307	89.1202	94.9619
BT0308	148.135	171.61
BT0309	174.023	168.374
BT0310	137.788	131.944
BT0311	96.2386	103.965
BT0312	72.5023	81.3905
BT0313	69.0653	80.9563
BT0314	105.167	123.611
BT0315	113.103	139.555
BT0316	92.5083	96.6144
BT0317	133.072	139.265
BT0318	134.064	133.806
BT0319	162.016	159.379
BT0320	122.005	139.451
BT0321	110.048	121.537
BT0322	100.404	123.601
BT0323	101.245	112.149
BT0324	100.739	119.942
BT0325	84.8534	93.6234
BT0326	121.042	142.653
BT0327	160.86	167.432
BT0328	177.366	174.945
BT0329	115.925	133.198
BT0330	108.083	118.571
BT0331	153.124	157.885
BT0332	219.841	199.471
BT0333	292.181	222.225
BT0334	246.488	232.471
BT0335	154.231	163.592
BT0336	124.999	131.274
BT0337	161.907	172.95
BT0338	149.97	155.537
BT0339	124.656	145.644
BT0340	116.735	126.494
BT0341	135.129	139.688
BT0342	152.097	161.158
BT0343	167.461	167.464
BT0344	124.371	134.366
BT0345	116.798	114.52
BT0346	71.579	78.1363
BT0347	82.8887	105.113
BT0348	105.262	143.035
BT0349	134.778	146.685
BT0350	104.017	119.896
BT0351	113.487	121.38
BT0352	111.55	101.207
BT0353	126.468	134.79
BT0354	96.8204	95.4478
BT0355	123.255	132.266
BT0356	139.974	147.39
BT0357	267.386	206.714
BT0358	374.383	269.657
BT0359	261.175	212.962
BT0360	140.558	167.237
BT0361	135.272	129.836
BT0362	104.419	113.003
BT0363	102.926	115.326
BT0364	74.4559	90.4186
BT0365	130.995	131.898
BT0366	139.686	146.053
BT0367	74.7134	104.425
BT0368	86.6454	98.2737
BT0369	127.955	161.136
BT0370	154.661	175.963
BT0371	219.476	226.755
BT0372	138.149	142.267
BT0373	119.956	106.819
BT0374	30.4809	41.5488
BT0375	35.6098	45.1349
BT0376	34.6891	43.6836
BT0377	50.9395	48.4588
BT0378	60.1239	62.2421
BT0379	75.3561	85.1389
BT0380	92.4963	94.2817
BT0381	47.1842	61.3057
BT0382	96.8993	104.514
BT0383	125.997	135.549
BT0384	133.474	138.756
BT0385	113.073	102.911
BT0386	108.682	103.778
BT0387	99.593	96.0141
BT0388	98.985	94.992
BT0389	102.322	99.6746
BT0390	95.41	96.292
BT0391	128.896	130.521
BT0392	132.1	134.048
BT0393	148.119	145.537
BT0394	172.948	175.774
BT0395	173.762	163.841
BT0396	168.785	151.644
BT0397	104.485	108.432
BT0398	140.114	136.901
BT0399	102.621	100.215
BT0400	105.684	115.774
BT0401	114.661	127.236
BT0402	81.5009	124.347
BT0403	137.491	166.185
BT0404	121.873	133.24
BT0405	108.907	110.544
BT0406	86.8971	86.5323
BT0407	127.518	116.423
BT0408	85.7433	112.163
BT0409	91.2222	100.971
BT0410	88.5432	100.995
BT0411	89.7153	85.1299
BT0412	111.606	122.104
BT0413	113.013	116.023
BT0414	97.6781	105.4
BT0415	59.6757	70.843
BT0416	44.609	53.6647
BT0417	56.5575	72.2626
BT0418	102.115	123.994
BT0419	124.411	129.564
BT0420	91.3508	98.5473
BT0421	71.3475	79.7273
BT0422	29.8553	39.5098
BT0423	13.9667	14.4379
BT0424	15.8976	34.0193
BT0425	32.5693	47.2608
BT0426	65.8169	71.4453
BT0427	97.3331	109.414
BT0428	109.974	111.377
BT0429	116.904	141.075
BT0430	121.355	154.327
BT0431	132.526	168.498
BT0432	98.1694	111.267
BT0433	67.4905	64.2769
BT0434	64.131	55.0706
BT0435	60.9879	62.9362
BT0436	57.8831	78.0549
BT0437	71.1339	85.2223
BT0438	23.271	25.2485
BT0439	88.9347	95.326
BT0440	113.804	113.988
BT0441	119.1	119.636
BT0442	97.5046	108.289
BT0443	90.2941	108.124
BT0444	131.159	132.512
BT0445	101.769	111.783
BT0446	100.28	110.246
BT0447	74.0213	87.2535
BT0448	75.4422	77.8478
BT0449	110.516	112.858
BT0450	161.687	161.991
BT0451	99.5734	107.115
BT0452	103.875	99.6373
BT0453	25.2398	27.5899
BT0454	25.0891	29.5716
BT0455	84.7552	84.506
BT0456	45.1665	61.3684
BT0457	47.386	53.4422
BT0458	114.964	110.198
BT0459	116.007	117.388
BT0460	83.8555	101.453
BT0461	104.309	122.057
BT0462	127.168	132.729
BT0463	144.984	145.596
BT0464	140.686	126.498
BT0465	143.698	145.186
BT0466	123.758	130.868
BT0467	100.551	106.381
BT0468	100.143	102.156
BT0469	106.001	101.587
BT0470	116.291	117.038
BT0471	126.043	123.394
BT0472	131.968	137.799
BT0473	149.559	131.049
BT0474	141.82	123.795
BT0475	117.134	101.772
BT0476	110.413	95.5758
BT0477	68.148	83.3292
BT0478	75.3846	81.518
BT0479	98.0842	102.606
BT0480	133.583	130.603
BT0481	117.483	108.649
BT0482	124.275	133.175
BT0483	135.777	140.738
BT0484	117.873	131.454
BT0485	231.047	170.618
BT0486	77.1178	95.7047
BT0487	56.4388	74.9075
BT0488	48.2133	52.9683
BT0489	92.5736	78.2106
BT0490	141.593	111.28
BT0491	157.979	143.901
BT0492	132.594	111.958
BT0493	103.208	106.717
BT0494	84.5422	89.5446
BT0495	75.124	94.8053
BT0496	135.823	145.251
BT0497	183.568	165.161
BT0498	192.518	192.436
BT0499	188.728	184.673
BT0500	152.033	143.343
BT0501	141.448	175.164
BT0502	137.999	165.354
BT0503	141.906	193.206
BT0504	142.909	162.633
BT0505	161.2	153.52
BT0506	136.226	129.03
BT0507	164.302	167.675
BT0508	117.81	123.178
BT0509	99.7781	104.625
BT0510	127.387	132.885
BT0511	169.557	152.903
BT0512	176.86	151.101
BT0513	130.44	130.848
BT0514	127.137	123.776
BT0515	158.213	162.945
BT0516	131.777	157.421
BT0517	172.021	171.409
BT0518	170.561	166.977
BT0519	187.275	177.946
BT0520	143.421	142.373
BT0521	190.387	179.674
BT0522	154.02	167.587
BT0523	124.773	141.289
BT0524	95.0741	135.916
BT0525	106.748	113.156
BT0526	119.532	118.366
BT0527	99.8626	111.742
BT0528	104.662	96.5377
BT0529	62.1619	90.49
BT0530	91.4819	99.8292
BT0531	69.904	86.4819
BT0532	104.582	115.879
BT0533	138.932	142.929
BT0534	114.143	105.992
BT0535	115.224	130.496
BT0536	107.423	105.421
BT0537	163.648	161.432
BT0538	149.245	151.634
BT0539	125.379	139.702
BT0540	92.1467	105.149
BT0541	105.529	114.666
BT0542	132.871	127.88
BT0543	98.3733	114.699
BT0544	58.1111	62.6931
BT0545	52.8224	46.9207
BT0546	22.601	20.2972
BT0547	39.4862	47.3128
BT0548	112.446	116.359
BT0549	139.551	157.582
BT0550	88.2987	106.352
BT0551	25.7168	36.4578
BT0552	35.4642	34.8649
BT0553	108.229	116.809
BT0554	45.2997	53.6217
BT0555	65.6371	73.2123
BT0556	101.678	118.16
BT0557	93.0247	107.185
BT0558	30.4393	42.5687
BT0559	94.0868	101.405
BT0560	69.653	82.363
BT0561	62.3167	61.0722
BT0562	31.5171	36.8772
BT0563	10.2856	16.9743
BT0564	3.8738	5.01288
BT0565	13.0187	7.53398
BT0566	32.8259	27.9542
BT0567	62.9444	56.7343
BT0568	93.2135	113.522
BT0569	114.868	127.658
BT0570	110.781	129.115
BT0571	97.7218	148.065
BT0572	96.763	112.466
BT0573	104.095	117.807
BT0574	67.8432	87.9708
BT0575	63.2972	109.762
BT0576	74.7878	77.0535
BT0577	131.845	128.244
BT0578	130.433	138.325
BT0579	70.1562	82.228
BT0580	122.857	122.304
BT0581	197.603	206.27
BT0582	213.786	206.276
BT0583	134.532	142.861
BT0584	104.304	113.478
BT0585	105.626	99.3962
BT0586	148.73	142.269
BT0587	102.999	110.691
BT0588	80.9772	96.4805
BT0589	61.128	77.139
BT0590	91.0237	116.404
BT0591	99.2043	100.794
BT0592	104.41	113.359
BT0593	142.318	151.538
BT0594	155.763	146.112
BT0595	148.41	136.844
BT0596	126.104	150.213
BT0597	167.281	154.54
BT0598	87.19	82.1421
BT0599	68.3374	66.5652
BT0600	122.975	122.289
BT0601	139.333	149.789
BT0602	160.094	187.026
BT0603	144.387	138.163
BT0604	126.012	108.602
BT0605	99.6216	87.2306
BT0606	84.0615	94.1299
BT0607	109.877	115.837
BT0608	87.7872	99.4014
BT0609	59.164	74.4359
BT0610	80.5534	90.7239
BT0611	104.863	97.0882
BT0612	105.155	116.302
BT0613	80.2595	79.9702
BT0614	107.387	126.323
BT0615	128.836	125.689
BT0616	102.907	100.254
BT0617	93.9769	108.538
BT0618	78.2012	85.7686
BT0619	97.8542	107.368
BT0620	67.5982	77.9187
BT0621	87.6521	111.277
BT0622	50.4186	82.2296
BT0623	115.677	126.543
BT0624	159.136	139.801
BT0625	126.267	129.057
BT0626	56.0317	72.4785
BT0627	45.7158	54.2728
BT0628	78.8849	83.9468
BT0629	94.3672	109.713
BT0630	141.276	138.15
BT0631	125.974	124.67
BT0632	117.866	131.588
BT0633	108.403	118.732
BT0634	109.979	115.816
BT0635	187.666	171.263
BT0636	112.457	114.855
BT0637	110.796	103.669
BT0638	177.881	158.215
BT0639	216.214	176.981
BT0640	135.447	143.702
BT0641	142.279	139.958
BT0642	134.208	152.734
BT0643	142.439	159.985
BT0644	134.25	140.98
BT0645	112.673	124.892
BT0646	138.151	141.981
BT0647	97.6795	103.37
BT0648	137.667	139.048
BT0649	137.137	121.615
BT0650	140.897	119.122
BT0651	37.306	43.6196
BT0652	18.3367	19.2964
BT0653	11.4239	7.63953
BT0654	61.7875	65.8952
BT0655	89.7244	99.4462
BT0656	126.861	133.692
BT0657	75.6164	83.7515
BT0658	76.1318	76.7961
BT0659	112.877	114.815
BT0660	105.515	101.628
BT0661	55.3344	64.0786
BT0662	100.88	103.058
BT0663	78.5125	88.5919
BT0664	68.0243	72.398
BT0665	57.0159	73.006
BT0666	84.2401	80.4504
BT0667	110.655	118.949
BT0668	108.735	112.963
BT0669	103.666	101.748
BT0670	94.9963	88.4501
BT0671	65.5139	67.7421
BT0672	74.2736	78.8421
BT0673	95.1582	109.464
BT0674	107.094	112.577
BT0675	147.83	140.937
BT0676	141.594	139.395
BT0677	154.121	140.279
BT0678	97.7477	125.354
BT0679	107.824	125.944
BT0680	90.1937	94.6886
BT0681	83.4861	86.5017
BT0682	35.3458	49.3699
BT0683	58.2866	66.0528
BT0684	117.725	142.894
BT0685	131.179	137.679
BT0686	108.585	107.227
BT0687	126.343	127.816
BT0688	117.109	127.145
BT0689	118.101	124.236
BT0690	124.606	124.787
BT0691	157.242	152.78
BT0692	171.879	156.353
BT0693	114.258	114.603
BT0694	82.4002	80.188
BT0695	133.282	129.647
BT0696	99.8295	98.3482
BT0697	98.7337	102.999
BT0698	105.153	117.302
BT0699	97.2605	115.902
BT0700	122.278	155.785
BT0701	115.635	132.268
BT0702	109.976	123.97
BT0703	88.7878	126.473
BT0704	61.2666	76.7964
BT0705	72.8104	73.4863
BT0706	94.5755	89.4483
BT0707	133.339	127.705
BT0708	136.746	156.811
BT0709	145.866	148.049
BT0710	154.712	164.618
BT0711	89.5122	108.045
BT0712	80.5128	88.7788
BT0713	77.4892	91.2028
BT0714	63.2094	80.1787
BT0715	54.608	65.3706
BT0716	44.6485	59.9118
BT0717	48.4102	55.5977
BT0718	71.6771	78.8244
BT0719	88.9572	98.2909
BT0720	138.709	145.391
BT0721	80.5226	92.8082
BT0722	129.141	138.826
BT0723	120.978	150.309
BT0724	136.506	139.155
BT0725	132.494	117.435
BT0726	100.655	105.972
BT0727	159.145	144.772
BT0728	129.396	138.532
BT0729	132.221	155.057
BT0730	104.954	106.159
BT0731	63.6283	63.4549
BT0732	14.4043	16.2429
BT0733	47.2583	50.4834
BT0734	125.309	133.495
BT0735	129.342	138.46
BT0736	111.21	135.411
BT0737	111.879	144.622
BT0738	116.583	123.148
BT0739	101.435	109.054
BT0740	108.536	118.745
BT0741	114.349	122.346
BT0742	126.197	148.945
BT0743	100.574	106.053
BT0744	47.6387	56.0414
BT0745	41.2379	45.3492
BT0746	25.5964	36.7256
BT0747	60.0745	63.3191
BT0748	93.1517	107.348
BT0749	94.2857	112.017
BT0750	66.7102	80.6814
BT0751	94.2562	110.356
BT0752	136.651	159.947
BT0753	94.1114	113.498
BT0754	70.8515	77.6543
BT0755	64.3731	77.1296
BT0756	79.2915	92.7162
BT0757	98.0554	91.9489
BT0758	101.856	105.169
BT0759	105.402	120.16
BT0760	90.243	109.622
BT0761	126.645	118.673
BT0762	110.071	123.94
BT0763	118.278	117.16
BT0764	92.91	95.8185
BT0765	81.649	97.2219
BT0766	110.452	110.246
BT0767	118.008	120.78
BT0768	125.896	139.294
BT0769	100.355	119.23
BT0770	96.6018	96.1926
BT0771	98.3152	99.8534
BT0772	120.298	121.879
BT0773	146.453	149.969
BT0774	163.834	152.893
BT0775	145.157	164.874
BT0776	122.783	115.764
BT0777	117.324	111.14
BT0778	137.329	138.457
BT0779	174.802	176.898
BT0780	169.326	181.24
BT0781	129.246	144.172
BT0782	119.842	140.179
BT0783	131.899	157.157
BT0784	107.943	112.801
BT0785	120.593	118.725
BT0786	95.1611	81.8756
BT0787	50.9697	53.3199
BT0788	74.4834	69.2265
BT0789	117.698	130.619
BT0790	149.651	159.933
BT0791	154.882	154.077
BT0792	100.735	112.674
BT0793	78.6916	77.7016
BT0794	73.0251	88.51
BT0795	76.811	86.2822
BT0796	73.9039	74.4053
BT0797	85.6977	92.562
BT0798	85.9793	90.6711
BT0799	121.986	116.999
BT0800	156.76	132.204
BT0801	124.278	112.619
BT0802	112.724	111.576
BT0803	143.001	149.472
BT0804	144.402	160.641
BT0805	173.053	177.94
BT0806	90.6097	107.694
BT0807	42.3274	47.1127
BT0808	53.7775	62.1566
BT0809	51.6541	57.9781
BT0810	38.6715	45.2037
BT0811	30.2243	36.1922
BT0812	1.57764	3.99709
BT0813	25.1317	31.5345
BT0814	78.3856	96.3748
BT0815	71.2365	88.4807
BT0816	64.6479	104.096
BT0817	60.7546	76.5755
BT0818	126.257	126.601
BT0819	153.904	127.743
BT0820	154.708	139.75
BT0821	135.223	129.311
BT0822	109.972	133.608
BT0823	101.219	107.322
BT0824	115.548	132.633
BT0825	101.173	114.328
BT0826	113.039	117.609
BT0827	119.178	116.601
BT0828	122.899	121.06
BT0829	80.1975	96.9238
BT0830	122.828	123.417
BT0831	101.586	108.046
BT0832	109.908	127.723
BT0833	84.2261	89.8066
BT0834	105.4	125.602
BT0835	110.926	122.966
BT0836	137.285	122.024
BT0837	136.749	141.184
BT0838	93.4764	108.268
BT0839	118.94	134.479
BT0840	125.285	115.456
BT0841	85.4458	83.7514
BT0842	117.464	119.183
BT0843	86.862	94.7242
BT0844	66.763	81.6394
BT0845	109.618	110.991
BT0846	114.176	111.273
BT0847	120.915	140.936
BT0848	143.163	128.534
BT0849	134.659	142.192
BT0850	138.566	121.553
BT0851	139.07	127.957
BT0852	103.387	116.86
BT0853	82.9096	98.8808
BT0854	112.981	98.1179
BT0855	97.1084	100.44
BT0856	101.251	125.367
BT0857	98.0813	125.786
BT0858	75.0019	90.4963
BT0859	82.7967	90.8605
BT0860	108.157	118.386
BT0861	117.802	121.114
BT0862	93.3446	94.12
BT0863	91.5557	100.574
BT0864	80.8957	89.1221
BT0865	167.241	151.747
BT0866	142.636	146.602
BT0867	130.018	138.587
BT0868	128.19	133.22
BT0869	99.1001	98.4463
BT0870	48.998	64.2305
BT0871	7.57396	8.28023
BT0872	47.9531	54.4876
BT0873	109.2	129.346
BT0874	144.448	151.442
BT0875	96.4135	110.296
BT0876	116.505	139.652
BT0877	152.114	157.284
BT0878	127.259	125.177
BT0879	145.086	143.783
BT0880	130.374	129.462
BT0881	157.384	141.313
BT0882	139.023	138.648
BT0883	100.509	115.982
BT0884	103.731	120.434
BT0885	65.057	81.774
BT0886	71.2737	76.874
BT0887	101.601	105.126
BT0888	96.1925	105.997
BT0889	105.645	113.183
BT0890	24.4542	39.1716
BT0891	37.5208	42.473
BT0892	54.6896	71.1751
BT0893	93.0022	107.659
BT0894	118.482	124.806
BT0895	114.491	120.117
BT0896	123.867	140.938
BT0897	124.652	129.709
BT0898	107.584	113.959
BT0899	146.698	151.344
BT0900	68.8613	83.8085
BT0901	73.172	83.2018
BT0902	75.4412	75.7018
BT0903	75.475	75.8959
BT0904	83.9936	89.6247
BT0905	72.9686	79.4783
BT0906	91.1366	92.3494
BT0907	124.468	109.417
BT0908	78.7153	82.7366
BT0909	68.6192	73.6063
BT0910	46.8702	70.3815
BT0911	60.5496	59.5337
BT0912	45.6097	54.3593
BT0913	42.7271	54.7801
BT0914	31.1415	41.8565
BT0915	52.9866	67.6489
BT0916	47.1726	61.032
BT0917	106.588	122.111
BT0918	368.668	281.554
BT0919	268.688	212.946
BT0920	114.605	129.914
BT0921	113.348	122.484
BT0922	13.2325	13.8255
BT0923	23.2854	18.1037
BT0924	54.7369	61.7454
BT0925	78.2781	79.43
BT0926	73.3068	85.9218
BT0927	133.802	141.386
BT0928	139.326	121.642
BT0929	104.265	121.859
BT0930	143.459	142.773
BT0931	144.609	169.324
BT0932	105.133	121.729
BT0933	68.2146	84.9556
BT0934	82.8341	92.1694
BT0935	82.7424	84.2333
BT0936	96.6857	104.909
BT0937	90.6204	80.1995
BT0938	93.3252	95.6308
BT0939	65.492	93.3432
BT0940	86.9631	101.471
BT0941	137.357	138.404
BT0942	139.193	157.924
BT0943	180.599	183.51
BT0944	124.73	142.079
BT0945	161.451	164.031
BT0946	97.9076	93.6618
BT0947	95.7102	108.727
BT0948	124.308	119.275
BT0949	125.529	131.49
BT0950	174.916	173.827
BT0951	169.254	145.851
BT0952	182.756	179.31
BT0953	161.738	156.867
BT0954	68.9441	80.3744
BT0955	52.2307	61.7424
BT0956	50.7442	67.9306
BT0957	87.6556	102.366
BT0958	125.422	138.761
BT0959	113.88	131.554
BT0960	122.708	137.88
BT0961	109.946	108.375
BT0962	143.746	144.685
BT0963	146.184	145.008
BT0964	130.6	135.763
BT0965	84.1116	90.8861
BT0966	40.3797	46.5483
BT0967	11.3407	14.7547
BT0968	65.3496	78.3633
BT0969	135.559	132.68
BT0970	153.353	145.476
BT0971	172.099	155.188
BT0972	143.861	146.897
BT0973	155.482	168.899
BT0974	133.595	146.407
BT0975	149.174	139.757
BT0976	166.032	161.405
BT0977	159.155	184.163
BT0978	106.701	131.042
BT0979	75.5275	93.9499
BT0980	110.887	112.938
BT0981	120.862	131.431
BT0982	144.126	141.783
BT0983	130.097	139.917
BT0984	65.5306	80.8812
BT0985	65.8004	72.0744
BT0986	118.761	137.988
BT0987	164.876	164.124
BT0988	140.62	143.9
BT0989	172.245	173.754
BT0990	173.527	172.805
BT0991	125.871	133.875
BT0992	72.072	85.0892
BT0993	73.2869	84.8828
BT0994	173.79	192.622
BT0995	172.933	168.857
BT0996	140.327	142.733
BT0997	157.023	163.936
BT0998	264.458	207.53
BT0999	142.091	133.925
BT1000	140.885	136.614
BT1001	94.6299	103.337
BT1002	52.947	60.2755
BT1003	79.2204	90.7086
BT1004	133.05	121.575
BT1005	138.316	133.231
BT1006	167.958	169.538
BT1007	150.369	154.488
BT1008	125.52	143.78
BT1009	162.109	160.223
BT1010	163.923	163.568
BT1011	121.073	131.621
BT1012	106.754	120.242
BT1013	103.048	112.11
BT1014	197.538	176.796
BT1015	161.926	149.804
BT1016	155.69	153.491
BT1017	113.568	110.707
BT1018	78.7651	79.9171
BT1019	33.5726	45.247
BT1020	49.589	56.6972
BT1021	120.926	139.093
BT1022	105.709	108.126
BT1023	111.879	125.614
BT1024	94.1729	95.9028
BT1025	55.7703	60.6117
BT1026	53.9476	48.9466
BT1027	100.488	98.7604
BT1028	93.8027	90.3671
BT1029	105.74	104.529
BT1030	126.239	112.529
BT1031	23.081	23.5624
BT1032	68.1656	63.8518
BT1033	135.546	148.598
BT1034	155.884	154.956
BT1035	97.3725	101.854
BT1036	30.1048	33.8324
BT1037	11.4348	15.2821
BT1038	54.5621	55.2759
BT1039	98.6962	106.222
BT1040	126.855	133.032
BT1041	96.2366	122.64
BT1042	117.61	124.848
BT1043	16.14	19.98
BT1044	61.9674	61.9231
BT1045	129.859	129.607
BT1046	81.713	87.81
BT1047	64.9354	71.2272
BT1048	92.5964	102.184
BT1049	77.6503	79.3977
BT1050	77.5827	75.6525
BT1051	116.674	112.218
BT1052	131.048	130.982
BT1053	117.299	164.219
BT1054	124.425	138.152
BT1055	151.134	168.133
BT1056	153.825	159.229
BT1057	96.4505	120.385
BT1058	147.742	152.105
BT1059	153.138	159.251
BT1060	151.015	163.508
BT1061	114.116	124.333
BT1062	99.045	105.12
BT1063	130.356	134.752
BT1064	87.8119	77.1324
BT1065	102.035	84.4244
BT1066	67.0255	73.8224
BT1067	97.3144	108.075
BT1068	114.173	137.447
BT1069	121.204	131.735
BT1070	165.318	165.618
BT1071	158.166	148.498
BT1072	168.839	166.457
BT1073	173.156	160.184
BT1074	118.128	128.254
BT1075	138.84	130.013
BT1076	95.8803	119.268
BT1077	134.867	133.887
BT1078	131.735	133.669
BT1079	120.045	127.514
BT1080	92.2644	93.6258
BT1081	57.2968	70.9498
BT1082	15.976	14.6267
BT1083	37.6978	34.6099
BT1084	45.8695	60.8132
BT1085	82.5044	89.3567
BT1086	118.745	134.044
BT1087	117.351	132.307
BT1088	87.6621	95.6878
BT1089	97.6715	100.394
BT1090	100.13	125.965
BT1091	115.473	135.431
BT1092	123.622	133.371
BT1093	191.514	197.281
BT1094	125.07	133.101
BT1095	143.29	154.511
BT1096	166.557	182.872
BT1097	183.707	186.539
BT1098	130.178	139.227
BT1099	106.9	108.292
BT1100	136.833	151.641
BT1101	164.357	167.459
BT1102	132.07	135.207
BT1103	144.918	165.829
BT1104	128.889	125.205
BT1105	167.04	164.482
BT1106	153.108	147.211
BT1107	154.671	138.198
BT1108	162.537	158.799
BT1109	249.021	243.953
BT1110	248.235	248.656
BT1111	229.141	223.769
BT1112	141.291	133.058
BT1113	153.408	157.775
BT1114	102.117	115.005
BT1115	90.1111	96.749
BT1116	79.5506	82.301
BT1117	51.4451	83.4569
BT1118	63.696	79.1837
BT1119	141.002	142.044
BT1120	134.988	134.187
BT1121	123.239	135.973
BT1122	133.096	140.465
BT1123	167.119	156.105
BT1124	150.469	161.544
BT1125	89.5373	98.9987
BT1126	99.2425	106.901
BT1127	96.9674	97.0971
BT1128	116.117	111.388
BT1129	139.067	128.968
BT1130	132.309	133.665
BT1131	127.244	129.52
BT1132	120.821	132.04
BT1133	187.942	176.798
BT1134	212.021	207.694
BT1135	197.777	222.91
BT1136	144.001	169.954
BT1137	120.866	121.977
BT1138	99.654	152.699
BT1139	204.999	204.318
BT1140	230.72	206.194
BT1141	186.694	179.311
BT1142	163.337	159.379
BT1143	160.227	180.003
BT1144	160.417	151.774
BT1145	107.75	100.459
BT1146	109.676	122.802
BT1147	126.857	139.836
BT1148	76.1542	81.2771
BT1149	66.0162	76.098
BT1150	109.516	98.4431
BT1151	148.496	151.448
BT1152	159.497	173.436
BT1153	182.4	189.854
BT1154	122.99	149.427
BT1155	90.9589	104.984
BT1156	83.2216	86.0266
BT1157	57.567	86.3722
BT1158	75.0852	78.2496
BT1159	62.0101	72.5738
BT1160	85.2523	93.1751
BT1161	85.1488	87.6783
BT1162	12.6578	16.8392
BT1163	52.0875	65.3023
BT1164	124.231	116.579
BT1165	41.7171	51.2123
BT1166	8.75353	13.5052
BT1167	64.498	67.4486
BT1168	86.8835	91.3056
BT1169	122.5	130.218
BT1170	227.173	207.756
BT1171	184.009	181.28
BT1172	107.817	109.554
BT1173	109.145	124.422
BT1174	144.661	150.032
BT1175	114.423	124.936
BT1176	106.951	112.332
BT1177	157.994	145.315
BT1178	186.009	178.106
BT1179	148.715	152.008
BT1180	173.9	173.948
BT1181	158.947	163.993
BT1182	155.609	148.08
BT1183	122.471	125.406
BT1184	132.713	126.01
BT1185	155.914	164.221
BT1186	163.924	157.256
BT1187	190.611	199.237
BT1188	188.854	193.021
BT1189	141.772	162.035
BT1190	144.591	152.958
BT1191	156.649	149.829
BT1192	104.011	103.731
BT1193	71.4249	92.8362
BT1194	71.1021	87.1362
BT1195	80.0807	91.1776
BT1196	127.395	131.03
BT1197	164.386	144.558
BT1198	188.97	160.949
BT1199	165.512	156.994
BT1200	148.621	177.867
BT1201	122.668	147.327
BT1202	119.917	138.398
BT1203	119.351	149.242
BT1204	118.7	142.741
BT1205	105.478	125.75
BT1206	155.946	155.37
BT1207	147.092	145.306
BT1208	172.589	168.947
BT1209	128.948	131.14
BT1210	136.459	145.149
BT1211	133.963	176.988
BT1212	126.071	132.547
BT1213	109.26	112.804
BT1214	86.5671	89.4189
BT1215	95.9664	99.9248
BT1216	158.048	158.394
BT1217	120.669	141.541
BT1218	145.142	147.143
BT1219	119.997	117.654
BT1220	82.8493	88.2753
BT1221	63.6329	68.7892
BT1222	60.0536	74.332
BT1223	112.744	141.341
BT1224	159.422	170.179
BT1225	166.08	162.339
BT1226	158.669	155.977
BT1227	139.633	134.35
BT1228	112.454	124.33
BT1229	96.5373	99.371
BT1230	122.528	131.973
BT1231	144.598	137.259
BT1232	137.986	141.632
BT1233	160.314	159.024
BT1234	158.473	161.729
BT1235	152.702	148.063
BT1236	137.024	134.959
BT1237	144.028	151.291
BT1238	143.104	143.767
BT1239	186.526	167.089
BT1240	140.411	143.106
BT1241	158.203	149.612
BT1242	116.744	128.276
BT1243	45.0994	60.27
BT1244	46.5237	55.1435
BT1245	208.5	162.08
BT1246	148.121	127.018
BT1247	137.289	139.622
BT1248	162.718	155.765
BT1249	162.066	167.465
BT1250	175.005	159.118
BT1251	183.159	186.922
BT1252	150.344	176.964
BT1253	111.308	125.286
BT1254	87.1621	90.1013
BT1255	64.8513	40.2298
BT1256	38.6046	19.7657
BT1257	53.3954	41.9716
BT1258	100.084	91.2214
BT1259	152.33	142.144
BT1260	169.312	171.226
BT1261	180.816	171.576
BT1262	184.587	156.619
BT1263	182.932	172.566
BT1264	145.997	154.687
BT1265	101.405	124.827
BT1266	99.0819	111.243
BT1267	94.4049	94.602
BT1268	101.73	106.034
BT1269	127.89	130.233
BT1270	163.549	163.269
BT1271	133.904	144.031
BT1272	232.88	228.656
BT1273	162.483	164.048
BT1274	128.626	133.457
BT1275	142.916	135.248
BT1276	178.622	156.169
BT1277	218.501	198.426
BT1278	244.611	196.379
BT1279	179.073	158.832
BT1280	164.949	162.481
BT1281	111.274	165.338
BT1282	114.017	120.384
BT1283	126.749	112.62
BT1284	133.456	135.955
BT1285	149.188	141.283
BT1286	87.2673	91.7391
BT1287	67.7085	66.0462
BT1288	91.1274	101.991
BT1289	71.378	76.3
BT1290	47.1164	53.3497
BT1291	17.2135	20.3186
BT1292	50.9623	55.836
BT1293	65.3997	80.4287
BT1294	53.0976	70.7957
BT1295	72.1914	82.5078
BT1296	87.5764	86.005
BT1297	63.1362	85.1976
BT1298	91.4018	106.383
BT1299	138.11	145.794
BT1300	154.246	145.242
BT1301	136.117	137.035
BT1302	139.544	138.023
BT1303	159.498	149.599
BT1304	128.555	126.133
BT1305	149.558	147.651
BT1306	162.645	166.675
BT1307	80.332	85.2891
BT1308	153.904	147.081
BT1309	168.938	147.577
BT1310	134.347	130.117
BT1311	85.8951	92.7154
BT1312	97.4497	107.932
BT1313	133.808	142.454
BT1314	183.027	202.901
BT1315	185.784	179.661
BT1316	157.255	161.195
BT1317	215.184	209.294
BT1318	203.411	203.043
BT1319	158.152	158.851
BT1320	91.5472	100.26
BT1321	119.768	118.389
BT1322	129.597	152.841
BT1323	197.329	199.73
BT1324	137.123	149.319
BT1325	170.345	183.777
BT1326	135.163	135.05
BT1327	159.694	160.049
BT1328	146.94	176.231
BT1329	161.848	160.013
BT1330	162.75	176.974
BT1331	126.716	125.199
BT1332	124.074	120.052
BT1333	124.512	130.607
BT1334	157.982	154.278
BT1335	186.549	167.334
BT1336	152.173	130.2
BT1337	140.869	128.896
BT1338	116.095	105.636
BT1339	42.973	50.5084
BT1340	3.95243	5.22048
BT1341	42.9197	43.7486
BT1342	80.7088	79.085
BT1343	89.3136	104.29
BT1344	100.016	101.155
BT1345	87.9837	86.506
BT1346	73.483	78.0036
BT1347	72.5291	64.2633
BT1348	49.5741	45.3835
BT1349	19.1014	18.102
BT1350	8.85124	10.2354
BT1351	32.6882	33.1827
BT1352	46.7921	43.8496
BT1353	51.489	55.8587
BT1354	94.921	92.6592
BT1355	101.664	107.261
BT1356	181.902	155.168
BT1357	187.506	170.44
BT1358	213.405	185.07
BT1359	127.168	133.024
BT1360	78.8182	87.7188
BT1361	63.2296	74.2792
BT1362	42.3478	49.4104
BT1363	51.938	61.1572
BT1364	78.3796	88.4754
BT1365	105.126	111.144
BT1366	92.3926	108.753
BT1367	108.468	128.097
BT1368	103.484	112.323
BT1369	100.721	115.335
BT1370	142.887	168.444
BT1371	176.057	192.375
BT1372	103.366	142.652
BT1373	92.751	111.335
BT1374	79.992	92.4598
BT1375	72.444	79.4879
BT1376	74.5522	77.5324
BT1377	66.1978	85.4613
BT1378	79.0316	72.2894
BT1379	108.394	125.701
BT1380	131.744	145.884
BT1381	160.181	156.675
BT1382	123.271	177.453
BT1383	166.446	166.41
BT1384	212.744	203.329
BT1385	198.307	190.809
BT1386	199.586	185.775
BT1387	156.977	158.826
BT1388	216.329	182.239
BT1389	190.946	187.542
BT1390	162.166	174.331
BT1391	138.401	142.64
BT1392	122.969	124.782
BT1393	66.0661	71.9617
BT1394	64.6154	88.7941
BT1395	58.8754	77.0565
BT1396	111.734	111.839
BT1397	140.611	136.279
BT1398	135.904	149.531
BT1399	131.218	129.464
BT1400	118.943	127.528
BT1401	187.951	209.882
BT1402	172.683	188.193
BT1403	201.857	197.898
BT1404	157.02	200.993
BT1405	199.035	195.763
BT1406	150.045	150.628
BT1407	113.651	112.745
BT1408	137.873	144.775
BT1409	202.78	206.267
BT1410	184.076	173.21
BT1411	201.374	183.969
BT1412	162.937	166.44
BT1413	163.114	151.724
BT1414	118.677	114.438
BT1415	109.202	108.043
BT1416	131.371	135.695
BT1417	134.756	140.618
BT1418	95.1373	106.767
BT1419	64.0127	68.322
BT1420	85.6325	101.451
BT1421	160.275	177.179
BT1422	149.547	159.503
BT1423	121.531	134.053
BT1424	126.716	122.679
BT1425	105.38	113.967
BT1426	145.719	151.408
BT1427	143.715	152.834
BT1428	100.509	116.738
BT1429	129.344	144.97
BT1430	156.403	164.001
BT1431	134.333	143.572
BT1432	147.7	157.86
BT1433	127.94	131.267
BT1434	135.425	140.095
BT1435	126.608	125.842
BT1436	82.3519	98.5632
BT1437	147.689	154.207
BT1438	181.789	189.193
BT1439	174.125	175.603
BT1440	128.355	138.247
BT1441	135.743	129.01
BT1442	210.147	184.188
BT1443	171.663	191.377
BT1444	127.198	144.263
BT1445	142.301	163.85
BT1446	128.088	143.58
BT1447	116.356	124.832
BT1448	96.5292	113.541
BT1449	69.0835	77.5994
BT1450	57.652	73.068
BT1451	46.522	49.7295
BT1452	69.8632	76.9035
BT1453	107.506	129.944
BT1454	100.247	109.101
BT1455	133.483	149.068
BT1456	165.797	163.573
BT1457	169.232	155.064
BT1458	132.485	152.25
BT1459	149.553	167.663
BT1460	134.111	147.29
BT1461	184.707	180.658
BT1462	114.655	144.491
BT1463	164.984	165.755
BT1464	175.372	166.696
BT1465	135.972	148.915
BT1466	82.6975	106.757
BT1467	118.184	113.424
BT1468	131.581	133.199
BT1469	107.916	123.736
BT1470	176.261	175.974
BT1471	225.632	212.545
BT1472	229.787	221.249
BT1473	139.925	165.704
BT1474	153.98	158.859
BT1475	203.605	194.976
BT1476	172.692	184.864
BT1477	144.441	163.795
BT1478	153.622	150.015
BT1479	98.5347	105.86
BT1480	161.266	156.227
BT1481	180.512	161.244
BT1482	238.852	203.93
BT1483	214.086	197.978
BT1484	143.37	169.416
BT1485	220.751	220.44
BT1486	190.388	188.668
BT1487	162.276	176.98
BT1488	158.899	157.975
BT1489	177.911	174.668
BT1490	166.86	160.555
BT1491	186.626	187.222
BT1492	168.214	175.157
BT1493	168.066	164.962
BT1494	204.648	179.735
BT1495	184.438	182.931
BT1496	126.461	140.157
BT1497	9.08662	12.0536
BT1498	53.5097	68.9369
BT1499	108.67	108.347
BT1500	104.418	112.499
BT1501	89.2093	98.4047
BT1502	64.0653	66.3367
BT1503	125.246	58.6615
BT1504	85.7506	64.622
BT1505	38.2212	38.2423
BT1506	19.0101	22.8016
BT1507	83.7953	74.154
BT1508	136.716	76.4291
BT1509	181.466	113.466
BT1510	163.709	111.397
BT1511	63.5514	58.2924
BT1512	86.7985	93.9018
BT1513	215.092	134.073
BT1514	127.863	117.629
BT1515	127.511	139.024
BT1516	85.0664	96.8668
BT1517	67.1529	79.5617
BT1518	108.07	104.754
BT1519	94.0823	109.922
BT1520	132.882	139.739
BT1521	152.394	162.396
BT1522	133.642	166.694
BT1523	142.571	141.242
BT1524	189.437	169.602
BT1525	200.87	196.667
BT1526	160.743	192.752
BT1527	156.102	174.102
BT1528	148.56	144.316
BT1529	100.071	102.564
BT1530	86.2714	96.7434
BT1531	103.991	134.488
BT1532	116.708	119.626
BT1533	111.41	110.418
BT1534	122.723	119.383
BT1535	106.854	105.674
BT1536	97.9237	103.219
BT1537	110.148	117.932
BT1538	146.381	174.957
BT1539	135.219	159.142
BT1540	190.264	180.177
BT1541	171.131	156.261
BT1542	198.108	186.291
BT1543	149.178	147.955
BT1544	128.58	133.31
BT1545	152.768	140.958
BT1546	150.274	148.186
BT1547	178.45	185.376
BT1548	131.539	129.82
BT1549	61.3237	67.9179
BT1550	134.203	135.051
BT1551	191.767	190.695
BT1552	93.1407	100.547
BT1553	69.5376	77.8833
BT1554	93.7579	118.672
BT1555	83.2355	77.024
BT1556	49.7313	56.5897
BT1557	75.1118	83.7432
BT1558	85.7417	92.9743
BT1559	126.506	170.304
BT1560	137.962	166.281
BT1561	164.853	168.537
BT1562	124.231	195.414
BT1563	143	155.71
BT1564	110.812	129.668
BT1565	97.4713	120.668
BT1566	65.9935	69.9305
BT1567	34.2219	42.0883
BT1568	32.9548	44.255
BT1569	60.599	66.4895
BT1570	148.752	142.996
BT1571	214.138	169.059
BT1572	235.058	191.491
BT1573	213.973	193.025
BT1574	207.305	201.307
BT1575	179.828	168.62
BT1576	168.829	170.967
BT1577	139.283	127.859
BT1578	89.6741	108.326
BT1579	98.1028	120.23
BT1580	62.6463	111.013
BT1581	106.703	114.413
BT1582	109.517	109.216
BT1583	53.1167	54.84
BT1584	9.26248	11.6687
BT1585	26.8263	19.4079
BT1586	74.7942	77.7915
BT1587	133.125	123.598
BT1588	118.037	134.149
BT1589	209.871	194.146
BT1590	229.419	229.069
BT1591	169.318	163.749
BT1592	144.919	145.302
BT1593	192.293	176.481
BT1594	181.283	178.192
BT1595	119.082	115.155
BT1596	185.452	199.677
BT1597	279.11	242.362
BT1598	115.937	114.984
BT1599	81.8084	119.615
BT1600	85.4844	110.755
BT1601	72.9492	95.001
BT1602	237.341	190.613
BT1603	226.185	184.281
BT1604	115.11	131.278
BT1605	122.855	132.372
BT1606	137.826	144.691
BT1607	179.163	174.344
BT1608	171.559	184.268
BT1609	208.911	194.055
BT1610	206.448	201.858
BT1611	136.046	159.729
BT1612	181.312	166.654
BT1613	181.041	174.814
BT1614	205.655	187.055
BT1615	201.094	206.131
BT1616	199.518	192.776
BT1617	207.398	195.046
BT1618	260.071	230.411
BT1619	162.731	159.507
BT1620	172.366	172.675
BT1621	182.751	171.386
BT1622	144.717	137.281
BT1623	133.233	154.372
BT1624	145.98	155.048
BT1625	82.039	96.0708
BT1626	120.137	134.222
BT1627	85.1655	96.2086
BT1628	73.8082	89.1614
BT1629	152.825	148.736
BT1630	164.302	169.368
BT1631	89.9909	95.5484
BT1632	92.2005	90.8623
BT1633	172.522	155.122
BT1634	168.371	165.636
BT1635	186.035	172.276
BT1636	200.616	167.211
BT1637	201.195	225.887
BT1638	196.168	194.917
BT1639	176.628	234.764
BT1640	155.388	130.358
BT1641	156.9	166.289
BT1642	157.087	149.164
BT1643	103.722	115.848
BT1644	138.068	151.232
BT1645	158.862	135.269
BT1646	135.369	131.364
BT1647	68.4605	69.3367
BT1648	101.953	107.083
BT1649	121.245	109.549
BT1650	136.596	128.88
BT1651	143.609	120.014
BT1652	193.548	144.796
BT1653	201.058	170.089
BT1654	281.306	206.462
BT1655	292.867	211.2
BT1656	266.526	204.66
BT1657	226.616	214.459
BT1658	179.568	173.94
BT1659	161.36	164.887
BT1660	141.478	132.432
BT1661	170.572	183.607
BT1662	143.471	156.962
BT1663	148.025	149.195
BT1664	157.571	148.259
BT1665	168.53	165.755
BT1666	133.405	137.475
BT1667	141.671	144.189
BT1668	119.854	125.539
BT1669	140.31	140.673
BT1670	180.849	183.333
BT1671	183.976	185.827
BT1672	178.522	187.861
BT1673	175.803	169.168
BT1674	167.733	176.976
BT1675	140.249	150.18
BT1676	146.719	155.579
BT1677	144.935	172.009
BT1678	132.553	149.385
BT1679	126.489	144.581
BT1680	152.126	141.878
BT1681	219.635	220.565
BT1682	126.413	149.619
BT1683	194.316	194.152
BT1684	176.948	192.1
BT1685	119.025	141.745
BT1686	139.849	151.393
BT1687	102.278	102.104
BT1688	103.314	121.06
BT1689	129.498	136.618
BT1690	192.539	185.363
BT1691	175.205	187.832
BT1692	202.344	197.288
BT1693	142.964	169.94
BT1694	120.696	136.134
BT1695	126.53	139.324
BT1696	128.184	152.155
BT1697	140.786	164.561
BT1698	119.419	135.649
BT1699	190.275	172.36
BT1700	190.795	190.877
BT1701	163.321	170.094
BT1702	203.887	193.381
BT1703	183.108	181.486
BT1704	145.211	193.483
BT1705	108.533	116.416
BT1706	157.679	164.973
BT1707	122.165	156.88
BT1708	114.292	154
BT1709	123.43	133.749
BT1710	105.105	107.123
BT1711	82.3032	84.0073
BT1712	97.4096	99.1844
BT1713	120.416	115.745
BT1714	96.7598	117.619
BT1715	105.615	110.616
BT1716	69.8603	91.5022
BT1717	125.462	117.683
BT1718	147.993	142.594
BT1719	179.364	151.008
BT1720	185.521	161.28
BT1721	182.751	172.066
BT1722	157.45	149.644
BT1723	268.762	216.304
BT1724	330.067	228.434
BT1725	313.224	228.5
BT1726	158.193	152.71
BT1727	21.8815	25.6788
BT1728	23.8992	30.7718
BT1729	84.3264	103.329
BT1730	177.596	195.914
BT1731	190.605	208.569
BT1732	150.023	186.499
BT1733	161.968	168.004
BT1734	216.216	220.27
BT1735	87.0753	92.1221
BT1736	56.1579	70.5013
BT1737	64.7283	76.3614
BT1738	119.26	137.878
BT1739	155.028	184.234
BT1740	134.139	129.337
BT1741	129.543	139.058
BT1742	201.308	175.454
BT1743	237.436	228.591
BT1744	182.278	191.406
BT1745	129.595	133.406
BT1746	129.718	136.212
BT1747	165.985	195.382
BT1748	156.957	196.437
BT1749	165.106	173.603
BT1750	180.795	168.014
BT1751	236.378	185.841
BT1752	220.44	218.766
BT1753	172.289	200.382
BT1754	152.273	168.084
BT1755	195.883	197.123
BT1756	234.981	173.528
BT1757	167.801	183.968
BT1758	179.861	196.631
BT1759	176.191	213.341
BT1760	114.925	129.869
BT1761	129.425	136.019
BT1762	128.294	132.607
BT1763	147.327	163.444
BT1764	220.734	198.088
BT1765	149.474	152.333
BT1766	207.462	194.079
BT1767	216.923	195.21
BT1768	100.685	121.303
BT1769	105.46	120.708
BT1770	185.627	193.096
BT1771	105.087	118.261
BT1772	134.81	145.705
BT1773	110.86	136.954
BT1774	91.6212	101.711
BT1775	144.234	137.392
BT1776	202.265	210.892
BT1777	158.063	165.951
BT1778	122.177	126.074
BT1779	126.785	120.633
BT1780	90.3342	93.8322
BT1781	78.646	89.1761
BT1782	103.097	128.15
BT1783	144.638	137.158
BT1784	115.942	104.741
BT1785	64.0646	71.5671
BT1786	107.714	118.603
BT1787	123.098	161.288
BT1788	153.404	161.051
BT1789	201.617	175.426
BT1790	233.995	191.673
BT1791	160.092	143.069
BT1792	141.211	148.306
BT1793	190.043	166.744
BT1794	164.562	168.415
BT1795	152.508	133.989
BT1796	184.353	164.066
BT1797	236.357	213.596
BT1798	160.555	147.29
BT1799	102.017	126.619
BT1800	132.283	138.786
BT1801	178.874	183.495
BT1802	163.317	164.622
BT1803	180.776	169.684
BT1804	130.662	139.028
BT1805	133.553	126.747
BT1806	94.3349	110.3
BT1807	59.597	81.2165
BT1808	108.461	111.72
BT1809	185.693	189.697
BT1810	170.231	157.54
BT1811	249.76	241.062
BT1812	192.524	189.709
BT1813	198.97	191.37
BT1814	197.328	189.144
BT1815	144.194	145.223
BT1816	103.457	113.406
BT1817	104.033	97.2088
BT1818	115.23	122.899
BT1819	158.198	155.07
BT1820	120.596	127.099
BT1821	160.607	149.603
BT1822	112.32	128.965
BT1823	135.282	121.718
BT1824	121.01	115.253
BT1825	129.497	106.513
BT1826	145.351	139.88
BT1827	139.117	139.533
BT1828	122.316	119.713
BT1829	107.035	119.865
BT1830	117.304	115.265
BT1831	131.597	134.441
BT1832	107.81	117.997
BT1833	191.917	168.662
BT1834	250.079	236.145
BT1835	150.479	180.358
BT1836	177.696	179.135
BT1837	62.2361	69.1597
BT1838	57.0319	62.4114
BT1839	135.635	147.228
BT1840	141.292	146.269
BT1841	168.641	197.836
BT1842	208.47	189.212
BT1843	288.377	226.916
BT1844	287.382	228.785
BT1845	189.967	181.615
BT1846	164.204	158.353
BT1847	171.043	175.809
BT1848	136.941	132.274
BT1849	187.656	154.151
BT1850	208.277	199.504
BT1851	144.344	134.89
BT1852	152.911	171.204
BT1853	233.188	243.499
BT1854	219.971	225.728
BT1855	220.925	209.986
BT1856	184.312	192.776
BT1857	93.8195	114.982
BT1858	92.139	99.3489
BT1859	116.882	107.323
BT1860	162.226	165.248
BT1861	224.746	228.686
BT1862	110.98	135.423
BT1863	92.3985	51.1121
BT1864	72.5266	63.5272
BT1865	112.561	108.232
BT1866	76.8996	83.6994
BT1867	174.176	150.319
BT1868	126.807	122.018
BT1869	254.212	211.634
BT1870	378.318	294.507
BT1871	125.735	134.572
BT1872	93.5166	104.454
BT1873	116.213	114.964
BT1874	133.113	135.519
BT1875	165.914	177.198
BT1876	151.617	173.582
BT1877	222.852	271.881
BT1878	174.44	198.662
BT1879	147.537	180.881
BT1880	141.266	155.512
BT1881	125.922	151.322
BT1882	152.242	166.352
BT1883	192.961	192.767
BT1884	181.861	158.144
BT1885	195.102	198.852
BT1886	245.721	229.424
BT1887	250.429	226.469
BT1888	306.381	247.65
BT1889	260.872	259.13
BT1890	222.573	233.558
BT1891	282.014	216.216
BT1892	379.787	269.657
BT1893	189.525	152.567
BT1894	81.8853	88.5139
BT1895	124.598	143.561
BT1896	197.896	188.732
BT1897	222.387	184.905
BT1898	224.871	196.488
BT1899	230.897	244.027
BT1900	302.23	246.414
BT1901	304.444	250.315
BT1902	243.983	214.851
BT1903	261.311	230.543
BT1904	207.873	210.701
BT1905	165.322	161.322
BT1906	179.988	187.931
BT1907	153.045	159.624
BT1908	175.765	178.432
BT1909	190.46	196.45
BT1910	181.047	185.72
BT1911	162.772	159.35
BT1912	277.653	280.638
BT1913	220.256	212.954
BT1914	224.512	207.306
BT1915	150.542	167.358
BT1916	142.835	153.708
BT1917	141.759	153.107
BT1918	219.192	203.206
BT1919	194.063	174.037
BT1920	222.863	194.653
BT1921	169.22	169.67
BT1922	138.968	146.179
BT1923	170.748	163.869
BT1924	226.325	212.682
BT1925	207.614	159.674
BT1926	148.473	133.317
BT1927	161.401	156.986
BT1928	31.3095	28.3099
BT1929	61.4232	57.6044
BT1930	178.678	133.566
BT1931	259.628	237.263
BT1932	229.553	183.437
BT1933	183.055	186.039
BT1934	151.311	151.656
BT1935	171.578	182.656
BT1936	154.947	164.396
BT1937	189.177	169.005
BT1938	221.218	199.971
BT1939	200.025	197.584
BT1940	205.416	216.773
BT1941	199.048	199.871
BT1942	204.129	198.09
BT1943	207.312	198.438
BT1944	175.192	196.013
BT1945	125.602	160.091
BT1946	105.013	123.702
BT1947	95.0853	125.09
BT1948	155.123	181.88
BT1949	163.525	188.034
BT1950	146.44	174.446
BT1951	111.065	126.07
BT1952	164.193	160.895
BT1953	151.219	147.114
BT1954	147.067	182.842
BT1955	173.779	188.979
BT1956	189.158	198.034
BT1957	217.747	200.243
BT1958	169.188	154.658
BT1959	179.704	179.036
BT1960	190.202	219.038
BT1961	261.936	210.361
BT1962	254.309	193.643
BT1963	215.494	179.04
BT1964	122.717	123.955
BT1965	129.3	124.496
BT1966	165.453	181.375
BT1967	166.935	177.883
BT1968	188.293	189.762
BT1969	168.261	190.378
BT1970	185.661	198.832
BT1971	111.099	148.583
BT1972	146.687	199.639
BT1973	200.76	211.809
BT1974	189.184	220.675
BT1975	165.326	166.613
BT1976	147.912	156.592
BT1977	93.5768	118.196
BT1978	120.239	127.611
BT1979	198.879	193.544
BT1980	369.162	275.322
BT1981	219.088	156.594
BT1982	186.24	140.351
BT1983	218.77	189.61
BT1984	278.32	263.318
BT1985	277.661	224.347
BT1986	202.209	173.633
BT1987	71.0748	72.2524
BT1988	47.209	46.7964
BT1989	183.489	162.556
BT1990	214.69	186.906
BT1991	180.76	165.456
BT1992	191.891	201.226
BT1993	164.776	177.575
BT1994	150.313	168.231
BT1995	171.232	177.705
BT1996	191.222	173.5
BT1997	277.101	239.888
[truncated: 2,905 more rows]
