# Supplementary material for: Improving microbial fitness in the mammalian gut by in vivo temporal functional metagenomics
Source: Mol Syst Biol. 2015 Mar 11;11(3):788. doi: 10.15252/msb.20145866 (PMC4380924; doi:10.15252/msb.20145866)
Supplement: Supplementary file 17 — Source Data for Supplementary Figure S2A [file MSB-11-788-s017.xls]

## Sheet: FigS2A
In vitro passaging insert size profiles
LBO passaging insert detection
		Initial	Day 3	Day 7	Day 13			Initial	Day 3	Day 7	Day 13
raw data
	empty	26	36	30	36
	(0-1]	2	1	5	3		(0-1]	0.0425532	0.0212766	0.108696	0.0625
	(1-2]	3	0	1	0		(1-2]	0.0638298	0	0.0217391	0
	(2-3]	5	2	0	3		(2-3]	0.106383	0.0425532	0	0.0625
	(3-4]	4	3	1	0		(3-4]	0.0851064	0.0638298	0.0217391	0
	(4-..]	1	2	0	0		(4-..]	0.0212766	0.0425532	0	0
	carb res broken	6	3	6	3
	no plasmid	0	0	3	3
	total	47	47	46	48
MCA passaging insert detection
		Initial	Day 2	Day 6	Day 12			Initial	Day 2	Day 6	Day 12
raw data
	empty	26	30	31	38
	(0-1]	2	5	5	2		(0-1]	0.0425532	0.104167	0.104167	0.0416667
	(1-2]	3	1	1	0		(1-2]	0.0638298	0.0208333	0.0208333	0
	(2-3]	5	2	2	0		(2-3]	0.106383	0.0416667	0.0416667	0
	(3-4]	4	5	2	3		(3-4]	0.0851064	0.104167	0.0416667	0.0625
	(4-..]	1	1	2	0		(4-..]	0.0212766	0.0208333	0.0416667	0
	no amp	6	4	5	5
	total	47	48	48	48
