# Supplementary material for: Improving microbial fitness in the mammalian gut by in vivo temporal functional metagenomics
Source: Mol Syst Biol. 2015 Mar 11;11(3):788. doi: 10.15252/msb.20145866 (PMC4380924; doi:10.15252/msb.20145866)
Supplement: Supplementary file 18 — Source Data for Supplementary Figure S2B [file MSB-11-788-s018.xls]

## Sheet: FigS2B
In vivo insert size profiles
Across five mice
	Size (kb)
Size (kb)	(0-1]	(1-2]	(2-3]	(3-4]	(4-..]	total non empty	empty
h42	6	3	11	8	4	32	24
d7	0	1	22	24	0	47	2
d14	0	0	94	7	0	101	0
d28	0	0	132	1	0	133	0
Fraction of non empty
	Size (kb)
	(0-1]	(1-2]	(2-3]	(3-4]	(4-..]
h42	0.1875	0.09375	0.34375	0.25	0.125
d7	0	0.0212766	0.468085	0.510638	0
d14	0	0	0.930693	0.0693069	0
d28	0	0	0.992481	0.0075188	0
Fraction of total
	Size (kb)
	(0-1]	(1-2]	(2-3]	(3-4]	(4-..]
h42	0.107143	0.0535714	0.196429	0.142857	0.0714286
d7	0	0.0204082	0.44898	0.489796	0
d14	0	0	0.930693	0.0693069	0
d28	0	0	0.992481	0.0075188	0
