# Supplementary material for: Improving microbial fitness in the mammalian gut by in vivo temporal functional metagenomics
Source: Mol Syst Biol. 2015 Mar 11;11(3):788. doi: 10.15252/msb.20145866 (PMC4380924; doi:10.15252/msb.20145866)
Supplement: Supplementary file 19 — Source Data for Supplementary Figure S3 [file MSB-11-788-s019.xls]

## Sheet: FigS3
% mapped bases
mouse 1												mouse 2													mosue 3													mouse 4
	h36	h42	h60	d3	d4	d7	d10	d14	d21	d28			h12	h36	h42	h60	d3	d4	d7	d10	d14	d21	d28			h12	h36	h42	h60	d3	d4	d7	d10	d14	d21	d28			h12	h36	h42	h60	d3	d4	d7	d10	d14	d21	d28
Other <0.2%	0.994711	0.956855	0.582753	0.161389	0.13119	0.0940914	0.107377	0.134076	0.138491	0.132217		Other <0.2%	1	0.355707	0.315114	0.196759	0.125368	0.0980965	0.0894094	0.0978934	0.134924	0.137544	0.121607		Other <0.2%	0.567903	0.246902	0.206821	0.0983085	0.11521	0.107084	0.0996201	0.134054	0.138883	0.142593	0.146456		Other <0.2%	1	0.277293	0.236773	0.170654	0.147697	0.100426	0.104005	0.105939	0.145806	0.143535	0.134873
BT_1759			0.00542362	0.0267238	0.293232	0.364668	0.549042	0.725362	0.73384	0.746592		BT_1759		0.00388496	0.00639526	0.0571288	0.240257	0.309733	0.272895	0.512283	0.708697	0.669359	0.614947		BT_1759	0.361567			0.00243676	0.0925482	0.301168	0.317145	0.651808	0.725049	0.725026	0.725296		BT_1759			0.0028418	0.0273973	0.260135	0.351673	0.358876	0.409695	0.644588	0.612776	0.646469
BT_1758				0.00725444	0.080222	0.0881757	0.101941	0.121282	0.127669	0.121191		BT_1758			0.00317005	0.0272454	0.108817	0.138605	0.114711	0.125323	0.145243	0.164209	0.200901		BT_1758	0.0705297				0.0443935	0.13682	0.138711	0.123754	0.134016	0.132382	0.128248		BT_1758				0.009588	0.0940886	0.131627	0.117137	0.0992901	0.162476	0.186134	0.173748
BT_1757												BT_1757										0.0266145	0.0625453		BT_1757													BT_1757								0.00942171	0.0326023	0.0548774	0.0449099
BT_0372		0.00339905	0.0350655	0.0729814	0.0286655	0.0084124	0.0278157	0.00211177				BT_0372		0.0703285	0.0663541	0.0500721	0.0174156	0.0404582	0.0614174	0.0182672					BT_0372		0.0833264	0.0922959	0.11925	0.0712075	0.023487	0.012082	0.00302247					BT_0372		0.0826293	0.0871764	0.0924113	0.0352035	0.0651685	0.0795266	0.0726238	0.00296013
BT_0371	0.00273754	0.0164445	0.186751	0.358161	0.201876	0.115421	0.082486	0.00736151				BT_0371		0.270258	0.291367	0.280365	0.183505	0.170893	0.222751	0.0910062	0.00583366	0.00227375			BT_0371		0.332149	0.341694	0.388411	0.291287	0.168666	0.177452	0.0349222	0.00100223				BT_0371		0.317436	0.326875	0.337329	0.19632	0.169986	0.172366	0.145402	0.00639587
BT_0370	0.00255183	0.0133215	0.14642	0.27924	0.194042	0.174859	0.0873256	0.00713004				BT_0370		0.227707	0.23394	0.28305	0.229175	0.181673	0.200258	0.123025	0.00530228				BT_0370		0.250097	0.264894	0.30329	0.294753	0.193223	0.187146	0.0393044	0.0010503				BT_0370		0.250325	0.265776	0.282905	0.200613	0.147016	0.141797	0.132111	0.0051715
BT_0369		0.00424849	0.0411353	0.0898727	0.0681695	0.135168	0.0386439	0.00267616				BT_0369		0.0691405	0.0808848	0.10538	0.0954625	0.0605406	0.0385577	0.0322019					BT_0369		0.0832666	0.0896667	0.0851316	0.0906003	0.0695524	0.0678438	0.0131351					BT_0369		0.068669	0.0765826	0.0769629	0.0659427	0.0341039	0.0262932	0.0255176
BT_0368			0.00245193	0.00437727	0.00260344	0.0192042	0.00536925					BT_0368		0.00297374	0.00277576										BT_0368		0.00425898	0.00462784	0.00317268									BT_0368		0.00364824	0.00397443	0.00275323
BT_2326		0.00328892																																				BT_1756										0.00267701
BT_2324		0.00244233
