# Supplementary material for: Improving microbial fitness in the mammalian gut by in vivo temporal functional metagenomics
Source: Mol Syst Biol. 2015 Mar 11;11(3):788. doi: 10.15252/msb.20145866 (PMC4380924; doi:10.15252/msb.20145866)
Supplement: Supplementary file 20 — Source Data for Supplementary Figure S4 [file MSB-11-788-s020.xls]

## Sheet: FigS4
Coverage by COG
By time
	input	h12				h36					h42					h60					d3					d4					d7					d10					d14					d21
		m2	m3	m4	m5	m1	m2	m3	m4	m5	m1	m2	m3	m4	m5	m1	m2	m3	m4	m5	m1	m2	m3	m4	m5	m1	m2	m3	m4	m5	m1	m2	m3	m4	m5	m1	m2	m3	m4	m5	m1	m2	m3	m4	m5	m1	m2	m3	m4
[V] Defense mechanisms	10891.3	11237.9	5130.46	10917.2	11345	12040.6	3675.82	2128.67	2808.87	5159.14	11578.6	3160.32	1886.08	2387.71	3203.15	7555.22	1653.71	480.176	1506.09	963.963	2280.03	549.229	502.842	818.326	183.524	1000.7	146.252	202.039	143.803	59.363	196.34	23.89	84.815	38.1217	3.65861	13.8048	5.07235	9.92117	5.94794	1.31108	2.32529	0.261236	0.633493	0.173093	1.24406	1.8688	0.0694907	0.156129	2.18933
[U] Intracellular trafficking, secretion, and vesicular transport	8209.19	8194.49	3728.92	8125.34	8071.22	8707.35	2663.93	1706.09	1927.93	3846.12	8186.13	2068.47	1285.94	1616.88	2207.79	4548.83	1060.89	336.646	948.667	636.34	987.957	334.551	337.962	446.512	97.4304	434.255	86.8949	159.165	78.339	32.4644	89.3956	10.2514	53.4993	23.9088	1.98662	6.63193	3.75631	7.2819	3.93107	0.173679	1.85616	0.242119	0.2044	0	0.749298	0.952786	0.462706	0.0235242	2.36759
[T] Signal transduction mechanisms	20304.3	20634.5	9446.41	19781.2	20109	20606	6992.08	4204.85	4900.21	9092.88	18974	5806.99	3399.27	4176.86	5896.18	11324.6	3109.58	907.138	2742.35	2264.44	2578.13	1094.84	1055.79	1553.55	423.275	1009.86	312.603	468.406	290.178	127.828	210.053	39.4423	200.158	105.604	7.1817	14.7134	9.69824	19.883	13.1857	4.9364	2.63351	0.283913	1.71708	0.342744	3.25076	3.37479	0.873496	0.431131	3.94568
[S] Function unknown	21830	21181.3	10072.7	21476	20559.7	21458.6	6548	4360.93	4948.34	9106.13	20096.9	5406.68	3463.06	3959.1	5516.69	11405.2	2199.57	850.58	2149.9	1775.28	2826.14	778.391	906.186	985.045	331.176	1624.31	225.282	403.726	184.525	118.548	290.331	28.2126	136.844	60.3652	5.99317	24.9771	7.98184	21.0519	10.0406	0.829336	3.6829	0.377555	20.8707	0.588356	2.72299	5.05824	0.291249	4.75857	3.78244
[R] General function prediction only	45715.3	45189.9	21048.6	44344.7	44831.2	45929.6	14363.8	9186.6	10627.6	20456.8	43674	11654	7139.04	8745.32	12390.3	25283.7	5829.38	1851.23	5205.06	4239.21	5824.41	2005.67	2004.91	2705.99	748.641	2788.91	585.417	805.489	565.859	265.303	518.069	105.1	306.195	204.91	16.6665	33.4774	46.1707	52.5216	32.6432	5.08914	6.41191	23.7972	7.34363	3.79666	4.86918	9.13361	44.9451	1.48635	10.0424
[Q] Secondary metabolites biosynthesis, transport and catabolism	3521.12	3471.28	1570.75	3400.73	3348.03	3531.79	1060.02	682.54	802.933	1443.87	3315.47	848.096	551.249	626.308	914.936	1945.05	422.371	171.977	369.095	276.035	411.434	152.573	248.29	178.177	42.7369	121.123	48.1462	110.767	32.594	11.7596	28.9901	6.37914	73.2026	7.7217	1.77671	2.52441	1.09893	18.3437	1.09799	0	0.245875	0	2.05492	0	0.389946	0.409144	0	0	0.767475
[P] Inorganic ion transport and metabolism	31760	31628.6	14666.1	30754.8	31737.8	33063.7	10321.1	6393.13	7424.47	14639.5	30950.1	8868.27	5428.63	6189.49	9097.97	17918.9	4679.16	1396.63	3962.78	3317.69	4134.55	1629.67	1579.59	2202.65	680.118	1906.63	506.198	664.531	439.257	266.274	467.274	69.4784	240.262	166.989	14.2506	40.9089	19.057	29.3453	20.8029	4.16126	5.12633	0.943187	15.798	0.466121	3.92231	6.16253	0.555617	1.61602	8.41786
[O] Posttranslational modification, protein turnover, chaperones	9051.02	8929.49	4170.51	9004.07	8588.27	8995.93	2787.28	1896.42	2199.19	4075.55	8719.97	2405.8	1436.98	1877.03	2478.32	4894.68	1337.66	410.143	1180.6	785.479	1150.22	431.229	459.548	641.691	133.228	434.475	131.378	208.957	115.292	42.9653	84.0241	18.8411	73.6459	51.4048	2.48872	7.68918	4.02105	14.1229	3.6053	0.939316	1.52825	0	0.803736	0	0.370751	1.04896	0	0.080843	2.76242
[N] Cell motility	209.114	142.744	69.3841	189.733	323.991	163.894	50.8587	68.0935	31.1831	121.966	160.416	46.5832	35.8512	34.3179	73.6891	84.0052	15.4753	11.2282	16.4582	26.5872	13.9992	3.6958	6.01678	8.10222	3.66311	3.48869	0.825082	1.87982	2.21511	1.07905	1.54916	0	0.504949	0.166304	0	0.119438	0	0.937641	0.657475	0	0	0	0	0	0	0	0	0	0.253253
[M] Cell wall/membrane/envelope biogenesis	35098.2	36100.1	17007.1	35652.2	35997.2	34701	12104.4	7369.5	8557.89	16597.9	35752	9393.87	5829.06	7217.44	10739.4	21567.3	4828.54	1552.46	4966.39	4002.9	4174.25	1654.36	1655.3	3763.27	765.259	1654.21	475.011	641.71	654.376	311.561	352.63	100.956	247.637	294.666	19.4208	27.0024	46.6077	22.175	45.4902	5.51387	4.54557	3.11073	1.51141	2.33519	5.71043	12.1818	0.72047	0.898846	10.6375
[L] Replication, recombination and repair	30283.7	29819.8	14051.5	29034	29787.5	30003.5	10286.5	6213.64	7154.56	13667.7	28734	8873.09	4927.54	6133.24	8366.36	17270.2	5114.88	1414.07	4538.58	3027.59	3902.39	1752.47	1678.36	3491.36	601.627	1890.14	513.837	728.643	612.988	230.939	732.987	75.9867	294.407	232.376	13.7805	79.3172	19.4074	34.336	1029.61	4.18788	6.29191	1.80415	4.5523	3502	3.71727	5.19431	9.42795	8.87717	6222.62
[K] Transcription	33556.7	32761.9	15827	32924.9	32069.6	31872	10874.1	6855.37	7803.84	15089.3	32503.2	9028.56	5529.94	6357.96	9552	20526.9	4535.13	1402.46	3849.47	3553.96	4349.98	1631.2	1611.4	1957	687.287	1830.88	465.553	658.087	370.554	255.881	376.963	55.1655	243.125	134.627	13.8899	24.846	13.2112	27.1888	15.3233	6.28608	4.38891	0.0403299	2.20884	1.53764	4.45555	6.699	0.432677	1.4655	5.14642
[J] Translation, ribosomal structure and biogenesis	20425.2	20890	9457.21	20383.7	20449.4	20033.8	6551.69	4070.35	4945.28	9673.91	18391	5304.49	3491.76	4013.69	5437.75	10745.8	2629.27	957.37	2260.74	1856.13	2417.7	939.923	1258.45	1139.73	367.639	1885.8	268.239	619.011	226.201	146.049	312.495	53.3112	275.971	110.446	9.49435	17.1107	27.5243	35.8029	19.5035	2.61307	2.5695	1.41151	4.46169	0.346198	2.62388	3.00834	0.675921	3.58527	5.19023
[I] Lipid transport and metabolism	10291.8	10358.2	4781	9969.45	10522.9	10989.3	3652.34	2150.48	2504	4825.16	10365.4	2681.28	1769.69	2053.39	3014.33	7293.5	1367.61	439.672	1165.65	1091.74	2006.45	467.461	507.781	555.023	201.066	731.022	130.786	220.348	93.169	82.2795	131.993	19.347	122.33	27.3444	5.69724	9.57039	2.85144	50.8245	5.91167	0.953515	1.91741	0.521809	102.224	0.165632	1.33303	1.65688	0.129007	5.23116	1.458
[H] Coenzyme transport and metabolism	15516.6	15554.6	7127.87	14660.4	15471.8	16779.2	5300.01	3207.42	3619.9	7176.24	15275.5	4250.43	2605.68	2976.44	4237.13	8742.92	2085.77	676.677	1824.59	1464.38	2120.65	677.303	809.757	903.806	271.853	770.059	217.923	348.356	169.51	96.0978	132.835	38.9242	150.082	62.1987	4.05206	14.6835	12.8663	47.6674	8.43847	1.23464	2.33102	0.930519	103.61	0	2.63438	2.30673	0.636247	5.29641	3.16177
[G] Carbohydrate transport and metabolism	39973.3	40948.9	277687	40612.2	43520.8	46899.3	485527	557120	546545	395951	66555	504230	584173	571349	516524	329147	565939	674330	616187	632910	609658	580770	634443	580756	629750	580123	612837	600101	621316	609296	531986	646456	600709	622782	529878	553339	579251	524900	610448	509831	513265	521583	511926	539293	583462	510189	539585	509057	555425
[F] Nucleotide transport and metabolism	10147.3	10136.9	4608.08	9805.33	10116.3	10384.9	4076.78	2123.26	2583.84	4649.09	9731.82	3118.68	1747.23	2347.28	2774.04	6025.87	2069.72	524.732	1739.38	1128.56	1456.18	795.881	727.134	1131	276.179	601.224	226.089	363.408	222.562	108.763	311.811	35.8089	139.382	94.1955	5.8323	50.4144	7.71375	14.4119	11.176	0.985975	6.11567	0.0545589	1.33713	2.39151	0.905193	2.68873	0.112081	0.338022	1.98781
[E] Amino acid transport and metabolism	26527.5	26565.2	12119.7	25878.6	26079.8	27665.3	8747.79	5445.68	6271.73	12028.7	25635.6	7432.27	4435.75	5389.76	7332.31	15361.9	3710.02	1150.89	3447.43	2431.54	3542.44	1260.92	1261.78	1768.72	392.863	1486.44	357.551	513.285	327.26	128.845	293.424	55.7122	195.072	116.404	5.96381	28.6749	14.4143	37.497	18.5984	3.33678	5.71995	1.22391	6.55495	1.02286	2.23239	7.56594	0.789356	0.595939	5.17887
[D] Cell cycle control, cell division, chromosome partitioning	3937.06	3865.66	1735.33	3785.71	3996.71	4351.59	1161.15	770.468	890.102	1681.88	3973.77	999.378	649.643	783.768	982.137	2055.12	468.287	166.544	420.613	320.331	472.512	159.163	154.468	184.299	58.1727	215.021	47.7023	53.2418	34.8074	25.5401	34.1171	8.03289	19.8839	9.94085	0.710288	2.35059	1.66731	0.482702	1.00077	0	0.537615	0	0	0.488148	0.455293	0.438259	0.0969205	0	0.668345
[C] Energy production and conversion	18318.2	18270.6	8331.32	17807.7	18087.7	19275.6	5782.61	3752.73	4342.14	8295.54	18358.9	4631.17	3053.23	3549.71	5020.34	10583	2301.64	781.898	2124.07	1712.42	2356.27	747.668	981.681	1076.6	355.895	902.27	218.614	431.862	208.892	138.795	181.152	28.6352	173.913	64.0425	8.08109	15.9435	7.50916	20.2105	11.8245	1.24815	2.25278	0.366332	1.12206	0	2.58214	4.59251	0.45965	0.240151	3.09513
By mouse
m1													m2														m3														m4
	input	h36	h42	h60	d3	d4	d7	d10	d14	d21	d28			input	h12	h36	h42	h60	d3	d4	d7	d10	d14	d21	d28			input	h12	h36	h42	h60	d3	d4	d7	d10	d14	d21	d28			input	h12	h36	h42	h60	d3	d4	d7
[V] Defense mechanisms	10891.3	12040.6	11578.6	7555.22	2280.03	1000.7	196.34	13.8048	2.32529	1.8688	1.55087		[V] Defense mechanisms	10891.3	11237.9	3675.82	3160.32	1653.71	549.229	146.252	23.89	5.07235	0.261236	0.0694907	0.645475		[V] Defense mechanisms	10891.3	5130.46	2128.67	1886.08	480.176	502.842	202.039	84.815	9.92117	0.633493	0.156129	0.878011		[V] Defense mechanisms	10891.3	10917.2	2808.87	2387.71	1506.09	818.326	143.803	38.1217
[U] Intracellular trafficking, secretion, and vesicular transport	8209.19	8707.35	8186.13	4548.83	987.957	434.255	89.3956	6.63193	1.85616	0.952786	0.974844		[U] Intracellular trafficking, secretion, and vesicular transport	8209.19	8194.49	2663.93	2068.47	1060.89	334.551	86.8949	10.2514	3.75631	0.242119	0.462706	0.472778		[U] Intracellular trafficking, secretion, and vesicular transport	8209.19	3728.92	1706.09	1285.94	336.646	337.962	159.165	53.4993	7.2819	0.2044	0.0235242	1.32686		[U] Intracellular trafficking, secretion, and vesicular transport	8209.19	8125.34	1927.93	1616.88	948.667	446.512	78.339	23.9088
[T] Signal transduction mechanisms	20304.3	20606	18974	11324.6	2578.13	1009.86	210.053	14.7134	2.63351	3.37479	3.4938		[T] Signal transduction mechanisms	20304.3	20634.5	6992.08	5806.99	3109.58	1094.84	312.603	39.4423	9.69824	0.283913	0.873496	1.34184		[T] Signal transduction mechanisms	20304.3	9446.41	4204.85	3399.27	907.138	1055.79	468.406	200.158	19.883	1.71708	0.431131	2.44105		[T] Signal transduction mechanisms	20304.3	19781.2	4900.21	4176.86	2742.35	1553.55	290.178	105.604
[S] Function unknown	21830	21458.6	20096.9	11405.2	2826.14	1624.31	290.331	24.9771	3.6829	5.05824	4.26		[S] Function unknown	21830	21181.3	6548	5406.68	2199.57	778.391	225.282	28.2126	7.98184	0.377555	0.291249	0.971842		[S] Function unknown	21830	10072.7	4360.93	3463.06	850.58	906.186	403.726	136.844	21.0519	20.8707	4.75857	2.29246		[S] Function unknown	21830	21476	4948.34	3959.1	2149.9	985.045	184.525	60.3652
[R] General function prediction only	45715.3	45929.6	43674	25283.7	5824.41	2788.91	518.069	33.4774	6.41191	9.13361	7.6695		[R] General function prediction only	45715.3	45189.9	14363.8	11654	5829.38	2005.67	585.417	105.1	46.1707	23.7972	44.9451	6.78863		[R] General function prediction only	45715.3	21048.6	9186.6	7139.04	1851.23	2004.91	805.489	306.195	52.5216	7.34363	1.48635	4.91715		[R] General function prediction only	45715.3	44344.7	10627.6	8745.32	5205.06	2705.99	565.859	204.91
[Q] Secondary metabolites biosynthesis, transport and catabolism	3521.12	3531.79	3315.47	1945.05	411.434	121.123	28.9901	2.52441	0.245875	0.409144	0.946756		[Q] Secondary metabolites biosynthesis, transport and catabolism	3521.12	3471.28	1060.02	848.096	422.371	152.573	48.1462	6.37914	1.09893	0	0	0.269766		[Q] Secondary metabolites biosynthesis, transport and catabolism	3521.12	1570.75	682.54	551.249	171.977	248.29	110.767	73.2026	18.3437	2.05492	0	0.255999		[Q] Secondary metabolites biosynthesis, transport and catabolism	3521.12	3400.73	802.933	626.308	369.095	178.177	32.594	7.7217
[P] Inorganic ion transport and metabolism	31760	33063.7	30950.1	17918.9	4134.55	1906.63	467.274	40.9089	5.12633	6.16253	5.38562		[P] Inorganic ion transport and metabolism	31760	31628.6	10321.1	8868.27	4679.16	1629.67	506.198	69.4784	19.057	0.943187	0.555617	1.40391		[P] Inorganic ion transport and metabolism	31760	14666.1	6393.13	5428.63	1396.63	1579.59	664.531	240.262	29.3453	15.798	1.61602	2.51558		[P] Inorganic ion transport and metabolism	31760	30754.8	7424.47	6189.49	3962.78	2202.65	439.257	166.989
[O] Posttranslational modification, protein turnover, chaperones	9051.02	8995.93	8719.97	4894.68	1150.22	434.475	84.0241	7.68918	1.52825	1.04896	1.46798		[O] Posttranslational modification, protein turnover, chaperones	9051.02	8929.49	2787.28	2405.8	1337.66	431.229	131.378	18.8411	4.02105	0	0	0.518898		[O] Posttranslational modification, protein turnover, chaperones	9051.02	4170.51	1896.42	1436.98	410.143	459.548	208.957	73.6459	14.1229	0.803736	0.080843	1.35898		[O] Posttranslational modification, protein turnover, chaperones	9051.02	9004.07	2199.19	1877.03	1180.6	641.691	115.292	51.4048
[N] Cell motility	209.114	163.894	160.416	84.0052	13.9992	3.48869	1.54916	0.119438	0	0	0		[N] Cell motility	209.114	142.744	50.8587	46.5832	15.4753	3.6958	0.825082	0	0	0	0	0		[N] Cell motility	209.114	69.3841	68.0935	35.8512	11.2282	6.01678	1.87982	0.504949	0.937641	0	0	0		[N] Cell motility	209.114	189.733	31.1831	34.3179	16.4582	8.10222	2.21511	0.166304
[M] Cell wall/membrane/envelope biogenesis	35098.2	34701	35752	21567.3	4174.25	1654.21	352.63	27.0024	4.54557	12.1818	6.11659		[M] Cell wall/membrane/envelope biogenesis	35098.2	36100.1	12104.4	9393.87	4828.54	1654.36	475.011	100.956	46.6077	3.11073	0.72047	1.32798		[M] Cell wall/membrane/envelope biogenesis	35098.2	17007.1	7369.5	5829.06	1552.46	1655.3	641.71	247.637	22.175	1.51141	0.898846	4.08561		[M] Cell wall/membrane/envelope biogenesis	35098.2	35652.2	8557.89	7217.44	4966.39	3763.27	654.376	294.666
[L] Replication, recombination and repair	30283.7	30003.5	28734	17270.2	3902.39	1890.14	732.987	79.3172	6.29191	5.19431	4.68158		[L] Replication, recombination and repair	30283.7	29819.8	10286.5	8873.09	5114.88	1752.47	513.837	75.9867	19.4074	1.80415	9.42795	4.13335		[L] Replication, recombination and repair	30283.7	14051.5	6213.64	4927.54	1414.07	1678.36	728.643	294.407	34.336	4.5523	8.87717	66.4511		[L] Replication, recombination and repair	30283.7	29034	7154.56	6133.24	4538.58	3491.36	612.988	232.376
[K] Transcription	33556.7	31872	32503.2	20526.9	4349.98	1830.88	376.963	24.846	4.38891	6.699	3.89234		[K] Transcription	33556.7	32761.9	10874.1	9028.56	4535.13	1631.2	465.553	55.1655	13.2112	0.0403299	0.432677	2.68499		[K] Transcription	33556.7	15827	6855.37	5529.94	1402.46	1611.4	658.087	243.125	27.1888	2.20884	1.4655	2.70833		[K] Transcription	33556.7	32924.9	7803.84	6357.96	3849.47	1957	370.554	134.627
[J] Translation, ribosomal structure and biogenesis	20425.2	20033.8	18391	10745.8	2417.7	1885.8	312.495	17.1107	2.5695	3.00834	3.81561		[J] Translation, ribosomal structure and biogenesis	20425.2	20890	6551.69	5304.49	2629.27	939.923	268.239	53.3112	27.5243	1.41151	0.675921	1.05735		[J] Translation, ribosomal structure and biogenesis	20425.2	9457.21	4070.35	3491.76	957.37	1258.45	619.011	275.971	35.8029	4.46169	3.58527	2.872		[J] Translation, ribosomal structure and biogenesis	20425.2	20383.7	4945.28	4013.69	2260.74	1139.73	226.201	110.446
[I] Lipid transport and metabolism	10291.8	10989.3	10365.4	7293.5	2006.45	731.022	131.993	9.57039	1.91741	1.65688	1.75313		[I] Lipid transport and metabolism	10291.8	10358.2	3652.34	2681.28	1367.61	467.461	130.786	19.347	2.85144	0.521809	0.129007	0.362847		[I] Lipid transport and metabolism	10291.8	4781	2150.48	1769.69	439.672	507.781	220.348	122.33	50.8245	102.224	5.23116	1.06464		[I] Lipid transport and metabolism	10291.8	9969.45	2504	2053.39	1165.65	555.023	93.169	27.3444
[H] Coenzyme transport and metabolism	15516.6	16779.2	15275.5	8742.92	2120.65	770.059	132.835	14.6835	2.33102	2.30673	2.49678		[H] Coenzyme transport and metabolism	15516.6	15554.6	5300.01	4250.43	2085.77	677.303	217.923	38.9242	12.8663	0.930519	0.636247	0.985675		[H] Coenzyme transport and metabolism	15516.6	7127.87	3207.42	2605.68	676.677	809.757	348.356	150.082	47.6674	103.61	5.29641	1.65642		[H] Coenzyme transport and metabolism	15516.6	14660.4	3619.9	2976.44	1824.59	903.806	169.51	62.1987
[G] Carbohydrate transport and metabolism	39973.3	46899.3	66555	329147	609658	580123	531986	553339	513265	510189	511476		[G] Carbohydrate transport and metabolism	39973.3	40948.9	485527	504230	565939	580770	612837	646456	579251	521583	539585	579201		[G] Carbohydrate transport and metabolism	39973.3	277687	557120	584173	674330	634443	600101	600709	524900	511926	509057	505939		[G] Carbohydrate transport and metabolism	39973.3	40612.2	546545	571349	616187	580756	621316	622782
[F] Nucleotide transport and metabolism	10147.3	10384.9	9731.82	6025.87	1456.18	601.224	311.811	50.4144	6.11567	2.68873	1.70766		[F] Nucleotide transport and metabolism	10147.3	10136.9	4076.78	3118.68	2069.72	795.881	226.089	35.8089	7.71375	0.0545589	0.112081	0.984565		[F] Nucleotide transport and metabolism	10147.3	4608.08	2123.26	1747.23	524.732	727.134	363.408	139.382	14.4119	1.33713	0.338022	1.74509		[F] Nucleotide transport and metabolism	10147.3	9805.33	2583.84	2347.28	1739.38	1131	222.562	94.1955
[E] Amino acid transport and metabolism	26527.5	27665.3	25635.6	15361.9	3542.44	1486.44	293.424	28.6749	5.71995	7.56594	4.50994		[E] Amino acid transport and metabolism	26527.5	26565.2	8747.79	7432.27	3710.02	1260.92	357.551	55.7122	14.4143	1.22391	0.789356	1.2808		[E] Amino acid transport and metabolism	26527.5	12119.7	5445.68	4435.75	1150.89	1261.78	513.285	195.072	37.497	6.55495	0.595939	3.14194		[E] Amino acid transport and metabolism	26527.5	25878.6	6271.73	5389.76	3447.43	1768.72	327.26	116.404
[D] Cell cycle control, cell division, chromosome partitioning	3937.06	4351.59	3973.77	2055.12	472.512	215.021	34.1171	2.35059	0.537615	0.438259	1.24873		[D] Cell cycle control, cell division, chromosome partitioning	3937.06	3865.66	1161.15	999.378	468.287	159.163	47.7023	8.03289	1.66731	0	0.0969205	0.349737		[D] Cell cycle control, cell division, chromosome partitioning	3937.06	1735.33	770.468	649.643	166.544	154.468	53.2418	19.8839	0.482702	0	0	0.529479		[D] Cell cycle control, cell division, chromosome partitioning	3937.06	3785.71	890.102	783.768	420.613	184.299	34.8074	9.94085
[C] Energy production and conversion	18318.2	19275.6	18358.9	10583	2356.27	902.27	181.152	15.9435	2.25278	4.59251	2.87167		[C] Energy production and conversion	18318.2	18270.6	5782.61	4631.17	2301.64	747.668	218.614	28.6352	7.50916	0.366332	0.45965	0.879494		[C] Energy production and conversion	18318.2	8331.32	3752.73	3053.23	781.898	981.681	431.862	173.913	20.2105	1.12206	0.240151	1.693		[C] Energy production and conversion	18318.2	17807.7	4342.14	3549.71	2124.07	1076.6	208.892	64.0425
AVERAGE
	in	h12	h36	h42	h60	d3	d4	d7	d10	d14	d21	d28
V	10891.3	9657.63	5162.62	4443.18	2431.83	866.791	310.432	69.365	7.21146	0.927434	0.996435	0.651608
U	8209.19	7030	3770.28	3073.04	1506.28	440.882	158.224	35.8083	4.35498	0.610396	0.882038	0.624812
T	20304.3	17492.8	9159.21	7650.67	4069.62	1341.12	441.775	112.488	12.4833	1.6456	1.99743	1.72098
S	21830	18322.5	9284.4	7688.48	3676.1	1165.39	511.278	104.349	12.9762	5.64851	2.84986	1.75422
R	45715.3	38853.6	20112.9	16720.5	8481.71	2657.92	1002.2	230.188	33.9804	9.24371	13.8253	4.51281
Q	3521.12	2947.7	1504.23	1251.21	636.906	206.642	64.8779	23.6141	4.613	0.538147	0.385847	0.294504
P	31760	27196.8	14368.4	12106.9	6255.03	2045.31	756.577	191.651	22.855	5.25118	4.04867	2.22857
O	9051.02	7673.09	3990.87	3383.62	1721.71	563.183	186.614	46.0809	6.07555	0.540547	0.865401	0.771014
N	209.114	181.463	87.1992	70.1715	30.7508	7.09542	1.89755	0.444083	0.342911	0	0.0506505	0
M	35098.2	31189.2	15866.2	13786.3	7383.52	2402.49	747.373	203.062	29.3578	3.44267	5.38136	2.68986
L	30283.7	25673.2	13465.2	11406.9	6273.07	2285.24	795.31	269.908	233.371	703.674	1249.58	941.809
K	33556.7	28395.8	14498.9	12594.3	6773.59	2047.37	716.191	164.754	17.3711	2.52626	3.00878	2.16128
J	20425.2	17795.1	9055.01	7327.73	3689.86	1224.69	629.061	152.344	20.5109	2.28255	2.55615	1.70747
I	10291.8	8907.88	4824.25	3976.81	2271.64	747.557	251.521	61.3425	14.0223	21.2324	2.04548	0.724703
H	15516.6	13203.7	7216.56	5869.04	2958.86	956.674	320.389	77.6184	16.9781	21.9012	2.57149	1.16004
G	39973.3	100692	406409	448566	563703	607075	604734	586362	555554	533906	539801	543462
F	10147.3	8666.65	4763.56	3943.81	2297.65	877.277	304.409	117.406	16.9404	2.16081	1.06862	0.909862
E	26527.5	22660.8	12031.8	10045.1	5220.36	1645.34	562.676	133.315	20.5043	3.35081	3.20911	1.95158
D	3937.06	3345.85	1771.04	1477.74	686.178	205.723	75.2625	14.537	1.10027	0.296211	0.267725	0.536491
C	18318.2	15624.3	8289.73	6922.67	3500.6	1103.62	380.087	91.1648	11.3472	1.26466	2.02129	1.29011
total	395567	405510	565631	582305	633568	629866	612951	588462	556040	534692	541098	544429
%	in	h12	h36	h42	h60	d3	d4	d7	d10	d14	d21	d28
V	0.0275334	0.023816	0.0091272	0.00763033	0.00383831	0.00137615	0.000506455	0.000117875	1.29693e-05	1.73452e-06	1.84151e-06	1.19686e-06
U	0.020753	0.0173362	0.00666563	0.00527738	0.00237745	0.000699963	0.000258134	6.08507e-05	7.83213e-06	1.14158e-06	1.63009e-06	1.14765e-06
T	0.0513295	0.0431377	0.0161929	0.0131386	0.00642333	0.00212921	0.000720734	0.000191156	2.24504e-05	3.07766e-06	3.69144e-06	3.16107e-06
S	0.0551865	0.0451837	0.0164142	0.0132035	0.00580223	0.00185021	0.000834126	0.000177325	2.33367e-05	1.0564e-05	5.2668e-06	3.22213e-06
R	0.115569	0.0958141	0.0355583	0.0287144	0.0133872	0.00421982	0.00163504	0.000391169	6.11114e-05	1.72879e-05	2.55505e-05	8.28907e-06
Q	0.00890146	0.00726911	0.00265939	0.00214872	0.00100527	0.000328073	0.000105845	4.01284e-05	8.29617e-06	1.00646e-06	7.13082e-07	5.40941e-07
P	0.0802897	0.0670681	0.0254024	0.0207914	0.0098727	0.00324722	0.00123432	0.000325681	4.11032e-05	9.82094e-06	7.48232e-06	4.0934e-06
O	0.0228811	0.0189221	0.00705561	0.00581074	0.00271749	0.000894132	0.000304451	7.83074e-05	1.09265e-05	1.01095e-06	1.59934e-06	1.41619e-06
N	0.000528644	0.000447493	0.000154163	0.000120506	4.85359e-05	1.1265e-05	3.09576e-06	7.5465e-07	6.16701e-07	0	9.36069e-08	0
M	0.0887289	0.0769133	0.0280504	0.0236755	0.0116539	0.00381429	0.0012193	0.000345073	5.2798e-05	6.43859e-06	9.94525e-06	4.9407e-06
L	0.0765578	0.0633108	0.0238056	0.0195892	0.00990118	0.00362814	0.00129751	0.000458666	0.000419702	0.00131603	0.00230935	0.0017299
K	0.084832	0.070025	0.0256332	0.0216284	0.0106912	0.00325049	0.00116843	0.000279974	3.12407e-05	4.72469e-06	5.56051e-06	3.9698e-06
J	0.0516352	0.0438832	0.0160087	0.012584	0.00582393	0.00194436	0.00102628	0.000258885	3.68874e-05	4.26891e-06	4.724e-06	3.13626e-06
I	0.0260178	0.0219671	0.00852897	0.00682944	0.00358547	0.00118685	0.000410344	0.000104242	2.52182e-05	3.97095e-05	3.78024e-06	1.33112e-06
H	0.0392262	0.0325607	0.0127584	0.010079	0.00467016	0.00151885	0.0005227	0.0001319	3.05339e-05	4.09604e-05	4.75235e-06	2.13074e-06
G	0.101053	0.24831	0.718505	0.770329	0.889727	0.963817	0.986596	0.996432	0.999125	0.998529	0.997602	0.998223
F	0.0256527	0.0213722	0.00842169	0.00677276	0.00362653	0.0013928	0.00049663	0.000199513	3.04662e-05	4.04122e-06	1.97492e-06	1.67122e-06
E	0.0670619	0.0558822	0.0212715	0.0172506	0.00823963	0.00261221	0.000917979	0.000226549	3.68756e-05	6.2668e-06	5.93074e-06	3.58463e-06
D	0.00995297	0.00825097	0.00313108	0.00253774	0.00108304	0.000326614	0.000122787	2.47034e-05	1.97877e-06	5.53985e-07	4.94781e-07	9.85419e-07
C	0.0463088	0.0385301	0.0146557	0.0118884	0.00552522	0.00175216	0.000620094	0.000154921	2.04071e-05	2.36521e-06	3.73553e-06	2.36965e-06
[truncated: 17 more columns]
