# Supplementary material for: Improving microbial fitness in the mammalian gut by in vivo temporal functional metagenomics
Source: Mol Syst Biol. 2015 Mar 11;11(3):788. doi: 10.15252/msb.20145866 (PMC4380924; doi:10.15252/msb.20145866)
Supplement: Supplementary file 21 — Source Data for Supplementary Figure S5A [file MSB-11-788-s021.xls]

## Sheet: FigS5A
Growth data of clones in minimal media with galactose
		mean							sd								replicate 1						replicate 2						replicate 3						replicate 4
	Time	si M1 d28 #1	si M2 d28 #1	si M3 d28 #1	si M4 d28 #1	si M5 d28 #1		Time	si M1 d28 #1	si M2 d28 #1	si M3 d28 #1	si M4 d28 #1	si M5 d28 #1			Time	si M1 d28 #1	si M2 d28 #1	si M3 d28 #1	si M4 d28 #1	si M5 d28 #1		si M1 d28 #1	si M2 d28 #1	si M3 d28 #1	si M4 d28 #1	si M5 d28 #1		si M1 d28 #1	si M2 d28 #1	si M3 d28 #1	si M4 d28 #1	si M5 d28 #1		si M1 d28 #1	si M2 d28 #1	si M3 d28 #1	si M4 d28 #1	si M5 d28 #1
	0.00289352	0	-0.001	-0.00075	-0.00125	-0.001		0.00289352	0	0.00141421	0.000957427	0.0015	0.0011547			0.00289352	0	0	0	0	0		0	0	0	0	0		0	-0.001	-0.001	-0.002	-0.002		0	-0.003	-0.002	-0.003	-0.002
	0.00636574	0.00075	-0.00225	-0.00125	-0.00125	-0.001		0.00636574	0.0015	0.00340343	0.0005	0.0015	0.0011547			0.00636574	0	0.001	-0.001	0	0		0.003	-0.007	-0.001	0	0		0	-0.001	-0.001	-0.002	-0.002		0	-0.002	-0.002	-0.003	-0.002
	0.00983796	0.001	-0.00275	-0.00125	-0.001	-0.0005		0.00983796	0.002	0.00434933	0.0005	0.0011547	0.00129099			0.00983796	0	0.001	-0.001	0	0		0.004	-0.009	-0.001	0	0.001		0	-0.001	-0.001	-0.002	-0.002		0	-0.002	-0.002	-0.002	-0.001
	0.0133102	0.001	-0.002	-0.00125	-0.001	-0.00075		0.0133102	0.002	0.00294392	0.0005	0.0011547	0.000957427			0.0133102	0	0.001	-0.001	0	0		0.004	-0.006	-0.001	0	0		0	-0.001	-0.001	-0.002	-0.002		0	-0.002	-0.002	-0.002	-0.001
	0.0167824	0.00125	-0.00275	-0.00125	-0.001	-0.00075		0.0167824	0.0025	0.00434933	0.0005	0.0011547	0.000957427			0.0167824	0	0.001	-0.001	0	0		0.005	-0.009	-0.001	0	0		0	-0.001	-0.001	-0.002	-0.002		0	-0.002	-0.002	-0.002	-0.001
	0.0202546	0.001	-0.00275	-0.00125	-0.00075	-0.00075		0.0202546	0.002	0.00434933	0.0005	0.0015	0.000957427			0.0202546	0	0.001	-0.001	0	0		0.004	-0.009	-0.001	0.001	0		0	-0.001	-0.001	-0.002	-0.002		0	-0.002	-0.002	-0.002	-0.001
	0.0237269	0.001	-0.002	-0.0015	-0.001	-0.00075		0.0237269	0.002	0.00294392	0.00057735	0.0011547	0.000957427			0.0237269	0	0.001	-0.001	0	0		0.004	-0.006	-0.002	0	0		0	-0.001	-0.001	-0.002	-0.002		0	-0.002	-0.002	-0.002	-0.001
	0.0271991	0.0015	-0.003	-0.0015	-0.001	-0.001		0.0271991	0.003	0.00483046	0.00057735	0.0011547	0.000816497			0.0271991	0	0.001	-0.001	0	-0.001		0.006	-0.01	-0.002	0	0		0	-0.001	-0.001	-0.002	-0.002		0	-0.002	-0.002	-0.002	-0.001
	0.0306713	0.00125	-0.00275	-0.0015	-0.001	-0.001		0.0306713	0.0025	0.00434933	0.00057735	0.0011547	0.000816497			0.0306713	0	0.001	-0.001	0	-0.001		0.005	-0.009	-0.002	0	0		0	-0.001	-0.001	-0.002	-0.002		0	-0.002	-0.002	-0.002	-0.001
	0.0341435	0.001	-0.0025	-0.0015	-0.001	-0.001		0.0341435	0.002	0.00387298	0.00057735	0.0011547	0.000816497			0.0341435	0	0.001	-0.001	0	-0.001		0.004	-0.008	-0.002	0	0		0	-0.001	-0.001	-0.002	-0.002		0	-0.002	-0.002	-0.002	-0.001
	0.0376157	0.0015	-0.0025	-0.0015	-0.001	-0.00075		0.0376157	0.003	0.00387298	0.00057735	0.0011547	0.000957427			0.0376157	0	0.001	-0.001	0	0		0.006	-0.008	-0.002	0	0		0	-0.001	-0.001	-0.002	-0.002		0	-0.002	-0.002	-0.002	-0.001
	0.041088	0.0015	-0.00275	-0.0015	-0.001	-0.001		0.041088	0.003	0.00434933	0.00057735	0.0011547	0.000816497			0.041088	0	0.001	-0.001	0	-0.001		0.006	-0.009	-0.002	0	0		0	-0.001	-0.001	-0.002	-0.002		0	-0.002	-0.002	-0.002	-0.001
	0.0445602	0.0005	-0.00225	-0.0015	-0.001	-0.00075		0.0445602	0.001	0.00340343	0.00057735	0.0011547	0.000957427			0.0445602	0	0.001	-0.001	0	0		0.002	-0.007	-0.002	0	0		0	-0.001	-0.001	-0.002	-0.002		0	-0.002	-0.002	-0.002	-0.001
	0.0480324	0.00175	-0.00225	-0.0015	-0.001	-0.00075		0.0480324	0.0035	0.00340343	0.00057735	0.0011547	0.000957427			0.0480324	0	0.001	-0.001	0	0		0.007	-0.007	-0.002	0	0		0	-0.001	-0.001	-0.002	-0.002		0	-0.002	-0.002	-0.002	-0.001
	0.0515046	0.002	-0.0025	-0.0015	-0.001	-0.001		0.0515046	0.004	0.00331662	0.00057735	0.0011547	0.000816497			0.0515046	0	0.001	-0.001	0	-0.001		0.008	-0.007	-0.002	0	0		0	-0.002	-0.001	-0.002	-0.002		0	-0.002	-0.002	-0.002	-0.001
	0.0549769	0.00225	-0.00075	-0.0015	-0.001	-0.00075		0.0549769	0.0045	0.00125831	0.00057735	0.0011547	0.000957427			0.0549769	0	0.001	-0.001	0	0		0.009	-0.001	-0.002	0	0		0	-0.001	-0.001	-0.002	-0.002		0	-0.002	-0.002	-0.002	-0.001
	0.0584491	0.00225	-0.00225	-0.0015	-0.001	-0.00075		0.0584491	0.0045	0.00287228	0.00057735	0.0011547	0.000957427			0.0584491	0	0.001	-0.001	0	0		0.009	-0.006	-0.002	0	0		0	-0.002	-0.001	-0.002	-0.002		0	-0.002	-0.002	-0.002	-0.001
	0.0619213	0.0025	-0.00125	-0.0015	-0.00075	-0.00075		0.0619213	0.005	0.00170783	0.00057735	0.0015	0.000957427			0.0619213	0	0.001	-0.001	0	0		0.01	-0.003	-0.002	0.001	0		0	-0.001	-0.001	-0.002	-0.002		0	-0.002	-0.002	-0.002	-0.001
	0.0653935	0.00275	-0.001	-0.0015	-0.0005	-0.00075		0.0653935	0.0055	0.00141421	0.00057735	0.00129099	0.000957427			0.0653935	0	0.001	-0.001	0	0		0.011	-0.002	-0.002	0.001	0		0	-0.001	-0.001	-0.001	-0.002		0	-0.002	-0.002	-0.002	-0.001
	0.0688657	0.0025	-0.00225	-0.00125	-0.0005	-0.0005		0.0688657	0.0043589	0.00340343	0.0005	0.00129099	0.00057735			0.0688657	0	0.001	-0.001	0	0		0.009	-0.007	-0.002	0.001	0		0	-0.001	-0.001	-0.001	-0.001		0.001	-0.002	-0.001	-0.002	-0.001
	0.072338	0.00325	-0.00175	-0.00125	-0.0005	-0.00075		0.072338	0.00518813	0.0025	0.0005	0.00129099	0.000957427			0.072338	0	0.001	-0.001	0	0		0.011	-0.005	-0.001	0.001	0		0.001	-0.001	-0.001	-0.001	-0.002		0.001	-0.002	-0.002	-0.002	-0.001
	0.0758102	0.0035	-0.00175	-0.00125	-0.0005	-0.0005		0.0758102	0.00568624	0.0025	0.0005	0.00129099	0.00057735			0.0758102	0	0.001	-0.001	0	0		0.012	-0.005	-0.001	0.001	0		0.001	-0.001	-0.001	-0.001	-0.001		0.001	-0.002	-0.002	-0.002	-0.001
	0.0792824	0.0035	-0.00175	-0.00125	-0.0005	-0.0005		0.0792824	0.005	0.0025	0.0005	0.00129099	0.00129099			0.0792824	0.001	0.001	-0.001	0	0		0.011	-0.005	-0.001	0.001	0.001		0.001	-0.001	-0.001	-0.001	-0.002		0.001	-0.002	-0.002	-0.002	-0.001
	0.0827546	0.0035	-0.00175	-0.00125	-0.0005	-0.00025		0.0827546	0.005	0.0025	0.0005	0.00129099	0.000957427			0.0827546	0.001	0.001	-0.001	0	0.001		0.011	-0.005	-0.001	0.001	0		0.001	-0.001	-0.001	-0.001	-0.001		0.001	-0.002	-0.002	-0.002	-0.001
	0.0862269	0.00375	-0.0005	-0.00125	-0.0005	-0.00075		0.0862269	0.0055	0.00129099	0.0005	0.00129099	0.000957427			0.0862269	0.001	0.001	-0.001	0	0		0.012	0	-0.001	0.001	0		0.001	-0.001	-0.001	-0.001	-0.002		0.001	-0.002	-0.002	-0.002	-0.001
	0.0896991	0.0035	-0.0015	-0.001	-0.0005	-0.00025		0.0896991	0.005	0.00208167	6.93889e-18	0.00129099	0.000957427			0.0896991	0.001	0.001	-0.001	0	0		0.011	-0.004	-0.001	0.001	0.001		0.001	-0.001	-0.001	-0.001	-0.001		0.001	-0.002	-0.001	-0.002	-0.001
	0.0931713	0.004	-0.00125	-0.001	-0.0005	-0.00025		0.0931713	0.006	0.00170783	6.93889e-18	0.00129099	0.000957427			0.0931713	0.001	0.001	-0.001	0	0		0.013	-0.003	-0.001	0.001	0.001		0.001	-0.001	-0.001	-0.001	-0.001		0.001	-0.002	-0.001	-0.002	-0.001
	0.0966435	0.004	-0.00125	-0.00075	-0.0005	-0.00025		0.0966435	0.006	0.00170783	0.0005	0.00129099	0.000957427			0.0966435	0.001	0.001	-0.001	0	0		0.013	-0.003	0	0.001	0.001		0.001	-0.001	-0.001	-0.001	-0.001		0.001	-0.002	-0.001	-0.002	-0.001
	0.100116	0.00425	-0.0005	-0.00075	-0.0005	0		0.100116	0.00585235	0.00129099	0.0005	0.00129099	0.0011547			0.100116	0.001	0.001	-0.001	0	0.001		0.013	0	0	0.001	0.001		0.001	-0.001	-0.001	-0.001	-0.001		0.002	-0.002	-0.001	-0.002	-0.001
	0.103588	0.0045	-0.001	-0.0005	-0.0005	-0.00025		0.103588	0.00568624	0.00141421	0.00057735	0.00129099	0.000957427			0.103588	0.001	0.001	-0.001	0	0		0.013	-0.002	0	0.001	0.001		0.002	-0.001	0	-0.001	-0.001		0.002	-0.002	-0.001	-0.002	-0.001
	0.10706	0.0045	-0.00025	-0.00075	-0.0005	0		0.10706	0.00568624	0.0015	0.0005	0.00129099	0.0011547			0.10706	0.001	0.001	-0.001	0	0.001		0.013	0.001	0	0.001	0.001		0.002	-0.001	-0.001	-0.001	-0.001		0.002	-0.002	-0.001	-0.002	-0.001
	0.110532	0.0045	-0.00175	-0.00075	-0.0005	0.00025		0.110532	0.00568624	0.0025	0.0005	0.00129099	0.0015			0.110532	0.001	0.001	-0.001	0	0.001		0.013	-0.005	0	0.001	0.002		0.002	-0.001	-0.001	-0.001	-0.001		0.002	-0.002	-0.001	-0.002	-0.001
	0.114005	0.0045	-0.0005	-0.0005	-0.0005	0.0005		0.114005	0.00568624	0.00129099	0.00057735	0.00129099	0.00238048			0.114005	0.001	0.001	-0.001	0	0		0.013	0	0	0.001	0.004		0.002	-0.001	0	-0.001	-0.001		0.002	-0.002	-0.001	-0.002	-0.001
	0.117477	0.00475	-0.00125	-0.00025	-0.0005	0		0.117477	0.00618466	0.00206155	0.000957427	0.00129099	0.0011547			0.117477	0.001	0.001	-0.001	0	0.001		0.014	-0.004	0.001	0.001	0.001		0.002	-0.001	0	-0.001	-0.001		0.002	-0.001	-0.001	-0.002	-0.001
	0.120949	0.00475	0.00025	0	-0.00025	0.00025		0.120949	0.00618466	0.0015	0.000816497	0.000957427	0.00189297			0.120949	0.001	0.001	0	0	0		0.014	0.002	0.001	0.001	0.003		0.002	-0.001	0	-0.001	-0.001		0.002	-0.001	-0.001	-0.001	-0.001
	0.124421	0.00525	-0.00125	-0.00025	-3.46945e-18	0.0005		0.124421	0.00590903	0.00206155	0.000957427	0.00141421	0.00173205			0.124421	0.001	0.001	-0.001	0	0.002		0.014	-0.004	0.001	0.002	0.002		0.003	-0.001	0	-0.001	-0.001		0.003	-0.001	-0.001	-0.001	-0.001
	0.127894	0.00525	-0.001	-0.00025	-3.46945e-18	0.00025		0.127894	0.00590903	0.00163299	0.000957427	0.00141421	0.0015			0.127894	0.001	0.001	-0.001	0	0.002		0.014	-0.003	0.001	0.002	0.001		0.003	-0.001	0	-0.001	-0.001		0.003	-0.001	-0.001	-0.001	-0.001
	0.131366	0.00525	0.00025	-0.00025	0.00025	0.00025		0.131366	0.00590903	0.0015	0.000957427	0.00125831	0.0015			0.131366	0.001	0.001	-0.001	0	0.001		0.014	0.002	0.001	0.002	0.002		0.003	-0.001	0	0	-0.001		0.003	-0.001	-0.001	-0.001	-0.001
	0.134838	0.0055	-0.0005	0	0.0005	0.00075		0.134838	0.00568624	0.001	0.000816497	0.00129099	0.00206155			0.134838	0.002	0.001	0	0.001	0.002		0.014	-0.001	0.001	0.002	0.003		0.003	-0.001	0	0	-0.001		0.003	-0.001	-0.001	-0.001	-0.001
	0.13831	0.00575	-0.0005	3.46945e-18	0.0005	0.001		0.13831	0.00618466	0.001	0.00141421	0.00129099	0.00182574			0.13831	0.002	0.001	-0.001	0.001	0.002		0.015	-0.001	0.002	0.002	0.003		0.003	-0.001	0	0	-0.001		0.003	-0.001	-0.001	-0.001	0
	0.141782	0.006	0	3.46945e-18	0.0005	0.0005		0.141782	0.00541603	0.0011547	0.00141421	0.00129099	0.00173205			0.141782	0.002	0.001	-0.001	0.001	0		0.014	0.001	0.002	0.002	0.003		0.004	-0.001	0	0	-0.001		0.004	-0.001	-0.001	-0.001	0
	0.145255	0.00625	-0.00025	0.00025	0.0005	0.0005		0.145255	0.00590903	0.000957427	0.00125831	0.00129099	0.00129099			0.145255	0.002	0.001	0	0.001	0.001		0.015	0	0.002	0.002	0.002		0.004	-0.001	0	0	-0.001		0.004	-0.001	-0.001	-0.001	0
	0.148727	0.00625	-0.0005	0.0005	0.0005	0.00075		0.148727	0.00590903	0.00129099	0.00173205	0.00129099	0.0015			0.148727	0.002	0.001	0	0.001	0		0.015	-0.002	0.003	0.002	0.003		0.004	0	0	0	0		0.004	-0.001	-0.001	-0.001	0
	0.152199	0.00625	0.00025	0.0005	0.0005	0.00075		0.152199	0.00531507	0.000957427	0.00173205	0.00129099	0.000957427			0.152199	0.002	0.001	0	0.001	0.001		0.014	0.001	0.003	0.002	0.002		0.004	0	0	0	0		0.005	-0.001	-0.001	-0.001	0
	0.155671	0.0065	0.00075	0.0005	0.0005	0.00125		0.155671	0.00519615	0.0015	0.00173205	0.00129099	0.00189297			0.155671	0.002	0.002	0	0.001	0.001		0.014	0.002	0.003	0.002	0.004		0.005	0	0	0	0		0.005	-0.001	-0.001	-0.001	0
	0.159144	0.00675	0	0.0005	0.00075	0.0015		0.159144	0.00567891	0.000816497	0.00173205	0.00170783	0.00173205			0.159144	0.002	0.001	0	0.001	0.001		0.015	0	0.003	0.003	0.004		0.005	0	0	0	0		0.005	-0.001	-0.001	-0.001	0.001
	0.162616	0.00675	-0.00025	0.00075	0.001	0.00125		0.162616	0.00567891	0.000957427	0.00221736	0.00163299	0.00189297			0.162616	0.002	0.001	0	0.001	0.001		0.015	-0.001	0.004	0.003	0.004		0.005	0	0	0.001	0		0.005	-0.001	-0.001	-0.001	0
	0.166088	0.007	0.00075	0.00075	0.00125	0.001		0.166088	0.00503322	0.00170783	0.00221736	0.00125831	0.002			0.166088	0.002	0.001	0	0.001	0		0.014	0.003	0.004	0.003	0.004		0.006	0	0	0.001	0		0.006	-0.001	-0.001	0	0
	0.16956	0.00725	-3.46945e-18	0.001	0.00125	0.00175		0.16956	0.0055	0.00163299	0.002	0.00125831	0.00287228			0.16956	0.002	0.002	0	0.001	0.001		0.015	-0.002	0.004	0.003	0.006		0.006	0	0	0.001	0		0.006	0	0	0	0
	0.173032	0.00725	0.00125	0.00125	0.0015	0.001		0.173032	0.0055	0.0015	0.0025	0.00173205	0.00141421			0.173032	0.002	0.002	0	0.001	0.001		0.015	0.003	0.005	0.004	0.003		0.006	0	0	0.001	0		0.006	0	0	0	0
	0.176505	0.0075	0.00075	0.00125	0.0015	0.00175		0.176505	0.00597216	0.000957427	0.0025	0.00173205	0.00236291			0.176505	0.002	0.002	0	0.001	0.002		0.016	0.001	0.005	0.004	0.005		0.006	0	0	0.001	0		0.006	0	0	0	0
	0.179977	0.0075	0.00025	0.0015	0.00175	0.00225		0.179977	0.00519615	0.00125831	0.00238048	0.00170783	0.00189297			0.179977	0.003	0.002	0	0.002	0.002		0.015	-0.001	0.005	0.004	0.005		0.006	0	0.001	0.001	0.001		0.006	0	0	0	0.001
	0.183449	0.008	0.001	0.0015	0.0015	0.00225		0.183449	0.00559762	0.0011547	0.00238048	0.00173205	0.00262996			0.183449	0.003	0.002	0	0.001	0.002		0.016	0.002	0.005	0.004	0.006		0.007	0	0.001	0.001	0		0.006	0	0	0	0.001
	0.186921	0.008	0.00125	0.00175	0.00175	0.00225		0.186921	0.00559762	0.0015	0.00287228	0.00170783	0.00189297			0.186921	0.003	0.002	0	0.001	0.002		0.016	0.003	0.006	0.004	0.005		0.007	0	0.001	0.002	0.001		0.006	0	0	0	0.001
	0.190394	0.00825	0.00125	0.00175	0.002	0.00325		0.190394	0.0055	0.0015	0.00287228	0.00216025	0.0045			0.190394	0.003	0.002	0	0.001	0.001		0.016	0.003	0.006	0.005	0.01		0.007	0	0.001	0.002	0.001		0.007	0	0	0	0.001
	0.193866	0.00825	0.0015	0.002	0.0025	0.0025		0.193866	0.0055	0.00129099	0.0033665	0.00173205	0.00238048			0.193866	0.003	0.002	0	0.002	0.002		0.016	0.003	0.007	0.005	0.006		0.007	0.001	0.001	0.002	0.001		0.007	0	0	0.001	0.001
	0.197338	0.0085	0.0015	0.002	0.0025	0.0025		0.197338	0.00544671	0.00129099	0.0033665	0.00173205	0.003			0.197338	0.003	0.002	0	0.002	0.001		0.016	0.003	0.007	0.005	0.007		0.008	0.001	0.001	0.002	0.001		0.007	0	0	0.001	0.001
	0.20081	0.00875	0.00175	0.0025	0.0025	0.00225		0.20081	0.00590903	0.00170783	0.00369685	0.00173205	0.00189297			0.20081	0.003	0.002	0.001	0.002	0.002		0.017	0.004	0.008	0.005	0.005		0.008	0.001	0.001	0.002	0.001		0.007	0	0	0.001	0.001
	0.204282	0.009	0.0015	0.00275	0.003	0.0025		0.204282	0.00583095	0.00129099	0.0035	0.00216025	0.003			0.204282	0.003	0.002	0.001	0.002	0.001		0.017	0.003	0.008	0.006	0.007		0.008	0.001	0.001	0.003	0.001		0.008	0	0.001	0.001	0.001
	0.207755	0.00925	0.002	0.00275	0.003	0.00325		0.207755	0.00579511	0.00141421	0.00419325	0.00216025	0.00386221			0.207755	0.003	0.002	0	0.002	0.002		0.017	0.004	0.009	0.006	0.009		0.009	0.001	0.001	0.003	0.001		0.008	0.001	0.001	0.001	0.001
	0.211227	0.009	0.002	0.00275	0.003	0.0025		0.211227	0.00535413	0.00141421	0.00419325	0.00216025	0.00173205			0.211227	0.003	0.002	0	0.002	0.002		0.016	0.004	0.009	0.006	0.005		0.009	0.001	0.001	0.003	0.001		0.008	0.001	0.001	0.001	0.002
	0.214699	0.0095	0.00225	0.0035	0.0035	0.00275		0.214699	0.00544671	0.00189297	0.0043589	0.00238048	0.00221736			0.214699	0.004	0.002	0.002	0.002	0.002		0.017	0.005	0.01	0.007	0.006		0.009	0.001	0.001	0.003	0.001		0.008	0.001	0.001	0.002	0.002
	0.218171	0.01025	0.0025	0.0035	0.00375	0.00325		0.218171	0.00579511	0.00238048	0.0043589	0.00221736	0.0025			0.218171	0.004	0.002	0.001	0.003	0.002		0.018	0.006	0.01	0.007	0.007		0.01	0.001	0.002	0.003	0.002		0.009	0.001	0.001	0.002	0.002
	0.221644	0.01025	0.0025	0.00375	0.004	0.00375		0.221644	0.00579511	0.00173205	0.00485627	0.00216025	0.00236291			0.221644	0.004	0.002	0.001	0.003	0.002		0.018	0.005	0.011	0.007	0.007		0.01	0.002	0.002	0.004	0.002		0.009	0.001	0.001	0.002	0.004
	0.225116	0.011	0.00275	0.00375	0.00475	0.00275		0.225116	0.00616441	0.00221736	0.00485627	0.0025	0.0015			0.225116	0.004	0.002	0.001	0.005	0.002		0.019	0.006	0.011	0.008	0.005		0.011	0.002	0.002	0.004	0.002		0.01	0.001	0.001	0.002	0.002
	0.228588	0.011	0.003	0.00425	0.0045	0.004		0.228588	0.00616441	0.00270801	0.00518813	0.00238048	0.00408248			0.228588	0.004	0.002	0.001	0.003	0.001		0.019	0.007	0.012	0.008	0.01		0.011	0.002	0.002	0.004	0.002		0.01	0.001	0.002	0.003	0.003
	0.23206	0.011	0.00325	0.0045	0.005	0.004		0.23206	0.00616441	0.00262996	0.00568624	0.00282843	0.004			0.23206	0.004	0.003	0.001	0.003	0.002		0.019	0.007	0.013	0.009	0.01		0.011	0.002	0.002	0.005	0.002		0.01	0.001	0.002	0.003	0.002
	0.235532	0.01225	0.00425	0.00475	0.00575	0.0035		0.235532	0.00660177	0.00221736	0.0055	0.0025	0.003			0.235532	0.005	0.003	0.002	0.006	0.002		0.021	0.007	0.013	0.009	0.008		0.012	0.002	0.002	0.005	0.002		0.011	0.005	0.002	0.003	0.002
	0.239005	0.01225	0.00375	0.005	0.006	0.003		0.239005	0.00660177	0.00287228	0.006	0.00258199	0.00270801			0.239005	0.005	0.003	0.002	0.007	0.001		0.021	0.008	0.014	0.009	0.007		0.012	0.002	0.002	0.005	0.002		0.011	0.002	0.002	0.003	0.002
	0.242477	0.0125	0.00375	0.00525	0.008	0.00275		0.242477	0.00655744	0.00287228	0.0065	0.00439697	0.00221736			0.242477	0.005	0.003	0.002	0.013	0.001		0.021	0.008	0.015	0.01	0.006		0.012	0.002	0.002	0.006	0.002		0.012	0.002	0.002	0.003	0.002
	0.245949	0.01325	0.004	0.0055	0.00625	0.0045		0.245949	0.00741058	0.0033665	0.007	0.00262996	0.00264575			0.245949	0.005	0.003	0.002	0.005	0.005		0.023	0.009	0.016	0.01	0.008		0.013	0.002	0.002	0.006	0.002		0.012	0.002	0.002	0.004	0.003
	0.249421	0.0135	0.00425	0.00575	0.00825	0.00375		0.249421	0.0074162	0.00320156	0.00684957	0.00386221	0.00221736			0.249421	0.005	0.003	0.002	0.012	0.002		0.023	0.009	0.016	0.011	0.007		0.014	0.003	0.003	0.006	0.003		0.012	0.002	0.002	0.004	0.003
	0.252894	0.014	0.00525	0.00625	0.00875	0.00525		0.252894	0.00778888	0.00287228	0.00718215	0.00403113	0.00262996			0.252894	0.005	0.003	0.003	0.013	0.007		0.024	0.009	0.017	0.011	0.008		0.014	0.003	0.003	0.007	0.003		0.013	0.006	0.002	0.004	0.003
	0.256366	0.01475	0.0045	0.0065	0.00825	0.0045		0.256366	0.0078475	0.00369685	0.00768115	0.00298608	0.00191485			0.256366	0.006	0.003	0.003	0.009	0.005		0.025	0.01	0.018	0.012	0.007		0.015	0.003	0.003	0.007	0.003		0.013	0.002	0.002	0.005	0.003
	0.259838	0.01525	0.006	0.00675	0.0085	0.0055		0.259838	0.00776209	0.00382971	0.00818026	0.00310913	0.00331662			0.259838	0.006	0.003	0.003	0.01	0.006		0.025	0.011	0.019	0.012	0.01		0.015	0.003	0.003	0.007	0.003		0.015	0.007	0.002	0.005	0.003
	0.26331	0.016	0.005	0.0075	0.0095	0.0055		0.26331	0.00860233	0.004	0.00834666	0.00369685	0.00331662			0.26331	0.006	0.003	0.004	0.012	0.006		0.027	0.011	0.02	0.013	0.01		0.016	0.003	0.003	0.008	0.003		0.015	0.003	0.003	0.005	0.003
	0.266782	0.01675	0.0055	0.00775	0.01025	0.006		0.266782	0.00899537	0.0043589	0.0088459	0.00386221	0.00316228			0.266782	0.006	0.003	0.004	0.013	0.007		0.028	0.012	0.021	0.014	0.01		0.017	0.004	0.003	0.008	0.003		0.016	0.003	0.003	0.006	0.004
	0.270255	0.017	0.006	0.00825	0.01125	0.00575		0.270255	0.00860233	0.00469042	0.00917878	0.00457347	0.00236291			0.270255	0.007	0.004	0.004	0.016	0.006		0.028	0.013	0.022	0.014	0.009		0.017	0.004	0.004	0.009	0.004		0.016	0.003	0.003	0.006	0.004
	0.273727	0.01775	0.006	0.00825	0.01125	0.007		0.273727	0.00899537	0.00469042	0.00917878	0.00411299	0.00294392			0.273727	0.007	0.004	0.004	0.014	0.007		0.029	0.013	0.022	0.015	0.011		0.018	0.004	0.004	0.01	0.004		0.017	0.003	0.003	0.006	0.006
	0.277199	0.0185	0.00625	0.00825	0.0115	0.00625		0.277199	0.00939858	0.00518813	0.00984463	0.00387298	0.00386221			0.277199	0.007	0.004	0.003	0.013	0.005		0.03	0.014	0.023	0.016	0.012		0.019	0.004	0.004	0.01	0.004		0.018	0.003	0.003	0.007	0.004
	0.280671	0.01925	0.00675	0.009	0.01175	0.006		0.280671	0.00981071	0.0055	0.0106771	0.00411299	0.0023094			0.280671	0.007	0.004	0.004	0.012	0.008		0.031	0.015	0.025	0.017	0.008		0.02	0.004	0.004	0.011	0.004		0.019	0.004	0.003	0.007	0.004
	0.284144	0.02	0.007	0.009	0.01375	0.0075		0.284144	0.00983192	0.00535413	0.0106771	0.00464579	0.00387298			0.284144	0.008	0.004	0.003	0.017	0.006		0.032	0.015	0.025	0.018	0.013		0.021	0.005	0.004	0.012	0.004		0.019	0.004	0.004	0.008	0.007
	0.287616	0.021	0.0075	0.00925	0.01475	0.007		0.287616	0.0102307	0.00568624	0.0111766	0.0057373	0.00469042			0.287616	0.008	0.005	0.003	0.02	0.005		0.033	0.016	0.026	0.019	0.014		0.022	0.005	0.004	0.012	0.005		0.021	0.004	0.004	0.008	0.004
	0.291088	0.02175	0.00775	0.00975	0.016	0.00675		0.291088	0.0106575	0.00618466	0.0115289	0.006	0.0035			0.291088	0.008	0.005	0.003	0.021	0.005		0.034	0.017	0.027	0.021	0.012		0.023	0.005	0.005	0.013	0.005		0.022	0.004	0.004	0.009	0.005
	0.29456	0.02325	0.0085	0.01075	0.0155	0.00675		0.29456	0.0110567	0.00635085	0.0121758	0.00465475	0.00287228			0.29456	0.009	0.005	0.005	0.017	0.005		0.036	0.018	0.029	0.021	0.011		0.024	0.006	0.005	0.014	0.005		0.024	0.005	0.004	0.01	0.006
	0.298032	0.02375	0.00875	0.01075	0.0165	0.0075		0.298032	0.011471	0.00684957	0.012842	0.0058023	0.00310913			0.298032	0.009	0.005	0.004	0.017	0.006		0.037	0.019	0.03	0.024	0.012		0.025	0.006	0.005	0.015	0.005		0.024	0.005	0.004	0.01	0.007
	0.301505	0.02475	0.009	0.01125	0.01825	0.0085		0.301505	0.0122848	0.00734847	0.0131751	0.00607591	0.00369685			0.301505	0.009	0.005	0.004	0.021	0.007		0.039	0.02	0.031	0.025	0.014		0.026	0.006	0.005	0.016	0.006		0.025	0.005	0.005	0.011	0.007
	0.304977	0.0255	0.00925	0.01175	0.0185	0.00875		0.304977	0.0119024	0.0078475	0.0135247	0.00519615	0.00359398			0.304977	0.01	0.005	0.004	0.021	0.007		0.039	0.021	0.032	0.024	0.014		0.027	0.006	0.006	0.017	0.006		0.026	0.005	0.005	0.012	0.008
	0.308449	0.02675	0.01025	0.0125	0.0195	0.00925		0.308449	0.0127377	0.0078475	0.0136748	0.00597216	0.00442531			0.308449	0.01	0.006	0.006	0.022	0.005		0.041	0.022	0.033	0.026	0.014		0.028	0.007	0.006	0.018	0.006		0.028	0.006	0.005	0.012	0.012
	0.311921	0.02725	0.0105	0.01275	0.02	0.00875		0.311921	0.0131498	0.00834666	0.0148408	0.0057735	0.004272			0.311921	0.01	0.006	0.005	0.021	0.008		0.042	0.023	0.035	0.027	0.015		0.029	0.007	0.006	0.019	0.006		0.028	0.006	0.005	0.013	0.006
	0.315394	0.029	0.0125	0.01325	0.021	0.009		0.315394	0.0135892	0.00806226	0.015174	0.00616441	0.00469042			0.315394	0.011	0.006	0.005	0.021	0.006		0.044	0.024	0.036	0.029	0.016		0.031	0.008	0.006	0.02	0.007		0.03	0.012	0.006	0.014	0.007
	0.318866	0.03	0.01275	0.01375	0.02175	0.00975		0.318866	0.0143991	0.00805709	0.0155215	0.00623832	0.004272			0.318866	0.011	0.006	0.005	0.02	0.007		0.046	0.024	0.037	0.03	0.016		0.032	0.008	0.007	0.022	0.007		0.031	0.013	0.006	0.015	0.009
	0.322338	0.03125	0.01375	0.01425	0.02325	0.01125		0.322338	0.0144309	0.00880814	0.0165202	0.00660177	0.00394757			0.322338	0.012	0.006	0.005	0.022	0.008		0.047	0.026	0.039	0.032	0.016		0.033	0.009	0.007	0.023	0.008		0.033	0.014	0.006	0.016	0.013
	0.32581	0.0325	0.01325	0.015	0.025	0.0105		0.32581	0.0152862	0.00865544	0.0166733	0.00864099	0.0043589			0.32581	0.012	0.007	0.006	0.021	0.009		0.049	0.026	0.04	0.037	0.017		0.035	0.009	0.007	0.025	0.008		0.034	0.011	0.007	0.017	0.008
	0.329282	0.03425	0.0145	0.01575	0.02575	0.01075		0.329282	0.0157348	0.00932738	0.017519	0.00704154	0.00531507			0.329282	0.013	0.007	0.006	0.024	0.005		0.051	0.028	0.042	0.035	0.017		0.037	0.01	0.008	0.026	0.008		0.036	0.013	0.007	0.018	0.013
	0.332755	0.0355	0.01525	0.016	0.027	0.01025		0.332755	0.0165831	0.00974252	0.0180185	0.00761577	0.00457347			0.332755	0.013	0.007	0.006	0.024	0.007		0.053	0.029	0.043	0.037	0.017		0.038	0.01	0.008	0.028	0.009		0.038	0.015	0.007	0.019	0.008
	0.336227	0.037	0.0145	0.0165	0.0285	0.01275		0.336227	0.0169902	0.0104722	0.0183576	0.0081035	0.00411299			0.336227	0.014	0.007	0.006	0.025	0.01		0.055	0.03	0.044	0.039	0.018		0.04	0.01	0.008	0.03	0.009		0.039	0.011	0.008	0.02	0.014
	0.339699	0.038	0.0165	0.0175	0.03125	0.01225		0.339699	0.0174929	0.0102144	0.0190175	0.00780491	0.00403113			0.339699	0.014	0.008	0.007	0.03	0.009		0.056	0.031	0.046	0.041	0.018		0.041	0.011	0.009	0.032	0.01		0.041	0.016	0.008	0.022	0.012
	0.343171	0.04	0.0165	0.01775	0.033	0.012		0.343171	0.0180185	0.0107238	0.0195171	0.00820569	0.00571548			0.343171	0.015	0.008	0.007	0.032	0.005		0.058	0.032	0.047	0.043	0.018		0.043	0.011	0.009	0.034	0.01		0.044	0.015	0.008	0.023	0.015
	0.346644	0.04225	0.017	0.0185	0.03475	0.0125		0.346644	0.0194487	0.0116046	0.0197062	0.00826136	0.0043589			0.346644	0.015	0.008	0.007	0.033	0.01		0.061	0.034	0.048	0.045	0.019		0.045	0.012	0.01	0.036	0.011		0.048	0.014	0.009	0.025	0.01
	0.350116	0.04325	0.01675	0.01925	0.0355	0.0125		0.350116	0.0196871	0.0116154	0.0205163	0.00911043	0.00506623			0.350116	0.016	0.009	0.008	0.031	0.009		0.063	0.034	0.05	0.047	0.02		0.046	0.013	0.01	0.038	0.011		0.048	0.011	0.009	0.026	0.01
	0.353588	0.04475	0.0195	0.01975	0.037	0.01225		0.353588	0.0198221	0.0119024	0.0208547	0.0102307	0.00556028			0.353588	0.017	0.009	0.008	0.031	0.007		0.064	0.036	0.051	0.05	0.02		0.048	0.013	0.01	0.04	0.012		0.05	0.02	0.01	0.027	0.01
	0.35706	0.04675	0.01825	0.02025	0.04125	0.01275		0.35706	0.0207906	0.013326	0.0212034	0.0113835	0.00590903			0.35706	0.017	0.009	0.008	0.037	0.007		0.065	0.038	0.052	0.056	0.021		0.05	0.014	0.011	0.043	0.012		0.055	0.012	0.01	0.029	0.011
	0.360532	0.048	0.0185	0.02125	0.041	0.0125		0.360532	0.0212289	0.0131022	0.0218537	0.0111952	0.00660808			0.360532	0.018	0.01	0.009	0.033	0.005		0.068	0.038	0.054	0.055	0.021		0.052	0.014	0.011	0.045	0.013		0.054	0.012	0.011	0.031	0.011
	0.364005	0.04975	0.02125	0.02175	0.04275	0.01425		0.364005	0.0217466	0.0131498	0.0222017	0.0108743	0.00499166			0.364005	0.019	0.01	0.009	0.036	0.009		0.07	0.04	0.055	0.056	0.021		0.053	0.015	0.012	0.047	0.013		0.057	0.02	0.011	0.032	0.014
	0.367477	0.052	0.02125	0.02275	0.04475	0.01375		0.367477	0.0224648	0.0135984	0.0228528	0.0112361	0.00623832			0.367477	0.02	0.01	0.01	0.037	0.007		0.072	0.041	0.057	0.058	0.022		0.055	0.016	0.012	0.05	0.014		0.061	0.018	0.012	0.034	0.012
	0.370949	0.053	0.02075	0.02325	0.04775	0.01325		0.370949	0.0231229	0.0143149	0.0232002	0.0131498	0.0078475			0.370949	0.02	0.011	0.01	0.038	0.003		0.074	0.042	0.058	0.065	0.022		0.058	0.016	0.013	0.051	0.015		0.06	0.014	0.012	0.037	0.013
	0.374421	0.05475	0.02275	0.02425	0.049	0.01575		0.374421	0.0236414	0.0145688	0.0238939	0.0118603	0.0057373			0.374421	0.021	0.011	0.01	0.04	0.009		0.076	0.044	0.06	0.064	0.023		0.059	0.017	0.014	0.053	0.015		0.063	0.019	0.013	0.039	0.016
	0.377894	0.05675	0.02425	0.025	0.05275	0.017		0.377894	0.0241851	0.0139134	0.0240416	0.0145459	0.0068313			0.377894	0.022	0.012	0.011	0.042	0.008		0.078	0.044	0.061	0.072	0.024		0.062	0.018	0.014	0.056	0.02		0.065	0.023	0.014	0.041	0.016
	0.381366	0.05875	0.02475	0.02575	0.0555	0.01675		0.381366	0.0248512	0.0143614	0.0248914	0.0162993	0.0075			0.381366	0.023	0.012	0.011	0.044	0.007		0.08	0.045	0.063	0.078	0.024		0.063	0.018	0.015	0.057	0.021		0.069	0.024	0.014	0.043	0.015
	0.384838	0.06075	0.0255	0.02675	0.0575	0.01775		0.384838	0.0253952	0.0146629	0.0248914	0.0162993	0.00543906			0.384838	0.024	0.012	0.012	0.045	0.012		0.082	0.046	0.064	0.08	0.025		0.066	0.019	0.016	0.059	0.018		0.071	0.025	0.015	0.046	0.016
	0.38831	0.062	0.0245	0.02725	0.06	0.01725		0.38831	0.0256255	0.0159269	0.0258892	0.0158114	0.00680074			0.38831	0.025	0.013	0.012	0.049	0.008		0.084	0.048	0.066	0.082	0.024		0.068	0.02	0.016	0.061	0.02		0.071	0.017	0.015	0.048	0.017
	0.391782	0.06425	0.0275	0.0285	0.061	0.02		0.391782	0.0263613	0.0149778	0.0263881	0.0146969	0.00678233			0.391782	0.026	0.013	0.013	0.049	0.01		0.086	0.048	0.068	0.081	0.025		0.07	0.021	0.017	0.063	0.023		0.075	0.028	0.016	0.051	0.022
	0.395255	0.067	0.02875	0.029	0.064	0.021		0.395255	0.0274591	0.0153052	0.0267333	0.0154272	0.00648074			0.395255	0.027	0.014	0.013	0.051	0.012		0.088	0.05	0.069	0.085	0.027		0.072	0.023	0.017	0.066	0.024		0.081	0.028	0.017	0.054	0.021
	0.398727	0.0685	0.02675	0.03025	0.06575	0.0205		0.398727	0.0269506	0.0165806	0.027232	0.015327	0.00974679			0.398727	0.029	0.014	0.014	0.052	0.006		0.089	0.051	0.071	0.086	0.027		0.075	0.023	0.018	0.069	0.025		0.081	0.019	0.018	0.056	0.024
	0.402199	0.0695	0.028	0.03075	0.067	0.02125		0.402199	0.0270123	0.0152096	0.0275847	0.0115758	0.00946485			0.402199	0.03	0.015	0.014	0.058	0.008		0.091	0.05	0.072	0.083	0.029		0.077	0.024	0.019	0.068	0.027		0.08	0.023	0.018	0.059	0.021
	0.405671	0.071	0.031	0.032	0.07225	0.024		0.405671	0.0274105	0.0156418	0.0280832	0.0151079	0.00678233			0.405671	0.031	0.015	0.015	0.062	0.014		0.093	0.052	0.074	0.094	0.029		0.078	0.025	0.02	0.071	0.027		0.082	0.032	0.019	0.062	0.026
	0.409144	0.07425	0.03175	0.033	0.074	0.02375		0.409144	0.0279687	0.0157771	0.0280832	0.0146515	0.00877021			0.409144	0.033	0.016	0.016	0.063	0.011		0.095	0.053	0.075	0.095	0.03		0.083	0.025	0.021	0.073	0.029		0.086	0.033	0.02	0.065	0.025
	0.412616	0.07525	0.02975	0.03425	0.0755	0.02425		0.412616	0.0281232	0.0161529	0.0292845	0.0147309	0.0103078			0.412616	0.034	0.016	0.016	0.065	0.009		0.097	0.053	0.078	0.097	0.031		0.083	0.027	0.022	0.073	0.03		0.087	0.023	0.021	0.067	0.027
	0.416088	0.07775	0.0335	0.035	0.07725	0.024		0.416088	0.0283593	0.0159478	0.0294279	0.0123119	0.0101653			0.416088	0.036	0.016	0.017	0.068	0.01		0.099	0.054	0.079	0.095	0.032		0.086	0.028	0.022	0.076	0.031		0.09	0.036	0.022	0.07	0.023
	0.41956	0.079	0.033	0.036	0.0785	0.025		0.41956	0.0286124	0.0154272	0.0294958	0.0147083	0.00976388			0.41956	0.037	0.017	0.017	0.067	0.011		0.101	0.054	0.08	0.1	0.033		0.087	0.029	0.024	0.075	0.03		0.091	0.032	0.023	0.072	0.026
	0.423032	0.081	0.035	0.037	0.08125	0.02675		0.423032	0.0286124	0.0154704	0.030133	0.0125266	0.0101776			0.423032	0.039	0.018	0.018	0.075	0.012		0.103	0.055	0.082	0.1	0.034		0.089	0.03	0.024	0.076	0.033		0.093	0.037	0.024	0.074	0.028
	0.426505	0.08275	0.03325	0.03825	0.0835	0.0275		0.426505	0.0284766	0.0162352	0.0306309	0.0130256	0.0124766			0.426505	0.041	0.018	0.019	0.078	0.009		0.105	0.056	0.084	0.103	0.035		0.091	0.032	0.025	0.077	0.035		0.094	0.027	0.025	0.076	0.031
	0.429977	0.085	0.03425	0.039	0.085	0.0285		0.429977	0.0292461	0.0162352	0.0308437	0.0127017	0.0103763			0.429977	0.042	0.019	0.019	0.08	0.014		0.107	0.057	0.085	0.104	0.036		0.093	0.033	0.026	0.078	0.036		0.098	0.028	0.026	0.078	0.028
	0.433449	0.08625	0.0375	0.04025	0.0865	0.02875		0.433449	0.0282297	0.0157162	0.0313409	0.010504	0.0102103			0.433449	0.045	0.019	0.02	0.084	0.015		0.109	0.057	0.087	0.102	0.036		0.095	0.034	0.027	0.08	0.037		0.096	0.04	0.027	0.08	0.027
	0.436921	0.08825	0.0385	0.0415	0.09025	0.03125		0.436921	0.0282533	0.0157162	0.0312036	0.0119269	0.0117011			0.436921	0.047	0.02	0.021	0.093	0.014		0.111	0.058	0.088	0.106	0.038		0.096	0.035	0.029	0.081	0.039		0.099	0.041	0.028	0.081	0.034
	0.440394	0.09075	0.037	0.04275	0.09	0.0315		0.440394	0.0292047	0.0155134	0.0317004	0.0123288	0.0131783			0.440394	0.048	0.021	0.022	0.088	0.012		0.114	0.058	0.09	0.108	0.039		0.1	0.037	0.03	0.082	0.04		0.101	0.032	0.029	0.082	0.035
	0.443866	0.0935	0.039	0.04375	0.09175	0.033		0.443866	0.0290115	0.0152096	0.0317004	0.0103722	0.0128841			0.443866	0.051	0.022	0.023	0.095	0.014		0.116	0.059	0.091	0.105	0.041		0.101	0.038	0.031	0.083	0.041		0.106	0.037	0.03	0.084	0.036
	0.447338	0.09475	0.0395	0.04525	0.09375	0.033		0.447338	0.0284766	0.0154164	0.0320559	0.0100789	0.0139284			0.447338	0.053	0.023	0.024	0.098	0.013		0.117	0.06	0.093	0.106	0.042		0.103	0.04	0.032	0.085	0.043		0.106	0.035	0.032	0.086	0.034
	0.45081	0.09675	0.041	0.04625	0.09575	0.03425		0.45081	0.0284766	0.0152534	0.0320559	0.0114419	0.0150638			0.45081	0.055	0.024	0.025	0.1	0.012		0.119	0.061	0.094	0.11	0.043		0.105	0.041	0.033	0.086	0.044		0.108	0.038	0.033	0.087	0.038
	0.454282	0.09875	0.04425	0.048	0.0985	0.0355		0.454282	0.0286167	0.0153704	0.0321973	0.0130256	0.0136748			0.454282	0.057	0.024	0.027	0.106	0.016		0.122	0.06	0.096	0.113	0.045		0.107	0.042	0.035	0.087	0.045		0.109	0.051	0.034	0.088	0.036
	0.457755	0.102	0.04375	0.04875	0.099	0.03725		0.457755	0.0291776	0.0147281	0.0317844	0.0115758	0.0150638			0.457755	0.059	0.025	0.027	0.11	0.015		0.124	0.061	0.096	0.108	0.046		0.112	0.044	0.036	0.089	0.047		0.113	0.045	0.036	0.089	0.041
	0.461227	0.1035	0.044	0.05	0.10375	0.039		0.461227	0.0285248	0.0143527	0.0323831	0.014151	0.0141657			0.461227	0.062	0.026	0.027	0.116	0.018		0.127	0.061	0.098	0.116	0.047		0.111	0.046	0.038	0.091	0.048		0.114	0.043	0.037	0.092	0.043
	0.464699	0.105	0.04825	0.0515	0.10475	0.0395		0.464699	0.0282961	0.0149527	0.0320156	0.0135739	0.0164418			0.464699	0.064	0.027	0.029	0.116	0.015		0.129	0.062	0.099	0.117	0.049		0.114	0.053	0.039	0.093	0.049		0.113	0.051	0.039	0.093	0.045
	0.468171	0.10725	0.049	0.0525	0.10225	0.04		0.468171	0.0278134	0.0148549	0.0320156	0.00960469	0.0175309			0.468171	0.067	0.028	0.03	0.109	0.014		0.131	0.063	0.1	0.112	0.05		0.116	0.053	0.04	0.094	0.051		0.115	0.052	0.04	0.094	0.045
	0.471644	0.10925	0.051	0.054	0.108	0.0415		0.471644	0.0278134	0.0152315	0.0317595	0.0137356	0.0172337			0.471644	0.069	0.029	0.031	0.126	0.016		0.133	0.063	0.101	0.111	0.052		0.118	0.053	0.042	0.095	0.052		0.117	0.059	0.042	0.1	0.046
	0.475116	0.11325	0.0485	0.05475	0.1075	0.043		0.475116	0.0282297	0.0138203	0.0312663	0.0141539	0.0168325			0.475116	0.072	0.03	0.032	0.126	0.018		0.136	0.063	0.101	0.111	0.053		0.122	0.053	0.043	0.095	0.053		0.123	0.048	0.043	0.098	0.048
	0.478588	0.11525	0.05225	0.05625	0.11575	0.04375		0.478588	0.0282297	0.0149081	0.0310202	0.020998	0.0174428			0.478588	0.074	0.031	0.033	0.143	0.018		0.138	0.064	0.102	0.121	0.054		0.124	0.061	0.045	0.096	0.055		0.125	0.053	0.045	0.103	0.048
	0.48206	0.11575	0.05425	0.0575	0.113	0.044		0.48206	0.0276451	0.0152179	0.0309031	0.0156631	0.0195107			0.48206	0.076	0.032	0.034	0.133	0.015		0.14	0.065	0.103	0.117	0.056		0.125	0.063	0.046	0.097	0.055		0.122	0.057	0.047	0.105	0.05
	0.485532	0.11775	0.05425	0.059	0.11175	0.04575		0.485532	0.0263233	0.0140089	0.0305396	0.013301	0.0199228			0.485532	0.08	0.034	0.036	0.129	0.016		0.141	0.065	0.104	0.115	0.057		0.127	0.062	0.047	0.099	0.057		0.123	0.056	0.049	0.104	0.053
	0.489005	0.12175	0.05375	0.06425	0.116	0.048		0.489005	0.0274272	0.0138173	0.0272809	0.0162275	0.0187439			0.489005	0.082	0.034	0.054	0.138	0.02		0.145	0.066	0.105	0.117	0.058		0.13	0.059	0.048	0.1	0.059		0.13	0.056	0.05	0.109	0.055
	0.492477	0.12225	0.059	0.0615	0.11575	0.048		0.492477	0.0267379	0.0162686	0.030304	0.0159661	0.0213698			0.492477	0.084	0.035	0.038	0.137	0.016		0.146	0.066	0.106	0.118	0.059		0.132	0.064	0.05	0.1	0.06		0.127	0.071	0.052	0.108	0.057
	0.495949	0.125	0.05775	0.06375	0.11925	0.04825		0.495949	0.025807	0.01466	0.0293073	0.0211719	0.0215465			0.495949	0.088	0.036	0.042	0.149	0.016		0.148	0.066	0.107	0.119	0.06		0.133	0.067	0.052	0.101	0.06		0.131	0.062	0.054	0.108	0.057
	0.499421	0.1285	0.05975	0.06475	0.11975	0.0505		0.499421	0.0260576	0.0154353	0.0287098	0.0163783	0.0210476			0.499421	0.091	0.037	0.043	0.141	0.019		0.15	0.067	0.107	0.122	0.062		0.141	0.064	0.053	0.102	0.062		0.132	0.071	0.056	0.114	0.059
	0.502894	0.13125	0.06125	0.06575	0.123	0.05175		0.502894	0.0243772	0.015327	0.0287098	0.0219545	0.0198725			0.502894	0.096	0.039	0.044	0.154	0.022		0.152	0.067	0.108	0.121	0.063		0.14	0.065	0.054	0.103	0.062		0.137	0.074	0.057	0.114	0.06
	0.506366	0.1315	0.061	0.067	0.125	0.05275		0.506366	0.0243653	0.0140238	0.0287402	0.0206074	0.0218537			0.506366	0.097	0.04	0.044	0.153	0.02		0.154	0.067	0.109	0.125	0.065		0.14	0.069	0.056	0.104	0.063		0.135	0.068	0.059	0.118	0.063
	0.509838	0.13475	0.06175	0.06825	0.1235	0.0535		0.509838	0.0243772	0.0138414	0.0284766	0.0203715	0.0217025			0.509838	0.1	0.041	0.046	0.152	0.021		0.157	0.068	0.11	0.123	0.066		0.142	0.069	0.057	0.105	0.064		0.14	0.069	0.06	0.114	0.063
	0.51331	0.137	0.06525	0.07	0.12875	0.05575		0.51331	0.0235089	0.0152834	0.0271293	0.0235708	0.0205163			0.51331	0.104	0.043	0.05	0.16	0.025		0.159	0.068	0.11	0.132	0.067		0.146	0.073	0.058	0.105	0.065		0.139	0.077	0.062	0.118	0.066
	0.516782	0.1385	0.067	0.073	0.129	0.0545		0.516782	0.0231012	0.0163707	0.0254689	0.0213698	0.0243516			0.516782	0.107	0.044	0.058	0.156	0.018		0.162	0.068	0.111	0.135	0.068		0.146	0.074	0.059	0.107	0.066		0.139	0.082	0.064	0.118	0.066
	0.520255	0.141	0.06525	0.073	0.13075	0.05675		0.520255	0.0217562	0.014151	0.025807	0.0228236	0.0212034			0.520255	0.112	0.045	0.054	0.16	0.025		0.164	0.069	0.111	0.136	0.069		0.148	0.069	0.061	0.107	0.066		0.14	0.078	0.066	0.12	0.067
	0.523727	0.1435	0.0695	0.0755	0.1315	0.057		0.523727	0.0212053	0.0161142	0.0251727	0.0239513	0.0247521			0.523727	0.115	0.047	0.06	0.163	0.02		0.166	0.069	0.113	0.136	0.072		0.149	0.079	0.062	0.108	0.067		0.144	0.083	0.067	0.119	0.069
	0.527199	0.145	0.06825	0.07675	0.13025	0.0585		0.527199	0.0216025	0.0147281	0.0250649	0.0245815	0.0223979			0.527199	0.117	0.048	0.061	0.165	0.025		0.169	0.069	0.114	0.128	0.072		0.151	0.073	0.063	0.108	0.068		0.143	0.083	0.069	0.12	0.069
	0.530671	0.15025	0.07	0.07775	0.13225	0.05875		0.530671	0.0212662	0.0149666	0.0243636	0.0264748	0.0239217			0.530671	0.121	0.05	0.063	0.17	0.023		0.172	0.07	0.114	0.129	0.073		0.154	0.074	0.064	0.109	0.068		0.154	0.086	0.07	0.121	0.071
	0.534144	0.15175	0.07225	0.08	0.13675	0.0595		0.534144	0.0202382	0.0151959	0.0241247	0.0276933	0.0243926			0.534144	0.125	0.052	0.068	0.173	0.023		0.174	0.07	0.116	0.142	0.074		0.156	0.08	0.065	0.109	0.071		0.152	0.087	0.071	0.123	0.07
	0.537616	0.1535	0.07225	0.081	0.136	0.061		0.537616	0.0202402	0.0155644	0.0235089	0.0284371	0.0247521			0.537616	0.128	0.053	0.069	0.175	0.024		0.177	0.071	0.116	0.138	0.076		0.158	0.074	0.066	0.11	0.071		0.151	0.091	0.073	0.121	0.073
	0.541088	0.1565	0.07125	0.0805	0.1385	0.0625		0.541088	0.0189473	0.0123659	0.0247992	0.0270863	0.0224722			0.541088	0.133	0.054	0.064	0.175	0.029		0.179	0.071	0.117	0.14	0.077		0.16	0.078	0.066	0.111	0.071		0.154	0.082	0.075	0.128	0.073
	0.54456	0.15975	0.074	0.08525	0.13925	0.063		0.54456	0.0176328	0.0132665	0.0217006	0.0288603	0.0241799			0.54456	0.137	0.056	0.079	0.179	0.027		0.18	0.072	0.117	0.14	0.078		0.162	0.084	0.068	0.112	0.071		0.16	0.084	0.077	0.126	0.076
	0.548032	0.162	0.075	0.0825	0.1395	0.0645		0.548032	0.0184932	0.0152534	0.0242831	0.0296479	0.0245561			0.548032	0.138	0.057	0.065	0.181	0.028		0.183	0.072	0.118	0.138	0.079		0.165	0.077	0.069	0.112	0.072		0.162	0.094	0.078	0.127	0.079
	0.551505	0.165	0.07625	0.08475	0.1415	0.06475		0.551505	0.0176068	0.0154569	0.0232146	0.0300943	0.0260944			0.551505	0.143	0.058	0.072	0.183	0.026		0.186	0.072	0.119	0.142	0.082		0.167	0.08	0.069	0.113	0.073		0.164	0.095	0.079	0.128	0.078
	0.554977	0.16675	0.07475	0.086	0.1425	0.0655		0.554977	0.0184459	0.011644	0.0231373	0.0307409	0.0259551			0.554977	0.144	0.06	0.073	0.186	0.027		0.189	0.073	0.12	0.138	0.082		0.169	0.078	0.07	0.114	0.073		0.165	0.088	0.081	0.132	0.08
	0.558449	0.1695	0.075	0.087	0.1445	0.06725		0.558449	0.0176352	0.0107083	0.0231373	0.0315119	0.0251578			0.558449	0.149	0.063	0.074	0.188	0.03		0.192	0.073	0.121	0.144	0.083		0.17	0.075	0.071	0.114	0.074		0.167	0.089	0.082	0.132	0.082
	0.561921	0.17175	0.078	0.089	0.1455	0.0675		0.561921	0.0176517	0.0141657	0.0226421	0.0321092	0.0252784			0.561921	0.151	0.063	0.079	0.19	0.03		0.194	0.074	0.122	0.145	0.084		0.173	0.078	0.071	0.115	0.075		0.169	0.097	0.084	0.132	0.081
	0.565394	0.17375	0.078	0.09025	0.1475	0.0685		0.565394	0.0168399	0.0143295	0.0220511	0.0323986	0.0259936			0.565394	0.154	0.064	0.083	0.192	0.03		0.195	0.074	0.122	0.146	0.086		0.175	0.076	0.071	0.115	0.076		0.171	0.098	0.085	0.137	0.082
	0.568866	0.17725	0.0775	0.0925	0.1475	0.0705		0.568866	0.0165806	0.0126095	0.0216102	0.0333617	0.0275983			0.568866	0.159	0.065	0.088	0.194	0.03		0.199	0.074	0.123	0.146	0.087		0.178	0.076	0.072	0.116	0.076		0.173	0.095	0.087	0.134	0.089
	0.572338	0.17875	0.081	0.093	0.14775	0.073		0.572338	0.0162352	0.0144453	0.0212289	0.0338268	0.0263186			0.572338	0.161	0.066	0.087	0.195	0.035		0.2	0.075	0.123	0.146	0.088		0.18	0.083	0.073	0.116	0.076		0.174	0.1	0.089	0.134	0.093
	0.57581	0.18	0.08025	0.09275	0.15	0.0735		0.57581	0.0171659	0.0140801	0.0218384	0.033892	0.0272825			0.57581	0.165	0.067	0.083	0.197	0.034		0.203	0.075	0.124	0.148	0.089		0.183	0.079	0.074	0.117	0.077		0.169	0.1	0.09	0.138	0.094
	0.579282	0.1855	0.081	0.09775	0.15025	0.07225		0.579282	0.0178232	0.0152534	0.0211719	0.0348461	0.0243772			0.579282	0.168	0.068	0.1	0.199	0.037		0.208	0.075	0.125	0.147	0.09		0.191	0.078	0.074	0.117	0.075		0.175	0.103	0.092	0.138	0.087
	0.582755	0.187	0.08025	0.1005	0.15275	0.07425		0.582755	0.0167929	0.011758	0.0214864	0.0343645	0.0261327			0.582755	0.17	0.07	0.107	0.2	0.036		0.209	0.075	0.126	0.15	0.092		0.19	0.079	0.075	0.118	0.079		0.179	0.097	0.094	0.143	0.09
	0.586227	0.19025	0.08225	0.09925	0.1515	0.07525		0.586227	0.0165202	0.0144309	0.0205487	0.0360046	0.0243499			0.586227	0.173	0.07	0.099	0.202	0.04		0.211	0.076	0.126	0.149	0.092		0.195	0.08	0.076	0.118	0.078		0.182	0.103	0.096	0.137	0.091
	0.589699	0.1935	0.08325	0.1	0.15375	0.07625		0.589699	0.0166633	0.0126853	0.0208966	0.0354906	0.0243499			0.589699	0.178	0.075	0.099	0.203	0.041		0.215	0.076	0.127	0.151	0.093		0.198	0.08	0.076	0.119	0.079		0.183	0.102	0.098	0.142	0.092
	0.593171	0.197	0.08375	0.1035	0.15375	0.07725		0.593171	0.0169706	0.0122848	0.0248261	0.0367276	0.024985			0.593171	0.181	0.072	0.1	0.205	0.042		0.217	0.077	0.137	0.153	0.095		0.205	0.086	0.077	0.12	0.077		0.185	0.1	0.1	0.137	0.095
	0.596644	0.19875	0.08375	0.1065	0.154	0.07675		0.596644	0.016358	0.0117011	0.0290115	0.0369414	0.0245951			0.596644	0.184	0.076	0.1	0.206	0.043		0.22	0.077	0.147	0.151	0.096		0.203	0.081	0.078	0.12	0.074		0.188	0.101	0.101	0.139	0.094
	0.600116	0.20175	0.08425	0.105	0.15475	0.078		0.600116	0.0170171	0.0126853	0.0262679	0.0373486	0.0238747			0.600116	0.187	0.076	0.099	0.207	0.045		0.224	0.077	0.141	0.154	0.097		0.206	0.081	0.078	0.121	0.076		0.19	0.103	0.102	0.137	0.094
	0.603588	0.2045	0.08775	0.10325	0.157	0.07975		0.603588	0.0186994	0.0163783	0.0217006	0.0373184	0.0240607			0.603588	0.188	0.074	0.101	0.209	0.046		0.228	0.077	0.131	0.154	0.098		0.211	0.09	0.078	0.121	0.079		0.191	0.11	0.103	0.144	0.096
	0.60706	0.206	0.08525	0.10475	0.156	0.07975		0.60706	0.0174165	0.0143149	0.0220964	0.0379737	0.0241851			0.60706	0.192	0.074	0.103	0.209	0.047		0.229	0.078	0.133	0.156	0.099		0.21	0.083	0.079	0.122	0.076		0.193	0.106	0.104	0.137	0.097
	0.610532	0.20875	0.0865	0.10725	0.15675	0.08075		0.610532	0.0184459	0.0152862	0.0220511	0.0381171	0.023796			0.610532	0.195	0.076	0.108	0.21	0.049		0.234	0.078	0.134	0.156	0.1		0.211	0.083	0.08	0.122	0.076		0.195	0.109	0.107	0.139	0.098
	0.614005	0.21225	0.08875	0.1085	0.157	0.082		0.614005	0.0189451	0.0159034	0.0221133	0.0378153	0.0233524			0.614005	0.196	0.079	0.111	0.21	0.051		0.236	0.078	0.135	0.156	0.101		0.219	0.086	0.081	0.123	0.077		0.198	0.112	0.107	0.139	0.099
	0.617477	0.215	0.088	0.11075	0.1585	0.08375		0.617477	0.0182392	0.0129099	0.0228382	0.0395432	0.0227797			0.617477	0.2	0.081	0.117	0.214	0.053		0.237	0.079	0.136	0.158	0.102		0.223	0.085	0.081	0.124	0.08		0.2	0.107	0.109	0.138	0.1
	0.620949	0.22075	0.09	0.111	0.1595	0.0845		0.620949	0.0222767	0.0129099	0.0228181	0.0388973	0.02284			0.620949	0.203	0.081	0.117	0.214	0.054		0.241	0.079	0.137	0.158	0.103		0.239	0.093	0.082	0.124	0.08		0.2	0.107	0.108	0.142	0.101
	0.624421	0.2245	0.091	0.11275	0.1605	0.0855		0.624421	0.0225906	0.0133666	0.023768	0.0388973	0.0221284			0.624421	0.207	0.083	0.12	0.215	0.056		0.245	0.079	0.139	0.159	0.103		0.243	0.093	0.082	0.125	0.081		0.203	0.109	0.11	0.143	0.102
	0.627894	0.22625	0.09175	0.11325	0.16025	0.087		0.627894	0.0223215	0.0135247	0.0233006	0.0392035	0.0212446			0.627894	0.209	0.082	0.12	0.215	0.059		0.247	0.08	0.139	0.16	0.104		0.244	0.096	0.083	0.125	0.082		0.205	0.109	0.111	0.141	0.103
	0.631366	0.22625	0.09225	0.11475	0.1615	0.08775		0.631366	0.0240607	0.0134257	0.0243088	0.0376785	0.0213288			0.631366	0.212	0.084	0.123	0.214	0.06		0.25	0.08	0.141	0.16	0.105		0.243	0.095	0.083	0.126	0.082		0.2	0.11	0.112	0.146	0.104
	0.634838	0.2325	0.0915	0.115	0.162	0.089		0.634838	0.0232737	0.0133041	0.0237346	0.039064	0.0208966			0.634838	0.216	0.084	0.122	0.217	0.062		0.252	0.08	0.141	0.16	0.106		0.253	0.092	0.084	0.127	0.083		0.209	0.11	0.113	0.144	0.105
	0.63831	0.23425	0.09225	0.11575	0.1625	0.0895		0.63831	0.0243772	0.0131751	0.0243088	0.0397702	0.0200416			0.63831	0.219	0.085	0.124	0.219	0.064		0.255	0.08	0.142	0.158	0.106		0.255	0.094	0.084	0.127	0.083		0.208	0.11	0.113	0.146	0.105
	0.641782	0.2355	0.0925	0.117	0.16425	0.09075		0.641782	0.0279225	0.0138924	0.0240416	0.0404423	0.0196193			0.641782	0.22	0.086	0.126	0.221	0.066		0.258	0.08	0.142	0.163	0.107		0.26	0.092	0.085	0.128	0.084		0.204	0.112	0.115	0.145	0.106
	0.645255	0.23825	0.094	0.1175	0.16475	0.0915		0.645255	0.0279091	0.0137356	0.0245153	0.0401362	0.01907			0.645255	0.224	0.086	0.127	0.221	0.068		0.259	0.081	0.143	0.163	0.108		0.264	0.097	0.085	0.128	0.084		0.206	0.112	0.115	0.147	0.106
	0.648727	0.24275	0.09475	0.11825	0.1645	0.0925		0.648727	0.0255261	0.0140564	0.0249583	0.0409105	0.018806			0.648727	0.226	0.087	0.128	0.222	0.07		0.262	0.081	0.144	0.163	0.109		0.267	0.098	0.085	0.128	0.084		0.216	0.113	0.116	0.145	0.107
	0.652199	0.24275	0.0945	0.1215	0.166	0.0935		0.652199	0.0272809	0.0132288	0.0293542	0.0406038	0.01812			0.652199	0.229	0.087	0.128	0.223	0.072		0.265	0.082	0.156	0.164	0.109		0.266	0.097	0.085	0.129	0.085		0.211	0.112	0.117	0.148	0.108
	0.655671	0.248	0.09525	0.11975	0.16525	0.09425		0.655671	0.0251263	0.0143149	0.0250649	0.0409502	0.0182825			0.655671	0.235	0.088	0.13	0.223	0.073		0.268	0.081	0.145	0.164	0.11		0.27	0.098	0.086	0.13	0.085		0.219	0.114	0.118	0.144	0.109
	0.659144	0.2495	0.0975	0.1205	0.16775	0.09575		0.659144	0.0254886	0.0180831	0.0257229	0.040787	0.0168597			0.659144	0.238	0.088	0.13	0.225	0.077		0.269	0.082	0.147	0.165	0.11		0.272	0.097	0.086	0.13	0.086		0.219	0.123	0.119	0.151	0.11
	0.662616	0.255	0.09625	0.123	0.1685	0.09575		0.662616	0.0342053	0.0139613	0.0289597	0.0410569	0.017519			0.662616	0.239	0.089	0.13	0.226	0.076		0.272	0.082	0.156	0.167	0.111		0.293	0.1	0.086	0.131	0.086		0.216	0.114	0.12	0.15	0.11
	0.666088	0.25175	0.09675	0.122	0.1675	0.09675		0.666088	0.0297139	0.0142215	0.0254951	0.04272	0.0173469			0.666088	0.242	0.09	0.132	0.228	0.078		0.275	0.083	0.147	0.166	0.112		0.276	0.098	0.087	0.132	0.086		0.214	0.116	0.122	0.144	0.111
	0.66956	0.2595	0.09625	0.12275	0.1685	0.0985		0.66956	0.0304795	0.0176328	0.0259278	0.0426654	0.0156098			0.66956	0.247	0.091	0.135	0.229	0.084		0.277	0.082	0.147	0.166	0.112		0.291	0.09	0.087	0.132	0.086		0.223	0.122	0.122	0.147	0.112
	0.673032	0.25825	0.09825	0.12275	0.17	0.098		0.673032	0.0271216	0.0179699	0.0260944	0.0427629	0.0169902			0.673032	0.249	0.09	0.134	0.23	0.08		0.279	0.083	0.148	0.169	0.113		0.281	0.096	0.087	0.132	0.087		0.224	0.124	0.122	0.149	0.112
	0.676505	0.258	0.097	0.12375	0.1705	0.1005		0.676505	0.0299666	0.0189737	0.0267005	0.0420674	0.0150222			0.676505	0.252	0.091	0.136	0.23	0.088		0.281	0.083	0.149	0.169	0.114		0.281	0.089	0.087	0.135	0.087		0.218	0.125	0.123	0.148	0.113
	0.679977	0.2615	0.0985	0.125	0.17125	0.0995		0.679977	0.0269877	0.0177482	0.0266958	0.0430842	0.0168226			0.679977	0.255	0.092	0.137	0.232	0.083		0.283	0.083	0.15	0.169	0.114		0.282	0.095	0.088	0.133	0.087		0.226	0.124	0.125	0.151	0.114
	0.683449	0.2635	0.099	0.1245	0.17125	0.1005		0.683449	0.0311823	0.0175689	0.0263881	0.0437521	0.0168226			0.683449	0.257	0.093	0.137	0.233	0.084		0.287	0.083	0.149	0.17	0.115		0.288	0.096	0.088	0.134	0.088		0.222	0.124	0.124	0.148	0.115
	0.686921	0.263	0.099	0.126	0.1715	0.1005		0.686921	0.0289713	0.0179072	0.0267208	0.0442229	0.0168226			0.686921	0.261	0.094	0.14	0.234	0.084		0.288	0.084	0.15	0.17	0.115		0.28	0.093	0.089	0.134	0.088		0.223	0.125	0.125	0.148	0.115
	0.690394	0.26775	0.09825	0.1315	0.17225	0.10125		0.690394	0.0302255	0.0177459	0.033121	0.0444025	0.0170758			0.690394	0.265	0.095	0.145	0.235	0.085		0.29	0.084	0.167	0.171	0.116		0.29	0.09	0.089	0.135	0.088		0.226	0.124	0.125	0.148	0.116
	0.693866	0.26675	0.09825	0.12825	0.173	0.102		0.693866	0.027633	0.0177459	0.0283711	0.0440379	0.0173397			0.693866	0.268	0.095	0.147	0.235	0.086		0.292	0.084	0.151	0.172	0.117		0.279	0.09	0.089	0.135	0.088		0.228	0.124	0.126	0.15	0.117
	0.697338	0.2705	0.09875	0.1285	0.174	0.10275		0.697338	0.0279225	0.0174236	0.0284077	0.0446393	0.0170563			0.697338	0.271	0.096	0.146	0.237	0.087		0.293	0.085	0.152	0.172	0.118		0.287	0.09	0.089	0.135	0.089		0.231	0.124	0.127	0.152	0.117
	0.70081	0.2755	0.09925	0.13925	0.175	0.10325		0.70081	0.0299611	0.0178582	0.0413148	0.0449073	0.0170367			0.70081	0.276	0.097	0.187	0.239	0.088		0.295	0.085	0.153	0.172	0.118		0.298	0.09	0.089	0.138	0.089		0.233	0.125	0.128	0.151	0.118
	0.704282	0.27275	0.1015	0.1335	0.17425	0.1035		0.704282	0.0271585	0.017767	0.0319844	0.0458866	0.0167432			0.704282	0.277	0.105	0.159	0.24	0.089		0.297	0.085	0.156	0.17	0.118		0.283	0.091	0.09	0.137	0.089		0.234	0.125	0.129	0.15	0.118
	0.707755	0.273	0.0995	0.131	0.17575	0.10425		0.707755	0.0258457	0.0176918	0.0293371	0.0460968	0.0170367			0.707755	0.278	0.097	0.149	0.241	0.089		0.296	0.085	0.155	0.174	0.119		0.282	0.091	0.09	0.137	0.09		0.236	0.125	0.13	0.151	0.119
	0.711227	0.27725	0.09975	0.13225	0.178	0.105		0.711227	0.0247572	0.0179699	0.0302255	0.0451368	0.0167531			0.711227	0.284	0.096	0.152	0.242	0.091		0.3	0.086	0.156	0.174	0.119		0.283	0.091	0.09	0.138	0.09		0.242	0.126	0.131	0.158	0.12
	0.714699	0.281	0.09975	0.1305	0.1775	0.1055		0.714699	0.0240693	0.0174236	0.028243	0.0468651	0.0173301			0.714699	0.289	0.097	0.144	0.244	0.091		0.301	0.086	0.156	0.175	0.121		0.288	0.091	0.091	0.138	0.09		0.246	0.125	0.131	0.153	0.12
	0.718171	0.27975	0.1005	0.13075	0.17775	0.10575		0.718171	0.0259278	0.0183394	0.0282533	0.0473383	0.0170563			0.718171	0.292	0.098	0.144	0.245	0.092		0.304	0.086	0.156	0.175	0.12		0.279	0.091	0.091	0.138	0.09		0.244	0.127	0.132	0.153	0.121
	0.721644	0.281	0.10175	0.13075	0.1785	0.1065		0.721644	0.0271416	0.0182825	0.0284063	0.0473603	0.0167631			0.721644	0.297	0.103	0.143	0.246	0.093		0.305	0.086	0.157	0.175	0.121		0.278	0.091	0.091	0.139	0.091		0.244	0.127	0.132	0.154	0.121
	0.725116	0.28175	0.10175	0.131	0.1795	0.107		0.725116	0.0271953	0.0183007	0.0280832	0.0474728	0.0167929			0.725116	0.295	0.1	0.144	0.247	0.094		0.309	0.087	0.157	0.176	0.121		0.277	0.092	0.092	0.139	0.091		0.246	0.128	0.131	0.156	0.122
	0.728588	0.2845	0.10175	0.132	0.17925	0.10775		0.728588	0.025	0.0183007	0.0294165	0.0481897	0.0171148			0.728588	0.296	0.1	0.149	0.248	0.095		0.308	0.087	0.157	0.176	0.122		0.284	0.092	0.091	0.14	0.091		0.25	0.128	0.131	0.153	0.123
	0.73206	0.28625	0.102	0.13575	0.179	0.1085		0.73206	0.0273663	0.0181292	0.0319414	0.0482148	0.0169214			0.73206	0.305	0.1	0.161	0.248	0.097		0.312	0.087	0.158	0.175	0.123		0.275	0.093	0.092	0.14	0.091		0.253	0.128	0.132	0.153	0.123
	0.735532	0.2875	0.102	0.13825	0.18	0.1095		0.735532	0.0285949	0.0181292	0.034471	0.0482148	0.0164215			0.735532	0.31	0.1	0.17	0.249	0.099		0.313	0.087	0.158	0.176	0.123		0.272	0.093	0.092	0.141	0.092		0.255	0.128	0.133	0.154	0.124
	0.739005	0.288	0.10375	0.1395	0.1795	0.1095		0.739005	0.0280357	0.0187328	0.0356791	0.0488023	0.0169411			0.739005	0.31	0.104	0.174	0.25	0.098		0.313	0.088	0.158	0.173	0.123		0.273	0.093	0.092	0.141	0.092		0.256	0.13	0.134	0.154	0.125
	0.742477	0.28925	0.1035	0.135	0.181	0.11		0.742477	0.0263233	0.0192267	0.0297993	0.0483735	0.0165126			0.742477	0.311	0.102	0.153	0.25	0.1		0.312	0.088	0.159	0.178	0.123		0.274	0.093	0.093	0.142	0.092		0.26	0.131	0.135	0.154	0.125
	0.745949	0.29025	0.10425	0.133	0.18125	0.11075		0.745949	0.0265377	0.0192072	0.0283196	0.0486921	0.0163987			0.745949	0.311	0.105	0.144	0.251	0.102		0.314	0.088	0.159	0.177	0.124		0.276	0.093	0.093	0.142	0.092		0.26	0.131	0.136	0.155	0.125
	0.749421	0.293	0.10475	0.133	0.18175	0.11125		0.749421	0.0280357	0.0196871	0.0282371	0.0484863	0.0165202			0.749421	0.315	0.106	0.143	0.251	0.103		0.318	0.088	0.159	0.178	0.124		0.278	0.093	0.093	0.142	0.092		0.261	0.132	0.137	0.156	0.126
	0.752894	0.296	0.1065	0.137	0.18225	0.112		0.752894	0.027117	0.0187705	0.0311234	0.0486921	0.0169115			0.752894	0.318	0.113	0.158	0.252	0.104		0.319	0.089	0.16	0.178	0.125		0.283	0.094	0.093	0.143	0.092		0.264	0.13	0.137	0.156	0.127
	0.756366	0.29775	0.10725	0.1335	0.18275	0.1125		0.756366	0.0280164	0.0194315	0.0282902	0.0484863	0.0163605			0.756366	0.322	0.115	0.142	0.252	0.105		0.321	0.089	0.161	0.179	0.125		0.281	0.094	0.094	0.143	0.093		0.267	0.131	0.137	0.157	0.127
	0.759838	0.299	0.11075	0.1375	0.18275	0.113		0.759838	0.0297881	0.0223364	0.0308167	0.0491418	0.0169115			0.759838	0.325	0.129	0.155	0.253	0.105		0.324	0.089	0.163	0.179	0.126		0.279	0.094	0.094	0.143	0.093		0.268	0.131	0.138	0.156	0.128
	0.76331	0.2985	0.11275	0.14	0.183	0.114		0.76331	0.027453	0.0234716	0.0327923	0.048874	0.0165126			0.76331	0.321	0.133	0.165	0.253	0.107		0.323	0.09	0.162	0.179	0.126		0.28	0.095	0.094	0.144	0.094		0.27	0.133	0.139	0.156	0.129
	0.766782	0.29975	0.11675	0.1385	0.183	0.11425		0.766782	0.028941	0.0294548	0.031225	0.048874	0.0163783			0.766782	0.327	0.15	0.157	0.253	0.108		0.322	0.09	0.163	0.179	0.126		0.28	0.094	0.094	0.144	0.094		0.27	0.133	0.14	0.156	0.129
	0.770255	0.3025	0.10525	0.13775	0.18425	0.11475		0.770255	0.028688	0.0197885	0.0307828	0.0487878	0.0169189			0.770255	0.332	0.102	0.151	0.254	0.108		0.322	0.09	0.165	0.18	0.127		0.281	0.095	0.094	0.144	0.094		0.275	0.134	0.141	0.159	0.13
	0.773727	0.3025	0.10525	0.13675	0.18375	0.11525		0.773727	0.0295804	0.0197885	0.0304344	0.0483968	0.0170953			0.773727	0.332	0.102	0.145	0.253	0.109		0.323	0.09	0.166	0.18	0.127		0.284	0.095	0.094	0.145	0.094		0.271	0.134	0.142	0.157	0.131
	0.777199	0.304	0.1055	0.14	0.18525	0.116		0.777199	0.0275318	0.0195363	0.0314431	0.048651	0.0167929			0.777199	0.331	0.102	0.156	0.255	0.11		0.324	0.091	0.166	0.18	0.128		0.285	0.095	0.095	0.145	0.095		0.276	0.134	0.143	0.161	0.131
	0.780671	0.3055	0.10575	0.136	0.1855	0.11625		0.780671	0.030271	0.0194829	0.0297433	0.0492646	0.0170953			0.780671	0.338	0.103	0.139	0.256	0.11		0.324	0.091	0.166	0.181	0.128		0.285	0.095	0.095	0.145	0.095		0.275	0.134	0.144	0.16	0.132
	0.784144	0.30725	0.10575	0.137	0.18575	0.11675		0.784144	0.0295452	0.0194829	0.0297433	0.0500292	0.0172892			0.784144	0.34	0.103	0.14	0.258	0.111		0.324	0.091	0.167	0.179	0.128		0.287	0.095	0.096	0.146	0.095		0.278	0.134	0.145	0.16	0.133
	0.787616	0.30525	0.10625	0.13875	0.18675	0.1175		0.787616	0.0284297	0.0197885	0.0301814	0.0503943	0.0169804			0.787616	0.337	0.103	0.147	0.259	0.112		0.321	0.091	0.167	0.182	0.129		0.286	0.096	0.096	0.146	0.096		0.277	0.135	0.145	0.16	0.133
	0.791088	0.308	0.1065	0.13725	0.18725	0.11775		0.791088	0.0280832	0.0202731	0.0297811	0.0508421	0.0168795			0.791088	0.341	0.103	0.141	0.26	0.113		0.321	0.091	0.167	0.183	0.129		0.29	0.096	0.096	0.146	0.096		0.28	0.136	0.145	0.16	0.133
	0.79456	0.30775	0.10675	0.139	0.18725	0.11775		0.79456	0.0285467	0.0200229	0.0279165	0.0508748	0.0168795			0.79456	0.342	0.103	0.141	0.261	0.113		0.32	0.092	0.168	0.179	0.129		0.289	0.096	0.101	0.147	0.096		0.28	0.136	0.146	0.162	0.133
	0.798032	0.3085	0.107	0.13875	0.18825	0.11825		0.798032	0.0278747	0.0199666	0.0301814	0.0508421	0.0170953			0.798032	0.343	0.104	0.145	0.261	0.114		0.319	0.092	0.167	0.184	0.129		0.289	0.096	0.096	0.147	0.096		0.283	0.136	0.147	0.161	0.134
	0.801505	0.3105	0.1075	0.138	0.18875	0.119		0.801505	0.0279583	0.0202731	0.0295071	0.0511428	0.0175309			0.801505	0.345	0.104	0.141	0.262	0.115		0.321	0.092	0.167	0.184	0.13		0.292	0.097	0.097	0.147	0.096		0.284	0.137	0.147	0.162	0.135
	0.804977	0.31025	0.10725	0.139	0.19025	0.11975		0.804977	0.0276692	0.0204512	0.0302985	0.0515582	0.0173277			0.804977	0.346	0.104	0.142	0.264	0.116		0.318	0.092	0.169	0.185	0.13		0.291	0.096	0.097	0.147	0.097		0.286	0.137	0.148	0.165	0.136
	0.808449	0.3125	0.1075	0.13925	0.19025	0.12		0.808449	0.026096	0.0195363	0.0304015	0.0520088	0.0175309			0.808449	0.347	0.104	0.142	0.265	0.116		0.317	0.093	0.169	0.185	0.131		0.299	0.097	0.097	0.149	0.097		0.287	0.136	0.149	0.162	0.136
	0.811921	0.3115	0.108	0.13975	0.1915	0.1205		0.811921	0.0272336	0.0199666	0.0304781	0.0527225	0.017767			0.811921	0.348	0.105	0.144	0.267	0.117		0.316	0.093	0.169	0.187	0.131		0.295	0.097	0.097	0.149	0.097		0.287	0.137	0.149	0.163	0.137
	0.815394	0.31375	0.108	0.14175	0.1925	0.12125		0.815394	0.025786	0.0199666	0.0307287	0.0525769	0.0178396			0.815394	0.349	0.105	0.15	0.268	0.117		0.315	0.093	0.17	0.187	0.132		0.302	0.097	0.098	0.15	0.098		0.289	0.137	0.149	0.165	0.138
	0.818866	0.314	0.10825	0.1415	0.19275	0.12175		0.818866	0.0277248	0.0204512	0.0309031	0.0534002	0.0180808			0.818866	0.353	0.105	0.147	0.269	0.118		0.314	0.093	0.171	0.188	0.132		0.298	0.097	0.098	0.148	0.098		0.291	0.138	0.15	0.166	0.139
	0.822338	0.314	0.1085	0.14125	0.1935	0.12175		0.822338	0.0264197	0.0196723	0.0308477	0.0543231	0.0180808			0.822338	0.351	0.106	0.146	0.271	0.118		0.314	0.094	0.171	0.189	0.132		0.3	0.097	0.098	0.148	0.098		0.291	0.137	0.15	0.166	0.139
	0.82581	0.31475	0.109	0.144	0.193	0.1225		0.82581	0.0253821	0.0199666	0.0317805	0.0546687	0.0185203			0.82581	0.351	0.106	0.155	0.271	0.119		0.312	0.094	0.171	0.189	0.133		0.303	0.098	0.098	0.148	0.098		0.293	0.138	0.152	0.164	0.14
	0.829282	0.31375	0.10925	0.14125	0.194	0.12275		0.829282	0.0258376	0.0204512	0.031277	0.0554196	0.018715			0.829282	0.351	0.106	0.143	0.273	0.119		0.311	0.094	0.172	0.19	0.134		0.299	0.098	0.098	0.148	0.098		0.294	0.139	0.152	0.165	0.14
	0.832755	0.314	0.1095	0.1415	0.19375	0.1235		0.832755	0.028717	0.0204042	0.0313953	0.0560974	0.0185203			0.832755	0.356	0.107	0.143	0.274	0.12		0.309	0.094	0.172	0.189	0.134		0.296	0.098	0.098	0.148	0.099		0.295	0.139	0.153	0.164	0.141
	0.836227	0.312	0.11025	0.14225	0.19475	0.124		0.836227	0.0259101	0.0205973	0.031277	0.0563464	0.018421			0.836227	0.35	0.108	0.144	0.275	0.122		0.307	0.095	0.173	0.191	0.134		0.295	0.098	0.099	0.148	0.099		0.296	0.14	0.153	0.165	0.141
	0.839699	0.31575	0.11025	0.14325	0.19625	0.124		0.839699	0.0272075	0.0211246	0.0317634	0.0566238	0.018421			0.839699	0.356	0.107	0.146	0.277	0.122		0.308	0.095	0.174	0.191	0.134		0.302	0.098	0.099	0.148	0.099		0.297	0.141	0.154	0.169	0.141
	0.843171	0.31525	0.1105	0.14675	0.1955	0.12425		0.843171	0.0234147	0.0204042	0.0253952	0.0568771	0.0187328			0.843171	0.35	0.108	0.146	0.277	0.122		0.307	0.095	0.174	0.19	0.134		0.305	0.099	0.113	0.149	0.099		0.299	0.14	0.154	0.166	0.142
	0.846644	0.317	0.11125	0.1445	0.197	0.12525		0.846644	0.0251263	0.0211246	0.0305123	0.056285	0.0187328			0.846644	0.354	0.108	0.147	0.277	0.123		0.307	0.096	0.174	0.193	0.135		0.309	0.099	0.102	0.149	0.1		0.298	0.142	0.155	0.169	0.143
	0.850116	0.31375	0.1115	0.14775	0.1965	0.1255		0.850116	0.0225	0.0216102	0.0263865	0.0572742	0.0186994			0.850116	0.347	0.108	0.148	0.278	0.124		0.308	0.096	0.175	0.193	0.135		0.301	0.099	0.112	0.149	0.1		0.299	0.143	0.156	0.166	0.143
	0.853588	0.31475	0.11175	0.145	0.19725	0.12575		0.853588	0.0255131	0.0215619	0.0314431	0.0572618	0.0190153			0.853588	0.353	0.109	0.148	0.279	0.124		0.303	0.096	0.175	0.192	0.135		0.302	0.099	0.101	0.149	0.1		0.301	0.143	0.156	0.169	0.144
	0.85706	0.31425	0.11225	0.146	0.1975	0.12625		0.85706	0.0220813	0.0211246	0.0303754	0.0580259	0.0195			0.85706	0.347	0.109	0.148	0.28	0.124		0.301	0.097	0.176	0.194	0.136		0.308	0.1	0.104	0.149	0.1		0.301	0.143	0.156	0.167	0.145
	0.860532	0.3145	0.11275	0.1455	0.198	0.12675		0.860532	0.01974	0.0215619	0.032665	0.0577293	0.0190153			0.860532	0.344	0.11	0.148	0.28	0.125		0.303	0.097	0.177	0.195	0.136		0.307	0.1	0.1	0.15	0.101		0.304	0.144	0.157	0.167	0.145
	0.864005	0.3155	0.11625	0.146	0.19825	0.127		0.864005	0.0223681	0.0191898	0.0323213	0.0577141	0.0189912			0.864005	0.349	0.109	0.148	0.28	0.126		0.304	0.112	0.177	0.196	0.136		0.306	0.1	0.101	0.15	0.101		0.303	0.144	0.158	0.167	0.145
	0.867477	0.3165	0.11675	0.147	0.19825	0.1275		0.867477	0.020025	0.0195512	0.0309516	0.0574536	0.0194679			0.867477	0.346	0.11	0.149	0.28	0.126		0.304	0.112	0.177	0.195	0.137		0.312	0.1	0.104	0.151	0.101		0.304	0.145	0.158	0.167	0.146
	0.870949	0.31675	0.11675	0.14875	0.198	0.12775		0.870949	0.0180069	0.0195512	0.0291018	0.0572305	0.0197885			0.870949	0.343	0.11	0.149	0.28	0.126		0.302	0.112	0.178	0.193	0.137		0.311	0.1	0.109	0.152	0.101		0.311	0.145	0.159	0.167	0.147
	0.874421	0.313	0.117	0.1475	0.19875	0.128		0.874421	0.0183485	0.0194765	0.032665	0.0565059	0.0193391			0.874421	0.34	0.11	0.15	0.279	0.126		0.299	0.113	0.179	0.196	0.137		0.307	0.1	0.102	0.152	0.102		0.306	0.145	0.159	0.168	0.147
	0.877894	0.3135	0.118	0.148	0.19975	0.1285		0.877894	0.0173686	0.0200333	0.0328126	0.0561686	0.0196384			0.877894	0.339	0.111	0.151	0.28	0.127		0.3	0.113	0.179	0.196	0.137		0.308	0.101	0.102	0.155	0.102		0.307	0.147	0.16	0.168	0.148
	0.881366	0.3125	0.11775	0.14825	0.20075	0.129		0.881366	0.0176918	0.0195512	0.0332303	0.055506	0.0201163			0.881366	0.338	0.111	0.15	0.28	0.127		0.298	0.113	0.18	0.197	0.138		0.31	0.101	0.102	0.156	0.102		0.304	0.146	0.161	0.17	0.149
	0.884838	0.31325	0.11825	0.1485	0.20225	0.12925		0.884838	0.0162558	0.0193628	0.0333617	0.0546832	0.0200894			0.884838	0.337	0.112	0.15	0.281	0.128		0.301	0.114	0.18	0.197	0.138		0.31	0.101	0.102	0.161	0.102		0.305	0.146	0.162	0.17	0.149
	0.88831	0.31275	0.1185	0.152	0.20175	0.12975		0.88831	0.0152179	0.019841	0.0269815	0.0546893	0.0199729			0.88831	0.335	0.112	0.15	0.28	0.128		0.302	0.114	0.18	0.198	0.138		0.31	0.101	0.116	0.159	0.103		0.304	0.147	0.162	0.17	0.15
	0.891782	0.31275	0.11875	0.1525	0.2025	0.13025		0.891782	0.0149081	0.0197716	0.0277429	0.0551634	0.0200894			0.891782	0.334	0.112	0.152	0.282	0.129		0.301	0.115	0.181	0.197	0.139		0.312	0.101	0.115	0.161	0.103		0.304	0.147	0.162	0.17	0.15
	0.895255	0.31175	0.11925	0.14975	0.20175	0.1305		0.895255	0.0153704	0.0193628	0.0336786	0.0557038	0.0204206			0.895255	0.334	0.113	0.151	0.282	0.129		0.301	0.115	0.182	0.196	0.139		0.31	0.102	0.103	0.159	0.103		0.302	0.147	0.163	0.17	0.151
	0.898727	0.3105	0.1195	0.15325	0.20225	0.13125		0.898727	0.0140594	0.019841	0.0273298	0.054451	0.0204512			0.898727	0.331	0.113	0.151	0.281	0.129		0.3	0.115	0.182	0.195	0.14		0.308	0.102	0.117	0.16	0.104		0.303	0.148	0.163	0.173	0.152
	0.902199	0.31125	0.12	0.15025	0.20175	0.13175		0.902199	0.0141745	0.0202485	0.0338268	0.055488	0.0207585			0.902199	0.331	0.113	0.152	0.282	0.13		0.3	0.116	0.182	0.195	0.14		0.312	0.102	0.103	0.16	0.104		0.302	0.149	0.164	0.17	0.153
	0.905671	0.31075	0.12025	0.15275	0.20275	0.13175		0.905671	0.0141745	0.0201391	0.0305982	0.055554	0.0207585			0.905671	0.331	0.114	0.152	0.283	0.13		0.3	0.116	0.183	0.196	0.14		0.31	0.102	0.111	0.16	0.104		0.302	0.149	0.165	0.172	0.153
	0.909144	0.31025	0.1205	0.1515	0.20425	0.13225		0.909144	0.0142215	0.0206155	0.0341419	0.0551928	0.0208706			0.909144	0.331	0.114	0.153	0.284	0.131		0.301	0.116	0.184	0.197	0.141		0.308	0.102	0.104	0.161	0.104		0.301	0.15	0.165	0.175	0.153
	0.912616	0.3095	0.12075	0.15175	0.2035	0.13275		0.912616	0.0134784	0.0203204	0.0342771	0.0557405	0.0207585			0.912616	0.329	0.114	0.153	0.284	0.131		0.301	0.116	0.184	0.197	0.141		0.308	0.103	0.104	0.161	0.105		0.3	0.15	0.166	0.172	0.154
	0.916088	0.30925	0.121	0.155	0.20375	0.133		0.916088	0.0129968	0.0202485	0.0277729	0.0558592	0.021276			0.916088	0.328	0.114	0.153	0.284	0.13		0.301	0.117	0.184	0.198	0.142		0.308	0.103	0.118	0.159	0.105		0.3	0.15	0.165	0.174	0.155
	0.91956	0.30825	0.1215	0.15225	0.204	0.1335		0.91956	0.0135739	0.0206155	0.0347311	0.0550333	0.0215793			0.91956	0.328	0.115	0.153	0.283	0.131		0.301	0.117	0.185	0.198	0.142		0.306	0.103	0.104	0.159	0.105		0.298	0.151	0.167	0.176	0.156
	0.923032	0.30775	0.12175	0.1525	0.2035	0.13375		0.923032	0.0138894	0.0205487	0.0341419	0.0559613	0.0215465			0.923032	0.328	0.115	0.154	0.284	0.132		0.301	0.118	0.185	0.198	0.142		0.305	0.103	0.105	0.16	0.105		0.297	0.151	0.166	0.172	0.156
	0.926505	0.30575	0.12175	0.1535	0.20475	0.13375		0.926505	0.0130735	0.0205487	0.03367	0.0555	0.0215465			0.926505	0.325	0.115	0.154	0.285	0.132		0.3	0.118	0.186	0.197	0.142		0.302	0.103	0.107	0.161	0.105		0.296	0.151	0.167	0.176	0.156
	0.929977	0.30625	0.12225	0.15325	0.20425	0.1345		0.929977	0.0138173	0.0201391	0.0346061	0.055512	0.0215793			0.929977	0.326	0.116	0.155	0.284	0.132		0.301	0.118	0.186	0.198	0.143		0.304	0.104	0.105	0.159	0.106		0.294	0.151	0.167	0.176	0.157
	0.933449	0.30475	0.1225	0.15375	0.2045	0.135		0.933449	0.0137931	0.0200749	0.0350559	0.0553444	0.0216795			0.933449	0.325	0.116	0.155	0.284	0.133		0.3	0.119	0.187	0.198	0.144		0.3	0.104	0.105	0.159	0.106		0.294	0.151	0.168	0.177	0.157
	0.936921	0.3035	0.12275	0.154	0.20475	0.135		0.936921	0.0140831	0.0205487	0.0345929	0.0549507	0.0218937			0.936921	0.324	0.116	0.155	0.284	0.133		0.3	0.119	0.187	0.197	0.143		0.298	0.104	0.106	0.16	0.106		0.292	0.152	0.168	0.178	0.158
	0.940394	0.30275	0.123	0.15575	0.20425	0.13525		0.940394	0.0146373	0.020445	0.0320455	0.0546344	0.0216237			0.940394	0.324	0.117	0.156	0.283	0.132		0.3	0.119	0.188	0.197	0.144		0.296	0.104	0.112	0.16	0.107		0.291	0.152	0.167	0.177	0.158
	0.943866	0.304	0.123	0.1545	0.2045	0.1355		0.943866	0.0148549	0.0204939	0.0349237	0.055115	0.0215793			0.943866	0.325	0.116	0.156	0.284	0.133		0.3	0.12	0.188	0.197	0.144		0.301	0.104	0.106	0.16	0.107		0.29	0.152	0.168	0.177	0.158
	0.947338	0.3015	0.1235	0.15475	0.204	0.13625		0.947338	0.0149108	0.0202896	0.0352456	0.0553715	0.0220208			0.947338	0.323	0.118	0.156	0.284	0.134		0.299	0.12	0.189	0.197	0.145		0.295	0.104	0.106	0.161	0.107		0.289	0.152	0.168	0.174	0.159
	0.95081	0.3015	0.124	0.1555	0.204	0.136		0.95081	0.0150222	0.020445	0.0351236	0.0553715	0.0218937			0.95081	0.323	0.118	0.157	0.284	0.134		0.3	0.12	0.19	0.197	0.144		0.294	0.105	0.107	0.161	0.107		0.289	0.153	0.168	0.174	0.159
	0.954282	0.302	0.12425	0.1555	0.20425	0.1365		0.954282	0.0148549	0.0203859	0.0351236	0.0551928	0.0223681			0.954282	0.323	0.118	0.157	0.284	0.134		0.299	0.121	0.19	0.197	0.145		0.298	0.105	0.107	0.161	0.107		0.288	0.153	0.168	0.175	0.16
	0.957755	0.3	0.12425	0.15575	0.205	0.13725		0.957755	0.015384	0.0203859	0.0352456	0.0547905	0.0222467			0.957755	0.322	0.118	0.157	0.284	0.135		0.299	0.121	0.19	0.197	0.145		0.291	0.105	0.107	0.16	0.108		0.288	0.153	0.169	0.179	0.161
	0.961227	0.29875	0.12475	0.156	0.2045	0.1375		0.961227	0.0169975	0.0213288	0.0354683	0.055115	0.0223681			0.961227	0.323	0.118	0.158	0.284	0.135		0.298	0.121	0.191	0.197	0.146		0.288	0.105	0.107	0.16	0.108		0.286	0.155	0.168	0.177	0.161
	0.964699	0.2985	0.12575	0.1565	0.20425	0.13775		0.964699	0.0165831	0.0207585	0.0351236	0.0559367	0.0227211			0.964699	0.322	0.12	0.158	0.285	0.135		0.298	0.122	0.191	0.197	0.146		0.289	0.106	0.108	0.16	0.108		0.285	0.155	0.169	0.175	0.162
	0.968171	0.29775	0.1255	0.15725	0.20525	0.13825		0.968171	0.0170563	0.0208567	0.0354906	0.0547441	0.0228236			0.968171	0.322	0.119	0.16	0.284	0.134		0.297	0.122	0.192	0.198	0.147		0.288	0.106	0.108	0.16	0.109		0.284	0.155	0.169	0.179	0.163
	0.971644	0.29675	0.126	0.157	0.20425	0.139		0.971644	0.0175	0.0212289	0.0354683	0.0554159	0.0230796			0.971644	0.322	0.12	0.159	0.284	0.136		0.295	0.122	0.192	0.198	0.147		0.286	0.106	0.108	0.16	0.109		0.284	0.156	0.169	0.175	0.164
	0.975116	0.29725	0.126	0.1575	0.20525	0.13925		0.975116	0.0172313	0.0212289	0.035819	0.0553858	0.0234432			0.975116	0.322	0.12	0.16	0.285	0.136		0.296	0.122	0.193	0.198	0.147		0.286	0.106	0.108	0.16	0.109		0.285	0.156	0.169	0.178	0.165
	0.978588	0.2965	0.12675	0.15775	0.2055	0.1395		0.978588	0.0165227	0.0215465	0.0353589	0.055115	0.0238118			0.978588	0.32	0.121	0.16	0.285	0.136		0.296	0.123	0.193	0.198	0.147		0.286	0.106	0.109	0.161	0.109		0.284	0.157	0.169	0.178	0.166
	0.98206	0.29725	0.1265	0.15825	0.205	0.13975		0.98206	0.0166007	0.0208247	0.0362802	0.0554557	0.0233862			0.98206	0.321	0.121	0.161	0.285	0.136		0.296	0.122	0.194	0.198	0.147		0.288	0.107	0.108	0.161	0.11		0.284	0.156	0.17	0.176	0.166
	0.985532	0.29625	0.1275	0.15875	0.206	0.14		0.985532	0.017519	0.0216102	0.0358457	0.0547905	0.0234947			0.985532	0.321	0.122	0.162	0.285	0.136		0.296	0.123	0.194	0.198	0.148		0.286	0.107	0.109	0.161	0.11		0.282	0.158	0.17	0.18	0.166
	0.989005	0.296	0.12725	0.15875	0.20475	0.14075		0.989005	0.0176824	0.0211404	0.0358457	0.055632	0.0241851			0.989005	0.321	0.122	0.162	0.285	0.137		0.296	0.123	0.194	0.198	0.148		0.284	0.107	0.109	0.161	0.11		0.283	0.157	0.17	0.175	0.168
	0.992477	0.295	0.1275	0.159	0.20475	0.141		0.992477	0.0176824	0.0216102	0.0358794	0.0557218	0.0247252			0.992477	0.32	0.122	0.163	0.285	0.136		0.295	0.123	0.194	0.198	0.149		0.283	0.107	0.109	0.16	0.11		0.282	0.158	0.17	0.176	0.169
	0.995949	0.294	0.128	0.15925	0.206	0.1415		0.995949	0.0176824	0.022	0.0362066	0.0547905	0.0242418			0.995949	0.319	0.123	0.163	0.285	0.137		0.294	0.123	0.195	0.198	0.149		0.282	0.107	0.109	0.161	0.111		0.281	0.159	0.17	0.18	0.169
	0.999421	0.29475	0.1285	0.16025	0.20575	0.142		0.999421	0.0186257	0.0216102	0.0362066	0.0557038	0.0247252			0.999421	0.321	0.123	0.164	0.286	0.137		0.295	0.124	0.196	0.198	0.15		0.282	0.108	0.11	0.16	0.111		0.281	0.159	0.171	0.179	0.17
	1.00289	0.29475	0.12925	0.1605	0.205	0.14225		1.00289	0.0177271	0.0224704	0.0363089	0.056113	0.0249449			1.00289	0.32	0.124	0.164	0.286	0.138		0.294	0.124	0.196	0.198	0.149		0.284	0.108	0.11	0.161	0.111		0.281	0.161	0.172	0.175	0.171
	1.00637	0.2935	0.1295	0.161	0.20525	0.143		1.00637	0.0186279	0.0223979	0.0366697	0.0554159	0.0245628			1.00637	0.32	0.124	0.165	0.285	0.139		0.293	0.125	0.197	0.199	0.15		0.281	0.108	0.11	0.161	0.112		0.28	0.161	0.172	0.176	0.171
	1.00984	0.29325	0.1295	0.16075	0.2055	0.14325		1.00984	0.0181911	0.0223979	0.036573	0.0552238	0.0249449			1.00984	0.319	0.124	0.165	0.285	0.139		0.293	0.125	0.197	0.198	0.15		0.282	0.108	0.11	0.16	0.112		0.279	0.161	0.171	0.179	0.172
	1.01331	0.293	0.1295	0.16125	0.20575	0.14425		1.01331	0.0182026	0.0223979	0.0369448	0.0550659	0.0254608			1.01331	0.319	0.124	0.166	0.285	0.14		0.292	0.125	0.198	0.198	0.152		0.282	0.108	0.11	0.16	0.112		0.279	0.161	0.171	0.18	0.173
	1.01678	0.29275	0.13	0.16175	0.20625	0.14425		1.01678	0.0179327	0.022	0.036573	0.0546344	0.0257472			1.01678	0.318	0.125	0.166	0.285	0.14		0.293	0.125	0.198	0.198	0.151		0.281	0.109	0.111	0.161	0.112		0.279	0.161	0.172	0.181	0.174
	1.02025	0.29225	0.13025	0.16225	0.205	0.145		1.02025	0.0181911	0.0219298	0.0369448	0.054906	0.025807			1.02025	0.318	0.125	0.167	0.284	0.14		0.292	0.126	0.199	0.198	0.152		0.281	0.109	0.111	0.16	0.113		0.278	0.161	0.172	0.178	0.175
	1.02373	0.2915	0.13075	0.1625	0.20475	0.1455		1.02373	0.0179351	0.0223215	0.037036	0.0557218	0.0258392			1.02373	0.317	0.126	0.167	0.285	0.141		0.291	0.126	0.199	0.198	0.153		0.28	0.109	0.111	0.16	0.113		0.278	0.162	0.173	0.176	0.175
	1.0272	0.29175	0.131	0.16275	0.20425	0.1455		1.0272	0.0188922	0.022	0.0373664	0.0560736	0.0262869			1.0272	0.318	0.126	0.167	0.285	0.14		0.293	0.126	0.2	0.198	0.153		0.279	0.11	0.111	0.16	0.113		0.277	0.162	0.173	0.174	0.176
	1.03067	0.293	0.131	0.163	0.2045	0.14575		1.03067	0.0179072	0.0222561	0.0374077	0.0565538	0.0262218			1.03067	0.318	0.127	0.168	0.286	0.141		0.293	0.126	0.2	0.198	0.153		0.284	0.109	0.111	0.16	0.113		0.277	0.162	0.173	0.174	0.176
	1.03414	0.29125	0.1315	0.16325	0.2045	0.1465		1.03414	0.0184097	0.0218556	0.0369448	0.0565538	0.0262869			1.03414	0.317	0.127	0.168	0.286	0.141		0.292	0.127	0.2	0.198	0.154		0.279	0.11	0.112	0.16	0.114		0.277	0.162	0.173	0.174	0.177
	1.03762	0.29125	0.13175	0.164	0.20475	0.147		1.03762	0.0186971	0.0223215	0.0374077	0.056376	0.0263186			1.03762	0.317	0.127	0.169	0.286	0.142		0.293	0.127	0.201	0.198	0.155		0.279	0.11	0.112	0.16	0.114		0.276	0.163	0.174	0.175	0.177
	1.04109	0.2915	0.13175	0.16425	0.20525	0.1475		1.04109	0.0188768	0.0223215	0.0377392	0.0561627	0.0266396			1.04109	0.318	0.127	0.169	0.286	0.143		0.292	0.127	0.202	0.199	0.155		0.279	0.11	0.112	0.16	0.114		0.277	0.163	0.174	0.176	0.178
	1.04456	0.2905	0.1325	0.16425	0.205	0.148		1.04456	0.0177106	0.0218556	0.0375	0.0555518	0.027117			1.04456	0.315	0.128	0.169	0.285	0.143		0.292	0.128	0.201	0.198	0.156		0.278	0.111	0.112	0.16	0.114		0.277	0.163	0.175	0.177	0.179
	1.04803	0.291	0.13275	0.168	0.2055	0.149		1.04803	0.0185113	0.0223215	0.0314643	0.0565125	0.027117			1.04803	0.316	0.128	0.169	0.287	0.144		0.294	0.128	0.202	0.198	0.157		0.278	0.111	0.126	0.16	0.115		0.276	0.164	0.175	0.177	0.18
	1.0515	0.29	0.133	0.16825	0.2055	0.149		1.0515	0.0192007	0.0222561	0.0314788	0.0559911	0.027117			1.0515	0.316	0.128	0.17	0.286	0.144		0.293	0.129	0.202	0.199	0.157		0.276	0.111	0.126	0.16	0.115		0.275	0.164	0.175	0.177	0.18
	1.05498	0.2905	0.133	0.16525	0.20575	0.1495		1.05498	0.0193993	0.0222561	0.0377392	0.0563464	0.0274408			1.05498	0.317	0.129	0.17	0.287	0.145		0.293	0.128	0.203	0.198	0.157		0.276	0.111	0.113	0.16	0.115		0.276	0.164	0.175	0.178	0.181
	1.05845	0.28975	0.13325	0.16575	0.2055	0.15025		1.05845	0.0191898	0.0221867	0.0373218	0.0558659	0.0275			1.05845	0.316	0.129	0.171	0.286	0.145		0.292	0.129	0.203	0.198	0.158		0.277	0.111	0.114	0.16	0.116		0.274	0.164	0.175	0.178	0.182
	1.06192	0.2895	0.13375	0.16625	0.20575	0.1505		1.06192	0.0190175	0.0223215	0.0377392	0.0563464	0.0279583			1.06192	0.315	0.129	0.171	0.287	0.146		0.293	0.129	0.204	0.198	0.159		0.276	0.112	0.114	0.16	0.115		0.274	0.165	0.176	0.178	0.182
	1.06539	0.29025	0.13375	0.1665	0.20575	0.151		1.06539	0.0192938	0.0223215	0.0377845	0.0557038	0.0279165			1.06539	0.316	0.129	0.172	0.286	0.146		0.294	0.129	0.204	0.198	0.159		0.277	0.112	0.114	0.16	0.116		0.274	0.165	0.176	0.179	0.183
	1.06887	0.28975	0.13425	0.16675	0.206	0.15125		1.06887	0.0195171	0.0221867	0.0378715	0.0561842	0.0278613			1.06887	0.316	0.13	0.172	0.287	0.147		0.293	0.13	0.204	0.198	0.159		0.277	0.112	0.114	0.16	0.116		0.273	0.165	0.177	0.179	0.183
	1.07234	0.2895	0.13475	0.16675	0.20625	0.152		1.07234	0.0186994	0.0223215	0.0378715	0.056139	0.0282843			1.07234	0.314	0.13	0.172	0.287	0.148		0.294	0.13	0.204	0.199	0.16		0.277	0.113	0.114	0.16	0.116		0.273	0.166	0.177	0.179	0.184
	1.07581	0.28975	0.13475	0.16875	0.20625	0.15275		1.07581	0.0199228	0.0217926	0.0354812	0.056665	0.0283358			1.07581	0.315	0.131	0.173	0.288	0.148		0.296	0.13	0.205	0.198	0.161		0.277	0.113	0.12	0.16	0.117		0.271	0.165	0.177	0.179	0.185
	1.07928	0.29	0.13475	0.16875	0.2065	0.153		1.07928	0.0199499	0.0217926	0.0354812	0.0565066	0.0282843			1.07928	0.316	0.131	0.173	0.288	0.149		0.295	0.13	0.205	0.198	0.161		0.277	0.113	0.12	0.16	0.117		0.272	0.165	0.177	0.18	0.185
	1.08275	0.28975	0.13525	0.168	0.2065	0.1535		1.08275	0.0195171	0.0221867	0.037372	0.0565066	0.0286182			1.08275	0.315	0.131	0.174	0.288	0.15		0.295	0.131	0.205	0.198	0.161		0.277	0.113	0.116	0.16	0.117		0.272	0.166	0.177	0.18	0.186
	1.08623	0.28925	0.13525	0.168	0.2065	0.15375		1.08623	0.0198221	0.0221867	0.0381663	0.0559792	0.0287098			1.08623	0.314	0.131	0.174	0.287	0.15		0.296	0.131	0.206	0.199	0.162		0.277	0.113	0.115	0.16	0.117		0.27	0.166	0.177	0.18	0.186
	1.0897	0.29025	0.1355	0.171	0.20725	0.1545		1.0897	0.0193972	0.0221284	0.0332064	0.0567825	0.0286182			1.0897	0.315	0.132	0.174	0.289	0.151		0.296	0.131	0.206	0.199	0.162		0.278	0.113	0.126	0.16	0.118		0.272	0.166	0.178	0.181	0.187
	1.09317	0.28975	0.136	0.1685	0.2065	0.15525		1.09317	0.0192938	0.0222561	0.0377845	0.0565066	0.0290445			1.09317	0.314	0.132	0.174	0.288	0.152		0.296	0.131	0.206	0.198	0.163		0.278	0.114	0.116	0.16	0.118		0.271	0.167	0.178	0.18	0.188
	1.09664	0.2895	0.1365	0.169	0.20675	0.1555		1.09664	0.018735	0.0221284	0.0381663	0.0563523	0.0290115			1.09664	0.312	0.133	0.175	0.288	0.153		0.297	0.132	0.207	0.198	0.163		0.279	0.114	0.116	0.16	0.118		0.27	0.167	0.178	0.181	0.188
	1.10012	0.289	0.13625	0.1695	0.207	0.15625		1.10012	0.0185293	0.0221867	0.0377845	0.0563028	0.02864			1.10012	0.311	0.132	0.175	0.288	0.154		0.297	0.132	0.207	0.199	0.164		0.278	0.114	0.117	0.16	0.119		0.27	0.167	0.179	0.181	0.188
	1.10359	0.28925	0.13675	0.171	0.207	0.15675		1.10359	0.0188392	0.0217926	0.0358236	0.056202	0.0289871			1.10359	0.311	0.133	0.175	0.288	0.155		0.298	0.132	0.208	0.198	0.164		0.279	0.115	0.122	0.16	0.119		0.269	0.167	0.179	0.182	0.189
	1.10706	0.28825	0.137	0.16975	0.20725	0.15725		1.10706	0.0194143	0.0222561	0.0381171	0.0561508	0.0298594			1.10706	0.311	0.133	0.175	0.288	0.156		0.297	0.132	0.208	0.199	0.165		0.277	0.115	0.117	0.16	0.118		0.268	0.168	0.179	0.182	0.19
	1.11053	0.28675	0.13725	0.171	0.2075	0.15775		1.11053	0.0188392	0.0221867	0.0363226	0.0558719	0.0295113			1.11053	0.31	0.133	0.176	0.288	0.156		0.293	0.133	0.208	0.199	0.166		0.277	0.115	0.121	0.161	0.119		0.267	0.168	0.179	0.182	0.19
	1.114	0.28725	0.13775	0.171	0.2075	0.15825		1.114	0.0193628	0.0225887	0.0376563	0.0558719	0.0298594			1.114	0.311	0.134	0.176	0.288	0.157		0.294	0.133	0.209	0.199	0.166		0.277	0.115	0.119	0.161	0.119		0.267	0.169	0.18	0.182	0.191
	1.11748	0.28725	0.13775	0.17075	0.2075	0.15875		1.11748	0.0188392	0.0225887	0.0381171	0.0558719	0.0299374			1.11748	0.309	0.134	0.176	0.288	0.158		0.296	0.133	0.209	0.199	0.167		0.277	0.115	0.118	0.161	0.119		0.267	0.169	0.18	0.182	0.191
	1.12095	0.28775	0.138	0.171	0.208	0.159		1.12095	0.0190504	0.0222561	0.0384534	0.056202	0.0302985			1.12095	0.31	0.134	0.176	0.289	0.158		0.296	0.133	0.21	0.199	0.167		0.278	0.116	0.118	0.161	0.119		0.267	0.169	0.18	0.183	0.192
	1.12442	0.28775	0.13825	0.171	0.20825	0.16		1.12442	0.0193628	0.0221867	0.0384534	0.0566826	0.0302985			1.12442	0.309	0.134	0.176	0.29	0.159		0.298	0.134	0.21	0.199	0.168		0.278	0.116	0.118	0.161	0.12		0.266	0.169	0.18	0.183	0.193
	1.12789	0.2905	0.13825	0.1715	0.208	0.16025		1.12789	0.0169214	0.0221867	0.0380395	0.056202	0.0302916			1.12789	0.312	0.134	0.177	0.289	0.16		0.296	0.134	0.21	0.199	0.168		0.278	0.116	0.119	0.161	0.12		0.276	0.169	0.18	0.183	0.193
	1.13137	0.28725	0.13875	0.17175	0.20825	0.161		1.13137	0.0190329	0.0225887	0.0381171	0.0566826	0.0303864			1.13137	0.309	0.135	0.177	0.29	0.162		0.296	0.134	0.21	0.199	0.169		0.278	0.116	0.119	0.161	0.12		0.266	0.17	0.181	0.183	0.193
	1.13484	0.28775	0.139	0.172	0.208	0.16125		1.13484	0.0188215	0.0222561	0.0384534	0.056202	0.0307395			1.13484	0.309	0.135	0.177	0.289	0.162		0.297	0.134	0.211	0.199	0.169		0.278	0.117	0.119	0.161	0.12		0.267	0.17	0.181	0.183	0.194
	1.13831	0.287	0.139	0.17225	0.20825	0.162		1.13831	0.0205102	0.0222561	0.0379945	0.0566826	0.0303864			1.13831	0.309	0.135	0.177	0.29	0.163		0.298	0.134	0.211	0.199	0.17		0.278	0.117	0.12	0.161	0.121		0.263	0.17	0.181	0.183	0.194
	1.14178	0.28575	0.139	0.17225	0.208	0.1625		1.14178	0.0203367	0.0222561	0.0379945	0.0567392	0.0307517			1.14178	0.308	0.135	0.177	0.29	0.164		0.296	0.134	0.211	0.198	0.17		0.277	0.117	0.12	0.161	0.121		0.262	0.17	0.181	0.183	0.195
	1.14525	0.28625	0.139	0.173	0.208	0.16625		1.14525	0.0203695	0.0222561	0.0384534	0.0567392	0.0255131			1.14525	0.308	0.135	0.178	0.29	0.164		0.297	0.134	0.212	0.198	0.171		0.278	0.117	0.12	0.161	0.134		0.262	0.17	0.182	0.183	0.196
	1.14873	0.28625	0.14	0.17325	0.2105	0.1665		1.14873	0.0202052	0.0222561	0.0379945	0.0563708	0.0250932			1.14873	0.307	0.136	0.178	0.29	0.164		0.298	0.135	0.212	0.208	0.171		0.278	0.118	0.121	0.161	0.135		0.262	0.171	0.182	0.183	0.196
	1.1522	0.28575	0.14	0.1735	0.2105	0.1675		1.1522	0.0209026	0.0222561	0.0380745	0.0563708	0.0254886			1.1522	0.308	0.136	0.178	0.29	0.166		0.297	0.135	0.212	0.208	0.172		0.277	0.118	0.121	0.161	0.135		0.261	0.171	0.183	0.183	0.197
	1.15567	0.28575	0.14075	0.17375	0.2105	0.1675		1.15567	0.0213131	0.0225887	0.0381171	0.0563708	0.0254886			1.15567	0.307	0.137	0.179	0.29	0.166		0.298	0.136	0.212	0.208	0.172		0.279	0.118	0.121	0.161	0.135		0.259	0.172	0.183	0.183	0.197
	1.15914	0.2855	0.14025	0.17425	0.21125	0.1675		1.15914	0.0215793	0.0221867	0.0385346	0.0563464	0.0254886			1.15914	0.308	0.136	0.179	0.29	0.166		0.297	0.136	0.213	0.211	0.172		0.278	0.118	0.121	0.161	0.135		0.259	0.171	0.184	0.183	0.197
	1.16262	0.28525	0.14075	0.1745	0.2115	0.1685		1.16262	0.0214068	0.0225887	0.0380745	0.0568126	0.0259037			1.16262	0.308	0.137	0.179	0.291	0.168		0.296	0.136	0.213	0.211	0.173		0.278	0.118	0.122	0.161	0.135		0.259	0.172	0.184	0.183	0.198
	1.16609	0.285	0.141	0.17475	0.2115	0.16875		1.16609	0.0221058	0.0222561	0.0381171	0.057576	0.0259663			1.16609	0.308	0.137	0.18	0.292	0.168		0.297	0.136	0.213	0.211	0.174		0.277	0.119	0.122	0.16	0.135		0.258	0.172	0.184	0.183	0.198
	1.16956	0.2845	0.14125	0.17575	0.2115	0.16925		1.16956	0.0232307	0.0227211	0.0376154	0.0568126	0.026336			1.16956	0.308	0.137	0.18	0.291	0.169		0.298	0.136	0.214	0.211	0.174		0.276	0.119	0.124	0.161	0.135		0.256	0.173	0.185	0.183	0.199
	1.17303	0.285	0.1415	0.17575	0.21175	0.1695		1.17303	0.0230072	0.0226642	0.0376154	0.0572793	0.0259037			1.17303	0.308	0.138	0.18	0.292	0.169		0.298	0.136	0.214	0.211	0.174		0.278	0.119	0.124	0.161	0.136		0.256	0.173	0.185	0.183	0.199
	1.1765	0.28375	0.14175	0.1765	0.21175	0.17		1.1765	0.0229837	0.0225887	0.037581	0.0572793	0.0263439			1.1765	0.306	0.138	0.18	0.292	0.169		0.298	0.137	0.215	0.211	0.175		0.276	0.119	0.125	0.161	0.136		0.255	0.173	0.186	0.183	0.2
	1.17998	0.284	0.142	0.17625	0.21175	0.17		1.17998	0.0239305	0.0222561	0.0385346	0.0572793	0.0263439			1.17998	0.307	0.138	0.181	0.292	0.169		0.299	0.137	0.215	0.211	0.175		0.276	0.12	0.123	0.161	0.136		0.254	0.173	0.186	0.183	0.2
	1.18345	0.28375	0.1425	0.17625	0.21175	0.1705		1.18345	0.0247975	0.0226642	0.0385346	0.0572793	0.0267145			1.18345	0.308	0.139	0.181	0.292	0.17		0.298	0.137	0.215	0.211	0.175		0.277	0.12	0.123	0.161	0.136		0.252	0.174	0.186	0.183	0.201
	1.18692	0.2835	0.1425	0.17675	0.21225	0.17075		1.18692	0.0244745	0.0226642	0.0389562	0.0582144	0.026713			1.18692	0.307	0.139	0.181	0.294	0.171		0.298	0.137	0.216	0.211	0.175		0.277	0.12	0.123	0.161	0.136		0.252	0.174	0.187	0.183	0.201
	1.19039	0.284	0.14275	0.17725	0.21225	0.17125		1.19039	0.0249933	0.0226182	0.0385346	0.0582144	0.026336			1.19039	0.308	0.14	0.182	0.294	0.171		0.299	0.137	0.216	0.211	0.176		0.277	0.12	0.124	0.161	0.137		0.252	0.174	0.187	0.183	0.201
	1.19387	0.28325	0.14325	0.17725	0.212	0.17125		1.19387	0.0258376	0.0229982	0.0385346	0.0585093	0.026336			1.19387	0.307	0.14	0.182	0.294	0.171		0.3	0.138	0.216	0.211	0.176		0.276	0.12	0.124	0.16	0.137		0.25	0.175	0.187	0.183	0.201
	1.19734	0.28225	0.14375	0.17775	0.21225	0.1715		1.19734	0.0264874	0.0231283	0.0389562	0.0589767	0.0263376			1.19734	0.306	0.14	0.182	0.295	0.172		0.3	0.138	0.217	0.211	0.176		0.275	0.121	0.124	0.16	0.137		0.248	0.176	0.188	0.183	0.201
	1.20081	0.2825	0.14375	0.178	0.21225	0.172		1.20081	0.0267145	0.0226182	0.0389957	0.0589767	0.0267706			1.20081	0.306	0.141	0.183	0.295	0.172		0.301	0.138	0.217	0.211	0.177		0.275	0.121	0.124	0.16	0.137		0.248	0.175	0.188	0.183	0.202
	1.20428	0.2825	0.144	0.1785	0.2125	0.172		1.20428	0.0270617	0.0230796	0.0386221	0.0594447	0.0267706			1.20428	0.306	0.141	0.183	0.296	0.172		0.301	0.138	0.217	0.211	0.177		0.276	0.121	0.125	0.16	0.137		0.247	0.176	0.189	0.183	0.202
	1.20775	0.2815	0.14475	0.179	0.2125	0.1725		1.20775	0.0270617	0.0226182	0.039047	0.0594447	0.026839			1.20775	0.305	0.142	0.183	0.296	0.173		0.3	0.139	0.218	0.211	0.178		0.275	0.122	0.125	0.16	0.137		0.246	0.176	0.19	0.183	0.202
	1.21123	0.28175	0.14475	0.17925	0.21275	0.17275		1.21123	0.0286516	0.0234147	0.0393817	0.0599131	0.0272075			1.21123	0.305	0.142	0.183	0.297	0.173		0.303	0.139	0.219	0.211	0.178		0.275	0.121	0.125	0.16	0.137		0.244	0.177	0.19	0.183	0.203
	1.2147	0.28125	0.145	0.17925	0.2125	0.17275		1.2147	0.0288949	0.0230796	0.0393309	0.0600805	0.0272075			1.2147	0.306	0.142	0.184	0.297	0.173		0.301	0.139	0.219	0.211	0.178		0.275	0.122	0.125	0.16	0.137		0.243	0.177	0.189	0.182	0.203
	1.21817	0.2805	0.145	0.17975	0.2125	0.173		1.21817	0.0284077	0.0230796	0.0397524	0.0600805	0.0264701			1.21817	0.304	0.142	0.184	0.297	0.173		0.301	0.139	0.22	0.211	0.179		0.274	0.122	0.125	0.16	0.138		0.243	0.177	0.19	0.182	0.202
	1.22164	0.2805	0.145	0.17975	0.213	0.17325		1.22164	0.0287808	0.0230796	0.0397524	0.0610191	0.0268375			1.22164	0.304	0.142	0.184	0.299	0.173		0.301	0.139	0.22	0.211	0.179		0.275	0.122	0.125	0.16	0.138		0.242	0.177	0.19	0.182	0.203
	1.22512	0.28075	0.145	0.18	0.213	0.17325		1.22512	0.0297139	0.0230796	0.0392938	0.0610191	0.0268375			1.22512	0.304	0.142	0.184	0.299	0.173		0.303	0.139	0.22	0.211	0.179		0.275	0.122	0.126	0.16	0.138		0.241	0.177	0.19	0.182	0.203
	1.22859	0.28025	0.1455	0.1805	0.21325	0.1735		1.22859	0.029904	0.0229565	0.0397199	0.0614892	0.026839			1.22859	0.303	0.143	0.184	0.3	0.174		0.303	0.14	0.221	0.211	0.179		0.275	0.122	0.126	0.16	0.138		0.24	0.177	0.191	0.182	0.203
	1.23206	0.27975	0.14575	0.1805	0.21275	0.174		1.23206	0.0297363	0.0226182	0.0397199	0.0605496	0.0272764			1.23206	0.304	0.143	0.184	0.298	0.174		0.301	0.14	0.221	0.211	0.18		0.274	0.123	0.126	0.16	0.138		0.24	0.177	0.191	0.182	0.204
	1.23553	0.2795	0.14575	0.18075	0.21275	0.174		1.23553	0.0308707	0.0226182	0.0397524	0.0605496	0.0264701			1.23553	0.304	0.143	0.185	0.298	0.174		0.302	0.14	0.221	0.211	0.18		0.274	0.123	0.126	0.16	0.139		0.238	0.177	0.191	0.182	0.203
	1.239	0.28	0.146	0.181	0.21275	0.174		1.239	0.0313794	0.0230796	0.0400916	0.0610321	0.0269938			1.239	0.305	0.143	0.185	0.299	0.174		0.303	0.14	0.222	0.21	0.181		0.274	0.123	0.126	0.16	0.138		0.238	0.178	0.191	0.182	0.203
	1.24248	0.27925	0.14625	0.1815	0.213	0.1745		1.24248	0.0313515	0.0230416	0.0397199	0.0610191	0.0273557			1.24248	0.305	0.144	0.185	0.299	0.175		0.301	0.14	0.222	0.211	0.181		0.274	0.123	0.127	0.16	0.138		0.237	0.178	0.192	0.182	0.204
	1.24595	0.27825	0.14675	0.18125	0.213	0.175		1.24595	0.0314046	0.0234147	0.0396348	0.0610191	0.0269938			1.24595	0.305	0.144	0.185	0.299	0.175		0.299	0.141	0.222	0.211	0.182		0.273	0.123	0.127	0.16	0.139		0.236	0.179	0.191	0.182	0.204
	1.24942	0.27875	0.14725	0.18175	0.213	0.175		1.24942	0.0319831	0.0230416	0.0400614	0.0610191	0.0269938			1.24942	0.305	0.145	0.185	0.299	0.175		0.3	0.141	0.223	0.211	0.182		0.275	0.124	0.127	0.16	0.139		0.235	0.179	0.192	0.182	0.204
	1.25289	0.2785	0.14725	0.182	0.21325	0.175		1.25289	0.0329697	0.0230416	0.0400916	0.0614892	0.0275318			1.25289	0.304	0.145	0.186	0.3	0.175		0.303	0.141	0.223	0.211	0.183		0.273	0.124	0.127	0.16	0.138		0.234	0.179	0.192	0.182	0.204
	1.25637	0.2775	0.14725	0.18225	0.21325	0.17575		1.25637	0.0324397	0.0230416	0.0396348	0.0614892	0.0274393			1.25637	0.304	0.145	0.186	0.3	0.176		0.299	0.141	0.223	0.211	0.183		0.274	0.124	0.128	0.16	0.139		0.233	0.179	0.192	0.182	0.205
	1.25984	0.277	0.14725	0.1825	0.21325	0.17575		1.25984	0.0329343	0.0230416	0.0397199	0.0614892	0.0274393			1.25984	0.304	0.145	0.186	0.3	0.176		0.299	0.141	0.223	0.211	0.183		0.273	0.124	0.128	0.16	0.139		0.232	0.179	0.193	0.182	0.205
	1.26331	0.27725	0.1475	0.18275	0.2135	0.17575		1.26331	0.03316	0.0229565	0.0400614	0.0612019	0.0274393			1.26331	0.304	0.145	0.186	0.3	0.176		0.3	0.142	0.224	0.211	0.183		0.273	0.124	0.128	0.161	0.139		0.232	0.179	0.193	0.182	0.205
	1.26678	0.277	0.1475	0.18275	0.21375	0.176		1.26678	0.0336155	0.0229565	0.0400614	0.0624306	0.0275318			1.26678	0.304	0.145	0.186	0.302	0.176		0.3	0.142	0.224	0.211	0.184		0.273	0.124	0.128	0.16	0.139		0.231	0.179	0.193	0.182	0.205
	1.27025	0.27725	0.14825	0.18475	0.21375	0.17625		1.27025	0.0336291	0.0230416	0.0364543	0.0616732	0.0275363			1.27025	0.305	0.146	0.186	0.301	0.177		0.299	0.142	0.224	0.211	0.184		0.274	0.125	0.136	0.161	0.139		0.231	0.18	0.193	0.182	0.205
	1.27373	0.27675	0.14825	0.1835	0.2135	0.17675		1.27373	0.0340722	0.0230416	0.0397199	0.0619597	0.0279806			1.27373	0.304	0.146	0.187	0.301	0.177		0.3	0.142	0.224	0.211	0.185		0.273	0.125	0.129	0.16	0.139		0.23	0.18	0.194	0.182	0.206
	1.2772	0.27675	0.14825	0.18325	0.214	0.177		1.2772	0.0338169	0.0230416	0.0404341	0.062145	0.0275318			1.2772	0.304	0.146	0.187	0.302	0.177		0.299	0.142	0.225	0.211	0.185		0.274	0.125	0.128	0.161	0.14		0.23	0.18	0.193	0.182	0.206
	1.28067	0.27575	0.1485	0.18375	0.214	0.17725		1.28067	0.0345483	0.0230145	0.0400614	0.062145	0.0275363			1.28067	0.304	0.147	0.187	0.302	0.178		0.298	0.142	0.225	0.211	0.185		0.273	0.125	0.129	0.161	0.14		0.228	0.18	0.194	0.182	0.206
	1.28414	0.2755	0.14825	0.18375	0.214	0.1775		1.28414	0.0343366	0.0230416	0.0400614	0.062902	0.0276345			1.28414	0.304	0.146	0.187	0.303	0.178		0.297	0.142	0.225	0.211	0.186		0.273	0.125	0.129	0.16	0.14		0.228	0.18	0.194	0.182	0.206
	1.28762	0.27575	0.149	0.18375	0.21425	0.17775		1.28762	0.0351888	0.0233809	0.0400614	0.0626172	0.0279806			1.28762	0.303	0.147	0.187	0.303	0.178		0.3	0.143	0.225	0.211	0.186		0.273	0.125	0.129	0.161	0.14		0.227	0.181	0.194	0.182	0.207
	1.29109	0.275	0.149	0.18425	0.214	0.17775		1.29109	0.0354965	0.0233809	0.0404918	0.062902	0.0279806			1.29109	0.304	0.147	0.187	0.303	0.178		0.298	0.143	0.226	0.211	0.186		0.272	0.125	0.129	0.16	0.14		0.226	0.181	0.195	0.182	0.207
	1.29456	0.2745	0.149	0.1845	0.2145	0.17825		1.29456	0.0356885	0.0233809	0.0405175	0.0630899	0.0275363			1.29456	0.303	0.147	0.188	0.304	0.179		0.298	0.143	0.226	0.211	0.186		0.272	0.125	0.129	0.161	0.141		0.225	0.181	0.195	0.182	0.207
	1.29803	0.275	0.149	0.185	0.2145	0.1785		1.29803	0.0359351	0.0233809	0.0404063	0.0630899	0.0276345			1.29803	0.304	0.147	0.188	0.304	0.179		0.298	0.143	0.227	0.211	0.187		0.273	0.125	0.13	0.161	0.141		0.225	0.181	0.195	0.182	0.207
	1.3015	0.274	0.1495	0.185	0.2145	0.1785		1.3015	0.0361755	0.0230145	0.0401497	0.0630899	0.0276345			1.3015	0.303	0.148	0.188	0.304	0.179		0.298	0.143	0.226	0.211	0.187		0.271	0.126	0.13	0.161	0.141		0.224	0.181	0.196	0.182	0.207
	1.30498	0.27375	0.14925	0.185	0.2145	0.17875		1.30498	0.0360867	0.0230416	0.0401497	0.0630899	0.0277414			1.30498	0.301	0.147	0.188	0.304	0.179		0.298	0.143	0.226	0.211	0.188		0.273	0.126	0.13	0.161	0.141		0.223	0.181	0.196	0.182	0.207
	1.30845	0.2735	0.1495	0.18525	0.2145	0.179		1.30845	0.037758	0.0230145	0.0404918	0.0630899	0.0277489			1.30845	0.302	0.148	0.188	0.304	0.18		0.3	0.143	0.227	0.211	0.188		0.271	0.126	0.13	0.161	0.141		0.221	0.181	0.196	0.182	0.207
	1.31192	0.2735	0.1495	0.186	0.21475	0.17925		1.31192	0.0375455	0.0230145	0.0401497	0.063563	0.0280877			1.31192	0.303	0.148	0.189	0.305	0.18		0.298	0.143	0.227	0.211	0.188		0.272	0.126	0.131	0.161	0.141		0.221	0.181	0.197	0.182	0.208
	1.31539	0.273	0.15	0.18625	0.21475	0.17925		1.31539	0.0377536	0.0233809	0.0404918	0.063563	0.0272932			1.31539	0.302	0.148	0.189	0.305	0.18		0.298	0.144	0.228	0.211	0.188		0.272	0.126	0.131	0.161	0.142		0.22	0.182	0.197	0.182	0.207
	1.31887	0.27225	0.15025	0.18625	0.21475	0.17975		1.31887	0.0382916	0.0233577	0.0404918	0.063563	0.0276451			1.31887	0.303	0.149	0.189	0.305	0.181		0.297	0.144	0.228	0.211	0.188		0.27	0.126	0.131	0.161	0.142		0.219	0.182	0.197	0.182	0.208
	1.32234	0.272	0.15025	0.18625	0.21475	0.17975		1.32234	0.0384448	0.0233577	0.0404918	0.063563	0.0276451			1.32234	0.301	0.149	0.189	0.305	0.181		0.298	0.144	0.228	0.211	0.188		0.271	0.126	0.131	0.161	0.142		0.218	0.182	0.197	0.182	0.208
	1.32581	0.27125	0.1505	0.18625	0.2145	0.18025		1.32581	0.039161	0.0230145	0.0404918	0.0637364	0.0280877			1.32581	0.301	0.149	0.189	0.305	0.181		0.297	0.144	0.228	0.211	0.189		0.271	0.127	0.131	0.161	0.142		0.216	0.182	0.197	0.181	0.209
	1.32928	0.27225	0.1505	0.187	0.21475	0.1805		1.32928	0.0400864	0.0230145	0.0401497	0.0642099	0.028101			1.32928	0.302	0.149	0.19	0.306	0.182		0.3	0.144	0.228	0.211	0.189		0.271	0.127	0.132	0.161	0.142		0.216	0.182	0.198	0.181	0.209
	1.33275	0.2715	0.1505	0.18725	0.2145	0.18075		1.33275	0.0403361	0.0230145	0.0404918	0.0637364	0.0276451			1.33275	0.302	0.149	0.19	0.305	0.182		0.299	0.144	0.229	0.211	0.189		0.27	0.127	0.132	0.161	0.143		0.215	0.182	0.198	0.181	0.209
	1.33623	0.271	0.1505	0.18725	0.21475	0.18075		1.33623	0.0405545	0.0230145	0.0404918	0.0642099	0.0276451			1.33623	0.301	0.149	0.19	0.306	0.182		0.299	0.144	0.229	0.211	0.189		0.27	0.127	0.132	0.161	0.143		0.214	0.182	0.198	0.181	0.209
	1.3397	0.27025	0.15075	0.18725	0.21475	0.181		1.3397	0.0412987	0.0229256	0.0404918	0.0643189	0.0279881			1.3397	0.302	0.149	0.19	0.306	0.182		0.297	0.145	0.229	0.211	0.189		0.27	0.127	0.132	0.16	0.143		0.212	0.182	0.198	0.182	0.21
	1.34317	0.2705	0.15075	0.188	0.21475	0.181		1.34317	0.0422414	0.0229982	0.0404722	0.0642099	0.0276647			1.34317	0.303	0.15	0.19	0.306	0.183		0.298	0.144	0.23	0.211	0.189		0.27	0.127	0.133	0.161	0.143		0.211	0.182	0.199	0.181	0.209
	1.34664	0.27025	0.15075	0.188	0.215	0.18125		1.34664	0.0422956	0.0229982	0.0404722	0.0646838	0.0280045			1.34664	0.304	0.15	0.19	0.307	0.183		0.297	0.144	0.23	0.211	0.189		0.269	0.127	0.133	0.161	0.143		0.211	0.182	0.199	0.181	0.21
	1.35012	0.27025	0.1515	0.188	0.215	0.1815		1.35012	0.0433772	0.0230145	0.0404722	0.0646838	0.028101			1.35012	0.302	0.15	0.19	0.307	0.183		0.3	0.145	0.23	0.211	0.19		0.27	0.128	0.133	0.161	0.143		0.209	0.183	0.199	0.181	0.21
	1.35359	0.27025	0.1515	0.188	0.21475	0.18175		1.35359	0.0434003	0.0230145	0.0404722	0.0642099	0.0281232			1.35359	0.303	0.15	0.19	0.306	0.184		0.299	0.145	0.23	0.211	0.19		0.27	0.128	0.133	0.161	0.143		0.209	0.183	0.199	0.181	0.21
	1.35706	0.26975	0.1515	0.189	0.21525	0.18225		1.35706	0.0443424	0.0230145	0.0404722	0.0646652	0.0280045			1.35706	0.303	0.15	0.191	0.307	0.184		0.299	0.145	0.231	0.212	0.19		0.27	0.128	0.134	0.161	0.144		0.207	0.183	0.2	0.181	0.211
	1.36053	0.26925	0.1515	0.189	0.21525	0.18225		1.36053	0.0445524	0.0230145	0.0404722	0.0651581	0.0280045			1.36053	0.301	0.15	0.191	0.308	0.184		0.3	0.145	0.231	0.211	0.19		0.27	0.128	0.134	0.161	0.144		0.206	0.183	0.2	0.181	0.211
	1.364	0.2695	0.15175	0.18875	0.215	0.18275		1.364	0.0448516	0.0226771	0.0403846	0.0646838	0.0281232			1.364	0.304	0.15	0.191	0.307	0.185		0.298	0.145	0.231	0.211	0.191		0.27	0.129	0.134	0.161	0.144		0.206	0.183	0.199	0.181	0.211
	1.36748	0.27	0.152	0.189	0.215	0.18275		1.36748	0.0459638	0.0231373	0.0407349	0.0646838	0.0281232			1.36748	0.303	0.15	0.191	0.307	0.185		0.302	0.145	0.232	0.211	0.191		0.27	0.129	0.134	0.161	0.144		0.205	0.184	0.199	0.181	0.211
	1.37095	0.26925	0.152	0.189	0.215	0.18275		1.37095	0.045981	0.0234521	0.0407349	0.0646838	0.0281232			1.37095	0.303	0.151	0.191	0.307	0.185		0.3	0.145	0.232	0.211	0.191		0.27	0.128	0.134	0.161	0.144		0.204	0.184	0.199	0.181	0.211
	1.37442	0.269	0.152	0.1895	0.21525	0.18275		1.37442	0.046483	0.0231373	0.0403691	0.0646652	0.0281232			1.37442	0.304	0.15	0.191	0.307	0.185		0.299	0.145	0.232	0.212	0.191		0.27	0.129	0.135	0.161	0.144		0.203	0.184	0.2	0.181	0.211
	1.37789	0.2695	0.15225	0.1895	0.21525	0.18325		1.37789	0.04762	0.0231138	0.0403691	0.0651581	0.0282533			1.37789	0.304	0.151	0.191	0.308	0.186		0.302	0.145	0.232	0.211	0.192		0.27	0.129	0.135	0.161	0.144		0.202	0.184	0.2	0.181	0.211
	1.38137	0.269	0.1525	0.18975	0.2155	0.1835		1.38137	0.0478679	0.0227816	0.0403846	0.0651383	0.0277909			1.38137	0.304	0.151	0.192	0.308	0.186		0.301	0.145	0.232	0.212	0.192		0.27	0.13	0.135	0.161	0.145		0.201	0.184	0.2	0.181	0.211
	1.38484	0.26875	0.1525	0.19025	0.21575	0.18375		1.38484	0.0483279	0.0227816	0.0408197	0.0656119	0.0281232			1.38484	0.303	0.151	0.192	0.309	0.186		0.302	0.145	0.233	0.212	0.192		0.27	0.13	0.135	0.161	0.145		0.2	0.184	0.201	0.181	0.212
	1.38831	0.26875	0.15275	0.19025	0.21575	0.18375		1.38831	0.0492773	0.0226771	0.0408197	0.0656119	0.0281232			1.38831	0.305	0.151	0.192	0.309	0.186		0.302	0.146	0.233	0.212	0.192		0.269	0.13	0.135	0.161	0.145		0.199	0.184	0.201	0.181	0.212
	1.39178	0.26825	0.1525	0.1905	0.216	0.18375		1.39178	0.0485755	0.0227816	0.0403691	0.065335	0.0281232			1.39178	0.303	0.151	0.192	0.309	0.186		0.301	0.145	0.233	0.212	0.192		0.27	0.13	0.136	0.162	0.145		0.199	0.184	0.201	0.181	0.212
	1.39525	0.26875	0.15325	0.19075	0.21575	0.184		1.39525	0.0499758	0.022809	0.0407216	0.0656119	0.0281543			1.39525	0.305	0.151	0.192	0.309	0.187		0.303	0.146	0.234	0.212	0.192		0.269	0.131	0.136	0.161	0.145		0.198	0.185	0.201	0.181	0.212
	1.39873	0.2685	0.15325	0.19075	0.21625	0.184		1.39873	0.0495143	0.0231138	0.0407216	0.0660675	0.0281543			1.39873	0.304	0.152	0.192	0.31	0.187		0.302	0.146	0.234	0.213	0.192		0.27	0.13	0.136	0.161	0.145		0.198	0.185	0.201	0.181	0.212
	1.4022	0.26825	0.1535	0.191	0.21575	0.18425		1.4022	0.0499892	0.0227816	0.0408085	0.0656119	0.0282533			1.4022	0.304	0.152	0.192	0.309	0.187		0.302	0.146	0.234	0.212	0.193		0.27	0.131	0.136	0.161	0.145		0.197	0.185	0.202	0.181	0.212
	1.40567	0.26725	0.15375	0.19125	0.21575	0.18425		1.40567	0.0499892	0.0232433	0.0408197	0.0656119	0.0276933			1.40567	0.303	0.152	0.193	0.309	0.187		0.301	0.146	0.234	0.212	0.192		0.269	0.131	0.136	0.161	0.146		0.196	0.186	0.202	0.181	0.212
	1.40914	0.26775	0.1535	0.1915	0.21575	0.18475		1.40914	0.0518676	0.0227816	0.0403691	0.0656119	0.0278253			1.40914	0.305	0.152	0.193	0.309	0.188		0.303	0.146	0.234	0.212	0.193		0.269	0.131	0.137	0.161	0.146		0.194	0.185	0.202	0.181	0.212
	1.41262	0.26675	0.1535	0.19125	0.216	0.1845		1.41262	0.0518676	0.0227816	0.0408197	0.0655947	0.0277909			1.41262	0.304	0.152	0.193	0.309	0.187		0.302	0.146	0.234	0.213	0.193		0.268	0.131	0.136	0.161	0.146		0.193	0.185	0.202	0.181	0.212
	1.41609	0.267	0.15375	0.19175	0.21625	0.185		1.41609	0.0518781	0.0232433	0.0407216	0.0660675	0.0281543			1.41609	0.304	0.152	0.193	0.31	0.188		0.302	0.146	0.235	0.213	0.193		0.269	0.131	0.137	0.161	0.146		0.193	0.186	0.202	0.181	0.213
	1.41956	0.26725	0.154	0.19175	0.216	0.18525		1.41956	0.0521049	0.0229202	0.0407216	0.0655947	0.0282533			1.41956	0.304	0.152	0.193	0.309	0.188		0.303	0.146	0.235	0.213	0.194		0.269	0.132	0.137	0.161	0.146		0.193	0.186	0.202	0.181	0.213
	1.42303	0.2665	0.15425	0.19175	0.2165	0.18475		1.42303	0.0528299	0.0228965	0.0407216	0.0657901	0.0278253			1.42303	0.304	0.153	0.193	0.31	0.188		0.302	0.146	0.235	0.213	0.193		0.269	0.132	0.137	0.162	0.146		0.191	0.186	0.202	0.181	0.212
	1.4265	0.266	0.15375	0.19175	0.216	0.18525		1.4265	0.0530848	0.0224555	0.0407216	0.0655947	0.0282533			1.4265	0.304	0.152	0.193	0.309	0.188		0.301	0.146	0.235	0.213	0.194		0.269	0.132	0.137	0.161	0.146		0.19	0.185	0.202	0.181	0.213
	1.42998	0.2665	0.15425	0.1925	0.2165	0.18525		1.42998	0.0542617	0.022809	0.0407145	0.0657901	0.0282533			1.42998	0.306	0.152	0.193	0.31	0.188		0.302	0.147	0.236	0.213	0.194		0.269	0.132	0.138	0.162	0.146		0.189	0.186	0.203	0.181	0.213
	1.43345	0.26625	0.15425	0.1925	0.2165	0.18525		1.43345	0.0540085	0.0228965	0.0407145	0.0657901	0.0282533			1.43345	0.304	0.153	0.193	0.31	0.188		0.303	0.146	0.236	0.213	0.194		0.269	0.132	0.138	0.162	0.146		0.189	0.186	0.203	0.181	0.213
	1.43692	0.2655	0.154	0.19225	0.2165	0.1855		1.43692	0.0547388	0.0229202	0.0403598	0.0657901	0.0277909			1.43692	0.304	0.152	0.193	0.31	0.188		0.302	0.146	0.235	0.213	0.194		0.269	0.132	0.138	0.162	0.147		0.187	0.186	0.203	0.181	0.213
	1.44039	0.266	0.154	0.19275	0.21675	0.1855		1.44039	0.0552147	0.0229202	0.0407216	0.0657742	0.0277909			1.44039	0.306	0.152	0.194	0.31	0.188		0.302	0.146	0.236	0.214	0.194		0.269	0.132	0.138	0.162	0.147		0.187	0.186	0.203	0.181	0.213
	1.44387	0.26575	0.15475	0.193	0.21675	0.1855		1.44387	0.0556739	0.0224555	0.0402741	0.0657742	0.0277909			1.44387	0.305	0.153	0.194	0.31	0.188		0.303	0.147	0.236	0.214	0.194		0.269	0.133	0.139	0.162	0.147		0.186	0.186	0.203	0.181	0.213
	1.44734	0.2655	0.15475	0.193	0.21675	0.18575		1.44734	0.0561516	0.0224555	0.0402741	0.0657742	0.0278253			1.44734	0.305	0.153	0.194	0.31	0.189		0.303	0.147	0.236	0.214	0.194		0.269	0.133	0.139	0.162	0.147		0.185	0.186	0.203	0.181	0.213
	1.45081	0.26475	0.15475	0.193	0.21675	0.18575		1.45081	0.0570869	0.0224555	0.0402741	0.0657742	0.0278971			1.45081	0.305	0.153	0.194	0.31	0.188		0.303	0.147	0.236	0.214	0.195		0.268	0.133	0.139	0.162	0.147		0.183	0.186	0.203	0.181	0.213
	1.45428	0.26475	0.1545	0.19325	0.21675	0.186		1.45428	0.0568763	0.022487	0.0403598	0.0657742	0.0279285			1.45428	0.304	0.152	0.194	0.31	0.189		0.303	0.147	0.236	0.214	0.195		0.269	0.133	0.139	0.162	0.147		0.183	0.186	0.204	0.181	0.213
	1.45775	0.264	0.15475	0.19325	0.21675	0.18625		1.45775	0.0563974	0.0224555	0.0406315	0.0657742	0.0274636			1.45775	0.303	0.153	0.194	0.31	0.189		0.302	0.147	0.237	0.214	0.195		0.268	0.133	0.139	0.162	0.148		0.183	0.186	0.203	0.181	0.213
	1.46123	0.264	0.15475	0.19325	0.217	0.186		1.46123	0.0571022	0.0224555	0.0406315	0.066247	0.0279285			1.46123	0.303	0.153	0.194	0.311	0.189		0.303	0.147	0.237	0.214	0.195		0.268	0.133	0.139	0.162	0.147		0.182	0.186	0.203	0.181	0.213
	1.4647	0.2635	0.155	0.19325	0.21675	0.18625		1.4647	0.0571577	0.0221359	0.040186	0.0657742	0.0282533			1.4647	0.302	0.153	0.193	0.31	0.189		0.302	0.147	0.237	0.214	0.195		0.269	0.134	0.14	0.162	0.147		0.181	0.186	0.203	0.181	0.214
	1.46817	0.26325	0.15475	0.19325	0.21725	0.18625		1.46817	0.0578353	0.0224555	0.0406315	0.0659716	0.0274636			1.46817	0.303	0.153	0.194	0.311	0.189		0.302	0.147	0.237	0.214	0.195		0.268	0.133	0.139	0.163	0.148		0.18	0.186	0.203	0.181	0.213
	1.47164	0.263	0.155	0.194	0.2175	0.187		1.47164	0.0576079	0.0221359	0.0406284	0.0667058	0.0279285			1.47164	0.302	0.153	0.194	0.312	0.19		0.302	0.147	0.238	0.215	0.196		0.268	0.134	0.14	0.162	0.148		0.18	0.186	0.204	0.181	0.214
	1.47512	0.26275	0.155	0.194	0.21725	0.18675		1.47512	0.0580883	0.0221359	0.0406284	0.0662338	0.0278253			1.47512	0.302	0.153	0.194	0.311	0.19		0.302	0.147	0.238	0.215	0.195		0.268	0.134	0.14	0.162	0.148		0.179	0.186	0.204	0.181	0.214
	1.47859	0.262	0.155	0.194	0.21725	0.18625		1.47859	0.0583152	0.0221359	0.0406284	0.0662338	0.0274636			1.47859	0.301	0.153	0.194	0.311	0.189		0.302	0.147	0.238	0.215	0.195		0.267	0.134	0.14	0.162	0.148		0.178	0.186	0.204	0.181	0.213
	1.48206	0.2625	0.155	0.194	0.21775	0.18675		1.48206	0.0592762	0.0221359	0.0406284	0.0666952	0.0278971			1.48206	0.302	0.153	0.194	0.312	0.189		0.303	0.147	0.238	0.216	0.196		0.268	0.134	0.14	0.162	0.148		0.177	0.186	0.204	0.181	0.214
	1.48553	0.262	0.155	0.194	0.218	0.187		1.48553	0.0588274	0.0221359	0.0406284	0.0664179	0.0271416			1.48553	0.301	0.153	0.194	0.312	0.19		0.302	0.147	0.238	0.216	0.196		0.268	0.134	0.14	0.163	0.149		0.177	0.186	0.204	0.181	0.213
	1.489	0.2615	0.15525	0.19425	0.21775	0.18725		1.489	0.0590903	0.0218232	0.040186	0.0666952	0.0274636			1.489	0.3	0.153	0.194	0.312	0.19		0.302	0.147	0.238	0.216	0.196		0.268	0.135	0.141	0.162	0.149		0.176	0.186	0.204	0.181	0.214
	1.49248	0.262	0.15525	0.194	0.21775	0.187		1.49248	0.0602384	0.0218232	0.0401082	0.0666952	0.0279285			1.49248	0.302	0.153	0.194	0.312	0.19		0.303	0.147	0.238	0.216	0.196		0.268	0.135	0.141	0.162	0.148		0.175	0.186	0.203	0.181	0.214
	1.49595	0.261	0.15525	0.194	0.218	0.18725		1.49595	0.0602495	0.0218232	0.0401082	0.0664179	0.0274636			1.49595	0.3	0.153	0.194	0.312	0.19		0.303	0.147	0.238	0.216	0.196		0.267	0.135	0.141	0.163	0.149		0.174	0.186	0.203	0.181	0.214
	1.49942	0.261	0.155	0.194	0.21825	0.18725		1.49942	0.0602495	0.0213542	0.0401082	0.0664097	0.0274636			1.49942	0.3	0.153	0.194	0.312	0.19		0.303	0.147	0.238	0.217	0.196		0.267	0.135	0.141	0.163	0.149		0.174	0.185	0.203	0.181	0.214
	1.50289	0.261	0.1555	0.1945	0.21825	0.18725		1.50289	0.0607673	0.0215174	0.0401871	0.0664097	0.0274636			1.50289	0.3	0.153	0.195	0.312	0.19		0.303	0.147	0.238	0.217	0.196		0.268	0.136	0.141	0.163	0.149		0.173	0.186	0.204	0.181	0.214
	1.50637	0.2605	0.155	0.194	0.218	0.18725		1.50637	0.0612127	0.0213542	0.0401082	0.0664179	0.0274636			1.50637	0.3	0.153	0.194	0.312	0.19		0.303	0.147	0.238	0.216	0.196		0.267	0.135	0.141	0.163	0.149		0.172	0.185	0.203	0.181	0.214
	1.50984	0.26125	0.15525	0.194	0.2185	0.1875		1.50984	0.0616948	0.0218232	0.0401082	0.0664053	0.0275741			1.50984	0.301	0.153	0.194	0.312	0.19		0.304	0.147	0.238	0.218	0.197		0.268	0.135	0.141	0.163	0.149		0.172	0.186	0.203	0.181	0.214
	1.51331	0.2605	0.15575	0.19425	0.2185	0.18775		1.51331	0.0617333	0.0213912	0.0404753	0.0664053	0.0271093			1.51331	0.3	0.153	0.194	0.312	0.19		0.303	0.148	0.239	0.218	0.197		0.268	0.136	0.141	0.163	0.15		0.171	0.186	0.203	0.181	0.214
	1.51678	0.2605	0.15575	0.19475	0.2185	0.1875		1.51678	0.0624313	0.0213912	0.0401113	0.0664053	0.0275741			1.51678	0.301	0.153	0.194	0.312	0.19		0.303	0.148	0.239	0.218	0.197		0.268	0.136	0.142	0.163	0.149		0.17	0.186	0.204	0.181	0.214
	1.52025	0.26	0.1555	0.19475	0.21875	0.18825		1.52025	0.0621772	0.0209205	0.0401113	0.0662187	0.0274636			1.52025	0.3	0.153	0.194	0.312	0.191		0.303	0.148	0.239	0.218	0.197		0.267	0.136	0.142	0.163	0.15		0.17	0.185	0.204	0.182	0.215
	1.52373	0.26025	0.1555	0.1945	0.219	0.188		1.52373	0.0623932	0.0209205	0.0400375	0.0666883	0.0274348			1.52373	0.301	0.153	0.194	0.313	0.19		0.303	0.148	0.239	0.218	0.197		0.267	0.136	0.142	0.163	0.15		0.17	0.185	0.203	0.182	0.215
	1.5272	0.25975	0.15575	0.1945	0.21875	0.18825		1.5272	0.0633581	0.0208866	0.0400375	0.0668749	0.0274636			1.5272	0.301	0.154	0.194	0.313	0.191		0.303	0.148	0.239	0.218	0.197		0.267	0.136	0.142	0.163	0.15		0.168	0.185	0.203	0.181	0.215
	1.53067	0.2595	0.1555	0.1945	0.219	0.18825		1.53067	0.0631427	0.0209205	0.0400375	0.066873	0.0274636			1.53067	0.3	0.153	0.194	0.313	0.191		0.303	0.148	0.239	0.219	0.197		0.267	0.136	0.142	0.163	0.15		0.168	0.185	0.203	0.181	0.215
	1.53414	0.25925	0.15575	0.19475	0.21925	0.188		1.53414	0.0636259	0.0206135	0.0401113	0.0665952	0.0274348			1.53414	0.3	0.153	0.194	0.313	0.19		0.303	0.148	0.239	0.219	0.197		0.267	0.137	0.142	0.164	0.15		0.167	0.185	0.204	0.181	0.215
	1.53762	0.25925	0.15575	0.19475	0.2195	0.188		1.53762	0.064324	0.0206135	0.0400364	0.0670646	0.0271416			1.53762	0.301	0.153	0.195	0.314	0.191		0.303	0.148	0.239	0.219	0.197		0.267	0.137	0.142	0.164	0.15		0.166	0.185	0.203	0.181	0.214
	1.54109	0.259	0.15575	0.195	0.21925	0.18825		1.54109	0.063927	0.020106	0.0401082	0.0668749	0.0274636			1.54109	0.3	0.154	0.195	0.313	0.191		0.302	0.148	0.239	0.22	0.197		0.268	0.137	0.142	0.163	0.15		0.166	0.184	0.204	0.181	0.215
	1.54456	0.2585	0.1555	0.195	0.219	0.1885		1.54456	0.0645523	0.0201412	0.039598	0.066873	0.0275741			1.54456	0.3	0.153	0.195	0.313	0.191		0.303	0.148	0.239	0.219	0.198		0.266	0.137	0.143	0.163	0.15		0.165	0.184	0.203	0.181	0.215
	1.54803	0.259	0.156	0.195	0.2195	0.18875		1.54803	0.0648074	0.0205751	0.039598	0.0665958	0.0271093			1.54803	0.301	0.154	0.195	0.313	0.191		0.303	0.148	0.239	0.22	0.198		0.267	0.137	0.143	0.164	0.151		0.165	0.185	0.203	0.181	0.215
	1.5515	0.25875	0.156	0.195	0.21975	0.18875		1.5515	0.065291	0.0205751	0.039598	0.0666002	0.0271093			1.5515	0.301	0.154	0.195	0.313	0.191		0.303	0.148	0.239	0.221	0.198		0.267	0.137	0.143	0.164	0.151		0.164	0.185	0.203	0.181	0.215
	1.55498	0.2585	0.15625	0.1955	0.2195	0.1885		1.55498	0.0657749	0.0202711	0.0400375	0.0668805	0.0267893			1.55498	0.301	0.154	0.195	0.313	0.191		0.303	0.148	0.24	0.221	0.198		0.267	0.138	0.143	0.163	0.151		0.163	0.185	0.204	0.181	0.214
	1.55845	0.2585	0.156	0.195	0.22	0.18875		1.55845	0.0657749	0.0203142	0.0396737	0.0670671	0.0271093			1.55845	0.301	0.153	0.194	0.314	0.191		0.303	0.148	0.239	0.221	0.198		0.267	0.138	0.143	0.164	0.151		0.163	0.185	0.204	0.181	0.215
	1.56192	0.2585	0.15625	0.1955	0.22	0.18875		1.56192	0.0664856	0.0202711	0.0400375	0.0670671	0.0271093			1.56192	0.301	0.154	0.195	0.314	0.191		0.304	0.148	0.24	0.221	0.198		0.267	0.138	0.143	0.164	0.151		0.162	0.185	0.204	0.181	0.215
	1.56539	0.258	0.156	0.19525	0.22	0.18875		1.56539	0.0667433	0.019799	0.0396684	0.0666083	0.0271093			1.56539	0.301	0.154	0.195	0.313	0.191		0.303	0.148	0.239	0.222	0.198		0.267	0.138	0.143	0.164	0.151		0.161	0.184	0.204	0.181	0.215
	1.56887	0.258	0.15625	0.1955	0.22	0.189		1.56887	0.0667433	0.0202711	0.0400375	0.0670671	0.0271416			1.56887	0.301	0.154	0.195	0.314	0.192		0.303	0.148	0.24	0.221	0.198		0.267	0.138	0.143	0.164	0.151		0.161	0.185	0.204	0.181	0.215
	1.57234	0.25775	0.15625	0.19575	0.2205	0.189		1.57234	0.0672278	0.0202711	0.0396011	0.0668805	0.0272274			1.57234	0.301	0.154	0.195	0.314	0.191		0.303	0.148	0.24	0.222	0.199		0.267	0.138	0.144	0.164	0.151		0.16	0.185	0.204	0.182	0.215
	1.57581	0.25825	0.156	0.1955	0.2205	0.189		1.57581	0.0683685	0.019799	0.0392301	0.0675401	0.0272274			1.57581	0.303	0.154	0.195	0.315	0.191		0.304	0.148	0.239	0.222	0.199		0.267	0.138	0.144	0.164	0.151		0.159	0.184	0.204	0.181	0.215
	1.57928	0.25725	0.156	0.1955	0.22025	0.1895		1.57928	0.0682123	0.019799	0.0392301	0.067074	0.0267893			1.57928	0.3	0.154	0.195	0.314	0.192		0.304	0.148	0.239	0.222	0.199		0.267	0.138	0.144	0.164	0.152		0.158	0.184	0.204	0.181	0.215
	1.58275	0.25725	0.1565	0.19575	0.2205	0.189		1.58275	0.0681976	0.0201412	0.0396011	0.0670845	0.0269444			1.58275	0.301	0.154	0.195	0.314	0.192		0.303	0.149	0.24	0.223	0.199		0.267	0.138	0.144	0.164	0.151		0.158	0.185	0.204	0.181	0.214
	1.58623	0.2575	0.156	0.19575	0.221	0.192		1.58623	0.0691207	0.019799	0.0396011	0.0668182	0.0302104			1.58623	0.302	0.154	0.195	0.314	0.192		0.304	0.148	0.24	0.224	0.199		0.267	0.138	0.144	0.165	0.152		0.157	0.184	0.204	0.181	0.225
	1.5897	0.257	0.15625	0.19575	0.22125	0.19225		1.5897	0.0695605	0.0195	0.0396011	0.067074	0.0305764			1.5897	0.302	0.154	0.195	0.315	0.192		0.304	0.148	0.24	0.223	0.199		0.266	0.139	0.144	0.165	0.152		0.156	0.184	0.204	0.182	0.226
	1.59317	0.2565	0.1565	0.19575	0.221	0.1925		1.59317	0.0691207	0.0193649	0.0396011	0.0668182	0.0309462			1.59317	0.301	0.154	0.195	0.314	0.192		0.303	0.149	0.24	0.224	0.199		0.266	0.139	0.144	0.165	0.152		0.156	0.184	0.204	0.181	0.227
	1.59664	0.257	0.15625	0.19575	0.221	0.19225		1.59664	0.0702614	0.0195	0.0396011	0.0675623	0.0313834			1.59664	0.303	0.154	0.195	0.315	0.192		0.304	0.148	0.24	0.224	0.199		0.266	0.139	0.144	0.164	0.151		0.155	0.184	0.204	0.181	0.227
	1.60012	0.25625	0.1565	0.19575	0.2215	0.1925		1.60012	0.0703154	0.0193649	0.0396011	0.0670845	0.0309462			1.60012	0.301	0.154	0.195	0.315	0.192		0.304	0.149	0.24	0.224	0.199		0.266	0.139	0.144	0.165	0.152		0.154	0.184	0.204	0.182	0.227
	1.60359	0.25675	0.1565	0.19625	0.22175	0.1925		1.60359	0.0707549	0.0193649	0.0395422	0.0670988	0.0309462			1.60359	0.302	0.154	0.195	0.315	0.192		0.305	0.149	0.241	0.225	0.199		0.266	0.139	0.145	0.165	0.152		0.154	0.184	0.204	0.182	0.227
	1.60706	0.2565	0.1565	0.196	0.22125	0.19275		1.60706	0.071061	0.0193649	0.0391663	0.0672824	0.0310202			1.60706	0.302	0.154	0.195	0.315	0.192		0.304	0.149	0.24	0.224	0.2		0.267	0.139	0.145	0.165	0.152		0.153	0.184	0.204	0.181	0.227
	1.61053	0.256	0.1565	0.19625	0.22175	0.19275		1.61053	0.0714983	0.0193649	0.0395422	0.0670988	0.0310202			1.61053	0.302	0.154	0.195	0.315	0.192		0.304	0.149	0.241	0.225	0.2		0.266	0.139	0.145	0.165	0.152		0.152	0.184	0.204	0.182	0.227
	1.614	0.256	0.1565	0.196	0.22175	0.19275		1.614	0.0713349	0.0193649	0.0391663	0.0670988	0.0310202			1.614	0.301	0.154	0.195	0.315	0.192		0.304	0.149	0.24	0.225	0.2		0.267	0.139	0.145	0.165	0.152		0.152	0.184	0.204	0.182	0.227
	1.61748	0.256	0.15675	0.19625	0.222	0.19275		1.61748	0.072208	0.0190679	0.0395422	0.0675623	0.0310202			1.61748	0.302	0.154	0.195	0.316	0.192		0.305	0.149	0.241	0.225	0.2		0.266	0.14	0.145	0.165	0.152		0.151	0.184	0.204	0.182	0.227
	1.62095	0.2555	0.15675	0.19625	0.22225	0.19325		1.62095	0.0717705	0.0190679	0.0395422	0.067579	0.0305764			1.62095	0.301	0.154	0.195	0.316	0.193		0.304	0.149	0.241	0.226	0.2		0.266	0.14	0.145	0.165	0.153		0.151	0.184	0.204	0.182	0.227
	1.62442	0.256	0.1565	0.19625	0.22275	0.19275		1.62442	0.0729063	0.0185921	0.0395422	0.0677612	0.0310202			1.62442	0.303	0.154	0.195	0.317	0.192		0.305	0.149	0.241	0.226	0.2		0.266	0.14	0.145	0.166	0.152		0.15	0.183	0.204	0.182	0.227
	1.62789	0.25525	0.15675	0.19625	0.22225	0.19275		1.62789	0.0729675	0.0190679	0.0395422	0.067579	0.0310202			1.62789	0.301	0.154	0.195	0.316	0.192		0.305	0.149	0.241	0.226	0.2		0.266	0.14	0.145	0.165	0.152		0.149	0.184	0.204	0.182	0.227
	1.63137	0.2555	0.15675	0.19625	0.22275	0.19325		1.63137	0.073876	0.0190679	0.0395422	0.067317	0.0306635			1.63137	0.303	0.154	0.195	0.316	0.192		0.305	0.149	0.241	0.227	0.201		0.266	0.14	0.145	0.166	0.153		0.148	0.184	0.204	0.182	0.227
	1.63484	0.25475	0.15675	0.1965	0.22225	0.193		1.63484	0.0739386	0.0190679	0.039111	0.0671385	0.031102			1.63484	0.301	0.154	0.195	0.315	0.192		0.305	0.149	0.241	0.227	0.201		0.266	0.14	0.146	0.165	0.152		0.147	0.184	0.204	0.182	0.227
	1.63831	0.25425	0.1565	0.19625	0.22225	0.193		1.63831	0.0734864	0.0185921	0.0395422	0.067579	0.0310161			1.63831	0.302	0.154	0.195	0.316	0.193		0.302	0.149	0.241	0.226	0.2		0.266	0.14	0.145	0.165	0.152		0.147	0.183	0.204	0.182	0.227
	1.64178	0.2545	0.15675	0.1965	0.22275	0.19325		1.64178	0.0744065	0.0190679	0.039111	0.067317	0.0310953			1.64178	0.303	0.154	0.195	0.316	0.193		0.303	0.149	0.241	0.227	0.201		0.266	0.14	0.146	0.166	0.152		0.146	0.184	0.204	0.182	0.227
	1.64525	0.25425	0.15675	0.1965	0.22275	0.1935		1.64525	0.0747323	0.0190679	0.039111	0.067317	0.030654			1.64525	0.302	0.154	0.195	0.316	0.193		0.303	0.149	0.241	0.227	0.201		0.267	0.14	0.146	0.166	0.153		0.145	0.184	0.204	0.182	0.227
	1.64873	0.25375	0.15675	0.19675	0.223	0.1935		1.64873	0.0744642	0.018554	0.039178	0.0677791	0.030654			1.64873	0.301	0.155	0.195	0.317	0.193		0.303	0.149	0.241	0.227	0.201		0.266	0.14	0.146	0.166	0.153		0.145	0.183	0.205	0.182	0.227
	1.6522	0.25375	0.15675	0.1965	0.22275	0.1935		1.6522	0.0751637	0.0190679	0.039111	0.067317	0.030654			1.6522	0.302	0.154	0.195	0.316	0.193		0.303	0.149	0.241	0.227	0.201		0.266	0.14	0.146	0.166	0.153		0.144	0.184	0.204	0.182	0.227
	1.65567	0.2535	0.15725	0.1965	0.22325	0.1935		1.65567	0.0756505	0.0187328	0.039111	0.0678006	0.030654			1.65567	0.302	0.155	0.195	0.317	0.193		0.303	0.149	0.241	0.228	0.201		0.266	0.141	0.146	0.166	0.153		0.143	0.184	0.204	0.182	0.227
	1.65914	0.2535	0.157	0.19675	0.22325	0.1935		1.65914	0.0756505	0.0182574	0.039178	0.0678006	0.030654			1.65914	0.302	0.155	0.195	0.317	0.193		0.303	0.149	0.241	0.228	0.201		0.266	0.141	0.146	0.166	0.153		0.143	0.183	0.205	0.182	0.227
	1.66262	0.25375	0.157	0.1965	0.22325	0.1935		1.66262	0.0764084	0.0187794	0.039111	0.0678006	0.030654			1.66262	0.303	0.154	0.195	0.317	0.193		0.303	0.149	0.241	0.228	0.201		0.267	0.141	0.146	0.166	0.153		0.142	0.184	0.204	0.182	0.227
	1.66609	0.25325	0.157	0.1965	0.2235	0.1935		1.66609	0.0761375	0.0187794	0.039111	0.0675993	0.030654			1.66609	0.302	0.154	0.195	0.317	0.193		0.303	0.149	0.241	0.228	0.201		0.266	0.141	0.146	0.166	0.153		0.142	0.184	0.204	0.183	0.227
	1.66956	0.25375	0.15675	0.19675	0.2235	0.19375		1.66956	0.0772717	0.0183007	0.039178	0.0675993	0.0307395			1.66956	0.304	0.154	0.195	0.317	0.193		0.304	0.149	0.241	0.228	0.202		0.266	0.141	0.146	0.166	0.153		0.141	0.183	0.205	0.183	0.227
	1.67303	0.2535	0.15675	0.1965	0.2235	0.19375		1.67303	0.0775994	0.0183007	0.039111	0.0675993	0.0307395			1.67303	0.303	0.154	0.195	0.317	0.193		0.304	0.149	0.241	0.228	0.202		0.267	0.141	0.146	0.166	0.153		0.14	0.183	0.204	0.183	0.227
	1.6765	0.25325	0.157	0.19675	0.22425	0.19375		1.6765	0.0773838	0.0182574	0.039178	0.0678006	0.0307395			1.6765	0.303	0.155	0.195	0.318	0.193		0.303	0.149	0.241	0.229	0.202		0.267	0.141	0.146	0.167	0.153		0.14	0.183	0.205	0.183	0.227
	1.67998	0.25275	0.15675	0.197	0.224	0.19375		1.67998	0.0778176	0.0183007	0.0395559	0.0673399	0.0307395			1.67998	0.302	0.154	0.195	0.317	0.193		0.304	0.149	0.242	0.229	0.202		0.266	0.141	0.146	0.167	0.153		0.139	0.183	0.205	0.183	0.227
	1.68345	0.25225	0.157	0.197	0.22425	0.19375		1.68345	0.078087	0.0182574	0.038747	0.0685438	0.0307395			1.68345	0.302	0.155	0.195	0.319	0.193		0.303	0.149	0.241	0.229	0.202		0.266	0.141	0.147	0.166	0.153		0.138	0.183	0.205	0.183	0.227
	1.68692	0.2525	0.15725	0.197	0.22375	0.19375		1.68692	0.0783007	0.0181177	0.038747	0.067317	0.0307395			1.68692	0.303	0.155	0.195	0.317	0.193		0.303	0.15	0.241	0.228	0.202		0.266	0.141	0.147	0.167	0.153		0.138	0.183	0.205	0.183	0.227
	1.69039	0.252	0.15725	0.197	0.22425	0.19375		1.69039	0.0787316	0.0179699	0.038747	0.0678006	0.0307395			1.69039	0.303	0.155	0.195	0.318	0.193		0.303	0.149	0.241	0.229	0.202		0.265	0.142	0.147	0.167	0.153		0.137	0.183	0.205	0.183	0.227
	1.69387	0.25225	0.1575	0.197	0.22425	0.19375		1.69387	0.0789488	0.0178232	0.038747	0.0678006	0.0307395			1.69387	0.303	0.155	0.195	0.318	0.193		0.304	0.15	0.241	0.229	0.202		0.265	0.142	0.147	0.167	0.153		0.137	0.183	0.205	0.183	0.227
	1.69734	0.2525	0.1575	0.19675	0.22475	0.194		1.69734	0.0797057	0.0178232	0.0386814	0.0682856	0.0302985			1.69734	0.304	0.155	0.195	0.319	0.193		0.304	0.15	0.241	0.23	0.202		0.266	0.142	0.147	0.167	0.154		0.136	0.183	0.204	0.183	0.227
	1.70081	0.2525	0.1575	0.19725	0.22425	0.19375		1.70081	0.0802517	0.0178232	0.0387331	0.0678006	0.0307395			1.70081	0.304	0.155	0.196	0.318	0.193		0.304	0.15	0.241	0.229	0.202		0.267	0.142	0.147	0.167	0.153		0.135	0.183	0.205	0.183	0.227
	1.70428	0.252	0.15725	0.1975	0.2245	0.194		1.70428	0.0799792	0.0179699	0.039111	0.0678258	0.0307354			1.70428	0.303	0.155	0.196	0.318	0.194		0.304	0.149	0.242	0.23	0.202		0.266	0.142	0.147	0.167	0.153		0.135	0.183	0.205	0.183	0.227
	1.70775	0.2515	0.15725	0.1975	0.2245	0.194		1.70775	0.0804094	0.0173469	0.039111	0.0678258	0.0308329			1.70775	0.303	0.155	0.196	0.318	0.193		0.304	0.15	0.242	0.23	0.203		0.265	0.142	0.147	0.167	0.153		0.134	0.182	0.205	0.183	0.227
	1.71123	0.25225	0.1575	0.19725	0.2245	0.1945		1.71123	0.080591	0.0178232	0.0391269	0.0678258	0.0303809			1.71123	0.303	0.155	0.195	0.318	0.194		0.304	0.15	0.242	0.23	0.203		0.268	0.142	0.147	0.167	0.154		0.134	0.183	0.205	0.183	0.227
	1.7147	0.25225	0.15725	0.19725	0.2245	0.19425		1.7147	0.0810077	0.0173469	0.0391269	0.0678258	0.0300264			1.7147	0.303	0.155	0.195	0.318	0.194		0.303	0.15	0.242	0.23	0.203		0.27	0.142	0.147	0.167	0.154		0.133	0.182	0.205	0.183	0.226
	1.71817	0.25075	0.1575	0.197	0.2245	0.19425		1.71817	0.0804669	0.0178232	0.039064	0.0678258	0.0300264			1.71817	0.302	0.155	0.195	0.318	0.194		0.303	0.15	0.242	0.23	0.203		0.265	0.142	0.147	0.167	0.154		0.133	0.183	0.204	0.183	0.226
	1.72164	0.25175	0.1575	0.1975	0.225	0.19425		1.72164	0.0818713	0.0178232	0.0395095	0.068313	0.0300264			1.72164	0.305	0.155	0.195	0.319	0.194		0.304	0.15	0.243	0.231	0.203		0.266	0.142	0.147	0.167	0.154		0.132	0.183	0.205	0.183	0.226
	1.72512	0.252	0.15725	0.19725	0.22525	0.1945		1.72512	0.0821989	0.0173469	0.0391269	0.0680312	0.0303809			1.72512	0.303	0.155	0.195	0.319	0.194		0.304	0.15	0.242	0.231	0.203		0.27	0.142	0.147	0.168	0.154		0.131	0.182	0.205	0.183	0.227
	1.72859	0.25025	0.15725	0.19725	0.225	0.19425		1.72859	0.0821437	0.0173469	0.0391269	0.068313	0.0300264			1.72859	0.303	0.155	0.195	0.319	0.194		0.303	0.15	0.242	0.231	0.203		0.265	0.142	0.147	0.167	0.154		0.13	0.182	0.205	0.183	0.226
	1.73206	0.251	0.1575	0.19725	0.22525	0.19425		1.73206	0.0826317	0.0170587	0.0390502	0.0680312	0.0300264			1.73206	0.304	0.155	0.196	0.319	0.194		0.304	0.15	0.242	0.231	0.203		0.266	0.143	0.147	0.168	0.154		0.13	0.182	0.204	0.183	0.226
