# Supplementary material for: Improving microbial fitness in the mammalian gut by in vivo temporal functional metagenomics
Source: Mol Syst Biol. 2015 Mar 11;11(3):788. doi: 10.15252/msb.20145866 (PMC4380924; doi:10.15252/msb.20145866)
Supplement: Supplementary file 22 — Source Data for Supplementary Figure S5B [file MSB-11-788-s022.xls]

## Sheet: FigS5B
Growth data of clones in minimal media with galactose
		mean							sd								replicate 1						replicate 2						replicate 3						replicate 4
	Time	GMV1c-BT369	GMV1c-BT370	GMV1c-BT371	GMV1c-BT372	GMV1c-BT370-372		Time	GMV1c-BT369	GMV1c-BT370	GMV1c-BT371	GMV1c-BT372	GMV1c-BT370-372			Time	GMV1c-BT369	GMV1c-BT370	GMV1c-BT371	GMV1c-BT372	GMV1c-BT370-372		GMV1c-BT369	GMV1c-BT370	GMV1c-BT371	GMV1c-BT372	GMV1c-BT370-372		GMV1c-BT369	GMV1c-BT370	GMV1c-BT371	GMV1c-BT372	GMV1c-BT370-372		GMV1c-BT369	GMV1c-BT370	GMV1c-BT371	GMV1c-BT372	GMV1c-BT370-372
	0.00289352	0.00025	0.001	0.00075	0.0005	0.001		0.00289352	0.0005	0.0011547	0.000957427	0.00057735	0.00141421			0.00289352	0	0	0	0	0		0	0	0	0	0		0	0.002	0.002	0.001	0.003		0.001	0.002	0.001	0.001	0.001
	0.00636574	0.0005	0.0015	0.001	0.00075	0.0005		0.00636574	0.00191485	0.00129099	0.0011547	0.0005	0.00208167			0.00636574	0.002	0.001	0	0	0		-0.002	0	0	0.001	-0.002		0	0.002	0.002	0.001	0.003		0.002	0.003	0.002	0.001	0.001
	0.00983796	0.00025	0.00175	0.00075	0.0005	0.0015		0.00983796	0.00236291	0.00125831	0.000957427	0.00057735	0.001			0.00983796	0.002	0.003	0	0	0.001		-0.003	0	0	0	0.001		0	0.002	0.002	0.001	0.003		0.002	0.002	0.001	0.001	0.001
	0.0133102	0.00125	0.0015	0.001	0.0005	0.002		0.0133102	0.0015	0.00129099	0.0011547	0.00057735	0.0011547			0.0133102	0.003	0.003	0	0	0.001		0	0	0	0	0.003		0	0.002	0.002	0.001	0.003		0.002	0.001	0.002	0.001	0.001
	0.0167824	0.00025	0.00225	0.0005	0.0025	0.00075		0.0167824	0.0025	0.00125831	0.00129099	0.00369685	0.00206155			0.0167824	0.003	0.004	-0.001	0	0.001		-0.003	0.001	0	0.008	-0.002		0	0.002	0.002	0.001	0.003		0.001	0.002	0.001	0.001	0.001
	0.0202546	0.0005	0.00175	0.0005	0.0005	0.00175		0.0202546	0.00288675	0.00170783	0.00129099	0.00057735	0.000957427			0.0202546	0.004	0.004	-0.001	0	0.001		-0.003	0	0	0	0.002		0	0.002	0.002	0.001	0.003		0.001	0.001	0.001	0.001	0.001
	0.0237269	0.00025	0.002	0.00075	0.00125	0.0025		0.0237269	0.0030957	0.000816497	0.000957427	0.00125831	0.00191485			0.0237269	0.003	0.003	0	0	0.001		-0.004	0.001	0	0.003	0.005		0	0.002	0.002	0.001	0.003		0.002	0.002	0.001	0.001	0.001
	0.0271991	-0.00025	0.0015	0.0005	0.00075	0.002		0.0271991	0.00262996	0.00129099	0.00129099	0.0005	0.0011547			0.0271991	0.001	0.003	-0.001	0	0.001		-0.004	0	0	0.001	0.003		0	0.002	0.002	0.001	0.003		0.002	0.001	0.001	0.001	0.001
	0.0306713	0.00075	0.0015	0.0005	0.00075	0.00025		0.0306713	0.0005	0.00129099	0.00129099	0.0005	0.00298608			0.0306713	0.001	0.003	-0.001	0	0.001		0.001	0	0	0.001	-0.004		0	0.002	0.002	0.001	0.003		0.001	0.001	0.001	0.001	0.001
	0.0341435	0.00025	0.0015	0.00075	0.002	0.00175		0.0341435	0.00236291	0.00129099	0.000957427	0.00270801	0.000957427			0.0341435	0.002	0.003	0	0	0.001		-0.003	0	0	0.006	0.002		0	0.002	0.002	0.001	0.003		0.002	0.001	0.001	0.001	0.001
	0.0376157	-0.00025	0.00175	0.00075	0.00125	0.00025		0.0376157	0.00419325	0.00125831	0.000957427	0.00125831	0.00298608			0.0376157	0.004	0.003	0	0	0.001		-0.006	0	0	0.003	-0.004		0	0.002	0.002	0.001	0.003		0.001	0.002	0.001	0.001	0.001
	0.041088	-0.001	0.00175	0.001	0.0025	-0.00025		0.041088	0.00408248	0.000957427	0.000816497	0.00369685	0.00394757			0.041088	0.002	0.003	0.001	0	0.001		-0.007	0.001	0	0.008	-0.006		0	0.002	0.002	0.001	0.003		0.001	0.001	0.001	0.001	0.001
	0.0445602	-0.0005	0.0015	0.00075	0.002	-0.00025		0.0445602	0.00310913	0.00129099	0.000957427	0.00270801	0.00394757			0.0445602	0.002	0.003	0	0	0.001		-0.005	0	0	0.006	-0.006		0	0.002	0.002	0.001	0.003		0.001	0.001	0.001	0.001	0.001
	0.0480324	0.00025	0.00125	0.00075	0.00275	0.00225		0.0480324	0.00170783	0.000957427	0.000957427	0.00419325	0.0015			0.0480324	0.002	0.002	0	0	0.001		-0.002	0	0	0.009	0.004		0	0.002	0.002	0.001	0.003		0.001	0.001	0.001	0.001	0.001
	0.0515046	-0.0005	0.00125	0.00125	0.00225	0		0.0515046	0.00387298	0.000957427	0.000957427	0.00320156	0.0034641			0.0515046	0.003	0.002	0.002	0	0.001		-0.006	0	0	0.007	-0.005		0	0.002	0.002	0.001	0.003		0.001	0.001	0.001	0.001	0.001
	0.0549769	-0.00025	0.00175	0.00075	0.00225	0		0.0549769	0.00189297	0.0005	0.00125831	0.00320156	0.0034641			0.0549769	0.001	0.002	-0.001	0	0.001		-0.003	0.002	0.001	0.007	-0.005		0	0.002	0.002	0.001	0.003		0.001	0.001	0.001	0.001	0.001
	0.0584491	-0.00075	0.00125	0.00075	0.002	0.0005		0.0584491	0.00287228	0.000957427	0.00125831	0.00270801	0.00251661			0.0584491	0.001	0.002	-0.001	0	0.001		-0.005	0	0.001	0.006	-0.003		0	0.002	0.002	0.001	0.003		0.001	0.001	0.001	0.001	0.001
	0.0619213	-0.00075	0.00175	0.001	0.00125	0.00125		0.0619213	0.00359398	0.000957427	0.000816497	0.00125831	0.00125831			0.0619213	0.002	0.003	0	0	0.001		-0.006	0.001	0.001	0.003	0		0	0.002	0.002	0.001	0.003		0.001	0.001	0.001	0.001	0.001
	0.0653935	-0.0005	0.0015	0.0015	0.0015	-0.00025		0.0653935	0.00369685	0.00057735	0.00057735	0.00173205	0.00394757			0.0653935	0.002	0.002	0.001	0	0.001		-0.006	0.001	0.002	0.004	-0.006		0.001	0.002	0.002	0.001	0.003		0.001	0.001	0.001	0.001	0.001
	0.0688657	-0.0005	0.00225	0.001	0.0015	0.0005		0.0688657	0.00369685	0.000957427	0.000816497	0.00057735	0.00251661			0.0688657	0.001	0.003	0	0.001	0.001		-0.006	0.001	0.001	0.002	-0.003		0.001	0.002	0.002	0.001	0.003		0.002	0.003	0.001	0.002	0.001
	0.072338	-0.0005	0.0015	0.001	0.00225	0.0005		0.072338	0.00369685	0.00057735	0.000816497	0.00320156	0.00251661			0.072338	0.001	0.002	0	0	0.001		-0.006	0.001	0.001	0.007	-0.003		0.001	0.002	0.002	0.001	0.003		0.002	0.001	0.001	0.001	0.001
	0.0758102	-0.00025	0.00175	0.001	0.002	0.0005		0.0758102	0.00386221	0.0005	0.00141421	0.002	0.00310913			0.0758102	0.002	0.002	-0.001	0.001	0.002		-0.006	0.001	0.001	0.005	-0.004		0.001	0.002	0.002	0.001	0.003		0.002	0.002	0.002	0.001	0.001
	0.0792824	-0.00075	0.002	0.001	0.00325	0.00125		0.0792824	0.00359398	0.000816497	0.000816497	0.00386221	0.00170783			0.0792824	0	0.003	0	0.001	0.002		-0.006	0.001	0.001	0.009	-0.001		0.001	0.002	0.002	0.001	0.003		0.002	0.002	0.001	0.002	0.001
	0.0827546	0	0.00125	0.00075	0.002	0.0015		0.0827546	0.00216025	0.000957427	0.00125831	0.002	0.001			0.0827546	0	0.002	-0.001	0.001	0.001		-0.003	0	0.001	0.005	0.001		0.001	0.002	0.002	0.001	0.003		0.002	0.001	0.001	0.001	0.001
	0.0862269	-0.00025	0.00125	0.00125	0.00275	0		0.0862269	0.00386221	0.000957427	0.000957427	0.0035	0.0034641			0.0862269	0.002	0.002	0	0.001	0.001		-0.006	0	0.001	0.008	-0.005		0.001	0.002	0.002	0.001	0.003		0.002	0.001	0.002	0.001	0.001
	0.0896991	0.00175	0.0015	0.0015	0.002	0.00175		0.0896991	0.000957427	0.00057735	0.001	0.00141421	0.000957427			0.0896991	0.003	0.002	0	0.001	0.002		0.001	0.001	0.002	0.004	0.001		0.001	0.002	0.002	0.001	0.003		0.002	0.001	0.002	0.002	0.001
	0.0931713	0	0.00125	0.00175	0.0025	0.0005		0.0931713	0.0033665	0.000957427	0.0005	0.00238048	0.00310913			0.0931713	0.002	0.002	0.001	0.001	0.002		-0.005	0	0.002	0.006	-0.004		0.001	0.002	0.002	0.001	0.003		0.002	0.001	0.002	0.002	0.001
	0.0966435	0.00025	0.00175	0.00175	0.0035	0.0005		0.0966435	0.00434933	0.0005	0.0005	0.0043589	0.00310913			0.0966435	0.004	0.002	0.001	0.001	0.002		-0.006	0.002	0.002	0.01	-0.004		0.001	0.002	0.002	0.001	0.003		0.002	0.001	0.002	0.002	0.001
	0.100116	0.00075	0.002	0.00175	0.00225	0.001		0.100116	0.00340343	0.000816497	0.0005	0.00189297	0.00270801			0.100116	0.004	0.002	0.001	0.001	0.002		-0.004	0.001	0.002	0.005	-0.003		0.001	0.002	0.002	0.001	0.003		0.002	0.003	0.002	0.002	0.002
	0.103588	0	0.002	0.00175	0.00225	0.00125		0.103588	0.0033665	0.000816497	0.0005	0.00189297	0.00221736			0.103588	0.002	0.002	0.001	0.001	0.002		-0.005	0.001	0.002	0.005	-0.002		0.001	0.002	0.002	0.001	0.003		0.002	0.003	0.002	0.002	0.002
	0.10706	0.00125	0.00175	0.00175	0.00225	0.00325		0.10706	0.00170783	0.0005	0.0005	0.00189297	0.00189297			0.10706	0.003	0.002	0.001	0.001	0.002		-0.001	0.002	0.002	0.005	0.006		0.001	0.002	0.002	0.001	0.003		0.002	0.001	0.002	0.002	0.002
	0.110532	0.0005	0.0015	0.002	0.0025	0.00025		0.110532	0.00173205	0.00057735	0.000816497	0.00238048	0.00359398			0.110532	0.001	0.002	0.001	0.001	0.002		-0.002	0.001	0.003	0.006	-0.005		0.001	0.002	0.002	0.001	0.003		0.002	0.001	0.002	0.002	0.001
	0.114005	0.0005	0.001	0.00275	0.00375	0.0025		0.114005	0.00378594	0.000816497	0.0005	0.00419325	0.00057735			0.114005	0.003	0.001	0.003	0.001	0.002		-0.005	0	0.003	0.01	0.003		0.001	0.002	0.003	0.002	0.003		0.003	0.001	0.002	0.002	0.002
	0.117477	0.00075	0.00175	0.002	0.00325	0.0025		0.117477	0.00340343	0.0005	0.000816497	0.00320156	0.00057735			0.117477	0.004	0.001	0.001	0.001	0.002		-0.004	0.002	0.003	0.008	0.003		0.001	0.002	0.002	0.002	0.003		0.002	0.002	0.002	0.002	0.002
	0.120949	0.00175	0.00125	0.0025	0.00225	0.00275		0.120949	0.000957427	0.0005	0.00057735	0.00125831	0.000957427			0.120949	0.003	0.001	0.002	0.001	0.002		0.001	0.001	0.003	0.004	0.004		0.001	0.002	0.003	0.002	0.003		0.002	0.001	0.002	0.002	0.002
	0.124421	0.00125	0.00175	0.00225	0.00225	0.00175		0.124421	0.00236291	0.000957427	0.000957427	0.00125831	0.00125831			0.124421	0.003	0.003	0.001	0.001	0.002		-0.002	0.001	0.003	0.004	0		0.001	0.002	0.003	0.002	0.003		0.003	0.001	0.002	0.002	0.002
	0.127894	0.00125	0.0015	0.00275	0.0025	0.003		0.127894	0.00170783	0.001	0.0005	0.00173205	0.00141421			0.127894	0.003	0.002	0.003	0.001	0.002		-0.001	0	0.003	0.005	0.005		0.001	0.002	0.003	0.002	0.003		0.002	0.002	0.002	0.002	0.002
	0.131366	0.00075	0.0025	0.00275	0.00225	0.002		0.131366	0.00330404	0.00057735	0.000957427	0.00125831	0.000816497			0.131366	0.003	0.003	0.002	0.001	0.002		-0.004	0.002	0.004	0.004	0.001		0.001	0.002	0.003	0.002	0.003		0.003	0.003	0.002	0.002	0.002
	0.134838	0.0005	0.00275	0.00275	0.0025	0.002		0.134838	0.00310913	0.00170783	0.000957427	0.00173205	0.000816497			0.134838	0.002	0.003	0.002	0.001	0.002		-0.004	0.005	0.004	0.005	0.001		0.001	0.002	0.003	0.002	0.003		0.003	0.001	0.002	0.002	0.002
	0.13831	0.0025	0.00175	0.00275	0.00175	0.003		0.13831	0.00208167	0.000957427	0.000957427	0.0005	0.00141421			0.13831	0.005	0.003	0.002	0.001	0.002		0	0.001	0.004	0.002	0.005		0.002	0.002	0.003	0.002	0.003		0.003	0.001	0.002	0.002	0.002
	0.141782	0.0015	0.00125	0.0025	0.00175	0.00275		0.141782	0.00129099	0.0005	0.00191485	0.0005	0.000957427			0.141782	0.001	0.001	0	0.001	0.002		0	0.001	0.004	0.002	0.004		0.002	0.002	0.004	0.002	0.003		0.003	0.001	0.002	0.002	0.002
	0.145255	0.002	0.00175	0.00225	0.002	0.002		0.145255	0.000816497	0.000957427	0.00170783	0.000816497	0.000816497			0.145255	0.002	0.003	0	0.001	0.002		0.001	0.001	0.004	0.003	0.001		0.002	0.002	0.003	0.002	0.003		0.003	0.001	0.002	0.002	0.002
	0.148727	0.00125	0.002	0.00275	0.002	0.00225		0.148727	0.00359398	0.0011547	0.000957427	0.000816497	0.00125831			0.148727	0.004	0.003	0.002	0.001	0.002		-0.004	0.001	0.004	0.003	0.001		0.002	0.003	0.003	0.002	0.004		0.003	0.001	0.002	0.002	0.002
	0.152199	0.001	0.00125	0.003	0.0025	0.002		0.152199	0.00408248	0.00125831	0.00141421	0.00173205	0.00163299			0.152199	0.003	0.001	0.002	0.001	0.002		-0.005	0	0.005	0.005	0		0.002	0.003	0.003	0.002	0.004		0.004	0.001	0.002	0.002	0.002
	0.155671	0.0015	0.00225	0.00325	0.00225	0.0015		0.155671	0.00450925	0.000957427	0.000957427	0.00125831	0.00251661			0.155671	0.004	0.003	0.002	0.001	0.002		-0.005	0.002	0.004	0.004	-0.002		0.002	0.003	0.004	0.002	0.004		0.005	0.001	0.003	0.002	0.002
	0.159144	0.003	0.00275	0.0035	0.00175	0.00325		0.159144	0.00141421	0.00236291	0.00129099	0.0005	0.0015			0.159144	0.003	0.001	0.003	0.001	0.002		0.002	0.006	0.005	0.002	0.005		0.002	0.003	0.004	0.002	0.004		0.005	0.001	0.002	0.002	0.002
	0.162616	0.00125	0.002	0.00325	0.00225	0.003		0.162616	0.00377492	0.000816497	0.000957427	0.000957427	0.0011547			0.162616	0.002	0.002	0.002	0.001	0.002		-0.004	0.001	0.004	0.003	0.004		0.002	0.003	0.004	0.002	0.004		0.005	0.002	0.003	0.003	0.002
	0.166088	0.00125	0.00175	0.00325	0.002	0.002		0.166088	0.00411299	0.0015	0.00170783	0.000816497	0.00163299			0.166088	0.001	0.003	0.001	0.001	0.002		-0.004	0	0.004	0.002	0		0.002	0.003	0.005	0.003	0.004		0.006	0.001	0.003	0.002	0.002
	0.16956	0.0025	0.00175	0.0035	0.00225	0.00275		0.16956	0.00369685	0.0015	0.00129099	0.000957427	0.000957427			0.16956	0.004	0.003	0.002	0.001	0.002		-0.003	0	0.005	0.003	0.003		0.004	0.003	0.004	0.003	0.004		0.005	0.001	0.003	0.002	0.002
	0.173032	0.002	0.002	0.004	0.00275	0.0015		0.173032	0.00483046	0.0011547	0.000816497	0.00125831	0.00251661			0.173032	0.003	0.003	0.003	0.001	0.002		-0.005	0.001	0.005	0.004	-0.002		0.004	0.003	0.004	0.003	0.004		0.006	0.001	0.004	0.003	0.002
	0.176505	0.00325	0.00225	0.00325	0.00225	0.002		0.176505	0.00298608	0.0015	0.00236291	0.000957427	0.00163299			0.176505	0.004	0.004	0	0.001	0.002		-0.001	0.001	0.005	0.002	0		0.004	0.003	0.005	0.003	0.004		0.006	0.001	0.003	0.003	0.002
	0.179977	0.00425	0.002	0.00325	0.0025	0.00175		0.179977	0.00206155	0.0011547	0.00170783	0.001	0.00206155			0.179977	0.004	0.001	0.001	0.001	0.002		0.002	0.003	0.005	0.003	-0.001		0.004	0.003	0.004	0.003	0.004		0.007	0.001	0.003	0.003	0.002
	0.183449	0.0025	0.0015	0.00375	0.00225	0.00225		0.183449	0.00465475	0.001	0.000957427	0.000957427	0.00170783			0.183449	0.004	0.001	0.003	0.001	0.002		-0.004	0.001	0.005	0.002	0		0.003	0.003	0.004	0.003	0.004		0.007	0.001	0.003	0.003	0.003
	0.186921	0.00225	0.00175	0.003	0.00225	0.00325		0.186921	0.00512348	0.000957427	0.00216025	0.000957427	0.000957427			0.186921	0.004	0.001	0	0.001	0.002		-0.005	0.002	0.005	0.002	0.004		0.003	0.003	0.004	0.003	0.004		0.007	0.001	0.003	0.003	0.003
	0.190394	0.0025	0.00175	0.004	0.003	0.00275		0.190394	0.00465475	0.000957427	0.00294392	0.00163299	0.000957427			0.190394	0.004	0.001	0	0.001	0.002		-0.004	0.002	0.005	0.005	0.002		0.003	0.003	0.007	0.003	0.004		0.007	0.001	0.004	0.003	0.003
	0.193866	0.00325	0.0015	0.005	0.00225	0.00325		0.193866	0.00411299	0.001	0.00182574	0.000957427	0.00125831			0.193866	0.003	0.001	0.003	0.001	0.002		-0.002	0.001	0.006	0.002	0.003		0.004	0.003	0.007	0.003	0.005		0.008	0.001	0.004	0.003	0.003
	0.197338	0.00225	0.0025	0.00425	0.0025	0.0025		0.197338	0.005058	0.00129099	0.00206155	0.001	0.00208167			0.197338	0.001	0.004	0.002	0.001	0.002		-0.004	0.001	0.006	0.003	0		0.004	0.003	0.006	0.003	0.005		0.008	0.002	0.003	0.003	0.003
	0.20081	0.00275	0.002	0.00475	0.00225	0.004		0.20081	0.00499166	0.000816497	0.0025	0.000957427	0.0011547			0.20081	0.003	0.002	0.002	0.001	0.003		-0.004	0.002	0.008	0.002	0.005		0.004	0.003	0.005	0.003	0.005		0.008	0.001	0.004	0.003	0.003
	0.204282	0.00275	0.0015	0.004	0.00225	0.003		0.204282	0.00537742	0.001	0.00182574	0.000957427	0.00163299			0.204282	0.002	0.001	0.002	0.001	0.003		-0.004	0.001	0.006	0.002	0.001		0.004	0.003	0.005	0.003	0.005		0.009	0.001	0.003	0.003	0.003
	0.207755	0.00275	0.0015	0.0045	0.00225	0.0025		0.207755	0.00537742	0.001	0.00173205	0.000957427	0.00208167			0.207755	0.002	0.001	0.002	0.001	0.002		-0.004	0.001	0.006	0.002	0		0.004	0.003	0.005	0.003	0.005		0.009	0.001	0.005	0.003	0.003
	0.211227	0.00275	0.0015	0.004	0.0025	0.00375		0.211227	0.00579511	0.001	0.00216025	0.00129099	0.000957427			0.211227	0.003	0.001	0.001	0.001	0.003		-0.005	0.001	0.006	0.002	0.004		0.004	0.003	0.005	0.003	0.005		0.009	0.001	0.004	0.004	0.003
	0.214699	0.00325	0.003	0.00475	0.0035	0.0035		0.214699	0.00368556	0.00163299	0.00125831	0.00173205	0.00129099			0.214699	0.003	0.003	0.003	0.001	0.003		-0.001	0.005	0.006	0.005	0.002		0.003	0.003	0.005	0.004	0.005		0.008	0.001	0.005	0.004	0.004
	0.218171	0.00275	0.00325	0.00475	0.00275	0.0035		0.218171	0.00499166	0.00330404	0.00206155	0.0015	0.00129099			0.218171	0.003	0.001	0.002	0.001	0.003		-0.004	0.008	0.007	0.002	0.002		0.004	0.003	0.005	0.004	0.005		0.008	0.001	0.005	0.004	0.004
	0.221644	0.0025	0.002	0.00425	0.003	0.00475		0.221644	0.00574456	0.0011547	0.0025	0.00141421	0.0015			0.221644	0.003	0.001	0.001	0.001	0.003		-0.005	0.003	0.007	0.003	0.006		0.003	0.003	0.005	0.004	0.006		0.009	0.001	0.004	0.004	0.004
	0.225116	0.0035	0.002	0.00525	0.00325	0.004		0.225116	0.00574456	0.0011547	0.00206155	0.0015	0.00141421			0.225116	0.004	0.001	0.003	0.001	0.003		-0.004	0.003	0.007	0.004	0.003		0.004	0.003	0.007	0.004	0.006		0.01	0.001	0.004	0.004	0.004
	0.228588	0.00275	0.00175	0.00475	0.00275	0.00425		0.228588	0.00499166	0.000957427	0.00330404	0.0015	0.00125831			0.228588	0.003	0.001	0.001	0.001	0.003		-0.004	0.001	0.009	0.002	0.004		0.004	0.003	0.005	0.004	0.006		0.008	0.002	0.004	0.004	0.004
	0.23206	0.00325	0.0025	0.005	0.003	0.00425		0.23206	0.0057373	0.00129099	0.00216025	0.00141421	0.00125831			0.23206	0.004	0.003	0.003	0.001	0.003		-0.004	0.001	0.008	0.003	0.004		0.003	0.004	0.005	0.004	0.006		0.01	0.002	0.004	0.004	0.004
	0.235532	0.0035	0.00275	0.00525	0.00275	0.005		0.235532	0.00331662	0.000957427	0.00275379	0.0015	0.0011547			0.235532	0.003	0.002	0.002	0.001	0.004		0	0.003	0.008	0.002	0.006		0.003	0.004	0.007	0.004	0.006		0.008	0.002	0.004	0.004	0.004
	0.239005	0.00275	0.00225	0.005	0.003	0.0045		0.239005	0.00585235	0.00125831	0.00294392	0.00141421	0.00129099			0.239005	0.001	0.001	0.001	0.001	0.003		-0.004	0.002	0.008	0.003	0.005		0.004	0.004	0.006	0.004	0.006		0.01	0.002	0.005	0.004	0.004
	0.242477	0.003	0.0025	0.0055	0.0035	0.0065		0.242477	0.00535413	0.001	0.00208167	0.00173205	0.00310913			0.242477	0.004	0.002	0.003	0.001	0.004		-0.004	0.002	0.008	0.005	0.011		0.003	0.004	0.006	0.004	0.006		0.009	0.002	0.005	0.004	0.005
	0.245949	0.003	0.00275	0.00525	0.00325	0.00575		0.245949	0.00489898	0.000957427	0.00298608	0.0015	0.00170783			0.245949	0.003	0.003	0.002	0.001	0.004		-0.003	0.002	0.009	0.004	0.008		0.003	0.004	0.006	0.004	0.006		0.009	0.002	0.004	0.004	0.005
	0.249421	0.00275	0.0035	0.005	0.00275	0.00625		0.249421	0.00499166	0.00129099	0.0033665	0.0015	0.00221736			0.249421	0.003	0.003	0.001	0.001	0.004		-0.004	0.005	0.009	0.002	0.009		0.004	0.004	0.006	0.004	0.007		0.008	0.002	0.004	0.004	0.005
	0.252894	0.003	0.0025	0.006	0.00275	0.0055		0.252894	0.00616441	0.001	0.00355903	0.0015	0.00129099			0.252894	0.002	0.002	0.002	0.001	0.004		-0.004	0.002	0.009	0.002	0.006		0.003	0.004	0.009	0.004	0.007		0.011	0.002	0.004	0.004	0.005
	0.256366	0.003	0.00275	0.00675	0.0035	0.0055		0.256366	0.00535413	0.000957427	0.00386221	0.00173205	0.00129099			0.256366	0.003	0.002	0.003	0.001	0.004		-0.004	0.003	0.011	0.005	0.006		0.004	0.004	0.009	0.004	0.007		0.009	0.002	0.004	0.004	0.005
	0.259838	0.003	0.00325	0.00775	0.00275	0.00675		0.259838	0.00571548	0.00221736	0.00767572	0.0015	0.0030957			0.259838	0.003	0.001	0.002	0.001	0.004		-0.004	0.006	0.019	0.002	0.011		0.003	0.004	0.006	0.004	0.007		0.01	0.002	0.004	0.004	0.005
	0.26331	0.0025	0.003	0.0055	0.00275	0.0065		0.26331	0.0058023	0.00182574	0.00369685	0.0015	0.00264575			0.26331	0.001	0.001	0.001	0.001	0.004		-0.004	0.005	0.01	0.002	0.01		0.003	0.004	0.006	0.004	0.007		0.01	0.002	0.005	0.004	0.005
	0.266782	0.00325	0.00225	0.00675	0.00275	0.00775		0.266782	0.0057373	0.00125831	0.00330404	0.0015	0.00434933			0.266782	0.003	0.001	0.003	0.001	0.004		-0.004	0.002	0.011	0.002	0.014		0.004	0.004	0.007	0.004	0.007		0.01	0.002	0.006	0.004	0.006
	0.270255	0.004	0.0025	0.00625	0.00275	0.00675		0.270255	0.00454606	0.001	0.00377492	0.0015	0.0025			0.270255	0.003	0.002	0.002	0.001	0.004		-0.001	0.002	0.011	0.002	0.01		0.004	0.004	0.007	0.004	0.007		0.01	0.002	0.005	0.004	0.006
	0.273727	0.00325	0.00275	0.0075	0.003	0.00675		0.273727	0.00613052	0.000957427	0.00479583	0.00141421	0.00221736			0.273727	0.003	0.003	0.002	0.001	0.004		-0.004	0.002	0.011	0.003	0.009		0.003	0.004	0.012	0.004	0.008		0.011	0.002	0.005	0.004	0.006
	0.277199	0.00325	0.00275	0.007	0.00275	0.0085		0.277199	0.00613052	0.000957427	0.00374166	0.0015	0.00450925			0.277199	0.003	0.003	0.003	0.001	0.005		-0.004	0.002	0.012	0.002	0.015		0.003	0.004	0.007	0.004	0.008		0.011	0.002	0.006	0.004	0.006
	0.280671	0.0035	0.00225	0.0075	0.00275	0.0075		0.280671	0.00613732	0.00125831	0.00479583	0.0015	0.00264575			0.280671	0.004	0.001	0.002	0.001	0.005		-0.004	0.002	0.012	0.002	0.011		0.003	0.004	0.011	0.004	0.008		0.011	0.002	0.005	0.004	0.006
	0.284144	0.00325	0.0035	0.007	0.00275	0.0095		0.284144	0.00618466	0.00129099	0.00454606	0.0015	0.0058023			0.284144	0.002	0.003	0.002	0.001	0.005		-0.004	0.005	0.013	0.002	0.018		0.004	0.004	0.007	0.004	0.008		0.011	0.002	0.006	0.004	0.007
	0.287616	0.004	0.0035	0.00825	0.00275	0.00825		0.287616	0.00503322	0.001	0.00442531	0.0015	0.00340343			0.287616	0.003	0.004	0.004	0.001	0.005		-0.001	0.002	0.013	0.002	0.013		0.003	0.004	0.011	0.004	0.008		0.011	0.004	0.005	0.004	0.007
	0.291088	0.0035	0.00275	0.00825	0.00275	0.009		0.291088	0.00574456	0.000957427	0.0045	0.0015	0.00432049			0.291088	0.003	0.003	0.003	0.001	0.005		-0.003	0.002	0.014	0.002	0.015		0.003	0.004	0.008	0.004	0.009		0.011	0.002	0.008	0.004	0.007
	0.29456	0.0025	0.00275	0.00975	0.00275	0.00975		0.29456	0.00635085	0.000957427	0.00660177	0.0015	0.0057373			0.29456	0	0.002	0.002	0.001	0.005		-0.004	0.003	0.017	0.002	0.018		0.003	0.004	0.013	0.004	0.009		0.011	0.002	0.007	0.004	0.007
	0.298032	0.00375	0.0025	0.0085	0.0035	0.01025		0.298032	0.00512348	0.001	0.00556776	0.00173205	0.00596518			0.298032	0.002	0.002	0.003	0.001	0.006		-0.001	0.002	0.016	0.005	0.019		0.003	0.004	0.009	0.004	0.009		0.011	0.002	0.006	0.004	0.007
	0.301505	0.00325	0.00225	0.0095	0.00275	0.01025		0.301505	0.00556028	0.00125831	0.00591608	0.0015	0.00531507			0.301505	0.001	0.001	0.003	0.001	0.006		-0.002	0.002	0.015	0.002	0.018		0.003	0.004	0.014	0.004	0.009		0.011	0.002	0.006	0.004	0.008
	0.304977	0.0035	0.00275	0.00975	0.00275	0.011		0.304977	0.00574456	0.000957427	0.00644851	0.0015	0.00621825			0.304977	0.003	0.003	0.002	0.001	0.006		-0.003	0.002	0.016	0.002	0.02		0.003	0.004	0.014	0.004	0.01		0.011	0.002	0.007	0.004	0.008
	0.308449	0.00475	0.0025	0.0095	0.00275	0.01125		0.308449	0.00457347	0.001	0.00544671	0.0015	0.00670199			0.308449	0.004	0.002	0.005	0.001	0.006		0	0.002	0.017	0.002	0.021		0.004	0.004	0.01	0.004	0.01		0.011	0.002	0.006	0.004	0.008
	0.311921	0.00425	0.00225	0.01025	0.00275	0.012		0.311921	0.00478714	0.00125831	0.00644851	0.0015	0.00752773			0.311921	0.002	0.001	0.004	0.001	0.006		0	0.002	0.018	0.002	0.023		0.004	0.004	0.013	0.004	0.01		0.011	0.002	0.006	0.004	0.009
	0.315394	0.00325	0.00275	0.011	0.00275	0.0135		0.315394	0.00543906	0.000957427	0.00621825	0.0015	0.0104722			0.315394	0	0.003	0.004	0.001	0.006		-0.001	0.002	0.018	0.002	0.029		0.003	0.004	0.014	0.004	0.01		0.011	0.002	0.008	0.004	0.009
	0.318866	0.0035	0.003	0.0105	0.00275	0.013		0.318866	0.00613732	0.00182574	0.00732575	0.0015	0.00816497			0.318866	0.003	0.001	0.003	0.001	0.007		-0.004	0.005	0.019	0.002	0.025		0.004	0.004	0.014	0.004	0.011		0.011	0.002	0.006	0.004	0.009
	0.322338	0.00325	0.00375	0.01125	0.003	0.01425		0.322338	0.0057373	0.0030957	0.00754431	0.00141421	0.00925113			0.322338	0	0.001	0.004	0.001	0.008		-0.002	0.008	0.02	0.003	0.028		0.004	0.004	0.015	0.004	0.011		0.011	0.002	0.006	0.004	0.01
	0.32581	0.003	0.003	0.0115	0.00275	0.01425		0.32581	0.00571548	0.00182574	0.00759386	0.0015	0.00925113			0.32581	0	0.001	0.004	0.001	0.008		-0.002	0.005	0.021	0.002	0.028		0.003	0.004	0.014	0.004	0.011		0.011	0.002	0.007	0.004	0.01
	0.329282	0.004	0.00375	0.02275	0.0025	0.015		0.329282	0.00535413	0.0025	0.0265754	0.00173205	0.0102307			0.329282	0.004	0.001	0.005	0.001	0.007		-0.002	0.007	0.062	0.001	0.03		0.003	0.004	0.016	0.004	0.012		0.011	0.003	0.008	0.004	0.011
	0.332755	0.00275	0.003	0.013	0.0025	0.01675		0.332755	0.00623832	0.00141421	0.00848528	0.00173205	0.0129454			0.332755	0.001	0.001	0.005	0.001	0.008		-0.004	0.004	0.023	0.001	0.036		0.003	0.004	0.017	0.004	0.012		0.011	0.003	0.007	0.004	0.011
	0.336227	0.00325	0.00325	0.01325	0.00275	0.016		0.336227	0.00543906	0.00170783	0.00928709	0.0015	0.0114601			0.336227	0	0.001	0.004	0.001	0.008		-0.001	0.005	0.025	0.002	0.033		0.003	0.004	0.016	0.004	0.012		0.011	0.003	0.008	0.004	0.011
	0.339699	0.003	0.0025	0.014	0.00275	0.018		0.339699	0.00616441	0.00129099	0.0103923	0.0015	0.0141657			0.339699	0.002	0.001	0.003	0.001	0.008		-0.004	0.002	0.027	0.002	0.039		0.003	0.004	0.017	0.004	0.013		0.011	0.003	0.009	0.004	0.012
	0.343171	0.00325	0.0025	0.01425	0.0025	0.01825		0.343171	0.00590903	0.00129099	0.00991211	0.00173205	0.0139374			0.343171	0.001	0.001	0.005	0.001	0.009		-0.003	0.002	0.027	0.001	0.039		0.004	0.004	0.017	0.004	0.013		0.011	0.003	0.008	0.004	0.012
	0.346644	0.0045	0.0025	0.01475	0.00275	0.0195		0.346644	0.00465475	0.00129099	0.0105633	0.0015	0.0151548			0.346644	0.003	0.001	0.004	0.001	0.009		0	0.002	0.028	0.002	0.042		0.004	0.004	0.018	0.004	0.014		0.011	0.003	0.009	0.004	0.013
	0.350116	0.003	0.004	0.0215	0.0025	0.01975		0.350116	0.00616441	0.00294392	0.0222935	0.00173205	0.0142916			0.350116	0.002	0.001	0.006	0.001	0.01		-0.004	0.008	0.054	0.001	0.041		0.003	0.004	0.018	0.004	0.014		0.011	0.003	0.008	0.004	0.014
	0.353588	0.0035	0.00275	0.016	0.00275	0.0195		0.353588	0.00525991	0.00125831	0.0116046	0.0015	0.0137961			0.353588	0.001	0.001	0.005	0.001	0.01		-0.001	0.003	0.031	0.002	0.04		0.003	0.004	0.019	0.004	0.014		0.011	0.003	0.009	0.004	0.014
	0.35706	0.00325	0.0025	0.01625	0.004	0.02		0.35706	0.00590903	0.00129099	0.0121758	0.00244949	0.0135401			0.35706	0.001	0.001	0.004	0.001	0.01		-0.003	0.002	0.032	0.007	0.04		0.004	0.004	0.019	0.004	0.015		0.011	0.003	0.01	0.004	0.015
	0.360532	0.0035	0.00275	0.02075	0.00275	0.02075		0.360532	0.00519615	0.000957427	0.0184097	0.0015	0.0142916			0.360532	0	0.002	0.007	0.001	0.011		0	0.002	0.047	0.002	0.042		0.003	0.004	0.02	0.004	0.015		0.011	0.003	0.009	0.004	0.015
	0.364005	0.0035	0.0025	0.01825	0.00275	0.02175		0.364005	0.00519615	0.00129099	0.0126853	0.0015	0.0150194			0.364005	0	0.001	0.007	0.001	0.011		0	0.002	0.035	0.002	0.044		0.003	0.004	0.021	0.004	0.016		0.011	0.003	0.01	0.004	0.016
	0.367477	0.003	0.00425	0.02075	0.00275	0.0225		0.367477	0.00571548	0.00189297	0.0175381	0.0015	0.015885			0.367477	0	0.003	0.006	0.001	0.011		-0.002	0.007	0.045	0.002	0.046		0.003	0.004	0.022	0.004	0.016		0.011	0.003	0.01	0.004	0.017
	0.370949	0.003	0.00275	0.01925	0.0025	0.0235		0.370949	0.00571548	0.000957427	0.0144539	0.00173205	0.0165025			0.370949	0	0.002	0.006	0.001	0.012		-0.002	0.002	0.038	0.001	0.048		0.003	0.004	0.023	0.004	0.017		0.011	0.003	0.01	0.004	0.017
	0.374421	0.00325	0.0025	0.03125	0.0025	0.0245		0.374421	0.00543906	0.00129099	0.0358178	0.00173205	0.0172337			0.374421	0	0.001	0.007	0.001	0.012		-0.001	0.002	0.084	0.001	0.05		0.003	0.004	0.023	0.004	0.018		0.011	0.003	0.011	0.004	0.018
	0.377894	0.00375	0.00275	0.0335	0.00275	0.0255		0.377894	0.00499166	0.0015	0.0409593	0.0015	0.0178606			0.377894	0	0.001	0.006	0.001	0.013		0.001	0.002	0.094	0.002	0.052		0.003	0.004	0.023	0.004	0.018		0.011	0.004	0.011	0.004	0.019
	0.381366	0.00275	0.00325	0.02275	0.0025	0.02625		0.381366	0.00639661	0.0005	0.0182094	0.00173205	0.018715			0.381366	0	0.003	0.008	0.001	0.013		-0.004	0.003	0.048	0.001	0.054		0.004	0.004	0.024	0.004	0.019		0.011	0.003	0.011	0.004	0.019
	0.384838	0.00375	0.00375	0.023	0.00275	0.02775		0.384838	0.00499166	0.0005	0.0183121	0.0015	0.0190853			0.384838	0	0.004	0.007	0.001	0.014		0.001	0.003	0.048	0.002	0.056		0.003	0.004	0.025	0.004	0.02		0.011	0.004	0.012	0.004	0.021
	0.38831	0.00375	0.004	0.03325	0.0025	0.02875		0.38831	0.00499166	0.00294392	0.0351034	0.00173205	0.019721			0.38831	0.001	0.001	0.01	0.001	0.015		0	0.008	0.085	0.001	0.058		0.003	0.004	0.025	0.004	0.02		0.011	0.003	0.013	0.004	0.022
	0.391782	0.0035	0.00375	0.02575	0.0025	0.0295		0.391782	0.00574456	0.00206155	0.0214845	0.00173205	0.020567			0.391782	0.003	0.001	0.009	0.001	0.015		-0.003	0.006	0.056	0.001	0.06		0.003	0.004	0.026	0.004	0.021		0.011	0.004	0.012	0.004	0.022
	0.395255	0.00375	0.0035	0.03475	0.0025	0.0305		0.395255	0.00499166	0.001	0.0376331	0.00173205	0.020567			0.395255	0	0.004	0.009	0.001	0.016		0.001	0.002	0.09	0.001	0.061		0.003	0.004	0.027	0.004	0.022		0.011	0.004	0.013	0.004	0.023
	0.398727	0.00275	0.00325	0.03	0.00275	0.0315		0.398727	0.0060208	0.000957427	0.0269938	0.0015	0.0213307			0.398727	0	0.002	0.01	0.001	0.016		-0.003	0.003	0.069	0.002	0.063		0.003	0.004	0.027	0.004	0.022		0.011	0.004	0.014	0.004	0.025
	0.402199	0.0035	0.00325	0.03875	0.0025	0.0325		0.402199	0.00519615	0.000957427	0.0417083	0.00173205	0.0213307			0.402199	0	0.003	0.01	0.001	0.017		0	0.002	0.1	0.001	0.064		0.003	0.004	0.03	0.004	0.023		0.011	0.004	0.015	0.004	0.026
	0.405671	0.00375	0.00375	0.0275	0.0025	0.03375		0.405671	0.00499166	0.0005	0.0191572	0.00173205	0.0218232			0.405671	0	0.004	0.01	0.001	0.018		0.001	0.003	0.053	0.001	0.066		0.003	0.004	0.031	0.004	0.024		0.011	0.004	0.016	0.004	0.027
	0.409144	0.00275	0.0035	0.02975	0.00275	0.035		0.409144	0.00639661	0.00057735	0.0222767	0.0015	0.0223159			0.409144	0	0.003	0.009	0.001	0.019		-0.004	0.003	0.06	0.002	0.068		0.004	0.004	0.032	0.004	0.025		0.011	0.004	0.018	0.004	0.028
	0.412616	0.00325	0.0035	0.04375	0.0025	0.03575		0.412616	0.00543906	0.00173205	0.0464354	0.00173205	0.0225592			0.412616	0	0.001	0.013	0.001	0.019		-0.001	0.005	0.112	0.001	0.069		0.003	0.004	0.034	0.004	0.026		0.011	0.004	0.016	0.004	0.029
	0.416088	0.00275	0.003	0.04075	0.0025	0.03725		0.416088	0.0060208	0.00141421	0.0391695	0.00173205	0.022809			0.416088	0	0.001	0.014	0.001	0.021		-0.003	0.003	0.098	0.001	0.071		0.003	0.004	0.034	0.004	0.027		0.011	0.004	0.017	0.004	0.03
	0.41956	0.00275	0.003	0.043	0.00275	0.038		0.41956	0.00639661	0.00141421	0.0424971	0.0015	0.0224648			0.41956	0	0.001	0.013	0.001	0.021		-0.004	0.003	0.105	0.002	0.071		0.004	0.004	0.036	0.004	0.028		0.011	0.004	0.018	0.004	0.032
	0.423032	0.00325	0.0035	0.039	0.00275	0.03925		0.423032	0.00590903	0.00057735	0.0325679	0.0015	0.0229547			0.423032	0.001	0.003	0.014	0.001	0.022		-0.003	0.003	0.085	0.002	0.073		0.004	0.004	0.039	0.004	0.029		0.011	0.004	0.018	0.004	0.033
	0.426505	0.00325	0.005	0.03425	0.0025	0.0405		0.426505	0.00543906	0.00294392	0.0228965	0.00173205	0.0228692			0.426505	0	0.002	0.013	0.001	0.023		-0.001	0.009	0.064	0.001	0.074		0.003	0.005	0.04	0.004	0.03		0.011	0.004	0.02	0.004	0.035
	0.429977	0.0015	0.003	0.03775	0.0025	0.04125		0.429977	0.00310913	0.00141421	0.0256434	0.00173205	0.0231283			0.429977	0	0.001	0.014	0.001	0.023		-0.002	0.003	0.072	0.001	0.075		0.003	0.004	0.042	0.004	0.031		0.005	0.004	0.023	0.004	0.036
	0.433449	0.0025	0.0035	0.048	0.0025	0.04225		0.433449	0.00556776	0.00129099	0.0423714	0.00173205	0.0231283			0.433449	0	0.002	0.016	0.001	0.024		-0.003	0.003	0.109	0.001	0.076		0.003	0.005	0.044	0.004	0.032		0.01	0.004	0.023	0.004	0.037
	0.436921	0.0025	0.00375	0.05075	0.00275	0.04375		0.436921	0.00635085	0.0005	0.0471054	0.0015	0.0229111			0.436921	0	0.004	0.017	0.001	0.025		-0.004	0.003	0.119	0.002	0.077		0.003	0.004	0.045	0.004	0.034		0.011	0.004	0.022	0.004	0.039
	0.440394	0.0035	0.0035	0.04525	0.0025	0.04475		0.440394	0.00544671	0.00129099	0.0335795	0.00173205	0.0229111			0.440394	0	0.002	0.018	0.001	0.026		-0.001	0.003	0.092	0.001	0.078		0.004	0.005	0.047	0.004	0.035		0.011	0.004	0.024	0.004	0.04
	0.443866	0.004	0.004	0.047	0.00275	0.04575		0.443866	0.00571548	0.000816497	0.0366697	0.0015	0.0221566			0.443866	0.001	0.003	0.017	0.001	0.028		-0.001	0.004	0.098	0.002	0.078		0.004	0.005	0.049	0.004	0.036		0.012	0.004	0.024	0.004	0.041
	0.447338	0.00275	0.00475	0.0435	0.00275	0.04725		0.447338	0.00639661	0.0025	0.0252256	0.0015	0.0225			0.447338	0	0.002	0.019	0.001	0.029		-0.004	0.008	0.076	0.002	0.08		0.004	0.005	0.05	0.004	0.038		0.011	0.004	0.029	0.004	0.042
	0.45081	0.004	0.004	0.0425	0.00275	0.04875		0.45081	0.00565685	0.000816497	0.0244609	0.0015	0.0228528			0.45081	0	0.003	0.019	0.001	0.03		0	0.004	0.073	0.002	0.082		0.004	0.005	0.051	0.004	0.04		0.012	0.004	0.027	0.004	0.043
	0.454282	0.00275	0.004	0.046	0.0025	0.04925		0.454282	0.00639661	0.00141421	0.0280119	0.00173205	0.0218842			0.454282	0	0.002	0.021	0.001	0.031		-0.004	0.005	0.083	0.001	0.081		0.004	0.005	0.052	0.004	0.041		0.011	0.004	0.028	0.004	0.044
	0.457755	0.00325	0.004	0.05275	0.0025	0.05		0.457755	0.0057373	6.93889e-18	0.0381346	0.00173205	0.0208006			0.457755	0	0.004	0.021	0.001	0.032		-0.002	0.004	0.106	0.001	0.08		0.004	0.004	0.054	0.004	0.043		0.011	0.004	0.03	0.004	0.045
	0.461227	0.00375	0.004	0.0465	0.0025	0.051		0.461227	0.00518813	0.000816497	0.0265644	0.00173205	0.0208006			0.461227	0	0.004	0.021	0.001	0.033		0	0.003	0.08	0.001	0.081		0.004	0.005	0.055	0.004	0.044		0.011	0.004	0.03	0.004	0.046
	0.464699	0.003	0.00325	0.04625	0.00275	0.0525		0.464699	0.00382971	0.00170783	0.0230416	0.0015	0.0217639			0.464699	0	0.001	0.024	0.001	0.034		0	0.003	0.074	0.002	0.084		0.004	0.005	0.056	0.004	0.045		0.008	0.004	0.031	0.004	0.047
	0.468171	0.0025	0.00375	0.054	0.0025	0.05375		0.468171	0.00597216	0.000957427	0.0341565	0.00173205	0.0216545			0.468171	0	0.003	0.025	0.001	0.035		-0.004	0.003	0.101	0.001	0.085		0.004	0.005	0.057	0.004	0.047		0.01	0.004	0.033	0.004	0.048
	0.471644	0.00275	0.00525	0.052	0.00325	0.05525		0.471644	0.00639661	0.00189297	0.0276043	0.0015	0.0199562			0.471644	0	0.004	0.025	0.001	0.038		-0.004	0.008	0.088	0.004	0.084		0.004	0.005	0.058	0.004	0.048		0.011	0.004	0.037	0.004	0.051
	0.475116	0.00325	0.0035	0.055	0.0025	0.055		0.475116	0.0057373	0.00129099	0.034477	0.00173205	0.0194422			0.475116	0	0.002	0.025	0.001	0.038		-0.002	0.003	0.102	0.001	0.083		0.004	0.005	0.059	0.004	0.049		0.011	0.004	0.034	0.004	0.05
	0.478588	0.00325	0.00425	0.05125	0.0025	0.05575		0.478588	0.0065	0.0005	0.0228236	0.00173205	0.0183916			0.478588	0	0.004	0.028	0.001	0.039		-0.003	0.004	0.079	0.001	0.082		0.004	0.005	0.06	0.004	0.051		0.012	0.004	0.038	0.004	0.051
	0.48206	0.003	0.00375	0.04975	0.00225	0.058		0.48206	0.0060553	0.000957427	0.0195512	0.0015	0.0183485			0.48206	0	0.003	0.029	0.001	0.041		-0.003	0.003	0.071	0.001	0.084		0.004	0.005	0.061	0.003	0.052		0.011	0.004	0.038	0.004	0.055
	0.485532	0.00325	0.0035	0.0515	0.00275	0.05925		0.485532	0.0057373	0.00129099	0.019192	0.0015	0.0191551			0.485532	0	0.002	0.031	0.001	0.043		-0.002	0.003	0.072	0.002	0.087		0.004	0.005	0.063	0.004	0.053		0.011	0.004	0.04	0.004	0.054
	0.489005	0.00275	0.0035	0.05225	0.00275	0.06025		0.489005	0.00639661	0.00129099	0.0182825	0.0015	0.0185719			0.489005	0	0.002	0.033	0.001	0.044		-0.004	0.003	0.072	0.002	0.087		0.004	0.005	0.063	0.004	0.055		0.011	0.004	0.041	0.004	0.055
	0.492477	0.00275	0.004	0.053	0.00325	0.05975		0.492477	0.00639661	0.000816497	0.0180924	0.0015	0.0168597			0.492477	0	0.004	0.033	0.001	0.045		-0.004	0.003	0.072	0.004	0.084		0.004	0.005	0.064	0.004	0.054		0.011	0.004	0.043	0.004	0.056
	0.495949	0.00125	0.00375	0.05475	0.00275	0.06125		0.495949	0.00340343	0.000957427	0.0173662	0.0015	0.0164595			0.495949	0	0.003	0.035	0.001	0.047		-0.003	0.003	0.073	0.002	0.085		0.004	0.005	0.065	0.004	0.056		0.004	0.004	0.046	0.004	0.057
	0.499421	0.003	0.00375	0.05575	0.00275	0.06225		0.499421	0.00382971	0.000957427	0.0171731	0.0015	0.0156924			0.499421	0	0.003	0.037	0.001	0.049		0	0.003	0.074	0.002	0.085		0.004	0.005	0.066	0.004	0.057		0.008	0.004	0.046	0.004	0.058
	0.502894	0.00225	0.004	0.05625	0.00275	0.0635		0.502894	0.00556028	0.000816497	0.0166208	0.0015	0.0154596			0.502894	0	0.004	0.038	0.001	0.051		-0.004	0.003	0.074	0.002	0.086		0.004	0.005	0.066	0.004	0.057		0.009	0.004	0.047	0.004	0.06
	0.506366	0.00225	0.00375	0.05775	0.00275	0.06475		0.506366	0.00556028	0.000957427	0.0166408	0.0015	0.0159452			0.506366	0	0.003	0.039	0.001	0.052		-0.004	0.003	0.075	0.002	0.088		0.004	0.005	0.068	0.004	0.058		0.009	0.004	0.049	0.004	0.061
	0.509838	0.00375	0.00375	0.05925	0.00325	0.0655		0.509838	0.00518813	0.000957427	0.0157348	0.0015	0.0147083			0.509838	0	0.003	0.041	0.001	0.054		0	0.003	0.076	0.004	0.087		0.004	0.005	0.068	0.004	0.059		0.011	0.004	0.052	0.004	0.062
	0.51331	0.00225	0.004	0.0605	0.0025	0.06575		0.51331	0.00262996	0.000816497	0.0153514	0.00173205	0.0130735			0.51331	0	0.004	0.043	0.001	0.056		0	0.003	0.077	0.001	0.085		0.004	0.005	0.069	0.004	0.06		0.005	0.004	0.053	0.004	0.062
	0.516782	0.0015	0.0035	0.06125	0.00275	0.0665		0.516782	0.003	0.00129099	0.01466	0.0015	0.0120139			0.516782	0	0.002	0.045	0.001	0.057		-0.002	0.003	0.076	0.002	0.084		0.004	0.005	0.071	0.004	0.061		0.004	0.004	0.053	0.004	0.064
	0.520255	0.00275	0.004	0.062	0.0025	0.06775		0.520255	0.00639661	0.000816497	0.0146515	0.00173205	0.012339			0.520255	0	0.004	0.045	0.001	0.059		-0.004	0.003	0.077	0.001	0.086		0.004	0.005	0.071	0.004	0.062		0.011	0.004	0.055	0.004	0.064
	0.523727	0.0035	0.00375	0.0635	0.00325	0.06925		0.523727	0.00472582	0.000957427	0.0141067	0.0015	0.0126062			0.523727	0	0.003	0.047	0.001	0.061		0	0.003	0.078	0.004	0.088		0.004	0.005	0.072	0.004	0.063		0.01	0.004	0.057	0.004	0.065
	0.527199	0.0035	0.004	0.0645	0.00275	0.0705		0.527199	0.00404145	0.00141421	0.013626	0.0015	0.0130256			0.527199	0	0.002	0.048	0.001	0.063		0.001	0.004	0.078	0.002	0.09		0.004	0.005	0.073	0.004	0.064		0.009	0.005	0.059	0.004	0.065
	0.530671	0.00125	0.004	0.066	0.00275	0.07125		0.530671	0.00411299	0.0011547	0.0128323	0.0015	0.0118427			0.530671	0	0.003	0.051	0.001	0.065		-0.004	0.003	0.079	0.002	0.089		0.005	0.005	0.074	0.004	0.065		0.004	0.005	0.06	0.004	0.066
	0.534144	0.00275	0.004	0.06625	0.00325	0.072		0.534144	0.00275379	0.00141421	0.013048	0.0015	0.0106771			0.534144	0	0.002	0.051	0.001	0.067		0.001	0.004	0.079	0.004	0.088		0.004	0.005	0.075	0.004	0.066		0.006	0.005	0.06	0.004	0.067
	0.537616	0.0015	0.004	0.06775	0.003	0.07225		0.537616	0.003	0.00141421	0.0124197	0.00141421	0.00984463			0.537616	0	0.002	0.054	0.001	0.068		-0.002	0.004	0.081	0.003	0.087		0.004	0.005	0.075	0.004	0.067		0.004	0.005	0.061	0.004	0.067
	0.541088	0.00225	0.0045	0.06875	0.00275	0.07375		0.541088	0.00478714	0.00057735	0.0117011	0.0015	0.0102103			0.541088	0	0.004	0.056	0.001	0.07		-0.003	0.004	0.081	0.002	0.089		0.004	0.005	0.076	0.004	0.068		0.008	0.005	0.062	0.004	0.068
	0.54456	0.0035	0.00625	0.06975	0.00325	0.075		0.54456	0.00472582	0.00394757	0.0109962	0.0015	0.0107083			0.54456	0	0.003	0.058	0.001	0.071		0	0.012	0.081	0.004	0.091		0.004	0.005	0.077	0.004	0.069		0.01	0.005	0.063	0.004	0.069
	0.548032	0.00175	0.005	0.0705	0.003	0.0765		0.548032	0.00330404	0.00244949	0.010247	0.00141421	0.010504			0.548032	0	0.002	0.059	0.001	0.074		-0.002	0.008	0.081	0.003	0.092		0.004	0.005	0.077	0.004	0.07		0.005	0.005	0.065	0.004	0.07
	0.551505	0.0025	0.004	0.07225	0.00325	0.077		0.551505	0.00597216	0.00141421	0.00991211	0.0015	0.0094163			0.551505	0	0.002	0.061	0.001	0.074		-0.004	0.004	0.082	0.004	0.091		0.004	0.005	0.079	0.004	0.071		0.01	0.005	0.067	0.004	0.072
	0.554977	0.002	0.00475	0.07325	0.00275	0.0775		0.554977	0.0023094	0.00206155	0.00932291	0.0015	0.00873689			0.554977	0	0.002	0.063	0.001	0.077		0	0.007	0.083	0.002	0.09		0.004	0.005	0.079	0.004	0.072		0.004	0.005	0.068	0.004	0.071
	0.558449	0.00325	0.0065	0.07425	0.0035	0.0785		0.558449	0.004272	0.00369685	0.00861684	0.00173205	0.0082664			0.558449	0	0.004	0.065	0.001	0.079		0	0.012	0.083	0.005	0.09		0.004	0.005	0.08	0.004	0.073		0.009	0.005	0.069	0.004	0.072
	0.561921	0.00325	0.004	0.075	0.00375	0.07925		0.561921	0.004272	0.00141421	0.00787401	0.0025	0.00813941			0.561921	0	0.002	0.066	0.001	0.081		0	0.004	0.083	0.007	0.09		0.004	0.005	0.08	0.003	0.074		0.009	0.005	0.071	0.004	0.072
	0.565394	0.00225	0.00475	0.076	0.00325	0.08		0.565394	0.00206155	0.00206155	0.00770281	0.0015	0.00875595			0.565394	0	0.002	0.068	0.001	0.083		0.001	0.007	0.084	0.004	0.091		0.004	0.005	0.081	0.004	0.074		0.004	0.005	0.071	0.004	0.072
	0.568866	0.002	0.005	0.0765	0.0035	0.0815		0.568866	0.00439697	0.00163299	0.00866025	0.00173205	0.00822598			0.568866	0	0.003	0.066	0.001	0.084		-0.003	0.007	0.085	0.005	0.092		0.004	0.005	0.082	0.004	0.076		0.007	0.005	0.073	0.004	0.074
	0.572338	0.00325	0.00425	0.07775	0.00325	0.08225		0.572338	0.0057373	0.000957427	0.00694622	0.00170783	0.0075			0.572338	0	0.003	0.07	0.001	0.086		-0.002	0.004	0.085	0.005	0.091		0.004	0.005	0.082	0.003	0.076		0.011	0.005	0.074	0.004	0.076
	0.57581	0.00125	0.00425	0.078	0.00275	0.0825		0.57581	0.00340343	0.000957427	0.00812404	0.0015	0.00759386			0.57581	0	0.003	0.068	0.001	0.088		-0.003	0.004	0.086	0.002	0.09		0.004	0.005	0.083	0.004	0.077		0.004	0.005	0.075	0.004	0.075
	0.579282	0.003	0.004	0.079	0.00325	0.08325		0.579282	0.00316228	0.00141421	0.00739369	0.0015	0.00727438			0.579282	0	0.002	0.07	0.001	0.09		0.001	0.004	0.086	0.004	0.089		0.004	0.005	0.084	0.004	0.078		0.007	0.005	0.076	0.004	0.076
	0.582755	0.0025	0.00625	0.08	0.0035	0.08325		0.582755	0.00238048	0.00206155	0.00678233	0.00129099	0.00809835			0.582755	0	0.004	0.072	0.002	0.091		0.001	0.008	0.087	0.005	0.089		0.004	0.005	0.084	0.003	0.079		0.005	0.008	0.077	0.004	0.074
	0.586227	0.00375	0.00625	0.08075	0.0035	0.08425		0.586227	0.0045	0.00394757	0.00644851	0.00173205	0.007932			0.586227	0	0.003	0.073	0.001	0.092		0.001	0.012	0.087	0.005	0.09		0.004	0.005	0.085	0.004	0.079		0.01	0.005	0.078	0.004	0.076
	0.589699	0.003	0.00525	0.082	0.00375	0.08625		0.589699	0.00216025	0.00206155	0.00632456	0.00206155	0.0078475			0.589699	0	0.003	0.074	0.001	0.094		0.003	0.008	0.088	0.006	0.092		0.004	0.005	0.086	0.004	0.08		0.005	0.005	0.08	0.004	0.079
	0.593171	0.002	0.00425	0.0825	0.00325	0.0865		0.593171	0.00294392	0.000957427	0.0058023	0.0015	0.00768115			0.593171	0	0.003	0.075	0.001	0.095		-0.001	0.004	0.088	0.004	0.091		0.004	0.005	0.086	0.004	0.08		0.005	0.005	0.081	0.004	0.08
	0.596644	0.00225	0.00475	0.0835	0.00375	0.0865		0.596644	0.00262996	0.0005	0.00550757	0.00206155	0.00806226			0.596644	0	0.004	0.077	0.001	0.096		0	0.005	0.089	0.006	0.09		0.004	0.005	0.087	0.004	0.082		0.005	0.005	0.081	0.004	0.078
	0.600116	0.00225	0.00575	0.084	0.0035	0.087		0.600116	0.00206155	0.00170783	0.00496655	0.00173205	0.00962635			0.600116	0	0.004	0.078	0.001	0.099		0.001	0.008	0.089	0.005	0.09		0.004	0.006	0.087	0.004	0.082		0.004	0.005	0.082	0.004	0.077
	0.603588	0.003	0.00525	0.0855	0.003	0.08675		0.603588	0.00316228	0.00125831	0.00369685	0.00141421	0.0104363			0.603588	0	0.004	0.083	0.001	0.1		0.001	0.007	0.09	0.004	0.09		0.004	0.005	0.087	0.003	0.08		0.007	0.005	0.082	0.004	0.077
	0.60706	0.00175	0.006	0.08525	0.0035	0.08775		0.60706	0.00262996	0.00163299	0.00457347	0.00173205	0.00970824			0.60706	0	0.004	0.08	0.001	0.1		-0.001	0.008	0.09	0.005	0.091		0.004	0.006	0.088	0.004	0.081		0.004	0.006	0.083	0.004	0.079
	0.610532	0.00225	0.00575	0.087	0.0025	0.08925		0.610532	0.00330404	0.0025	0.00316228	0.00129099	0.00984463			0.610532	0	0.003	0.085	0.001	0.102		-0.001	0.009	0.091	0.002	0.092		0.004	0.006	0.088	0.003	0.082		0.006	0.005	0.084	0.004	0.081
	0.614005	0.00175	0.00525	0.08725	0.00325	0.09		0.614005	0.00262996	0.0025	0.00359398	0.0015	0.0101325			0.614005	0	0.002	0.084	0.001	0.103		-0.001	0.008	0.092	0.004	0.093		0.004	0.006	0.088	0.004	0.083		0.004	0.005	0.085	0.004	0.081
	0.617477	0.00225	0.006	0.08875	0.0035	0.09025		0.617477	0.00478714	0.00294392	0.0025	0.00208167	0.0104043			0.617477	0	0.003	0.088	0.001	0.104		-0.003	0.01	0.092	0.006	0.092		0.004	0.006	0.089	0.003	0.085		0.008	0.005	0.086	0.004	0.08
	0.620949	0.00175	0.00525	0.089	0.003	0.09		0.620949	0.00403113	0.000957427	0.00258199	0.00141421	0.0104881			0.620949	0	0.004	0.088	0.001	0.104		-0.003	0.006	0.092	0.004	0.092		0.004	0.006	0.09	0.003	0.083		0.006	0.005	0.086	0.004	0.081
	0.624421	0.0015	0.0055	0.08975	0.003	0.09025		0.624421	0.00369685	0.00208167	0.0025	0.00141421	0.0116154			0.624421	0	0.003	0.089	0.001	0.106		-0.003	0.008	0.093	0.004	0.092		0.004	0.006	0.09	0.003	0.082		0.005	0.005	0.087	0.004	0.081
	0.627894	0.00275	0.0045	0.09025	0.00225	0.09125		0.627894	0.00221736	0.00173205	0.00262996	0.0015	0.0120934			0.627894	0	0.002	0.089	0.001	0.108		0.002	0.005	0.094	0.001	0.092		0.004	0.006	0.09	0.003	0.084		0.005	0.005	0.088	0.004	0.081
	0.631366	0.00275	0.00575	0.09	0.003	0.09225		0.631366	0.00221736	0.00170783	0.00316228	0.00141421	0.0112361			0.631366	0	0.004	0.087	0.001	0.107		0.002	0.008	0.094	0.004	0.095		0.004	0.006	0.091	0.003	0.084		0.005	0.005	0.088	0.004	0.083
	0.634838	0.00275	0.00525	0.091	0.003	0.0925		0.634838	0.00221736	0.000957427	0.00294392	0.00141421	0.0109697			0.634838	0	0.004	0.088	0.001	0.107		0.002	0.005	0.095	0.003	0.095		0.004	0.006	0.091	0.004	0.084		0.005	0.006	0.09	0.004	0.084
	0.63831	0.002	0.006	0.09125	0.00375	0.09325		0.63831	0.00365148	0.00408248	0.00298608	0.00206155	0.0112953			0.63831	0	0.001	0.088	0.001	0.108		-0.002	0.011	0.095	0.006	0.096		0.004	0.006	0.092	0.004	0.086		0.006	0.006	0.09	0.004	0.083
	0.641782	0.00175	0.00525	0.09225	0.0035	0.093		0.641782	0.00330404	0.0015	0.00262996	0.00173205	0.0118884			0.641782	0	0.003	0.09	0.001	0.109		-0.002	0.006	0.096	0.005	0.095		0.004	0.006	0.092	0.004	0.085		0.005	0.006	0.091	0.004	0.083
	0.645255	0.0015	0.0075	0.09325	0.00475	0.09325		0.645255	0.00369685	0.00519615	0.00262996	0.00377492	0.012339			0.645255	0	0.003	0.091	0.001	0.11		-0.003	0.015	0.097	0.01	0.095		0.004	0.006	0.093	0.004	0.085		0.005	0.006	0.092	0.004	0.083
	0.648727	0.00175	0.00675	0.093	0.0035	0.094		0.648727	0.00330404	0.00377492	0.00326599	0.00173205	0.0118884			0.648727	0	0.003	0.089	0.001	0.11		-0.002	0.012	0.097	0.005	0.096		0.004	0.006	0.093	0.004	0.086		0.005	0.006	0.093	0.004	0.084
	0.652199	0.002	0.00675	0.0945	0.00375	0.09375		0.652199	0.00294392	0.00377492	0.00238048	0.00206155	0.0110567			0.652199	0	0.003	0.094	0.001	0.108		-0.001	0.012	0.098	0.006	0.097		0.004	0.006	0.093	0.004	0.085		0.005	0.006	0.093	0.004	0.085
	0.655671	0.00175	0.007	0.09475	0.0035	0.0945		0.655671	0.00330404	0.00503322	0.00221736	0.00173205	0.00994987			0.655671	0	0.002	0.094	0.001	0.107		-0.002	0.014	0.098	0.005	0.098		0.004	0.006	0.094	0.004	0.087		0.005	0.006	0.093	0.004	0.086
	0.659144	0.002	0.0065	0.0955	0.004	0.0955		0.659144	0.00294392	0.00412311	0.00238048	0.00294392	0.011			0.659144	0	0.002	0.095	0.001	0.11		-0.001	0.012	0.099	0.008	0.098		0.004	0.006	0.094	0.003	0.088		0.005	0.006	0.094	0.004	0.086
	0.662616	0.0015	0.005	0.096	0.0035	0.09575		0.662616	0.00369685	0.00141421	0.00216025	0.00208167	0.0121758			0.662616	0	0.003	0.096	0.001	0.112		-0.003	0.005	0.099	0.006	0.098		0.004	0.006	0.094	0.003	0.088		0.005	0.006	0.095	0.004	0.085
	0.666088	0.0015	0.0065	0.096	0.0035	0.095		0.666088	0.00369685	0.00331662	0.00216025	0.00208167	0.0118603			0.666088	0	0.003	0.096	0.001	0.11		-0.003	0.011	0.099	0.006	0.099		0.004	0.006	0.094	0.003	0.086		0.005	0.006	0.095	0.004	0.085
	0.66956	0.0015	0.0075	0.0965	0.00375	0.09525		0.66956	0.00369685	0.00519615	0.00238048	0.0025	0.0109049			0.66956	0	0.003	0.096	0.001	0.109		-0.003	0.015	0.1	0.007	0.099		0.004	0.006	0.095	0.003	0.087		0.005	0.006	0.095	0.004	0.086
	0.673032	0.00275	0.006	0.09725	0.00475	0.095		0.673032	0.00221736	0.00244949	0.0025	0.00377492	0.0104881			0.673032	0	0.003	0.096	0.001	0.108		0.002	0.009	0.101	0.01	0.099		0.004	0.006	0.096	0.004	0.087		0.005	0.006	0.096	0.004	0.086
	0.676505	0.003	0.00525	0.09825	0.0045	0.09625		0.676505	0.00216025	0.0015	0.00221736	0.00251661	0.0106262			0.676505	0	0.003	0.099	0.002	0.109		0.003	0.006	0.101	0.008	0.101		0.004	0.006	0.096	0.004	0.088		0.005	0.006	0.097	0.004	0.087
	0.679977	0.00275	0.00675	0.0985	0.0045	0.097		0.679977	0.00221736	0.00298608	0.00264575	0.00310913	0.0118603			0.679977	0	0.004	0.099	0.002	0.112		0.002	0.011	0.102	0.009	0.101		0.004	0.006	0.096	0.003	0.088		0.005	0.006	0.097	0.004	0.087
	0.683449	0.002	0.008	0.09825	0.0045	0.09775		0.683449	0.00294392	0.00559762	0.00262996	0.00387298	0.0114419			0.683449	0	0.003	0.098	0.001	0.112		-0.001	0.016	0.102	0.01	0.102		0.004	0.007	0.096	0.003	0.089		0.005	0.006	0.097	0.004	0.088
	0.686921	0.00175	0.00625	0.0995	0.0035	0.09625		0.686921	0.00330404	0.0025	0.00251661	0.00129099	0.0106262			0.686921	0	0.003	0.099	0.002	0.109		-0.002	0.009	0.103	0.005	0.101		0.004	0.007	0.097	0.003	0.088		0.005	0.006	0.099	0.004	0.087
	0.690394	0.0015	0.00575	0.1	0.00425	0.09625		0.690394	0.00369685	0.00125831	0.00294392	0.00287228	0.0104043			0.690394	0	0.004	0.1	0.001	0.108		-0.003	0.006	0.104	0.008	0.102		0.004	0.007	0.097	0.004	0.088		0.005	0.006	0.099	0.004	0.087
	0.693866	0.003	0.007	0.10025	0.004	0.09625		0.693866	0.00216025	0.00374166	0.00262996	0.00294392	0.0110567			0.693866	0	0.003	0.1	0.001	0.109		0.003	0.012	0.104	0.008	0.102		0.004	0.007	0.098	0.003	0.087		0.005	0.006	0.099	0.004	0.087
	0.697338	0.002	0.0055	0.1005	0.0035	0.0965		0.697338	0.00294392	0.00173205	0.00310913	0.00208167	0.0112398			0.697338	0	0.003	0.1	0.001	0.109		-0.001	0.006	0.105	0.006	0.103		0.004	0.007	0.098	0.003	0.087		0.005	0.006	0.099	0.004	0.087
	0.70081	0.00225	0.006	0.10125	0.00375	0.09825		0.70081	0.00330404	0.00141421	0.00287228	0.0025	0.0108743			0.70081	0	0.004	0.102	0.001	0.11		-0.001	0.007	0.105	0.007	0.105		0.004	0.007	0.099	0.003	0.089		0.006	0.006	0.099	0.004	0.089
	0.704282	0.002	0.0055	0.10175	0.00325	0.09775		0.704282	0.00355903	0.00173205	0.0030957	0.000957427	0.0101776			0.704282	0	0.003	0.102	0.002	0.108		-0.002	0.006	0.106	0.004	0.105		0.005	0.007	0.099	0.003	0.089		0.005	0.006	0.1	0.004	0.089
	0.707755	0.00275	0.00625	0.102	0.004	0.0975		0.707755	0.00262996	0.0025	0.00294392	0.00294392	0.0104722			0.707755	0	0.003	0.102	0.001	0.108		0.001	0.009	0.106	0.008	0.105		0.005	0.007	0.099	0.003	0.088		0.005	0.006	0.101	0.004	0.089
	0.711227	0.00225	0.007	0.1025	0.00375	0.0975		0.711227	0.00457347	0.00454606	0.00310913	0.0025	0.0110303			0.711227	0	0.002	0.102	0.001	0.108		-0.003	0.013	0.107	0.007	0.106		0.005	0.007	0.1	0.003	0.087		0.007	0.006	0.101	0.004	0.089
	0.714699	0.0025	0.00625	0.10275	0.0045	0.097		0.714699	0.00351188	0.0015	0.0030957	0.00331662	0.00983192			0.714699	0	0.004	0.103	0.001	0.106		-0.001	0.007	0.107	0.009	0.105		0.005	0.007	0.1	0.004	0.088		0.006	0.007	0.101	0.004	0.089
	0.718171	0.00225	0.0055	0.10325	0.0035	0.098		0.718171	0.00340343	0.00238048	0.00340343	0.00173205	0.0109848			0.718171	0.001	0.002	0.103	0.001	0.108		-0.002	0.006	0.108	0.005	0.107		0.005	0.007	0.1	0.004	0.088		0.005	0.007	0.102	0.004	0.089
	0.721644	0.0025	0.006	0.104	0.00425	0.09925		0.721644	0.00288675	0.002	0.00294392	0.00340343	0.0112953			0.721644	0	0.003	0.104	0.001	0.11		0	0.007	0.108	0.009	0.108		0.005	0.007	0.101	0.003	0.089		0.005	0.007	0.103	0.004	0.09
	0.725116	0.002	0.0065	0.10425	0.004	0.0995		0.725116	0.00355903	0.00331662	0.00340343	0.00294392	0.0104083			0.725116	0	0.002	0.104	0.001	0.109		-0.002	0.01	0.109	0.008	0.108		0.005	0.007	0.101	0.003	0.09		0.005	0.007	0.103	0.004	0.091
	0.728588	0.00225	0.008	0.10425	0.004	0.09975		0.728588	0.00340343	0.00503322	0.00330404	0.00294392	0.0106888			0.728588	0.001	0.003	0.104	0.001	0.109		-0.002	0.015	0.109	0.008	0.109		0.005	0.007	0.102	0.003	0.09		0.005	0.007	0.102	0.004	0.091
	0.73206	0.002	0.00775	0.10525	0.0045	0.09925		0.73206	0.00355903	0.00377492	0.00359398	0.00387298	0.0107199			0.73206	0	0.004	0.106	0.001	0.108		-0.002	0.013	0.11	0.01	0.109		0.005	0.007	0.102	0.003	0.089		0.005	0.007	0.103	0.004	0.091
	0.735532	0.00225	0.00875	0.1055	0.00425	0.09975		0.735532	0.00340343	0.00590903	0.00310913	0.00340343	0.0112953			0.735532	0.001	0.003	0.105	0.001	0.109		-0.002	0.017	0.11	0.009	0.11		0.005	0.008	0.103	0.003	0.089		0.005	0.007	0.104	0.004	0.091
	0.739005	0.00225	0.0075	0.106	0.00325	0.0995		0.739005	0.00340343	0.00288675	0.00355903	0.0015	0.0115614			0.739005	0.001	0.004	0.106	0.001	0.109		-0.002	0.011	0.111	0.004	0.11		0.005	0.008	0.103	0.004	0.089		0.005	0.007	0.104	0.004	0.09
	0.742477	0.00275	0.008	0.10625	0.00425	0.10025		0.742477	0.00262996	0.00374166	0.00359398	0.00340343	0.0118708			0.742477	0.001	0.004	0.107	0.001	0.11		0	0.013	0.111	0.009	0.111		0.005	0.008	0.103	0.003	0.089		0.005	0.007	0.104	0.004	0.091
	0.745949	0.00225	0.008	0.10725	0.004	0.1005		0.745949	0.00340343	0.00454606	0.00359398	0.00294392	0.0115614			0.745949	0.001	0.003	0.108	0.001	0.11		-0.002	0.014	0.112	0.008	0.111		0.005	0.008	0.104	0.003	0.09		0.005	0.007	0.105	0.004	0.091
	0.749421	0.003	0.007	0.107	0.004	0.10075		0.749421	0.0023094	0.00294392	0.00355903	0.00294392	0.0108128			0.749421	0.001	0.003	0.107	0.001	0.108		0.001	0.01	0.112	0.008	0.112		0.005	0.008	0.104	0.003	0.091		0.005	0.007	0.105	0.004	0.092
	0.752894	0.0025	0.0085	0.1075	0.00425	0.10075		0.752894	0.003	0.006245	0.00310913	0.00340343	0.011471			0.752894	0.001	0.002	0.107	0.001	0.108		-0.001	0.017	0.112	0.009	0.113		0.005	0.008	0.105	0.003	0.09		0.005	0.007	0.106	0.004	0.092
	0.756366	0.00275	0.008	0.108	0.00425	0.101		0.756366	0.00330404	0.00374166	0.00355903	0.00287228	0.011225			0.756366	0.001	0.004	0.108	0.001	0.108		-0.001	0.013	0.113	0.008	0.113		0.005	0.008	0.105	0.004	0.09		0.006	0.007	0.106	0.004	0.093
	0.759838	0.00375	0.00875	0.10825	0.0045	0.10125		0.759838	0.00221736	0.00590903	0.00394757	0.00310913	0.0115866			0.759838	0.001	0.003	0.107	0.002	0.108		0.003	0.017	0.114	0.009	0.114		0.005	0.008	0.105	0.003	0.09		0.006	0.007	0.107	0.004	0.093
	0.76331	0.00275	0.0075	0.10825	0.0045	0.10175		0.76331	0.00330404	0.00450925	0.00394757	0.00387298	0.0121484			0.76331	0.001	0.002	0.107	0.001	0.109		-0.001	0.013	0.114	0.01	0.115		0.005	0.008	0.105	0.003	0.09		0.006	0.007	0.107	0.004	0.093
	0.766782	0.00325	0.0085	0.1085	0.004	0.10225		0.766782	0.00262996	0.00412311	0.00387298	0.00294392	0.0127115			0.766782	0.001	0.004	0.107	0.001	0.11		0.001	0.014	0.114	0.008	0.116		0.005	0.008	0.105	0.003	0.09		0.006	0.008	0.108	0.004	0.093
	0.770255	0.00275	0.00725	0.10925	0.004	0.1025		0.770255	0.00330404	0.00298608	0.00394757	0.00294392	0.0130767			0.770255	0.001	0.003	0.108	0.001	0.11		-0.001	0.01	0.115	0.008	0.117		0.005	0.008	0.106	0.003	0.09		0.006	0.008	0.108	0.004	0.093
	0.773727	0.00325	0.00975	0.11025	0.0045	0.10275		0.773727	0.00320156	0.00644851	0.00394757	0.00387298	0.012339			0.773727	0.001	0.004	0.109	0.001	0.109		0	0.019	0.116	0.01	0.117		0.006	0.008	0.107	0.003	0.091		0.006	0.008	0.109	0.004	0.094
	0.777199	0.0035	0.0095	0.1115	0.00475	0.103		0.777199	0.00288675	0.00675771	0.00387298	0.00434933	0.0127279			0.777199	0.001	0.003	0.113	0.001	0.109		0.001	0.019	0.116	0.011	0.118		0.006	0.008	0.107	0.003	0.091		0.006	0.008	0.11	0.004	0.094
	0.780671	0.00325	0.00975	0.1115	0.0045	0.10325		0.780671	0.00320156	0.00644851	0.00443471	0.00387298	0.0129968			0.780671	0.001	0.004	0.11	0.001	0.11		0	0.019	0.118	0.01	0.118		0.006	0.008	0.108	0.003	0.09		0.006	0.008	0.11	0.004	0.095
	0.784144	0.00325	0.00975	0.112	0.0045	0.10375		0.784144	0.00320156	0.00670199	0.00424264	0.00387298	0.0139613			0.784144	0.001	0.003	0.111	0.001	0.112		0	0.019	0.118	0.01	0.119		0.006	0.009	0.108	0.003	0.09		0.006	0.008	0.111	0.004	0.094
	0.787616	0.0035	0.009	0.11325	0.0045	0.1045		0.787616	0.003	0.00535413	0.00512348	0.00387298	0.0140594			0.787616	0.002	0.003	0.114	0.001	0.114		0	0.016	0.12	0.01	0.119		0.006	0.009	0.108	0.003	0.091		0.006	0.008	0.111	0.004	0.094
	0.791088	0.004	0.00975	0.11325	0.00475	0.105		0.791088	0.00294392	0.00590903	0.00478714	0.00359398	0.0148549			0.791088	0.002	0.004	0.113	0.002	0.114		0.001	0.018	0.12	0.01	0.121		0.006	0.009	0.109	0.003	0.09		0.007	0.008	0.111	0.004	0.095
	0.79456	0.0045	0.00975	0.114	0.00475	0.10475		0.79456	0.00191485	0.00670199	0.00559762	0.00359398	0.01466			0.79456	0.002	0.003	0.113	0.002	0.113		0.004	0.019	0.122	0.01	0.121		0.006	0.009	0.109	0.003	0.09		0.006	0.008	0.112	0.004	0.095
	0.798032	0.004	0.01025	0.11425	0.0045	0.10525		0.798032	0.0023094	0.00684957	0.00556028	0.00387298	0.0141038			0.798032	0.002	0.004	0.114	0.001	0.113		0.002	0.02	0.122	0.01	0.121		0.006	0.009	0.109	0.003	0.091		0.006	0.008	0.112	0.004	0.096
	0.801505	0.004	0.0095	0.116	0.00475	0.106		0.801505	0.00294392	0.006245	0.0060553	0.00359398	0.0150333			0.801505	0.002	0.003	0.117	0.002	0.114		0.001	0.018	0.124	0.01	0.123		0.006	0.009	0.11	0.003	0.091		0.007	0.008	0.113	0.004	0.096
	0.804977	0.004	0.00975	0.116	0.0045	0.10625		0.804977	0.00294392	0.00590903	0.00637704	0.00387298	0.0152179			0.804977	0.002	0.004	0.115	0.001	0.115		0.001	0.018	0.125	0.01	0.123		0.006	0.009	0.11	0.003	0.091		0.007	0.008	0.114	0.004	0.096
	0.808449	0.00425	0.01025	0.1175	0.0045	0.10675		0.808449	0.00320156	0.00629153	0.00675771	0.00387298	0.0157771			0.808449	0.002	0.004	0.119	0.001	0.116		0.001	0.019	0.126	0.01	0.124		0.007	0.009	0.11	0.003	0.091		0.007	0.009	0.115	0.004	0.096
	0.811921	0.005	0.0095	0.11775	0.00475	0.107		0.811921	0.00244949	0.00574456	0.00680074	0.00359398	0.0161452			0.811921	0.002	0.003	0.118	0.002	0.116		0.004	0.017	0.127	0.01	0.125		0.007	0.009	0.111	0.003	0.091		0.007	0.009	0.115	0.004	0.096
	0.815394	0.00475	0.01025	0.11825	0.0045	0.10725		0.815394	0.00262996	0.00708872	0.00713559	0.00387298	0.0154137			0.815394	0.002	0.003	0.118	0.001	0.115		0.003	0.02	0.128	0.01	0.125		0.007	0.009	0.111	0.003	0.092		0.007	0.009	0.116	0.004	0.097
	0.818866	0.005	0.00975	0.11925	0.00475	0.10775		0.818866	0.00244949	0.00655108	0.007932	0.00434933	0.0166808			0.818866	0.002	0.002	0.119	0.001	0.116		0.004	0.018	0.13	0.011	0.127		0.007	0.01	0.111	0.003	0.091		0.007	0.009	0.117	0.004	0.097
	0.822338	0.0055	0.01075	0.12025	0.00475	0.1085		0.822338	0.00238048	0.0075	0.0075	0.00359398	0.0169017			0.822338	0.003	0.003	0.121	0.002	0.117		0.004	0.021	0.13	0.01	0.128		0.007	0.01	0.112	0.003	0.092		0.008	0.009	0.118	0.004	0.097
	0.82581	0.0055	0.01075	0.12075	0.00475	0.10925		0.82581	0.00238048	0.00670199	0.00838153	0.00359398	0.0167407			0.82581	0.003	0.004	0.121	0.002	0.117		0.004	0.02	0.132	0.01	0.129		0.008	0.01	0.112	0.003	0.093		0.007	0.009	0.118	0.004	0.098
	0.829282	0.006	0.011	0.1215	0.00425	0.10975		0.829282	0.00244949	0.00795822	0.0083865	0.00340343	0.0172892			0.829282	0.003	0.003	0.121	0.001	0.118		0.005	0.022	0.133	0.009	0.13		0.008	0.01	0.113	0.003	0.093		0.008	0.009	0.119	0.004	0.098
	0.832755	0.00625	0.0095	0.12125	0.0045	0.10975		0.832755	0.00236291	0.00450925	0.00895824	0.00387298	0.0180069			0.832755	0.003	0.004	0.119	0.001	0.118		0.006	0.015	0.134	0.01	0.131		0.008	0.01	0.113	0.003	0.092		0.008	0.009	0.119	0.004	0.098
	0.836227	0.00625	0.01125	0.12225	0.00475	0.1105		0.836227	0.00236291	0.00763217	0.00974252	0.00359398	0.0184842			0.836227	0.003	0.004	0.12	0.002	0.118		0.006	0.022	0.136	0.01	0.133		0.008	0.01	0.113	0.003	0.093		0.008	0.009	0.12	0.004	0.098
	0.839699	0.0065	0.01025	0.12375	0.00475	0.111		0.839699	0.00238048	0.00613052	0.00974252	0.00359398	0.0186726			0.839699	0.003	0.003	0.124	0.002	0.118		0.007	0.018	0.137	0.01	0.134		0.008	0.01	0.114	0.003	0.093		0.008	0.01	0.12	0.004	0.099
	0.843171	0.00675	0.01125	0.124	0.0045	0.11175		0.843171	0.00262996	0.00788987	0.0106145	0.00387298	0.0196193			0.843171	0.003	0.003	0.122	0.001	0.119		0.007	0.022	0.139	0.01	0.136		0.008	0.01	0.114	0.003	0.093		0.009	0.01	0.121	0.004	0.099
	0.846644	0.007	0.0115	0.12525	0.00475	0.11275		0.846644	0.00216025	0.00785281	0.0105948	0.00359398	0.0203531			0.846644	0.004	0.003	0.127	0.002	0.12		0.007	0.022	0.139	0.01	0.138		0.008	0.011	0.114	0.003	0.093		0.009	0.01	0.121	0.004	0.1
	0.850116	0.00775	0.01175	0.1265	0.0045	0.11325		0.850116	0.0025	0.00830161	0.0106615	0.00387298	0.0208866			0.850116	0.004	0.003	0.129	0.001	0.121		0.009	0.023	0.14	0.01	0.139		0.009	0.011	0.115	0.003	0.093		0.009	0.01	0.122	0.004	0.1
	0.853588	0.0075	0.012	0.127	0.0045	0.114		0.853588	0.00238048	0.00795822	0.0113431	0.00310913	0.0214009			0.853588	0.004	0.004	0.129	0.002	0.121		0.008	0.023	0.142	0.009	0.141		0.009	0.011	0.116	0.003	0.094		0.009	0.01	0.121	0.004	0.1
	0.85706	0.00825	0.01175	0.1275	0.0045	0.11475		0.85706	0.00287228	0.00830161	0.0123962	0.00387298	0.0223514			0.85706	0.004	0.003	0.129	0.001	0.122		0.009	0.023	0.144	0.01	0.143		0.01	0.011	0.115	0.003	0.094		0.01	0.01	0.122	0.004	0.1
	0.860532	0.0085	0.012	0.1295	0.00475	0.1155		0.860532	0.003	0.00743864	0.0127148	0.00359398	0.0229855			0.860532	0.004	0.004	0.134	0.002	0.122		0.01	0.022	0.145	0.01	0.145		0.01	0.011	0.116	0.003	0.094		0.01	0.011	0.123	0.004	0.101
	0.864005	0.00875	0.01175	0.13025	0.00475	0.11625		0.864005	0.0025	0.00830161	0.0130735	0.00359398	0.0235425			0.864005	0.005	0.003	0.135	0.002	0.122		0.01	0.023	0.146	0.01	0.147		0.01	0.011	0.116	0.003	0.095		0.01	0.01	0.124	0.004	0.101
	0.867477	0.0095	0.01225	0.1305	0.00425	0.11675		0.867477	0.003	0.00869387	0.0133041	0.00262996	0.0241575			0.867477	0.005	0.003	0.135	0.002	0.123		0.011	0.024	0.147	0.008	0.148		0.011	0.011	0.117	0.003	0.094		0.011	0.011	0.123	0.004	0.102
	0.870949	0.0095	0.012	0.13125	0.00475	0.11775		0.870949	0.003	0.00824621	0.0132004	0.00359398	0.0251578			0.870949	0.005	0.003	0.135	0.002	0.123		0.011	0.023	0.148	0.01	0.151		0.011	0.011	0.118	0.003	0.095		0.011	0.011	0.124	0.004	0.102
	0.874421	0.01	0.01225	0.13275	0.0045	0.11875		0.874421	0.00270801	0.00788987	0.0147958	0.00310913	0.0258118			0.874421	0.006	0.004	0.141	0.002	0.124		0.012	0.023	0.149	0.009	0.153		0.011	0.011	0.117	0.003	0.096		0.011	0.011	0.124	0.004	0.102
	0.877894	0.01075	0.012	0.133	0.00475	0.11975		0.877894	0.00320156	0.00697615	0.0143062	0.00359398	0.0265503			0.877894	0.006	0.004	0.139	0.002	0.125		0.013	0.021	0.15	0.01	0.155		0.012	0.012	0.118	0.003	0.096		0.012	0.011	0.125	0.004	0.103
	0.881366	0.011	0.0125	0.134	0.00475	0.12025		0.881366	0.0034641	0.00785281	0.0148099	0.00359398	0.0274393			0.881366	0.006	0.004	0.141	0.002	0.125		0.014	0.023	0.151	0.01	0.157		0.012	0.012	0.118	0.003	0.096		0.012	0.011	0.126	0.004	0.103
	0.884838	0.012	0.01275	0.13475	0.00475	0.121		0.884838	0.0034641	0.00830161	0.0153704	0.00359398	0.0287866			0.884838	0.007	0.004	0.143	0.002	0.125		0.015	0.024	0.152	0.01	0.16		0.013	0.012	0.119	0.003	0.096		0.013	0.011	0.125	0.004	0.103
	0.88831	0.0125	0.013	0.1355	0.00475	0.12175		0.88831	0.00387298	0.00860233	0.0162583	0.00377492	0.0294887			0.88831	0.007	0.003	0.145	0.001	0.125		0.016	0.024	0.153	0.01	0.162		0.013	0.013	0.118	0.004	0.096		0.014	0.012	0.126	0.004	0.104
	0.891782	0.013	0.01325	0.13675	0.00475	0.12275		0.891782	0.00408248	0.00822091	0.0168795	0.00359398	0.0301482			0.891782	0.007	0.004	0.148	0.002	0.126		0.016	0.024	0.154	0.01	0.164		0.014	0.013	0.119	0.003	0.097		0.015	0.012	0.126	0.004	0.104
	0.895255	0.01325	0.01325	0.139	0.0045	0.12375		0.895255	0.00377492	0.00903235	0.0181292	0.00387298	0.0308909			0.895255	0.008	0.003	0.154	0.001	0.127		0.017	0.025	0.155	0.01	0.166		0.014	0.013	0.12	0.003	0.097		0.014	0.012	0.127	0.004	0.105
	0.898727	0.014	0.013	0.1385	0.0045	0.1245		0.898727	0.00424264	0.00860233	0.0178232	0.00310913	0.0310966			0.898727	0.008	0.003	0.151	0.002	0.128		0.018	0.024	0.156	0.009	0.167		0.015	0.013	0.119	0.003	0.098		0.015	0.012	0.128	0.004	0.105
	0.902199	0.01475	0.014	0.14	0.0045	0.125		0.902199	0.00419325	0.00955685	0.0199165	0.00387298	0.0315911			0.902199	0.009	0.004	0.158	0.001	0.129		0.019	0.027	0.156	0.01	0.168		0.015	0.013	0.119	0.003	0.098		0.016	0.012	0.127	0.004	0.105
	0.905671	0.01575	0.0135	0.14	0.0045	0.12575		0.905671	0.00419325	0.00818535	0.0187794	0.00310913	0.0318787			0.905671	0.01	0.004	0.155	0.002	0.13		0.02	0.024	0.157	0.009	0.169		0.016	0.013	0.12	0.003	0.098		0.017	0.013	0.128	0.004	0.106
	0.909144	0.01625	0.01375	0.1415	0.00425	0.126		0.909144	0.00457347	0.00861684	0.019975	0.00262996	0.0323316			0.909144	0.01	0.004	0.159	0.002	0.13		0.021	0.025	0.158	0.008	0.17		0.017	0.013	0.12	0.003	0.098		0.017	0.013	0.129	0.004	0.106
	0.912616	0.01675	0.014	0.14275	0.0045	0.127		0.912616	0.00499166	0.0094163	0.0221265	0.00310913	0.0325883			0.912616	0.01	0.003	0.164	0.002	0.132		0.022	0.026	0.159	0.009	0.171		0.017	0.014	0.119	0.003	0.099		0.018	0.013	0.129	0.004	0.106
	0.916088	0.01775	0.01325	0.14375	0.00425	0.1275		0.916088	0.00499166	0.00736546	0.0226624	0.00340343	0.0328278			0.916088	0.011	0.004	0.166	0.001	0.132		0.023	0.022	0.16	0.009	0.172		0.018	0.014	0.12	0.003	0.099		0.019	0.013	0.129	0.004	0.107
	0.91956	0.0185	0.01475	0.14475	0.00475	0.12825		0.91956	0.005	0.00861684	0.0234574	0.00359398	0.0333804			0.91956	0.012	0.005	0.169	0.002	0.134		0.024	0.026	0.16	0.01	0.173		0.018	0.014	0.12	0.003	0.099		0.02	0.014	0.13	0.004	0.107
	0.923032	0.019	0.0145	0.1455	0.00475	0.129		0.923032	0.00535413	0.00981495	0.0236714	0.00359398	0.0339509			0.923032	0.012	0.003	0.17	0.002	0.136		0.025	0.027	0.161	0.01	0.174		0.019	0.014	0.121	0.003	0.099		0.02	0.014	0.13	0.004	0.107
	0.926505	0.02075	0.0145	0.1465	0.0045	0.12975		0.926505	0.00579511	0.00981495	0.0243926	0.00310913	0.0338858			0.926505	0.013	0.003	0.173	0.002	0.138		0.027	0.027	0.161	0.009	0.174		0.021	0.014	0.122	0.003	0.099		0.022	0.014	0.13	0.004	0.108
	0.929977	0.0215	0.0145	0.147	0.00375	0.131		0.929977	0.00574456	0.00939858	0.0250732	0.00170783	0.0342831			0.929977	0.014	0.003	0.174	0.002	0.141		0.028	0.026	0.162	0.006	0.175		0.022	0.015	0.121	0.003	0.1		0.022	0.014	0.131	0.004	0.108
	0.933449	0.02275	0.01525	0.14825	0.00475	0.13175		0.933449	0.00579511	0.00903235	0.0253163	0.00359398	0.0345868			0.933449	0.015	0.005	0.176	0.002	0.142		0.029	0.027	0.163	0.01	0.176		0.023	0.015	0.123	0.003	0.1		0.024	0.014	0.131	0.004	0.109
	0.936921	0.02325	0.0155	0.149	0.00475	0.13275		0.936921	0.00618466	0.00981495	0.0265456	0.00359398	0.0346061			0.936921	0.015	0.004	0.179	0.002	0.145		0.03	0.028	0.163	0.01	0.176		0.024	0.015	0.122	0.003	0.101		0.024	0.015	0.132	0.004	0.109
	0.940394	0.0245	0.0155	0.15	0.0045	0.13375		0.940394	0.006245	0.009	0.0271416	0.00310913	0.0350369			0.940394	0.016	0.005	0.181	0.002	0.147		0.031	0.027	0.164	0.009	0.177		0.025	0.015	0.123	0.003	0.101		0.026	0.015	0.132	0.004	0.11
	0.943866	0.0255	0.01625	0.151	0.00475	0.13425		0.943866	0.00655744	0.0106575	0.0271416	0.00359398	0.0353023			0.943866	0.017	0.004	0.182	0.002	0.149		0.033	0.03	0.165	0.01	0.177		0.026	0.016	0.124	0.003	0.101		0.026	0.015	0.133	0.004	0.11
	0.947338	0.0265	0.016	0.15225	0.00475	0.1355		0.947338	0.00655744	0.0094163	0.0277534	0.00359398	0.0358283			0.947338	0.018	0.005	0.185	0.002	0.152		0.034	0.028	0.165	0.01	0.178		0.027	0.016	0.125	0.003	0.102		0.027	0.015	0.134	0.004	0.11
	0.95081	0.02775	0.016	0.15275	0.00475	0.13625		0.95081	0.00660177	0.00864099	0.0287909	0.00359398	0.0365365			0.95081	0.019	0.004	0.186	0.002	0.154		0.035	0.024	0.167	0.01	0.179		0.028	0.016	0.124	0.003	0.102		0.029	0.02	0.134	0.004	0.11
	0.954282	0.02875	0.0185	0.15325	0.00475	0.1375		0.954282	0.00660177	0.0104722	0.0289641	0.00359398	0.0371887			0.954282	0.02	0.005	0.187	0.002	0.157		0.036	0.03	0.167	0.01	0.18		0.029	0.017	0.124	0.003	0.102		0.03	0.022	0.135	0.004	0.111
	0.957755	0.02975	0.0165	0.15425	0.00425	0.1385		0.957755	0.00660177	0.0102144	0.0295677	0.00262996	0.0379342			0.957755	0.021	0.004	0.189	0.002	0.161		0.037	0.029	0.168	0.008	0.18		0.03	0.017	0.125	0.003	0.102		0.031	0.016	0.135	0.004	0.111
	0.961227	0.03125	0.01775	0.15525	0.00425	0.14		0.961227	0.00670199	0.0107199	0.0296915	0.00262996	0.038747			0.961227	0.022	0.004	0.19	0.002	0.166		0.038	0.03	0.169	0.008	0.18		0.032	0.017	0.125	0.003	0.102		0.033	0.02	0.137	0.004	0.112
	0.964699	0.0325	0.01825	0.156	0.0045	0.141		0.964699	0.00680686	0.0102754	0.0295409	0.00310913	0.0397744			0.964699	0.023	0.005	0.191	0.002	0.169		0.039	0.03	0.169	0.009	0.181		0.033	0.018	0.126	0.003	0.102		0.035	0.02	0.138	0.004	0.112
	0.968171	0.03375	0.01925	0.15725	0.0045	0.1425		0.968171	0.00684957	0.0118708	0.0306744	0.00310913	0.0402534			0.968171	0.024	0.005	0.194	0.002	0.172		0.04	0.034	0.17	0.009	0.182		0.035	0.018	0.126	0.003	0.103		0.036	0.02	0.139	0.004	0.113
	0.971644	0.03525	0.01975	0.15775	0.00425	0.14325		0.971644	0.0065	0.0113835	0.0307395	0.00262996	0.0415963			0.971644	0.026	0.005	0.195	0.002	0.176		0.041	0.032	0.17	0.008	0.182		0.036	0.018	0.127	0.003	0.102		0.038	0.024	0.139	0.004	0.113
	0.975116	0.0365	0.01875	0.15875	0.0045	0.14425		0.975116	0.00665833	0.0118427	0.0307395	0.00310913	0.0420743			0.975116	0.027	0.004	0.196	0.002	0.179		0.042	0.033	0.171	0.009	0.182		0.037	0.019	0.128	0.003	0.103		0.04	0.019	0.14	0.004	0.113
	0.978588	0.0385	0.019	0.15925	0.00425	0.1455		0.978588	0.00655744	0.011431	0.031277	0.00262996	0.0423517			0.978588	0.029	0.005	0.197	0.002	0.181		0.044	0.033	0.172	0.008	0.183		0.04	0.019	0.128	0.003	0.104		0.041	0.019	0.14	0.004	0.114
	0.98206	0.0395	0.01925	0.16	0.0045	0.14575		0.98206	0.00645497	0.0118427	0.0308761	0.00310913	0.0426331			0.98206	0.03	0.005	0.197	0.002	0.183		0.044	0.034	0.173	0.009	0.182		0.041	0.019	0.129	0.003	0.104		0.043	0.019	0.141	0.004	0.114
	0.985532	0.04125	0.02	0.162	0.00375	0.147		0.985532	0.00639661	0.0122474	0.0316122	0.00170783	0.0435507			0.985532	0.032	0.005	0.2	0.002	0.186		0.046	0.035	0.175	0.006	0.183		0.042	0.02	0.13	0.003	0.104		0.045	0.02	0.143	0.004	0.115
	0.989005	0.043	0.02	0.16275	0.0035	0.14775		0.989005	0.006733	0.0122474	0.0325512	0.00129099	0.044425			0.989005	0.033	0.005	0.202	0.002	0.188		0.047	0.035	0.176	0.005	0.184		0.045	0.02	0.13	0.003	0.104		0.047	0.02	0.143	0.004	0.115
	0.992477	0.04475	0.02	0.1635	0.004	0.1485		0.992477	0.00655108	0.0122474	0.0324191	0.00216025	0.0447102			0.992477	0.035	0.005	0.203	0.002	0.19		0.048	0.035	0.176	0.007	0.184		0.047	0.02	0.131	0.003	0.105		0.049	0.02	0.144	0.004	0.115
	0.995949	0.04625	0.02	0.165	0.00425	0.14975		0.995949	0.00639661	0.0118603	0.0323522	0.00262996	0.0456098			0.995949	0.037	0.005	0.204	0.002	0.192		0.05	0.034	0.178	0.008	0.186		0.047	0.021	0.132	0.003	0.105		0.051	0.02	0.146	0.004	0.116
	0.999421	0.04775	0.02125	0.1655	0.0045	0.15		0.999421	0.00590903	0.0126853	0.0325628	0.00310913	0.0459202			0.999421	0.039	0.006	0.205	0.002	0.193		0.05	0.037	0.178	0.009	0.186		0.05	0.022	0.132	0.003	0.105		0.052	0.02	0.147	0.004	0.116
	1.00289	0.05025	0.02075	0.1665	0.00425	0.1505		1.00289	0.00694622	0.013099	0.0325628	0.00262996	0.0459891			1.00289	0.04	0.004	0.206	0.002	0.194		0.052	0.036	0.179	0.008	0.186		0.054	0.022	0.133	0.003	0.105		0.055	0.021	0.148	0.004	0.117
	1.00637	0.0515	0.022	0.16775	0.0045	0.15075		1.00637	0.00645497	0.0131149	0.0329684	0.00310913	0.0456098			1.00637	0.042	0.005	0.208	0.002	0.193		0.053	0.037	0.18	0.009	0.187		0.055	0.023	0.134	0.003	0.106		0.056	0.023	0.149	0.004	0.117
	1.00984	0.05325	0.024	0.169	0.0045	0.1515		1.00984	0.00567891	0.0140712	0.0338428	0.00310913	0.0459891			1.00984	0.045	0.005	0.21	0.002	0.195		0.054	0.038	0.182	0.009	0.187		0.057	0.023	0.134	0.003	0.106		0.057	0.03	0.15	0.004	0.118
	1.01331	0.0555	0.02375	0.17025	0.0045	0.152		1.01331	0.00574456	0.013376	0.0339743	0.00310913	0.0465618			1.01331	0.047	0.006	0.211	0.002	0.196		0.057	0.038	0.184	0.009	0.188		0.059	0.023	0.135	0.003	0.106		0.059	0.028	0.151	0.004	0.118
	1.01678	0.05675	0.02475	0.17125	0.0045	0.152		1.01678	0.00525198	0.0153052	0.0339743	0.00310913	0.0465618			1.01678	0.049	0.004	0.212	0.002	0.196		0.058	0.04	0.185	0.009	0.188		0.06	0.024	0.136	0.003	0.106		0.06	0.031	0.152	0.004	0.118
	1.02025	0.058	0.024	0.17175	0.004	0.153		1.02025	0.00547723	0.0147196	0.0341894	0.00216025	0.0472088			1.02025	0.05	0.004	0.213	0.002	0.198		0.059	0.039	0.185	0.007	0.189		0.062	0.024	0.136	0.003	0.106		0.061	0.029	0.153	0.004	0.119
	1.02373	0.06025	0.0255	0.17275	0.00425	0.153		1.02373	0.00512348	0.0148885	0.0339252	0.00262996	0.0465618			1.02373	0.053	0.006	0.213	0.002	0.197		0.061	0.042	0.187	0.008	0.189		0.065	0.025	0.137	0.003	0.107		0.062	0.029	0.154	0.004	0.119
	1.0272	0.062	0.02475	0.174	0.0045	0.1535		1.0272	0.00483046	0.0153487	0.0348138	0.00310913	0.0471346			1.0272	0.055	0.004	0.215	0.002	0.198		0.063	0.041	0.189	0.009	0.19		0.066	0.026	0.137	0.003	0.107		0.064	0.028	0.155	0.004	0.119
	1.03067	0.063	0.0245	0.17475	0.00425	0.15475		1.03067	0.00432049	0.0143411	0.0346735	0.00262996	0.0474509			1.03067	0.057	0.006	0.216	0.002	0.2		0.063	0.041	0.189	0.008	0.191		0.067	0.026	0.138	0.003	0.108		0.065	0.025	0.156	0.004	0.12
	1.03414	0.065	0.024	0.17525	0.0045	0.155		1.03414	0.00424264	0.0148997	0.0343936	0.00310913	0.0472088			1.03414	0.059	0.004	0.215	0.002	0.2		0.066	0.04	0.191	0.009	0.191		0.069	0.027	0.138	0.003	0.108		0.066	0.025	0.157	0.004	0.121
	1.03762	0.06625	0.027	0.1765	0.00425	0.15525		1.03762	0.00377492	0.0161452	0.0351141	0.00262996	0.0475281			1.03762	0.061	0.006	0.217	0.002	0.201		0.067	0.045	0.193	0.008	0.191		0.07	0.031	0.139	0.003	0.108		0.067	0.026	0.157	0.004	0.121
	1.04109	0.068	0.02675	0.1775	0.0045	0.15575		1.04109	0.00326599	0.0155858	0.0356324	0.00310913	0.047521			1.04109	0.064	0.007	0.218	0.002	0.202		0.068	0.045	0.195	0.009	0.191		0.072	0.029	0.139	0.003	0.109		0.068	0.026	0.158	0.004	0.121
	1.04456	0.06925	0.02725	0.17875	0.00425	0.15625		1.04456	0.00298608	0.0159661	0.0360127	0.00262996	0.0475281			1.04456	0.065	0.007	0.22	0.002	0.202		0.07	0.046	0.196	0.008	0.192		0.072	0.029	0.14	0.003	0.109		0.07	0.027	0.159	0.004	0.122
	1.04803	0.07075	0.02825	0.18	0.0045	0.15725		1.04803	0.00262996	0.0172119	0.0369143	0.00310913	0.0481828			1.04803	0.067	0.006	0.222	0.002	0.204		0.072	0.048	0.198	0.009	0.193		0.073	0.03	0.14	0.003	0.109		0.071	0.029	0.16	0.004	0.123
	1.0515	0.07325	0.02875	0.1805	0.00375	0.15775		1.0515	0.00170783	0.0163987	0.0367197	0.00170783	0.0488356			1.0515	0.071	0.008	0.222	0.002	0.206		0.074	0.048	0.199	0.006	0.193		0.075	0.031	0.141	0.003	0.109		0.073	0.028	0.16	0.004	0.123
	1.05498	0.0745	0.02875	0.18175	0.00425	0.15825		1.05498	0.00208167	0.0170171	0.0368816	0.00262996	0.0481828			1.05498	0.072	0.006	0.222	0.002	0.205		0.075	0.047	0.202	0.008	0.194		0.077	0.033	0.141	0.003	0.11		0.074	0.029	0.162	0.004	0.124
	1.05845	0.0755	0.02925	0.1825	0.00425	0.1585		1.05845	0.00208167	0.0180624	0.037063	0.00262996	0.0485077			1.05845	0.073	0.006	0.223	0.002	0.206		0.076	0.05	0.203	0.008	0.194		0.078	0.032	0.142	0.003	0.11		0.075	0.029	0.162	0.004	0.124
	1.06192	0.07675	0.03	0.183	0.0045	0.15925		1.06192	0.00221736	0.0181292	0.0370675	0.00310913	0.0488424			1.06192	0.074	0.006	0.223	0.002	0.207		0.078	0.05	0.204	0.009	0.195		0.079	0.033	0.142	0.003	0.11		0.076	0.031	0.163	0.004	0.125
	1.06539	0.078	0.03225	0.1845	0.0035	0.15975		1.06539	0.00216025	0.0195	0.0381794	0.00129099	0.0488356			1.06539	0.075	0.006	0.225	0.002	0.208		0.079	0.052	0.207	0.005	0.195		0.08	0.04	0.142	0.003	0.111		0.078	0.031	0.164	0.004	0.125
	1.06887	0.07925	0.032	0.18525	0.004	0.16		1.06887	0.00221736	0.0186011	0.0382132	0.00216025	0.048518			1.06887	0.076	0.007	0.225	0.002	0.207		0.08	0.052	0.209	0.007	0.196		0.081	0.035	0.143	0.003	0.111		0.08	0.034	0.164	0.004	0.126
	1.07234	0.08075	0.032	0.18675	0.00425	0.16075		1.07234	0.00262996	0.0184932	0.0386383	0.00262996	0.0489379			1.07234	0.077	0.008	0.226	0.002	0.209		0.082	0.053	0.212	0.008	0.196		0.083	0.035	0.144	0.003	0.111		0.081	0.032	0.165	0.004	0.127
	1.07581	0.0815	0.03225	0.18775	0.00425	0.162		1.07581	0.00173205	0.0181911	0.0398779	0.00262996	0.0491799			1.07581	0.079	0.008	0.229	0.002	0.21		0.083	0.052	0.213	0.008	0.198		0.082	0.036	0.144	0.003	0.112		0.082	0.033	0.165	0.004	0.128
	1.07928	0.083	0.035	0.18825	0.00375	0.1625		1.07928	0.00270801	0.0199833	0.0395084	0.00170783	0.0492781			1.07928	0.079	0.007	0.229	0.002	0.211		0.085	0.054	0.213	0.006	0.198		0.084	0.037	0.144	0.003	0.112		0.084	0.042	0.167	0.004	0.129
	1.08275	0.084	0.0345	0.189	0.00375	0.16275		1.08275	0.0033665	0.0193649	0.0395643	0.00170783	0.048383			1.08275	0.079	0.009	0.229	0.002	0.21		0.086	0.056	0.215	0.006	0.198		0.085	0.038	0.145	0.003	0.113		0.086	0.035	0.167	0.004	0.13
	1.08623	0.08525	0.03525	0.19125	0.00375	0.16325		1.08623	0.00377492	0.0207585	0.0403103	0.00170783	0.0484037			1.08623	0.08	0.007	0.232	0.002	0.21		0.088	0.057	0.218	0.006	0.199		0.085	0.039	0.147	0.003	0.113		0.088	0.038	0.168	0.004	0.131
	1.0897	0.0875	0.03575	0.19075	0.00375	0.164		1.0897	0.0043589	0.0197379	0.0397524	0.00170783	0.0481595			1.0897	0.081	0.01	0.231	0.002	0.211		0.089	0.058	0.217	0.006	0.199		0.09	0.039	0.147	0.003	0.114		0.09	0.036	0.168	0.004	0.132
	1.09317	0.0885	0.03825	0.19225	0.004	0.16475		1.09317	0.00443471	0.0208066	0.0403103	0.00216025	0.0480512			1.09317	0.082	0.009	0.233	0.002	0.212		0.09	0.058	0.219	0.007	0.199		0.09	0.041	0.148	0.003	0.114		0.092	0.045	0.169	0.004	0.134
	1.09664	0.08975	0.038	0.193	0.00425	0.16575		1.09664	0.00394757	0.0212132	0.0410934	0.00262996	0.0481482			1.09664	0.084	0.009	0.234	0.002	0.214		0.091	0.06	0.221	0.008	0.199		0.091	0.041	0.148	0.003	0.115		0.093	0.042	0.169	0.004	0.135
	1.10012	0.09125	0.039	0.194	0.00375	0.16675		1.10012	0.00485627	0.0218632	0.0422137	0.00170783	0.0488356			1.10012	0.084	0.01	0.236	0.002	0.216		0.094	0.063	0.223	0.006	0.2		0.093	0.043	0.148	0.003	0.115		0.094	0.04	0.169	0.004	0.136
	1.10359	0.09225	0.03975	0.19475	0.00425	0.16775		1.10359	0.00556028	0.0225296	0.0425784	0.00262996	0.0489515			1.10359	0.084	0.008	0.237	0.002	0.218		0.094	0.061	0.224	0.008	0.2		0.095	0.043	0.148	0.003	0.116		0.096	0.047	0.17	0.004	0.137
	1.10706	0.09325	0.04075	0.196	0.00425	0.1685		1.10706	0.00556028	0.0229982	0.0430271	0.00262996	0.0481837			1.10706	0.085	0.009	0.24	0.002	0.218		0.095	0.064	0.224	0.008	0.2		0.096	0.044	0.149	0.003	0.117		0.097	0.046	0.171	0.004	0.139
	1.11053	0.09525	0.0405	0.19725	0.004	0.1695		1.11053	0.00639661	0.0237276	0.0438359	0.00216025	0.0488842			1.11053	0.086	0.008	0.241	0.002	0.22		0.096	0.065	0.227	0.007	0.201		0.099	0.045	0.149	0.003	0.117		0.1	0.044	0.172	0.004	0.14
	1.114	0.0965	0.04275	0.19825	0.00425	0.17		1.114	0.00704746	0.0214068	0.0442597	0.00262996	0.048463			1.114	0.086	0.012	0.242	0.002	0.221		0.099	0.061	0.229	0.008	0.2		0.1	0.046	0.15	0.003	0.118		0.101	0.052	0.172	0.004	0.141
	1.11748	0.098	0.044	0.1995	0.00425	0.1715		1.11748	0.0060553	0.0242899	0.0451848	0.00262996	0.0484734			1.11748	0.089	0.01	0.244	0.002	0.222		0.1	0.067	0.231	0.008	0.202		0.101	0.046	0.15	0.003	0.119		0.102	0.053	0.173	0.004	0.143
	1.12095	0.099	0.044	0.2	0.004	0.17175		1.12095	0.00687992	0.0233381	0.0453211	0.00216025	0.0475701			1.12095	0.089	0.012	0.245	0.002	0.221		0.1	0.068	0.231	0.007	0.202		0.103	0.047	0.15	0.003	0.12		0.104	0.049	0.174	0.004	0.144
	1.12442	0.1005	0.04275	0.20075	0.004	0.17275		1.12442	0.00732575	0.0244319	0.0461113	0.00216025	0.047745			1.12442	0.09	0.01	0.246	0.002	0.222		0.101	0.069	0.233	0.007	0.203		0.105	0.048	0.15	0.003	0.12		0.106	0.044	0.174	0.004	0.146
	1.12789	0.10275	0.04575	0.201	0.004	0.174		1.12789	0.00618466	0.0239357	0.0457457	0.00216025	0.0473779			1.12789	0.094	0.011	0.246	0.002	0.223		0.103	0.063	0.233	0.007	0.204		0.106	0.049	0.151	0.003	0.122		0.108	0.06	0.174	0.004	0.147
	1.13137	0.103	0.04325	0.20225	0.0035	0.1745		1.13137	0.00743864	0.021093	0.0466717	0.00129099	0.0468793			1.13137	0.092	0.013	0.248	0.002	0.222		0.105	0.062	0.235	0.005	0.205		0.107	0.05	0.151	0.003	0.122		0.108	0.048	0.175	0.004	0.149
	1.13484	0.1045	0.048	0.203	0.004	0.176		1.13484	0.00732575	0.0261661	0.0464399	0.00216025	0.0469823			1.13484	0.094	0.011	0.249	0.002	0.225		0.105	0.072	0.235	0.007	0.205		0.109	0.051	0.152	0.003	0.124		0.11	0.058	0.176	0.004	0.15
	1.13831	0.106	0.05	0.20375	0.00425	0.17675		1.13831	0.0083666	0.0261151	0.0472326	0.00262996	0.0461113			1.13831	0.095	0.013	0.25	0.002	0.224		0.104	0.073	0.237	0.008	0.206		0.112	0.052	0.152	0.003	0.125		0.113	0.062	0.176	0.004	0.152
	1.14178	0.107	0.0465	0.2045	0.0035	0.17775		1.14178	0.00697615	0.0226642	0.0480312	0.00129099	0.0462484			1.14178	0.098	0.015	0.251	0.002	0.226		0.105	0.069	0.239	0.005	0.206		0.112	0.052	0.152	0.003	0.126		0.113	0.05	0.176	0.004	0.153
	1.14525	0.1085	0.046	0.2055	0.00375	0.17875		1.14525	0.00613732	0.0210238	0.0490816	0.00170783	0.0462484			1.14525	0.1	0.016	0.252	0.002	0.227		0.108	0.065	0.242	0.006	0.207		0.113	0.053	0.152	0.003	0.127		0.113	0.05	0.176	0.004	0.154
	1.14873	0.11	0.04675	0.20725	0.00375	0.18		1.14873	0.00565685	0.0215	0.0499625	0.00170783	0.0460724			1.14873	0.102	0.016	0.255	0.002	0.228		0.11	0.066	0.244	0.006	0.208		0.114	0.054	0.153	0.003	0.128		0.114	0.051	0.177	0.004	0.156
	1.1522	0.112	0.0475	0.2075	0.004	0.181		1.1522	0.00627163	0.0227523	0.0498431	0.00216025	0.0462241			1.1522	0.104	0.015	0.256	0.002	0.23		0.11	0.068	0.243	0.007	0.208		0.117	0.055	0.153	0.003	0.129		0.117	0.052	0.178	0.004	0.157
	1.15567	0.113	0.05225	0.2075	0.0035	0.18125		1.15567	0.00658281	0.0263106	0.0502096	0.00129099	0.0456974			1.15567	0.106	0.016	0.255	0.002	0.229		0.109	0.079	0.245	0.005	0.209		0.117	0.056	0.153	0.003	0.13		0.12	0.058	0.177	0.004	0.157
	1.15914	0.11425	0.05	0.208	0.004	0.182		1.15914	0.00556028	0.0236784	0.0503256	0.00216025	0.0454973			1.15914	0.109	0.016	0.256	0.002	0.23		0.11	0.071	0.245	0.007	0.209		0.118	0.056	0.153	0.003	0.131		0.12	0.057	0.178	0.004	0.158
	1.16262	0.116	0.051	0.2085	0.0035	0.1825		1.16262	0.00408248	0.0239583	0.0509673	0.00129099	0.0447549			1.16262	0.112	0.016	0.258	0.002	0.23		0.113	0.07	0.245	0.005	0.209		0.12	0.057	0.153	0.003	0.133		0.119	0.061	0.178	0.004	0.158
	1.16609	0.1175	0.05175	0.2095	0.00425	0.18375		1.16609	0.00591608	0.0225	0.052016	0.00262996	0.0451101			1.16609	0.112	0.019	0.259	0.002	0.232		0.113	0.07	0.248	0.008	0.21		0.124	0.057	0.153	0.003	0.134		0.121	0.061	0.178	0.004	0.159
	1.16956	0.11825	0.05175	0.21025	0.00375	0.18475		1.16956	0.0055	0.0226182	0.0517003	0.00170783	0.0445524			1.16956	0.114	0.019	0.259	0.002	0.233		0.113	0.071	0.249	0.006	0.21		0.123	0.058	0.154	0.003	0.136		0.123	0.059	0.179	0.004	0.16
	1.17303	0.119	0.052	0.21175	0.004	0.18525		1.17303	0.00583095	0.0229056	0.0534626	0.00216025	0.0445524			1.17303	0.115	0.019	0.263	0.002	0.234		0.113	0.072	0.251	0.007	0.21		0.124	0.059	0.154	0.003	0.137		0.124	0.058	0.179	0.004	0.16
	1.1765	0.1195	0.053	0.21175	0.004	0.186		1.1765	0.00591608	0.0229056	0.0534626	0.00216025	0.0447437			1.1765	0.116	0.02	0.263	0.002	0.235		0.113	0.073	0.251	0.007	0.211		0.125	0.06	0.154	0.003	0.138		0.124	0.059	0.179	0.004	0.16
	1.17998	0.1205	0.054	0.21275	0.00375	0.1865		1.17998	0.00532291	0.0223308	0.0545917	0.00170783	0.0447549			1.17998	0.117	0.022	0.265	0.002	0.236		0.115	0.074	0.253	0.006	0.211		0.126	0.06	0.154	0.003	0.139		0.124	0.06	0.179	0.004	0.16
	1.18345	0.123	0.05475	0.21325	0.004	0.1875		1.18345	0.00571548	0.021469	0.054027	0.00216025	0.0449481			1.18345	0.121	0.024	0.265	0.002	0.238		0.116	0.074	0.253	0.007	0.211		0.129	0.061	0.155	0.003	0.14		0.126	0.06	0.18	0.004	0.161
	1.18692	0.124	0.0555	0.21375	0.00425	0.18775		1.18692	0.00559762	0.0213776	0.0545917	0.00262996	0.0445973			1.18692	0.122	0.025	0.266	0.002	0.238		0.117	0.075	0.254	0.008	0.211		0.129	0.061	0.155	0.003	0.141		0.128	0.061	0.18	0.004	0.161
	1.19039	0.123	0.05575	0.21425	0.004	0.1885		1.19039	0.00594418	0.022809	0.0552351	0.00216025	0.0447996			1.19039	0.122	0.023	0.268	0.002	0.239		0.115	0.076	0.254	0.007	0.212		0.128	0.062	0.155	0.003	0.142		0.127	0.062	0.18	0.004	0.161
	1.19387	0.1235	0.05675	0.21475	0.0045	0.189		1.19387	0.00665833	0.0209026	0.0552713	0.00310913	0.044833			1.19387	0.124	0.027	0.268	0.002	0.24		0.114	0.076	0.255	0.009	0.212		0.129	0.062	0.155	0.003	0.143		0.127	0.062	0.181	0.004	0.161
	1.19734	0.12575	0.057	0.21575	0.004	0.18925		1.19734	0.00634429	0.0223308	0.0563996	0.00216025	0.0446272			1.19734	0.126	0.025	0.27	0.002	0.24		0.117	0.077	0.257	0.007	0.212		0.132	0.063	0.155	0.003	0.143		0.128	0.063	0.181	0.004	0.162
	1.20081	0.12675	0.0585	0.21625	0.0045	0.18975		1.20081	0.00537742	0.0202731	0.056222	0.00310913	0.044455			1.20081	0.126	0.03	0.269	0.002	0.24		0.12	0.078	0.259	0.009	0.213		0.133	0.063	0.156	0.003	0.144		0.128	0.063	0.181	0.004	0.162
	1.20428	0.12675	0.05925	0.2165	0.004	0.1905		1.20428	0.00689807	0.0205163	0.0566892	0.00216025	0.0448739			1.20428	0.125	0.03	0.27	0.002	0.242		0.118	0.078	0.259	0.007	0.213		0.134	0.064	0.155	0.003	0.145		0.13	0.065	0.182	0.004	0.162
	1.20775	0.1275	0.06075	0.2175	0.004	0.19125		1.20775	0.00645497	0.0195683	0.0572101	0.00216025	0.0448432			1.20775	0.126	0.033	0.272	0.002	0.243		0.119	0.079	0.26	0.007	0.213		0.132	0.065	0.156	0.003	0.145		0.133	0.066	0.182	0.004	0.164
	1.21123	0.12725	0.0615	0.21775	0.0045	0.19075		1.21123	0.00713559	0.0195021	0.0567883	0.00310913	0.0446645			1.21123	0.128	0.034	0.271	0.002	0.242		0.117	0.08	0.261	0.009	0.213		0.133	0.065	0.157	0.003	0.145		0.131	0.067	0.182	0.004	0.163
	1.2147	0.12875	0.06175	0.21925	0.0045	0.19175		1.2147	0.00713559	0.0203531	0.058094	0.00310913	0.0446645			1.2147	0.129	0.033	0.275	0.002	0.243		0.119	0.081	0.262	0.009	0.214		0.136	0.066	0.157	0.003	0.146		0.131	0.067	0.183	0.004	0.164
	1.21817	0.12975	0.06225	0.2195	0.00425	0.192		1.21817	0.00788987	0.0194487	0.0582781	0.00262996	0.0442493			1.21817	0.129	0.035	0.274	0.002	0.242		0.119	0.081	0.264	0.008	0.215		0.137	0.065	0.157	0.003	0.146		0.134	0.068	0.183	0.004	0.165
	1.22164	0.12975	0.064	0.22025	0.00425	0.1925		1.22164	0.00670199	0.0172627	0.0591009	0.00262996	0.044426			1.22164	0.129	0.04	0.275	0.002	0.243		0.121	0.081	0.266	0.008	0.215		0.137	0.066	0.157	0.003	0.146		0.132	0.069	0.183	0.004	0.166
	1.22512	0.13175	0.065	0.22075	0.00375	0.1925		1.22512	0.00754431	0.0175689	0.0596678	0.00170783	0.043852			1.22512	0.132	0.041	0.276	0.002	0.242		0.121	0.083	0.267	0.006	0.215		0.137	0.066	0.157	0.003	0.146		0.137	0.07	0.183	0.004	0.167
	1.22859	0.132	0.06475	0.221	0.00425	0.192		1.22859	0.00757188	0.018518	0.0588444	0.00262996	0.0431045			1.22859	0.133	0.039	0.276	0.002	0.24		0.121	0.083	0.266	0.008	0.215		0.137	0.067	0.158	0.003	0.146		0.137	0.07	0.184	0.004	0.167
	1.23206	0.1315	0.06625	0.2215	0.004	0.19275		1.23206	0.00785281	0.017595	0.0588926	0.00216025	0.0438359			1.23206	0.133	0.042	0.276	0.002	0.241		0.12	0.084	0.267	0.007	0.217		0.136	0.068	0.158	0.003	0.146		0.137	0.071	0.185	0.004	0.167
	1.23553	0.13225	0.06775	0.2225	0.0045	0.193		1.23553	0.00865544	0.0154137	0.060025	0.00310913	0.0434818			1.23553	0.133	0.047	0.278	0.002	0.241		0.12	0.084	0.269	0.009	0.217		0.14	0.068	0.158	0.003	0.147		0.136	0.072	0.185	0.004	0.167
	1.239	0.1335	0.06875	0.22325	0.00425	0.193		1.239	0.0083865	0.0148857	0.0609009	0.00262996	0.0442041			1.239	0.134	0.049	0.28	0.002	0.242		0.122	0.085	0.27	0.008	0.217		0.142	0.069	0.158	0.003	0.146		0.136	0.072	0.185	0.004	0.167
	1.24248	0.13525	0.06975	0.223	0.004	0.1935		1.24248	0.00763217	0.0144539	0.0605475	0.00216025	0.0434703			1.24248	0.138	0.051	0.278	0.002	0.241		0.124	0.086	0.271	0.007	0.218		0.141	0.069	0.158	0.003	0.147		0.138	0.073	0.185	0.004	0.168
	1.24595	0.1365	0.071	0.22425	0.004	0.1945		1.24595	0.00768115	0.0132162	0.0613698	0.00216025	0.0443809			1.24595	0.14	0.054	0.281	0.002	0.244		0.125	0.086	0.272	0.007	0.218		0.141	0.07	0.159	0.003	0.147		0.14	0.074	0.185	0.004	0.169
	1.24942	0.136	0.07225	0.22475	0.004	0.19525		1.24942	0.00883176	0.0119548	0.0619375	0.00216025	0.0440028			1.24942	0.138	0.058	0.282	0.002	0.243		0.123	0.087	0.273	0.007	0.22		0.141	0.07	0.159	0.003	0.147		0.142	0.074	0.185	0.004	0.171
	1.25289	0.13675	0.07275	0.225	0.00425	0.195		1.25289	0.00984463	0.0127639	0.0622468	0.00262996	0.0443697			1.25289	0.142	0.057	0.283	0.002	0.244		0.122	0.088	0.273	0.008	0.219		0.142	0.071	0.159	0.003	0.147		0.141	0.075	0.185	0.004	0.17
	1.25637	0.13775	0.074	0.226	0.004	0.19575		1.25637	0.00939415	0.011225	0.0623057	0.00216025	0.0441843			1.25637	0.142	0.061	0.285	0.002	0.244		0.124	0.088	0.273	0.007	0.22		0.145	0.071	0.16	0.003	0.147		0.14	0.076	0.186	0.004	0.172
	1.25984	0.13875	0.07425	0.22625	0.0045	0.19625		1.25984	0.0101776	0.0124197	0.0631684	0.00310913	0.0449175			1.25984	0.146	0.059	0.285	0.002	0.246		0.124	0.089	0.275	0.009	0.22		0.145	0.072	0.159	0.003	0.147		0.14	0.077	0.186	0.004	0.172
	1.26331	0.1395	0.07575	0.2275	0.004	0.1975		1.26331	0.00932738	0.0109049	0.0634271	0.00216025	0.0447549			1.26331	0.147	0.064	0.286	0.002	0.246		0.126	0.09	0.277	0.007	0.222		0.144	0.072	0.16	0.003	0.147		0.141	0.077	0.187	0.004	0.175
	1.26678	0.1395	0.076	0.22775	0.0045	0.198		1.26678	0.00911043	0.011225	0.0636887	0.00310913	0.0442116			1.26678	0.146	0.063	0.286	0.002	0.246		0.126	0.09	0.278	0.009	0.222		0.143	0.073	0.16	0.003	0.148		0.143	0.078	0.187	0.004	0.176
	1.27025	0.14	0.077	0.22825	0.00375	0.198		1.27025	0.0108321	0.0109545	0.0635682	0.00170783	0.0435201			1.27025	0.148	0.065	0.285	0.002	0.244		0.124	0.091	0.28	0.006	0.223		0.144	0.073	0.161	0.003	0.148		0.144	0.079	0.187	0.004	0.177
	1.27373	0.14075	0.07775	0.22875	0.0045	0.1995		1.27373	0.0107199	0.00991211	0.063652	0.00310913	0.0437912			1.27373	0.149	0.068	0.286	0.002	0.245		0.125	0.091	0.28	0.009	0.225		0.145	0.073	0.161	0.003	0.148		0.144	0.079	0.188	0.004	0.18
	1.2772	0.1415	0.08	0.2295	0.00475	0.2		1.2772	0.0112694	0.00883176	0.0645213	0.00359398	0.0438406			1.2772	0.15	0.071	0.288	0.002	0.245		0.125	0.092	0.281	0.01	0.226		0.147	0.077	0.161	0.003	0.148		0.144	0.08	0.188	0.004	0.181
	1.28067	0.14225	0.07975	0.22975	0.00425	0.20025		1.28067	0.0113248	0.00903235	0.0643085	0.00262996	0.0436988			1.28067	0.152	0.072	0.288	0.002	0.245		0.126	0.092	0.281	0.008	0.226		0.147	0.074	0.161	0.003	0.148		0.144	0.081	0.189	0.004	0.182
	1.28414	0.14225	0.081	0.22975	0.004	0.2		1.28414	0.0106888	0.00848528	0.063652	0.00216025	0.0437035			1.28414	0.152	0.075	0.287	0.002	0.244		0.127	0.093	0.281	0.007	0.227		0.145	0.075	0.162	0.003	0.148		0.145	0.081	0.189	0.004	0.181
	1.28762	0.1435	0.08275	0.23125	0.0045	0.20125		1.28762	0.0113871	0.00780491	0.0649173	0.00310913	0.0441692			1.28762	0.153	0.077	0.291	0.002	0.245		0.127	0.094	0.282	0.009	0.229		0.146	0.078	0.162	0.003	0.148		0.148	0.082	0.19	0.004	0.183
	1.29109	0.14375	0.08275	0.2315	0.00425	0.20125		1.29109	0.0121758	0.00818026	0.0651434	0.00262996	0.0441692			1.29109	0.153	0.079	0.29	0.002	0.245		0.126	0.094	0.284	0.008	0.229		0.146	0.075	0.162	0.003	0.148		0.15	0.083	0.19	0.004	0.183
	1.29456	0.144	0.0835	0.23225	0.0045	0.202		1.29456	0.0121929	0.00759386	0.0659817	0.00310913	0.043382			1.29456	0.155	0.081	0.291	0.002	0.244		0.127	0.094	0.286	0.009	0.23		0.144	0.076	0.162	0.003	0.149		0.15	0.083	0.19	0.004	0.185
	1.29803	0.14425	0.08425	0.23275	0.0045	0.2025		1.29803	0.0123659	0.007932	0.0660271	0.00310913	0.0438216			1.29803	0.156	0.082	0.29	0.002	0.244		0.127	0.095	0.288	0.009	0.232		0.145	0.076	0.162	0.003	0.149		0.149	0.084	0.191	0.004	0.185
	1.3015	0.14525	0.08575	0.23375	0.0045	0.20325		1.3015	0.0122848	0.00644851	0.0671782	0.00310913	0.043546			1.3015	0.157	0.084	0.293	0.002	0.245		0.128	0.095	0.289	0.009	0.231		0.147	0.08	0.162	0.003	0.149		0.149	0.084	0.191	0.004	0.188
	1.30498	0.14575	0.086	0.234	0.00425	0.20325		1.30498	0.0129454	0.00778888	0.0669677	0.00262996	0.043546			1.30498	0.159	0.086	0.293	0.002	0.245		0.128	0.096	0.289	0.008	0.231		0.147	0.077	0.162	0.003	0.149		0.149	0.085	0.192	0.004	0.188
	1.30845	0.1475	0.08675	0.23525	0.00475	0.204		1.30845	0.0142712	0.00780491	0.0677711	0.00359398	0.0439621			1.30845	0.162	0.088	0.296	0.002	0.246		0.128	0.096	0.29	0.01	0.232		0.148	0.077	0.163	0.003	0.149		0.152	0.086	0.192	0.004	0.189
	1.31192	0.1475	0.08725	0.2355	0.00475	0.204		1.31192	0.0139642	0.00826136	0.0675352	0.00359398	0.0439621			1.31192	0.162	0.089	0.295	0.002	0.246		0.129	0.097	0.291	0.01	0.232		0.146	0.077	0.163	0.003	0.149		0.153	0.086	0.193	0.004	0.189
	1.31539	0.149	0.08825	0.23625	0.0045	0.2045		1.31539	0.0156418	0.00826136	0.0678939	0.00310913	0.0437607			1.31539	0.166	0.09	0.296	0.002	0.246		0.129	0.098	0.292	0.009	0.233		0.146	0.078	0.163	0.003	0.15		0.155	0.087	0.194	0.004	0.189
	1.31887	0.14925	0.08875	0.23675	0.00425	0.205		1.31887	0.0158403	0.00830161	0.0684465	0.00262996	0.0435354			1.31887	0.167	0.091	0.296	0.002	0.246		0.129	0.098	0.294	0.008	0.233		0.147	0.078	0.163	0.003	0.15		0.154	0.088	0.194	0.004	0.191
	1.32234	0.1505	0.089	0.2375	0.00425	0.20525		1.32234	0.0160935	0.00840635	0.0681689	0.00262996	0.0442822			1.32234	0.169	0.092	0.297	0.002	0.248		0.13	0.098	0.294	0.008	0.233		0.149	0.078	0.164	0.003	0.15		0.154	0.088	0.195	0.004	0.19
	1.32581	0.15075	0.0905	0.23775	0.0045	0.2055		1.32581	0.0160078	0.00888819	0.0684611	0.00310913	0.0441701			1.32581	0.17	0.094	0.298	0.002	0.248		0.131	0.1	0.294	0.009	0.233		0.149	0.079	0.164	0.003	0.15		0.153	0.089	0.195	0.004	0.191
	1.32928	0.15175	0.09075	0.239	0.0045	0.206		1.32928	0.0177271	0.00903235	0.0693734	0.00310913	0.0443847			1.32928	0.173	0.095	0.299	0.002	0.249		0.13	0.1	0.297	0.009	0.233		0.149	0.079	0.164	0.003	0.15		0.155	0.089	0.196	0.004	0.192
	1.33275	0.153	0.09125	0.2395	0.00475	0.206		1.33275	0.0182574	0.00853913	0.0693037	0.00359398	0.044699			1.33275	0.175	0.095	0.3	0.002	0.249		0.131	0.1	0.297	0.01	0.234		0.149	0.08	0.165	0.003	0.15		0.157	0.09	0.196	0.004	0.191
	1.33623	0.1535	0.09175	0.2395	0.0045	0.207		1.33623	0.01843	0.00826136	0.0693037	0.00310913	0.0443847			1.33623	0.176	0.096	0.3	0.002	0.25		0.132	0.1	0.297	0.009	0.234		0.148	0.081	0.165	0.003	0.151		0.158	0.09	0.196	0.004	0.193
	1.3397	0.15425	0.09225	0.2405	0.00475	0.207		1.3397	0.018536	0.00853913	0.0704296	0.00359398	0.0448182			1.3397	0.177	0.096	0.301	0.002	0.251		0.133	0.101	0.3	0.01	0.234		0.148	0.081	0.165	0.003	0.151		0.159	0.091	0.196	0.004	0.192
	1.34317	0.15475	0.09275	0.2415	0.0045	0.20775		1.34317	0.0193628	0.00865544	0.0704391	0.00310913	0.0452355			1.34317	0.179	0.097	0.303	0.002	0.252		0.133	0.101	0.3	0.009	0.235		0.148	0.081	0.166	0.003	0.151		0.159	0.092	0.197	0.004	0.193
	1.34664	0.156	0.09325	0.24175	0.0045	0.20775		1.34664	0.0204124	0.00853913	0.0707313	0.00310913	0.0449324			1.34664	0.182	0.097	0.304	0.002	0.252		0.133	0.102	0.3	0.009	0.234		0.15	0.082	0.166	0.003	0.151		0.159	0.092	0.197	0.004	0.194
	1.35012	0.15625	0.09425	0.242	0.00475	0.208		1.35012	0.0208387	0.00903235	0.071007	0.00359398	0.044833			1.35012	0.183	0.1	0.304	0.002	0.252		0.133	0.102	0.301	0.01	0.234		0.15	0.082	0.166	0.003	0.151		0.159	0.093	0.197	0.004	0.195
	1.35359	0.157	0.09475	0.24225	0.00475	0.20925		1.35359	0.0211029	0.00928709	0.0701492	0.00359398	0.0453606			1.35359	0.185	0.1	0.303	0.002	0.253		0.135	0.103	0.301	0.01	0.236		0.149	0.082	0.167	0.003	0.151		0.159	0.094	0.198	0.004	0.197
	1.35706	0.15775	0.0955	0.2435	0.00425	0.21		1.35706	0.0216237	0.00925563	0.0715751	0.00262996	0.0450407			1.35706	0.186	0.102	0.306	0.002	0.253		0.135	0.103	0.303	0.008	0.237		0.149	0.083	0.167	0.003	0.152		0.161	0.094	0.198	0.004	0.198
	1.36053	0.1585	0.096	0.243	0.00475	0.2105		1.36053	0.0217639	0.00945163	0.0709977	0.00359398	0.0461916			1.36053	0.187	0.103	0.304	0.002	0.254		0.136	0.103	0.303	0.01	0.239		0.149	0.083	0.167	0.003	0.151		0.162	0.095	0.198	0.004	0.198
	1.364	0.15925	0.096	0.244	0.0045	0.21125		1.364	0.0229111	0.00948683	0.0714983	0.00310913	0.0470275			1.364	0.189	0.102	0.306	0.002	0.256		0.136	0.104	0.304	0.009	0.24		0.148	0.083	0.168	0.003	0.151		0.164	0.095	0.198	0.004	0.198
	1.36748	0.16	0.09725	0.2445	0.0045	0.2125		1.36748	0.0228473	0.00970824	0.0720671	0.00310913	0.0474517			1.36748	0.19	0.104	0.307	0.002	0.256		0.137	0.105	0.305	0.009	0.244		0.149	0.084	0.168	0.003	0.152		0.164	0.096	0.198	0.004	0.198
	1.37095	0.16075	0.09775	0.2445	0.00475	0.21275		1.37095	0.0235708	0.0095	0.0720671	0.00359398	0.0480859			1.37095	0.192	0.105	0.307	0.002	0.257		0.137	0.105	0.305	0.01	0.245		0.15	0.085	0.168	0.003	0.152		0.164	0.096	0.198	0.004	0.197
	1.37442	0.1615	0.09825	0.24525	0.0045	0.2135		1.37442	0.0235301	0.00970824	0.0717885	0.00310913	0.0481006			1.37442	0.193	0.106	0.308	0.002	0.257		0.138	0.105	0.305	0.009	0.246		0.151	0.085	0.169	0.003	0.152		0.164	0.097	0.199	0.004	0.199
	1.37789	0.16175	0.09825	0.24525	0.00475	0.21425		1.37789	0.0241713	0.00970824	0.0712852	0.00359398	0.0485275			1.37789	0.194	0.105	0.307	0.002	0.258		0.138	0.106	0.305	0.01	0.247		0.15	0.085	0.169	0.003	0.152		0.165	0.097	0.2	0.004	0.2
	1.38137	0.16275	0.099	0.24625	0.0045	0.215		1.38137	0.0243909	0.0101653	0.0724356	0.00310913	0.0493559			1.38137	0.195	0.107	0.31	0.002	0.26		0.139	0.106	0.306	0.009	0.248		0.15	0.085	0.169	0.003	0.152		0.167	0.098	0.2	0.004	0.2
	1.38484	0.1635	0.10025	0.2465	0.00475	0.2145		1.38484	0.0253311	0.0104363	0.072081	0.00359398	0.0487545			1.38484	0.197	0.109	0.31	0.002	0.258		0.139	0.107	0.306	0.01	0.248		0.15	0.086	0.17	0.003	0.152		0.168	0.099	0.2	0.004	0.2
	1.38831	0.16425	0.1	0.24675	0.0045	0.21475		1.38831	0.0259021	0.0104563	0.0728669	0.00310913	0.0484037			1.38831	0.199	0.108	0.311	0.002	0.259		0.14	0.108	0.307	0.009	0.247		0.15	0.086	0.17	0.003	0.153		0.168	0.098	0.199	0.004	0.2
	1.39178	0.165	0.10025	0.24775	0.00475	0.2145		1.39178	0.0264953	0.0104043	0.0734955	0.00359398	0.0485146			1.39178	0.201	0.108	0.312	0.002	0.259		0.141	0.108	0.309	0.01	0.246		0.15	0.086	0.17	0.003	0.152		0.168	0.099	0.2	0.004	0.201
	1.39525	0.166	0.1005	0.24825	0.0045	0.214		1.39525	0.0264953	0.0106615	0.0740647	0.00310913	0.0483942			1.39525	0.202	0.109	0.313	0.002	0.259		0.142	0.108	0.31	0.009	0.245		0.151	0.086	0.17	0.003	0.152		0.169	0.099	0.2	0.004	0.2
	1.39873	0.16675	0.1015	0.2485	0.0045	0.21425		1.39873	0.0268002	0.00994987	0.0737134	0.00310913	0.0472608			1.39873	0.203	0.109	0.313	0.002	0.258		0.142	0.109	0.31	0.009	0.244		0.152	0.088	0.171	0.003	0.153		0.17	0.1	0.2	0.004	0.202
	1.4022	0.168	0.102	0.249	0.00475	0.2135		1.4022	0.0278927	0.0104563	0.073788	0.00359398	0.0470567			1.4022	0.206	0.11	0.314	0.002	0.259		0.143	0.11	0.31	0.01	0.241		0.152	0.088	0.171	0.003	0.153		0.171	0.1	0.201	0.004	0.201
	1.40567	0.1695	0.1025	0.249	0.00475	0.213		1.40567	0.0290345	0.0106615	0.0737744	0.00359398	0.0468899			1.40567	0.209	0.111	0.313	0.002	0.258		0.144	0.11	0.311	0.01	0.24		0.152	0.088	0.171	0.003	0.152		0.173	0.101	0.201	0.004	0.202
	1.40914	0.17075	0.10275	0.249	0.00475	0.2135		1.40914	0.0299152	0.0106262	0.0743012	0.00359398	0.0465152			1.40914	0.212	0.11	0.315	0.002	0.259		0.145	0.111	0.31	0.01	0.239		0.153	0.088	0.171	0.003	0.153		0.173	0.102	0.2	0.004	0.203
	1.41262	0.17225	0.10325	0.24875	0.00475	0.21325		1.41262	0.0314364	0.0104043	0.0740062	0.00359398	0.0463348			1.41262	0.216	0.111	0.314	0.002	0.259		0.147	0.111	0.31	0.01	0.238		0.152	0.089	0.171	0.003	0.153		0.174	0.102	0.2	0.004	0.203
	1.41609	0.1735	0.10375	0.24975	0.00475	0.21325		1.41609	0.0333117	0.0106262	0.0751327	0.00359398	0.0463348			1.41609	0.22	0.112	0.315	0.002	0.259		0.147	0.111	0.313	0.01	0.238		0.152	0.089	0.171	0.003	0.153		0.175	0.103	0.2	0.004	0.203
	1.41956	0.1755	0.104	0.25025	0.00475	0.21325		1.41956	0.0345012	0.0108628	0.074576	0.00359398	0.0459375			1.41956	0.224	0.112	0.316	0.002	0.258		0.148	0.112	0.312	0.01	0.238		0.154	0.089	0.172	0.003	0.153		0.176	0.103	0.201	0.004	0.204
	1.42303	0.17675	0.1045	0.251	0.00475	0.21375		1.42303	0.0361236	0.0110905	0.0754233	0.00359398	0.0456828			1.42303	0.228	0.112	0.317	0.002	0.258		0.149	0.113	0.314	0.01	0.239		0.154	0.089	0.172	0.003	0.154		0.176	0.104	0.201	0.004	0.204
	1.4265	0.1785	0.1045	0.2505	0.005	0.2135		1.4265	0.03751	0.0104083	0.0748532	0.00408248	0.0453615			1.4265	0.232	0.111	0.316	0.002	0.257		0.151	0.113	0.313	0.011	0.239		0.154	0.09	0.172	0.003	0.154		0.177	0.104	0.201	0.004	0.204
	1.42998	0.17975	0.10575	0.25125	0.00475	0.2145		1.42998	0.0379682	0.0106262	0.075716	0.00359398	0.0459891			1.42998	0.234	0.113	0.318	0.002	0.258		0.153	0.114	0.314	0.01	0.241		0.154	0.091	0.172	0.003	0.154		0.178	0.105	0.201	0.004	0.205
	1.43345	0.181	0.106	0.25125	0.00475	0.215		1.43345	0.0384448	0.0108628	0.075738	0.00359398	0.0463825			1.43345	0.236	0.114	0.319	0.002	0.258		0.154	0.114	0.313	0.01	0.243		0.155	0.091	0.172	0.003	0.154		0.179	0.105	0.201	0.004	0.205
	1.43692	0.18225	0.10625	0.251	0.00475	0.21475		1.43692	0.0396264	0.0108436	0.0759386	0.00359398	0.0467431			1.43692	0.239	0.114	0.318	0.002	0.258		0.155	0.114	0.314	0.01	0.244		0.155	0.091	0.172	0.003	0.154		0.18	0.106	0.2	0.004	0.203
	1.44039	0.1835	0.1065	0.25175	0.00475	0.21625		1.44039	0.0403196	0.0110905	0.0762862	0.00359398	0.0472326			1.44039	0.241	0.114	0.319	0.002	0.259		0.156	0.115	0.315	0.01	0.246		0.155	0.091	0.172	0.003	0.154		0.182	0.106	0.201	0.004	0.206
	1.44387	0.18425	0.107	0.252	0.00475	0.2165		1.44387	0.0415482	0.0106145	0.0760526	0.00359398	0.0474447			1.44387	0.244	0.114	0.318	0.002	0.259		0.157	0.115	0.316	0.01	0.247		0.155	0.092	0.172	0.003	0.154		0.181	0.107	0.202	0.004	0.206
	1.44734	0.186	0.10775	0.2525	0.00475	0.21625		1.44734	0.0415772	0.0113248	0.0759934	0.00359398	0.0467859			1.44734	0.246	0.116	0.319	0.002	0.258		0.159	0.116	0.316	0.01	0.247		0.157	0.092	0.173	0.003	0.155		0.182	0.107	0.202	0.004	0.205
	1.45081	0.18675	0.10775	0.25275	0.0045	0.216		1.45081	0.0425078	0.0113541	0.076308	0.00310913	0.0476025			1.45081	0.248	0.115	0.321	0.002	0.259		0.159	0.117	0.315	0.009	0.247		0.157	0.092	0.173	0.003	0.154		0.183	0.107	0.202	0.004	0.204
	1.45428	0.1885	0.10875	0.2525	0.0045	0.21625		1.45428	0.0434626	0.0113541	0.0766572	0.00310913	0.047521			1.45428	0.251	0.116	0.321	0.002	0.259		0.161	0.118	0.315	0.009	0.247		0.157	0.093	0.172	0.003	0.154		0.185	0.108	0.202	0.004	0.205
	1.45775	0.1895	0.10875	0.25325	0.00475	0.21625		1.45775	0.0441852	0.0110868	0.0768782	0.00359398	0.047521			1.45775	0.253	0.116	0.322	0.002	0.259		0.162	0.117	0.316	0.01	0.247		0.157	0.093	0.173	0.003	0.154		0.186	0.109	0.202	0.004	0.205
	1.46123	0.19125	0.10925	0.253	0.00475	0.21675		1.46123	0.0449398	0.0108743	0.0765811	0.00359398	0.0476611			1.46123	0.256	0.116	0.321	0.002	0.259		0.164	0.118	0.316	0.01	0.248		0.158	0.094	0.173	0.003	0.154		0.187	0.109	0.202	0.004	0.206
	1.4647	0.1925	0.10975	0.25325	0.0045	0.217		1.4647	0.0461483	0.0113248	0.0768565	0.00310913	0.0473075			1.4647	0.259	0.118	0.321	0.002	0.26		0.165	0.118	0.317	0.009	0.247		0.158	0.094	0.173	0.003	0.155		0.188	0.109	0.202	0.004	0.206
	1.46817	0.194	0.1105	0.2535	0.00475	0.2165		1.46817	0.0464327	0.0118181	0.0771514	0.00359398	0.0467939			1.46817	0.261	0.118	0.322	0.002	0.259		0.167	0.12	0.317	0.01	0.246		0.159	0.094	0.173	0.003	0.155		0.189	0.11	0.202	0.004	0.206
	1.47164	0.19525	0.11025	0.25375	0.00425	0.2165		1.47164	0.0469139	0.0116154	0.0769302	0.00262996	0.0461483			1.47164	0.263	0.117	0.322	0.002	0.258		0.168	0.12	0.317	0.008	0.245		0.16	0.094	0.173	0.003	0.155		0.19	0.11	0.203	0.004	0.208
	1.47512	0.19575	0.11075	0.254	0.0045	0.21625		1.47512	0.0465358	0.0111467	0.0765811	0.00310913	0.0459447			1.47512	0.263	0.117	0.322	0.002	0.258		0.17	0.12	0.317	0.009	0.244		0.16	0.095	0.174	0.003	0.155		0.19	0.111	0.203	0.004	0.208
	1.47859	0.19625	0.111	0.2545	0.00475	0.2165		1.47859	0.0455732	0.011431	0.0771341	0.00359398	0.045793			1.47859	0.262	0.117	0.322	0.002	0.257		0.171	0.121	0.319	0.01	0.245		0.161	0.095	0.174	0.003	0.155		0.191	0.111	0.203	0.004	0.209
	1.48206	0.196	0.11175	0.254	0.00475	0.21675		1.48206	0.0453211	0.0113541	0.0771924	0.00359398	0.0458067			1.48206	0.261	0.119	0.321	0.002	0.259		0.171	0.121	0.319	0.01	0.244		0.16	0.096	0.173	0.003	0.156		0.192	0.111	0.203	0.004	0.208
	1.48553	0.19675	0.11225	0.255	0.00475	0.21725		1.48553	0.0455878	0.0116154	0.0777046	0.00359398	0.0456901			1.48553	0.262	0.119	0.323	0.002	0.259		0.172	0.122	0.32	0.01	0.244		0.16	0.096	0.174	0.003	0.156		0.193	0.112	0.203	0.004	0.21
	1.489	0.19725	0.1125	0.25525	0.00475	0.2175		1.489	0.0451396	0.0111505	0.0779845	0.00359398	0.0456399			1.489	0.262	0.119	0.323	0.002	0.259		0.173	0.122	0.321	0.01	0.244		0.161	0.097	0.174	0.003	0.156		0.193	0.112	0.203	0.004	0.211
	1.49248	0.19775	0.11275	0.25575	0.0045	0.21775		1.49248	0.0449324	0.0112657	0.0785552	0.00310913	0.0452576			1.49248	0.262	0.118	0.324	0.002	0.258		0.174	0.123	0.322	0.009	0.244		0.161	0.097	0.174	0.003	0.156		0.194	0.113	0.203	0.004	0.213
	1.49595	0.19825	0.11325	0.2555	0.00475	0.218		1.49595	0.0451396	0.0116154	0.0782752	0.00359398	0.0451442			1.49595	0.263	0.12	0.324	0.002	0.259		0.174	0.123	0.321	0.01	0.244		0.162	0.097	0.174	0.003	0.157		0.194	0.113	0.203	0.004	0.212
	1.49942	0.1985	0.11425	0.256	0.00475	0.21775		1.49942	0.044456	0.0116154	0.0783326	0.00359398	0.0450879			1.49942	0.262	0.121	0.324	0.002	0.258		0.175	0.124	0.322	0.01	0.245		0.162	0.098	0.174	0.003	0.157		0.195	0.114	0.204	0.004	0.211
	1.50289	0.199	0.11475	0.25525	0.00475	0.21775		1.50289	0.0435048	0.0120934	0.0779845	0.00359398	0.0449991			1.50289	0.261	0.122	0.323	0.002	0.257		0.176	0.125	0.321	0.01	0.246		0.163	0.098	0.174	0.003	0.157		0.196	0.114	0.203	0.004	0.211
	1.50637	0.19925	0.115	0.25525	0.00475	0.21725		1.50637	0.043231	0.011431	0.0779973	0.00359398	0.0441918			1.50637	0.261	0.121	0.324	0.002	0.257		0.176	0.125	0.32	0.01	0.244		0.164	0.099	0.174	0.003	0.158		0.196	0.115	0.203	0.004	0.21
	1.50984	0.1995	0.11525	0.2555	0.0045	0.21725		1.50984	0.0430542	0.0123659	0.0776509	0.00310913	0.0439422			1.50984	0.261	0.122	0.324	0.002	0.257		0.177	0.126	0.32	0.009	0.243		0.164	0.098	0.175	0.003	0.158		0.196	0.115	0.203	0.004	0.211
	1.51331	0.19975	0.1155	0.2555	0.00475	0.2165		1.51331	0.0423822	0.0117331	0.0776509	0.00359398	0.043852			1.51331	0.26	0.121	0.324	0.002	0.257		0.178	0.126	0.32	0.01	0.242		0.164	0.099	0.175	0.003	0.158		0.197	0.116	0.203	0.004	0.209
	1.51678	0.2	0.1165	0.25625	0.00475	0.21725		1.51678	0.042103	0.0119024	0.0780187	0.00359398	0.0436606			1.51678	0.26	0.123	0.326	0.002	0.258		0.178	0.127	0.32	0.01	0.242		0.165	0.1	0.175	0.003	0.159		0.197	0.116	0.204	0.004	0.21
	1.52025	0.2005	0.11725	0.25625	0.00475	0.21725		1.52025	0.0416533	0.0123659	0.078517	0.00359398	0.0437902			1.52025	0.26	0.124	0.326	0.002	0.259		0.179	0.128	0.321	0.01	0.241		0.166	0.1	0.175	0.003	0.159		0.197	0.117	0.203	0.004	0.21
	1.52373	0.20075	0.117	0.2565	0.0045	0.21675		1.52373	0.0416283	0.0121929	0.0782752	0.00310913	0.0432926			1.52373	0.26	0.123	0.325	0.002	0.258		0.179	0.128	0.322	0.009	0.24		0.166	0.1	0.175	0.003	0.159		0.198	0.117	0.204	0.004	0.21
	1.5272	0.2015	0.1175	0.25675	0.00475	0.21625		1.5272	0.0411542	0.0126623	0.079088	0.00359398	0.0431692			1.5272	0.26	0.124	0.327	0.002	0.258		0.18	0.129	0.322	0.01	0.239		0.167	0.1	0.175	0.003	0.159		0.199	0.117	0.203	0.004	0.209
	1.53067	0.202	0.118	0.25625	0.00475	0.217		1.53067	0.0409634	0.0121929	0.0779973	0.00359398	0.0426224			1.53067	0.26	0.124	0.325	0.002	0.258		0.181	0.129	0.321	0.01	0.239		0.167	0.101	0.175	0.003	0.16		0.2	0.118	0.204	0.004	0.211
	1.53414	0.2025	0.1185	0.25625	0.0045	0.2165		1.53414	0.0407799	0.0126623	0.0780187	0.00310913	0.0417333			1.53414	0.26	0.125	0.326	0.002	0.257		0.182	0.13	0.32	0.009	0.238		0.167	0.101	0.175	0.003	0.161		0.201	0.118	0.204	0.004	0.21
	1.53762	0.203	0.11925	0.25625	0.00475	0.216		1.53762	0.0412391	0.0131244	0.0779845	0.00359398	0.0416173			1.53762	0.261	0.126	0.324	0.002	0.257		0.182	0.131	0.322	0.01	0.237		0.167	0.101	0.175	0.003	0.161		0.202	0.119	0.204	0.004	0.209
	1.54109	0.2035	0.11975	0.256	0.00475	0.216		1.54109	0.040303	0.012659	0.0777217	0.00359398	0.0408493			1.54109	0.26	0.126	0.325	0.002	0.256		0.183	0.131	0.32	0.01	0.237		0.168	0.102	0.175	0.003	0.162		0.203	0.12	0.204	0.004	0.209
	1.54456	0.2035	0.12	0.25625	0.00475	0.216		1.54456	0.0398372	0.0129615	0.0780187	0.00359398	0.0408493			1.54456	0.259	0.126	0.326	0.002	0.256		0.183	0.132	0.32	0.01	0.237		0.168	0.102	0.175	0.003	0.162		0.204	0.12	0.204	0.004	0.209
	1.54803	0.20475	0.12075	0.2565	0.00475	0.2165		1.54803	0.0401611	0.0134257	0.0777967	0.00359398	0.0405832			1.54803	0.26	0.127	0.326	0.002	0.256		0.184	0.133	0.32	0.01	0.238		0.168	0.102	0.175	0.003	0.163		0.207	0.121	0.205	0.004	0.209
	1.5515	0.20575	0.12125	0.257	0.00475	0.217		1.5515	0.0397272	0.0131244	0.0777475	0.00359398	0.0407022			1.5515	0.26	0.128	0.327	0.002	0.256		0.185	0.133	0.32	0.01	0.239		0.169	0.103	0.176	0.003	0.163		0.209	0.121	0.205	0.004	0.21
	1.55498	0.20625	0.1215	0.2575	0.00425	0.21775		1.55498	0.0397943	0.0126623	0.0782922	0.00262996	0.0406315			1.55498	0.26	0.128	0.327	0.002	0.256		0.185	0.133	0.322	0.008	0.241		0.169	0.104	0.176	0.003	0.164		0.211	0.121	0.205	0.004	0.21
	1.55845	0.20725	0.12225	0.2575	0.00425	0.2185		1.55845	0.0393901	0.0125	0.0783177	0.00262996	0.0397115			1.55845	0.26	0.128	0.328	0.002	0.255		0.186	0.134	0.321	0.008	0.241		0.17	0.105	0.176	0.003	0.165		0.213	0.122	0.205	0.004	0.213
	1.56192	0.20725	0.12225	0.2575	0.0045	0.219		1.56192	0.0389989	0.0131244	0.0788141	0.00310913	0.0397073			1.56192	0.259	0.129	0.328	0.002	0.255		0.186	0.134	0.322	0.009	0.243		0.17	0.104	0.176	0.003	0.166		0.214	0.122	0.204	0.004	0.212
	1.56539	0.20825	0.12275	0.258	0.00475	0.2185		1.56539	0.0382568	0.0129711	0.0788627	0.00359398	0.0385616			1.56539	0.258	0.129	0.328	0.002	0.254		0.187	0.135	0.323	0.01	0.241		0.171	0.105	0.176	0.003	0.167		0.217	0.122	0.205	0.004	0.212
	1.56887	0.209	0.12325	0.2575	0.00475	0.21875		1.56887	0.0380964	0.0131244	0.0782752	0.00359398	0.0383786			1.56887	0.258	0.13	0.326	0.002	0.254		0.187	0.135	0.323	0.01	0.242		0.172	0.105	0.176	0.003	0.168		0.219	0.123	0.205	0.004	0.211
	1.57234	0.21	0.12425	0.25725	0.00425	0.2185		1.57234	0.0377624	0.0132759	0.0780187	0.00262996	0.0372961			1.57234	0.258	0.13	0.327	0.002	0.254		0.188	0.137	0.321	0.008	0.239		0.173	0.106	0.176	0.003	0.169		0.221	0.124	0.205	0.004	0.212
	1.57581	0.21075	0.12475	0.25775	0.00475	0.2185		1.57581	0.0379594	0.0137447	0.0785679	0.00359398	0.037063			1.57581	0.259	0.131	0.327	0.002	0.254		0.188	0.138	0.323	0.01	0.238		0.174	0.106	0.176	0.003	0.169		0.222	0.124	0.205	0.004	0.213
	1.57928	0.21125	0.125	0.2575	0.00425	0.2185		1.57928	0.0371158	0.0132916	0.0782922	0.00262996	0.0367922			1.57928	0.258	0.131	0.327	0.002	0.253		0.189	0.138	0.322	0.008	0.24		0.175	0.107	0.176	0.003	0.17		0.223	0.124	0.205	0.004	0.211
	1.58275	0.21175	0.1255	0.25825	0.0045	0.21825		1.58275	0.0373397	0.0136015	0.07864	0.00310913	0.0365			1.58275	0.258	0.131	0.328	0.002	0.254		0.189	0.139	0.323	0.009	0.237		0.175	0.107	0.176	0.003	0.17		0.225	0.125	0.206	0.004	0.212
	1.58623	0.2125	0.12575	0.258	0.0045	0.2185		1.58623	0.0369279	0.0139374	0.0788627	0.00310913	0.0364463			1.58623	0.258	0.131	0.328	0.002	0.254		0.19	0.14	0.323	0.009	0.237		0.176	0.107	0.176	0.003	0.17		0.226	0.125	0.205	0.004	0.213
	1.5897	0.214	0.12625	0.25775	0.004	0.2185		1.5897	0.0370675	0.0140564	0.0779289	0.00216025	0.0360786			1.5897	0.259	0.132	0.326	0.002	0.253		0.19	0.14	0.323	0.007	0.237		0.178	0.107	0.177	0.003	0.17		0.229	0.126	0.205	0.004	0.214
	1.59317	0.21425	0.127	0.25775	0.0045	0.218		1.59317	0.0358643	0.0140712	0.0774268	0.00310913	0.0359537			1.59317	0.257	0.133	0.326	0.002	0.253		0.191	0.141	0.322	0.009	0.236		0.179	0.108	0.177	0.003	0.17		0.23	0.126	0.206	0.004	0.213
	1.59664	0.215	0.1275	0.258	0.0045	0.218		1.59664	0.0360832	0.0143875	0.0777217	0.00310913	0.0355903			1.59664	0.258	0.133	0.327	0.002	0.252		0.191	0.142	0.322	0.009	0.236		0.18	0.108	0.177	0.003	0.17		0.231	0.127	0.206	0.004	0.214
	1.60012	0.216	0.12825	0.25825	0.00425	0.218		1.60012	0.0362307	0.0144078	0.078517	0.00262996	0.0353459			1.60012	0.258	0.134	0.328	0.002	0.253		0.191	0.143	0.323	0.008	0.235		0.181	0.109	0.177	0.003	0.171		0.234	0.127	0.205	0.004	0.213
	1.60359	0.21675	0.1285	0.25825	0.0045	0.218		1.60359	0.0366731	0.0143875	0.0779845	0.00310913	0.0357491			1.60359	0.258	0.134	0.326	0.002	0.253		0.19	0.143	0.324	0.009	0.235		0.182	0.109	0.177	0.003	0.17		0.237	0.128	0.206	0.004	0.214
	1.60706	0.21775	0.129	0.2585	0.0045	0.218		1.60706	0.0364909	0.0148549	0.0782922	0.00310913	0.035393			1.60706	0.258	0.135	0.328	0.002	0.252		0.191	0.144	0.323	0.009	0.235		0.183	0.109	0.177	0.003	0.17		0.239	0.128	0.206	0.004	0.215
	1.61053	0.2185	0.12925	0.258	0.004	0.218		1.61053	0.0365741	0.0144078	0.0782091	0.00216025	0.035393			1.61053	0.258	0.135	0.326	0.002	0.252		0.191	0.144	0.324	0.007	0.235		0.184	0.11	0.177	0.003	0.17		0.241	0.128	0.205	0.004	0.215
	1.614	0.21975	0.13	0.25825	0.0045	0.218		1.614	0.035985	0.0148549	0.0785	0.00310913	0.035242			1.614	0.257	0.136	0.327	0.002	0.251		0.192	0.145	0.324	0.009	0.236		0.186	0.11	0.177	0.003	0.17		0.244	0.129	0.205	0.004	0.215
	1.61748	0.22	0.13025	0.25875	0.004	0.21825		1.61748	0.0362123	0.0148408	0.0790712	0.00216025	0.035985			1.61748	0.257	0.136	0.328	0.002	0.252		0.192	0.145	0.325	0.007	0.236		0.186	0.11	0.177	0.003	0.169		0.245	0.13	0.205	0.004	0.216
	1.62095	0.2215	0.131	0.25875	0.004	0.218		1.62095	0.0360416	0.0150776	0.0785679	0.00216025	0.0358701			1.62095	0.257	0.136	0.328	0.002	0.251		0.193	0.147	0.324	0.007	0.237		0.188	0.111	0.177	0.003	0.169		0.248	0.13	0.206	0.004	0.215
	1.62442	0.222	0.13125	0.25875	0.00425	0.21775		1.62442	0.0366151	0.0148408	0.0785679	0.00262996	0.0363261			1.62442	0.258	0.137	0.328	0.002	0.251		0.193	0.146	0.324	0.008	0.237		0.188	0.111	0.177	0.003	0.168		0.249	0.131	0.206	0.004	0.215
	1.62789	0.2225	0.13175	0.2595	0.0045	0.21825		1.62789	0.0359305	0.0153052	0.078793	0.00310913	0.0364817			1.62789	0.257	0.138	0.329	0.002	0.251		0.193	0.147	0.325	0.009	0.238		0.19	0.111	0.178	0.003	0.168		0.25	0.131	0.206	0.004	0.216
	1.63137	0.223	0.13225	0.25875	0.004	0.2175		1.63137	0.0353553	0.0151959	0.078449	0.00216025	0.0361525			1.63137	0.257	0.138	0.328	0.002	0.251		0.194	0.148	0.324	0.007	0.236		0.191	0.112	0.178	0.003	0.168		0.25	0.131	0.205	0.004	0.215
	1.63484	0.2235	0.13275	0.2585	0.00425	0.218		1.63484	0.0347611	0.0147281	0.0781729	0.00262996	0.0363043			1.63484	0.257	0.138	0.328	0.002	0.251		0.194	0.148	0.323	0.008	0.237		0.193	0.113	0.178	0.003	0.168		0.25	0.132	0.205	0.004	0.216
	1.63831	0.224	0.1335	0.2595	0.0045	0.217		1.63831	0.0347275	0.0151767	0.0793158	0.00310913	0.0366333			1.63831	0.257	0.139	0.33	0.002	0.251		0.194	0.149	0.325	0.009	0.236		0.194	0.113	0.178	0.003	0.167		0.251	0.133	0.205	0.004	0.214
	1.64178	0.2245	0.1335	0.25925	0.00425	0.21625		1.64178	0.0341614	0.0151767	0.078517	0.00262996	0.0366094			1.64178	0.257	0.139	0.329	0.002	0.25		0.194	0.149	0.324	0.008	0.235		0.196	0.113	0.178	0.003	0.166		0.251	0.133	0.206	0.004	0.214
	1.64525	0.225	0.1345	0.25875	0.0045	0.2165		1.64525	0.0335857	0.0151767	0.077946	0.00310913	0.0369188			1.64525	0.257	0.14	0.328	0.002	0.249		0.195	0.15	0.323	0.009	0.236		0.197	0.114	0.178	0.003	0.165		0.251	0.134	0.206	0.004	0.216
	1.64873	0.225	0.13475	0.259	0.004	0.2165		1.64873	0.032414	0.0155215	0.0782432	0.00216025	0.0375633			1.64873	0.255	0.14	0.329	0.002	0.249		0.195	0.151	0.323	0.007	0.237		0.199	0.114	0.178	0.003	0.164		0.251	0.134	0.206	0.004	0.216
	1.6522	0.22525	0.1355	0.259	0.00425	0.21625		1.6522	0.0321494	0.0159687	0.0777217	0.00262996	0.0375799			1.6522	0.255	0.141	0.328	0.002	0.248		0.195	0.152	0.323	0.008	0.236		0.2	0.114	0.178	0.003	0.163		0.251	0.135	0.207	0.004	0.218
	1.65567	0.226	0.136	0.2585	0.004	0.21675		1.65567	0.0318434	0.0158745	0.0776509	0.00216025	0.0372413			1.65567	0.255	0.141	0.327	0.002	0.249		0.196	0.153	0.323	0.007	0.235		0.201	0.115	0.178	0.003	0.164		0.252	0.135	0.206	0.004	0.219
	1.65914	0.22625	0.136	0.25875	0.00425	0.21575		1.65914	0.0310309	0.0158745	0.0779204	0.00262996	0.0366367			1.65914	0.254	0.141	0.326	0.002	0.247		0.196	0.153	0.325	0.008	0.235		0.203	0.115	0.178	0.003	0.164		0.252	0.135	0.206	0.004	0.217
	1.66262	0.227	0.13675	0.259	0.004	0.21525		1.66262	0.0313581	0.0163172	0.0782091	0.00216025	0.0362985			1.66262	0.255	0.142	0.327	0.002	0.247		0.196	0.154	0.325	0.007	0.233		0.204	0.115	0.178	0.003	0.164		0.253	0.136	0.206	0.004	0.217
	1.66609	0.22675	0.1375	0.2595	0.00425	0.21525		1.66609	0.0310846	0.0163401	0.0776509	0.00262996	0.036179			1.66609	0.255	0.143	0.328	0.002	0.246		0.196	0.155	0.324	0.008	0.234		0.204	0.116	0.179	0.003	0.164		0.252	0.136	0.207	0.004	0.217
	1.66956	0.22725	0.13825	0.2595	0.00425	0.21525		1.66956	0.0311488	0.0167804	0.0776724	0.00262996	0.0356966			1.66956	0.256	0.144	0.329	0.002	0.246		0.196	0.156	0.323	0.008	0.234		0.205	0.116	0.179	0.003	0.165		0.252	0.137	0.207	0.004	0.216
	1.67303	0.22725	0.14225	0.2595	0.0045	0.2155		1.67303	0.0305109	0.0176517	0.0776509	0.00310913	0.0361985			1.67303	0.255	0.144	0.328	0.002	0.246		0.197	0.157	0.324	0.009	0.234		0.205	0.117	0.179	0.003	0.164		0.252	0.151	0.207	0.004	0.218
	1.6765	0.22775	0.14275	0.25975	0.00425	0.216		1.6765	0.0310846	0.0178582	0.077946	0.00262996	0.0354119			1.6765	0.256	0.145	0.329	0.002	0.246		0.197	0.157	0.324	0.008	0.235		0.205	0.117	0.179	0.003	0.166		0.253	0.152	0.207	0.004	0.217
	1.67998	0.22775	0.1435	0.25925	0.00375	0.21625		1.67998	0.0305764	0.0178232	0.0773752	0.00170783	0.0348461			1.67998	0.256	0.145	0.328	0.002	0.245		0.197	0.158	0.323	0.006	0.236		0.206	0.118	0.179	0.003	0.167		0.252	0.153	0.207	0.004	0.217
	1.68345	0.22725	0.144	0.26025	0.00425	0.2175		1.68345	0.0299708	0.0179072	0.078517	0.00262996	0.0327974			1.68345	0.254	0.147	0.33	0.002	0.245		0.197	0.158	0.325	0.008	0.235		0.206	0.118	0.179	0.003	0.171		0.252	0.153	0.207	0.004	0.219
	1.68692	0.22775	0.14475	0.2605	0.0045	0.21775		1.68692	0.0299374	0.0186078	0.078793	0.00310913	0.0316794			1.68692	0.255	0.147	0.33	0.002	0.245		0.198	0.16	0.326	0.009	0.234		0.206	0.118	0.179	0.003	0.173		0.252	0.154	0.207	0.004	0.219
	1.69039	0.22775	0.14525	0.25975	0.00425	0.21725		1.69039	0.0299374	0.0181728	0.077946	0.00262996	0.0309125			1.69039	0.255	0.148	0.329	0.002	0.244		0.198	0.16	0.324	0.008	0.234		0.206	0.119	0.179	0.003	0.174		0.252	0.154	0.207	0.004	0.217
	1.69387	0.228	0.14575	0.26	0.00425	0.21675		1.69387	0.0296985	0.0185	0.0775844	0.00262996	0.0304453			1.69387	0.255	0.149	0.328	0.002	0.243		0.198	0.161	0.325	0.008	0.233		0.207	0.119	0.18	0.003	0.174		0.252	0.154	0.207	0.004	0.217
	1.69734	0.228	0.1465	0.26	0.00425	0.21575		1.69734	0.0296086	0.0189824	0.0782219	0.00262996	0.0305			1.69734	0.255	0.15	0.329	0.002	0.243		0.199	0.162	0.325	0.008	0.233		0.206	0.119	0.179	0.003	0.174		0.252	0.155	0.207	0.004	0.213
	1.70081	0.22775	0.14725	0.25975	0.004	0.2145		1.70081	0.0287677	0.0188392	0.0773062	0.00216025	0.031607			1.70081	0.253	0.151	0.328	0.002	0.242		0.199	0.163	0.324	0.007	0.233		0.207	0.12	0.18	0.003	0.171		0.252	0.155	0.207	0.004	0.212
	1.70428	0.22775	0.1475	0.26	0.004	0.21475		1.70428	0.0287677	0.0187883	0.0776015	0.00216025	0.0323355			1.70428	0.253	0.152	0.329	0.002	0.243		0.199	0.162	0.324	0.007	0.233		0.207	0.12	0.18	0.003	0.17		0.252	0.156	0.207	0.004	0.213
	1.70775	0.22775	0.14875	0.26	0.00425	0.2145		1.70775	0.0287677	0.0190504	0.0775844	0.00262996	0.0331612			1.70775	0.253	0.153	0.328	0.002	0.242		0.199	0.164	0.325	0.008	0.234		0.207	0.121	0.18	0.003	0.168		0.252	0.157	0.207	0.004	0.214
	1.71123	0.2275	0.1495	0.26	0.0045	0.21625		1.71123	0.0284781	0.019485	0.07708	0.00310913	0.0343451			1.71123	0.252	0.155	0.328	0.002	0.243		0.199	0.165	0.324	0.009	0.236		0.207	0.121	0.18	0.003	0.167		0.252	0.157	0.208	0.004	0.219
	1.7147	0.2275	0.15	0.26	0.0045	0.216		1.7147	0.0278628	0.0197146	0.0775844	0.00310913	0.0340881			1.7147	0.252	0.156	0.328	0.002	0.242		0.2	0.165	0.325	0.009	0.236		0.207	0.121	0.18	0.003	0.167		0.251	0.158	0.207	0.004	0.219
	1.71817	0.228	0.15075	0.25975	0.0045	0.215		1.71817	0.0279046	0.0195853	0.0773062	0.00310913	0.0341565			1.71817	0.252	0.157	0.328	0.002	0.242		0.2	0.166	0.324	0.009	0.234		0.208	0.122	0.18	0.003	0.166		0.252	0.158	0.207	0.004	0.218
	1.72164	0.2285	0.15125	0.2595	0.0035	0.2135		1.72164	0.0284781	0.0198221	0.0770303	0.00129099	0.0334515			1.72164	0.253	0.158	0.328	0.002	0.241		0.2	0.166	0.323	0.005	0.232		0.208	0.122	0.18	0.003	0.166		0.253	0.159	0.207	0.004	0.215
	1.72512	0.228	0.152	0.2605	0.00475	0.21375		1.72512	0.0279046	0.0196977	0.0781985	0.00359398	0.0340722			1.72512	0.252	0.159	0.331	0.002	0.242		0.2	0.167	0.324	0.01	0.231		0.208	0.123	0.18	0.003	0.165		0.252	0.159	0.207	0.004	0.217
	1.72859	0.22775	0.153	0.26	0.0045	0.2145		1.72859	0.0270108	0.0203142	0.0776015	0.00310913	0.0339951			1.72859	0.25	0.161	0.329	0.002	0.241		0.201	0.168	0.324	0.009	0.231		0.208	0.123	0.18	0.003	0.165		0.252	0.16	0.207	0.004	0.221
	1.73206	0.22825	0.1535	0.26	0.004	0.2155		1.73206	0.0275847	0.0205994	0.0775844	0.00216025	0.0346458			1.73206	0.251	0.163	0.328	0.002	0.242		0.201	0.168	0.325	0.007	0.233		0.208	0.123	0.18	0.003	0.165		0.253	0.16	0.207	0.004	0.222
