# Supplementary material for: Improving microbial fitness in the mammalian gut by in vivo temporal functional metagenomics
Source: Mol Syst Biol. 2015 Mar 11;11(3):788. doi: 10.15252/msb.20145866 (PMC4380924; doi:10.15252/msb.20145866)
Supplement: Supplementary file 23 — Source Data for Supplementary Figure S5C [file MSB-11-788-s023.xls]

## Sheet: FigS5C
Endpoint growth data for clones in minimal media with galactose
M9-gal
	d7 M1 c3	d7 m2 c5	insert 4.0	insert 4.3	BT370-372	empty vector	MG1655
1	0.2145	0.0485	0.1545	0.0295	0.1755	0.0315	0.4705
2	0.3435	0.0445	0.1535	0.0335	0.1835	0.0265	0.4705
3	0.2275	0.0465	0.1655	0.0315	0.1765	0.0255	0.4645
mean	0.261833	0.0465	0.157833	0.0315	0.1785	0.0278333	0.4685
