# Supplementary material for: Improving microbial fitness in the mammalian gut by in vivo temporal functional metagenomics
Source: Mol Syst Biol. 2015 Mar 11;11(3):788. doi: 10.15252/msb.20145866 (PMC4380924; doi:10.15252/msb.20145866)
Supplement: Supplementary file 25 — Source Data for Figure 2A [file MSB-11-788-s024.xls]

## Sheet: Fig2A
Input library coverage by 10 kb		Input library coverage by 0.1 kb			Input library coverage of genes -- raw calculation of FPKM
chromosome		plasmid				Lib1	Lib2	mean lib 1 & 2
146.982		85.165			BT0001	62.7441	78.4141	70.5791
150.746		136.545			BT0002	118.252	120.257	119.255
154.218		167			BT0003	160.426	161.75	161.088
134.863		194.51			BT0004	109.462	121.69	115.576
109.242		196.775			BT0005	181.775	188.714	185.245
134.712		203.005			BT0006	170.885	196.948	183.917
146.75		208.295			BT0007	158.923	166.4	162.662
130.763		224.855			BT0008	105.168	110.646	107.907
138.704		211.755			BT0009	98.2094	103.942	101.076
170.759		246.835			BT0010	125.995	121.39	123.693
121.876		291.63			BT0011	146.987	154.203	150.595
100.771		272.5			BT0012	203.023	185.552	194.287
117.479		329.635			BT0013	138.992	148.245	143.619
118.179		366.71			BT0014	118.929	123.723	121.326
85.2858		322.105			BT0015	164.456	151.055	157.755
154.199		316.51			BT0016	201.017	186.885	193.951
150.115		269.545			BT0017	122.522	133.791	128.156
166.39		211.045			BT0018	149.222	134.879	142.051
91.7618		231.425			BT0019	186.241	166.105	176.173
76.4615		234.76			BT0020	151.994	146.443	149.218
99.6794		255.575			BT0021	123.996	115.704	119.85
121.238		253.55			BT0022	118.051	131.314	124.683
130.831		254.075			BT0023	108.869	117.969	113.419
152.183		257.615			BT0024	148.906	141.134	145.02
154.85		282.34			BT0025	173.771	150.313	162.042
180.562		269.22			BT0026	183.173	189.257	186.215
114.889		329.015			BT0027	217.89	193.148	205.519
136.727		249.505			BT0028	139.844	134.521	137.182
151.895		283.93			BT0029	143.778	155.62	149.699
157.273		347.89			BT0030	115.391	122.131	118.761
134.044		305.36			BT0031	109.334	132.429	120.882
124.399		316.795			BT0032	118.138	132.274	125.206
101.647		334.47			BT0033	136.083	144.501	140.292
146.171		341.695			BT0034	172.517	164.152	168.334
129.618		335.4			BT0035	199.35	181.942	190.646
90.4573		311.51			BT0036	141.447	140.125	140.786
66.9613		334.725			BT0037	122.069	136.737	129.403
128.391		302.175			BT0038	113.88	128.228	121.054
132.817		263.835			BT0039	132.47	139.238	135.854
167.857		280.685			BT0040	134.996	127.713	131.354
155.879		250.655			BT0041	68.9621	69.8157	69.3889
136.093		223.215			BT0042	31.269	25.3263	28.2976
138.018		315.14			BT0043	6.8494	3.80793	5.32866
163.363		308.62			BT0044	14.0223	12.4413	13.2318
132.859		297.735			BT0045	99.0238	95.9137	97.4687
143.728		312.875			BT0046	121.285	121.328	121.307
63.5226		318.48			BT0047	99.1061	113.513	106.309
119.697		295.91			BT0048	120.713	121.1	120.907
142.647		307.49			BT0049	158.021	145.124	151.572
122.888		304.295			BT0050	93.5801	91.0687	92.3244
86.0285		312.92			BT0051	82.5076	85.5747	84.0412
101.35		306.27			BT0052	137.361	137.353	137.357
61.174		285.43			BT0053	154.028	146.682	150.355
116.497		287.065			BT0054	221.276	179.562	200.419
111.857		275.52			BT0055	207.312	187.278	197.295
89.8266		279.045			BT0056	183.082	174.238	178.66
97.7104		242.835			BT0057	147.2	134.528	140.864
129.433		205.455			BT0058	77.5892	91.8229	84.706
119.754		230.37			BT0059	90.3155	96.4014	93.3585
138.346		248.72			BT0060	74.8222	75.7867	75.3044
111.884		244.08			BT0061	91.4511	97.8241	94.6376
147.834		250.685			BT0062	102.83	93.6989	98.2645
162.43		236.705			BT0063	89.9838	97.7565	93.8701
145.348		211.9			BT0064	102.239	123.827	113.033
152.03		249.305			BT0065	118.395	135.295	126.845
118.49		242.055			BT0066	80.3657	89.0852	84.7255
131.625		288.835			BT0067	85.3756	139.945	112.66
63.421		238.305			BT0068	157.918	161.849	159.884
97.8894		288.53			BT0069	198.059	198.236	198.148
78.6482		286.93			BT0070	187.627	206.114	196.87
90.6271		318.81			BT0071	166.801	170.37	168.585
132.12		294.41			BT0072	102.054	100.936	101.495
116.435		272.64			BT0073	117.67	128.128	122.899
116.909		310.87			BT0074	153.433	152.053	152.743
130.532		353.505			BT0075	197.071	183.658	190.365
103.285		307.84			BT0076	132.509	143.288	137.898
117.631		349.205			BT0077	123.965	127.363	125.664
109.242		311.71			BT0078	118.79	128.621	123.706
140.015		287.005			BT0079	80.8531	100.547	90.6999
145.042		310.625			BT0080	92.1589	98.6407	95.3998
95.0796		297.355			BT0081	103.722	97.9696	100.846
89.0315		253.785			BT0082	89.9856	97.8967	93.9411
99.8519		215.82			BT0083	76.5686	78.6433	77.606
112.571		224.8			BT0084	82.2383	84.1934	83.2158
95.8614		241.705			BT0085	69.8102	78.5087	74.1594
140.006		264.045			BT0086	79.6197	86.0123	82.816
126.853		293.785			BT0087	82.68	91.1548	86.9174
121.069		341.215			BT0088	120.787	131.222	126.005
119.342		355.495			BT0089	123.454	140.372	131.913
116.199		336.555			BT0090	174.515	172.331	173.423
111.997		407.645			BT0091	158.177	146.657	152.417
136.786		391.505			BT0092	130.025	147.899	138.962
92.2172		455.23			BT0093	140.387	162.382	151.384
99.3323		431.81			BT0094	119.592	116.993	118.293
102.97		430.52			BT0095	88.0268	101.433	94.7301
120.324		349.975			BT0096	115.629	112.961	114.295
139.547		406.78			BT0097	135.705	132.361	134.033
125.687		510.52			BT0098	177.943	156.451	167.197
107.78		525.56			BT0099	178.744	164.373	171.559
138.164		663.09			BT0100	222.431	185.018	203.724
65.4888		589.12			BT0101	223.042	205.368	214.205
135.489		442.445			BT0102	143.563	159.63	151.597
120.662		576.515			BT0103	158.634	183.368	171.001
125.09		574.015			BT0104	157.89	195.508	176.699
111.239		475.655			BT0105	128.447	139.11	133.778
108.066		446.55			BT0106	90.9053	107.907	99.406
140.593		408.735			BT0107	112.175	139.216	125.695
97.0952		406.585			BT0108	114.279	114.934	114.606
111.245		391.34			BT0109	107.023	112.563	109.793
96.5642		398.84			BT0110	119.625	128.127	123.876
142.717		393.575			BT0111	114.572	103.807	109.189
91.5381		385.615			BT0112	121.714	130.9	126.307
105.553		363.345			BT0113	100.215	100.705	100.46
103.898		378.065			BT0114	108.157	108.042	108.099
119.978		405.065			BT0115	123.623	104.423	114.023
146.811		368.17			BT0116	139.073	120.947	130.01
118.267		387.13			BT0117	139.525	102.552	121.039
142.281		369.27			BT0118	87.9475	86.509	87.2283
112.505		341.38			BT0119	52.723	60.656	56.6895
135.785		373.99			BT0120	38.9418	37.6285	38.2852
133.713		347.545			BT0121	26.8853	23.8481	25.3667
131.374		306.755			BTt01	0.497015	3.69337	2.09519
120.785		267.205			BT0122	37.6694	48.7818	43.2256
170.669		324.245			BT0123	85.9101	105.702	95.8061
135.538		324.655			BT0124	95.2932	114.76	105.027
154.786		345.89			BT0125	96.767	109.841	103.304
142.328		347.815			BT0126	121.688	128.593	125.141
72.1474		319.73			BT0127	115.547	120.918	118.232
94.1072		365.305			BT0128	102.18	112.044	107.112
94.0096		413.03			BT0129	126.307	129.265	127.786
87.8967		396.27			BT0130	115.048	114.54	114.794
120.506		445.24			BT0131	102.911	97.5278	100.219
83.462		460.05			BT0132	89.3429	93.3337	91.3383
122.518		419.06			BT0133	136.066	134.189	135.128
145.595		354.285			BT0134	130.642	151.983	141.312
131.322		360.32			BT0135	107.643	109.768	108.705
108.605		347.045			BT0136	72.3406	76.6539	74.4973
118.599		292.465			BT0137	72.5108	90.3846	81.4477
164.237		394.76			BT0138	137.084	140.901	138.993
175.639		357.365			BT0139	73.4226	78.9232	76.1729
126.043		304.13			BT0140	70.203	77.009	73.606
143.053		327.69			BT0141	104.177	108.854	106.515
178.319		307.955			BT0142	50.9558	47.5536	49.2547
146.793		325.08			BT0143	50.1008	54.93	52.5154
87.8375		343.445			BT0144	77.771	64.3099	71.0404
104.069		309.885			BT0145	99.7887	100.992	100.39
147.083		300.92			BT0146	185.859	168.167	177.013
150.079		320.28			BT0147	169.177	165.837	167.507
160.261		303.57			BT0148	186.67	190.027	188.348
143.622		263.61			BT0149	159.708	161.235	160.472
146.504		245.56			BT0150	182.291	170.793	176.542
115.54		291.43			BT0151	68.4149	68.9628	68.6889
145.175		231.595			BT0152	77.9855	77.5916	77.7885
143.938		221.5			BT0153	91.603	100.645	96.1239
136.668		277.875			BT0154	80.2743	87.7769	84.0256
165.183		247.645			BT0155	39.564	45.7461	42.655
137.77		227.97			BT0156	83.7185	76.7989	80.2587
124.257		241.55			BT0157	151.758	137.445	144.602
186.394		231.475			BT0158	180.512	158.263	169.388
153.263		220.49			BT0159	219.497	216.708	218.103
78.5496		193.845			BT0160	199.316	193.697	196.506
90.0376		190.61			BT0161	148.831	165.861	157.346
154.19		184.16			BT0162	144.195	148.919	146.557
124.125		178.175			BT0163	188.694	185.723	187.208
177.684		161.65			BT0164	143.46	158.882	151.171
165.021		143.505			BT0165	183.694	181.099	182.396
100.939		137.58			BT0166	171.334	157.746	164.54
61.7809		122.735			BT0167	158.624	166.382	162.503
135.021		117.495			BT0168	169.286	165.124	167.205
109.914		105.17			BT0169	132.163	129.578	130.871
120.625		118.35			BT0170	145.44	146.064	145.752
174.933		104.305			BT0171	159.482	152.88	156.181
131.616		102.955			BT0172	140.51	132.174	136.342
164.254		113.36			BT0173	68.5896	92.366	80.4778
164.621		106.585			BT0174	43.0442	47.7188	45.3815
132.246		110.625			BT0175	28.9726	22.801	25.8868
160.679		155.67			BT0176	28.0541	37.5509	32.8025
171.028		156.82			BT0177	66.7553	63.4835	65.1194
101.858		145.145			BT0178	90.5236	85.4927	88.0082
154.508		146.745			BT0179	103.387	126.712	115.049
153.396		148.14			BT0180	107.431	117.936	112.684
190.873		151.965			BT0181	64.2688	81.9651	73.1169
174.706		146.75			BT0182	51.0735	56.6198	53.8467
192.976		153.505			BT0183	19.7274	29.7197	24.7236
136.048		165.24			BT0184	65.8426	81.1989	73.5207
71.3504		206.27			BT0185	77.7339	89.3173	83.5256
105.346		218.335			BT0186	66.6915	67.7064	67.199
141.383		230.54			BT0187	96.604	97.0325	96.8182
150.411		254.12			BT0188	112.41	103.613	108.012
132.807		250.315			BT0189	104.525	96.4323	100.479
176.012		267.98			BT0190	82.3502	97.1042	89.7272
133.154		300.01			BT0191	50.6488	73.3095	61.9792
118.195		324.985			BT0192	91.9076	97.4103	94.659
152.188		288.49			BT0193	92.1065	94.3855	93.246
110.308		280.995			BT0194	119.342	121.903	120.622
181.383		276.13			BT0195	97.3307	106.858	102.094
173.434		299.445			BT0196	92.7175	82.8832	87.8003
168.955		309.715			BT0197	61.4258	81.0415	71.2337
209.407		325.535			BT0198	135.708	113.881	124.794
171.741		376.425			BT0199	150.322	144.983	147.652
116.559		387.33			BT0200	129.152	141.442	135.297
131.436		357.61			BT0201	93.5131	99.7482	96.6307
190.945		398.97			BT0202	111.431	115.589	113.51
146.378		417.93			BT0203	113.467	115.951	114.709
203.995		379.225			BT0204	177.492	172.13	174.811
166.666		378.215			BT0205	185.658	183.191	184.424
173.651		397.575			BT0206	96.7537	100.969	98.8612
185.382		368.3			BT0207	59.0994	69.7631	64.4313
168.098		337.845			BT0208	77.9845	109.294	93.6392
158.479		364.775			BT0209	127.221	126.843	127.032
148.012		573.835			BT0210	139.133	144.066	141.599
143.43		570.615			BT0211	123.117	119.462	121.289
166.94		666.15			BT0212	127.029	133.82	130.425
201.652		618.58			BT0213	181.031	156.695	168.863
156.56		584.01			BT0214	197.388	186.699	192.043
188.8		527.885			BT0215	162.017	168.991	165.504
198.709		475.61			BT0216	139.213	167.43	153.322
173.712		465.375			BT0217	126.83	128.927	127.879
187.176		408.98			BT0218	108.359	121.74	115.05
150.768		324.515			BT0219	121.603	117.751	119.677
132.67		403.93			BT0220	173.215	179.539	176.377
187.499		514.745			BT0221	164.806	168.595	166.7
113.023		431.73			BT0222	122.957	116.181	119.569
151.744		434.795			BT0223	88.9203	101.724	95.3222
172.659		386.125			BT0224	96.2052	91.2199	93.7125
160.277		373.595			BT0225	111.311	121.921	116.616
138.736		396.125			BT0226	181.48	174.099	177.789
193.93		394.13			BT0227	149.102	150.543	149.822
142.442		415.96			BT0228	188.208	164.512	176.36
140.839		415.815			BT0229	205.269	204.954	205.111
156.689		355.46			BT0230	181.166	187.829	184.497
195.625		335.01			BT0231	167.061	165.205	166.133
198.558		263.75			BT0232	188.653	200.059	194.356
171.524		240.9			BT0233	149.21	145.862	147.536
133.225		285.31			BT0234	209.347	207.068	208.208
141.424		302.675			BT0235	175.971	158.153	167.062
191.226		271.675			BT0236	115.125	115.307	115.216
241.186		315.73			BT0237	101.4	122.024	111.712
186.711		361.54			BT0238	92.2172	99.0377	95.6274
220.249		284.035			BT0239	160.681	156.473	158.577
204.466		294.35			BT0240	114.549	127.14	120.845
171.026		309.49			BT0241	116.202	122.898	119.55
180.205		256.71			BT0242	124.066	133.027	128.546
197.328		198.21			BT0243	83.6713	88.5974	86.1343
193.275		258.255			BT0244	73.7422	80.2602	77.0012
184.781		278.4			BT0245	82.9782	90.5307	86.7545
187.287		275.145			BT0246	106.406	122.192	114.299
189.816		302.025			BT0247	103.201	125.329	114.265
180.095		306.345			BT0248	135.712	139.012	137.362
186.202		276.21			BT0249	96.5154	99.0346	97.775
193.801		275.18			BT0250	110.889	112.855	111.872
192.833		341.59			BT0251	120.013	161.203	140.608
173.006		341.12			BT0252	162.514	154.833	158.673
162.939		350.955			BT0253	137.009	151.771	144.39
195.872		360.96			BT0254	112.832	128.586	120.709
160.514		366.355			BT0255	109.495	130.132	119.814
158.022		404.075			BT0256	132.776	143.162	137.969
99.359		383.795			BT0257	150.599	137.851	144.225
133.984		336.645			BT0258	180.978	177.45	179.214
177.808		358.04			BT0259	213.644	185.212	199.428
183.829		360.75			BT0260	160.294	167.498	163.896
184.372		379.215			BT0261	163.048	170.783	166.916
217.476		382.98			BT0262	165.487	174.316	169.902
245.885		336.11			BT0263	139.799	150.818	145.308
163.631		332.19			BT0264	98.5417	106.203	102.373
223.97		340.325			BT0265	131.133	148.867	140
183.098		314.37			BT0266	146.274	143.103	144.688
225.587		279.095			BT0267	108.696	113.872	111.284
225.105		323.76			BT0268	110.358	125.157	117.758
223.823		342.56			BT0269	125.92	130.688	128.304
226.403		322.675			BT0270	183.631	186.372	185.002
212.96		389.9			BT0271	175.971	171.371	173.671
202.384		410.105			BT0272	139.808	131.858	135.833
222.662		363.02			BT0273	148.784	137.641	143.213
187.716		377.54			BT0274	96.0402	113.784	104.912
171.059		355.48			BT0275	122.2	116.781	119.49
163.71		311.195			BT0276	58.8401	65.113	61.9765
213.865		294.2			BT0277	7.27793	10.3177	8.79784
171.681		307.855			BT0278	7.4391	12.2582	9.84866
205.178		373.655			BT0279	58.202	58.768	58.485
215.757		385.18			BT0280	164.971	170.352	167.662
151.875		400.885			BT0281	164.456	154.322	159.389
202.417		349.42			BT0282	202.491	165.556	184.023
218.82		336.405			BT0283	137.737	105.75	121.744
223.95		324.6			BT0284	130.289	140.422	135.356
236.013		296.595			BT0285	107.651	131.235	119.443
169.314		242.355			BT0286	120.638	142.765	131.702
149.38		253.34			BT0287	100.106	109.55	104.828
90.0863		263.68			BT0288	91.9023	105.326	98.6141
165.805		264.705			BT0289	156.324	153.904	155.114
180.013		286.25			BT0290	144.204	157.1	150.652
151.336		276.725			BT0291	119.502	129.165	124.334
166.783		271.46			BT0292	133.643	124.259	128.951
148.728		252.33			BT0293	85.0647	82.2473	83.656
235.519		167.42			BT0294	133.218	140.639	136.928
214.823		201.66			BT0295	152.746	169.727	161.237
209.03		243.6			BT0296	115.818	144.339	130.078
235.418		275.615			BT0297	21.1547	28.5858	24.8702
195.084		296.285			BT0298	22.4336	31.375	26.9043
204.79		260.37			BT0299	78.9493	88.5206	83.735
160.475		278.225			BT0300	112.237	104.193	108.215
225.929		247.435			BT0301	114.301	104.626	109.463
181.458		242.09			BT0302	70.7207	84.3018	77.5112
193.776		205.86			BT0303	65.63	77.0589	71.3445
237.933		198.705			BT0304	43.3525	48.6759	46.0142
185.062		197.495			BT0305	56.0085	63.5865	59.7975
145.016		210.685			BT0306	29.6904	34.145	31.9177
217.39		186.875			BT0307	89.1202	94.9619	92.041
129.283		193.33			BT0308	148.135	171.61	159.873
160.936		166.515			BT0309	174.023	168.374	171.198
178.177		118.31			BT0310	137.788	131.944	134.866
173.759		91.695			BT0311	96.2386	103.965	100.102
174.934		94.955			BT0312	72.5023	81.3905	76.9464
249.596		76.015			BT0313	69.0653	80.9563	75.0108
233.225		61.34			BT0314	105.167	123.611	114.389
208.811		53.85			BT0315	113.103	139.555	126.329
254.747		46.395			BT0316	92.5083	96.6144	94.5614
209.029		41.3			BT0317	133.072	139.265	136.169
209.825		68.765			BT0318	134.064	133.806	133.935
232.385		71.85			BT0319	162.016	159.379	160.698
147.688		87.43			BT0320	122.005	139.451	130.728
222.704		98.27			BT0321	110.048	121.537	115.793
262.353		101.36			BT0322	100.404	123.601	112.002
196.42		87.96			BT0323	101.245	112.149	106.697
196.277		93.305			BT0324	100.739	119.942	110.34
233.294		107.865			BT0325	84.8534	93.6234	89.2384
182.932		121.04			BT0326	121.042	142.653	131.847
195.245		108.425			BT0327	160.86	167.432	164.146
245.129		109.385			BT0328	177.366	174.945	176.156
252.213		92.46			BT0329	115.925	133.198	124.562
140.618					BT0330	108.083	118.571	113.327
188.298					BT0331	153.124	157.885	155.504
160.14					BT0332	219.841	199.471	209.656
198.008					BT0333	292.181	222.225	257.203
222.85					BT0334	246.488	232.471	239.479
203.877					BT0335	154.231	163.592	158.912
201.848					BT0336	124.999	131.274	128.137
138.383					BT0337	161.907	172.95	167.428
171.664					BT0338	149.97	155.537	152.754
139.555					BT0339	124.656	145.644	135.15
186.962					BT0340	116.735	126.494	121.614
203.491					BT0341	135.129	139.688	137.409
164.521					BT0342	152.097	161.158	156.628
161.701					BT0343	167.461	167.464	167.462
226.618					BT0344	124.371	134.366	129.369
285.376					BT0345	116.798	114.52	115.659
251.462					BT0346	71.579	78.1363	74.8576
195.038					BT0347	82.8887	105.113	94.0008
143.153					BT0348	105.262	143.035	124.149
222.425					BT0349	134.778	146.685	140.731
228.268					BT0350	104.017	119.896	111.957
103.297					BT0351	113.487	121.38	117.433
246.442					BT0352	111.55	101.207	106.378
269.062					BT0353	126.468	134.79	130.629
240.613					BT0354	96.8204	95.4478	96.1341
291.673					BT0355	123.255	132.266	127.761
181.789					BT0356	139.974	147.39	143.682
194.684					BT0357	267.386	206.714	237.05
175.671					BT0358	374.383	269.657	322.02
235.373					BT0359	261.175	212.962	237.069
206.429					BT0360	140.558	167.237	153.898
114.952					BT0361	135.272	129.836	132.554
155.812					BT0362	104.419	113.003	108.711
139.156					BT0363	102.926	115.326	109.126
233.003					BT0364	74.4559	90.4186	82.4373
203.682					BT0365	130.995	131.898	131.446
240.137					BT0366	139.686	146.053	142.87
176.914					BT0367	74.7134	104.425	89.5691
242.839					BT0368	86.6454	98.2737	92.4596
284.115					BT0369	127.955	161.136	144.546
198.018					BT0370	154.661	175.963	165.312
161.823					BT0371	219.476	226.755	223.115
226.609					BT0372	138.149	142.267	140.208
173.761					BT0373	119.956	106.819	113.387
176.848					BT0374	30.4809	41.5488	36.0149
277.889					BT0375	35.6098	45.1349	40.3724
268.267					BT0376	34.6891	43.6836	39.1863
234.79					BT0377	50.9395	48.4588	49.6991
150.94					BT0378	60.1239	62.2421	61.183
268.973					BT0379	75.3561	85.1389	80.2475
268.754					BT0380	92.4963	94.2817	93.389
263.106					BT0381	47.1842	61.3057	54.2449
212.779					BT0382	96.8993	104.514	100.707
231.862					BT0383	125.997	135.549	130.773
283.347					BT0384	133.474	138.756	136.115
154.692					BT0385	113.073	102.911	107.992
274.063					BT0386	108.682	103.778	106.23
219.314					BT0387	99.593	96.0141	97.8036
276.527					BT0388	98.985	94.992	96.9885
236.656					BT0389	102.322	99.6746	100.998
188.127					BT0390	95.41	96.292	95.851
201.597					BT0391	128.896	130.521	129.708
238.024					BT0392	132.1	134.048	133.074
235.786					BT0393	148.119	145.537	146.828
174.047					BT0394	172.948	175.774	174.361
269.8					BT0395	173.762	163.841	168.802
263.509					BT0396	168.785	151.644	160.214
230.438					BT0397	104.485	108.432	106.458
203.726					BT0398	140.114	136.901	138.507
195.045					BT0399	102.621	100.215	101.418
203.35					BT0400	105.684	115.774	110.729
230.601					BT0401	114.661	127.236	120.948
112.388					BT0402	81.5009	124.347	102.924
255.385					BT0403	137.491	166.185	151.838
292.603					BT0404	121.873	133.24	127.557
220.857					BT0405	108.907	110.544	109.725
161.621					BT0406	86.8971	86.5323	86.7147
231.428					BT0407	127.518	116.423	121.97
219.901					BT0408	85.7433	112.163	98.9531
196.859					BT0409	91.2222	100.971	96.0968
225.273					BT0410	88.5432	100.995	94.7692
250.598					BT0411	89.7153	85.1299	87.4226
203.262					BT0412	111.606	122.104	116.855
198.254					BT0413	113.013	116.023	114.518
260.686					BT0414	97.6781	105.4	101.539
130.641					BT0415	59.6757	70.843	65.2593
210.22					BT0416	44.609	53.6647	49.1369
179.171					BT0417	56.5575	72.2626	64.41
167.572					BT0418	102.115	123.994	113.055
165.825					BT0419	124.411	129.564	126.987
164.311					BT0420	91.3508	98.5473	94.9491
201.544					BT0421	71.3475	79.7273	75.5374
196.237					BT0422	29.8553	39.5098	34.6825
249.368					BT0423	13.9667	14.4379	14.2023
185.845					BT0424	15.8976	34.0193	24.9584
120.391					BT0425	32.5693	47.2608	39.9151
300.513					BT0426	65.8169	71.4453	68.6311
157.946					BT0427	97.3331	109.414	103.374
186.997					BT0428	109.974	111.377	110.676
260.555					BT0429	116.904	141.075	128.989
214.888					BT0430	121.355	154.327	137.841
240.931					BT0431	132.526	168.498	150.512
264.405					BT0432	98.1694	111.267	104.718
202.688					BTt02	102.341	90.4654	96.4031
236.861					BT0433	67.4905	64.2769	65.8837
250.978					BT0434	64.131	55.0706	59.6008
244.796					BT0435	60.9879	62.9362	61.962
198.729					BT0436	57.8831	78.0549	67.969
195.445					BT0437	71.1339	85.2223	78.1781
226.265					BT0438	23.271	25.2485	24.2597
220.919					BT0439	88.9347	95.326	92.1303
242.067					BT0440	113.804	113.988	113.896
157.238					BT0441	119.1	119.636	119.368
239.629					BT0442	97.5046	108.289	102.897
170.529					BT0443	90.2941	108.124	99.209
242.346					BT0444	131.159	132.512	131.835
217.663					BT0445	101.769	111.783	106.776
217.228					BT0446	100.28	110.246	105.263
208.679					BT0447	74.0213	87.2535	80.6374
213.347					BT0448	75.4422	77.8478	76.645
208.351					BT0449	110.516	112.858	111.687
163.817					BT0450	161.687	161.991	161.839
205.837					BT0451	99.5734	107.115	103.344
240.108					BT0452	103.875	99.6373	101.756
254.869					BT0453	25.2398	27.5899	26.4149
200.249					BT0454	25.0891	29.5716	27.3304
186.676					BT0455	84.7552	84.506	84.6306
215.266					BT0456	45.1665	61.3684	53.2675
165.6					BT0457	47.386	53.4422	50.4141
280.76					BT0458	114.964	110.198	112.581
195.72					BT0459	116.007	117.388	116.698
212.198					BT0460	83.8555	101.453	92.6543
165.731					BT0461	104.309	122.057	113.183
202.418					BT0462	127.168	132.729	129.949
242.257					BT0463	144.984	145.596	145.29
256.941					BT0464	140.686	126.498	133.592
188.664					BT0465	143.698	145.186	144.442
238.181					BT0466	123.758	130.868	127.313
207.824					BT0467	100.551	106.381	103.466
210.643					BT0468	100.143	102.156	101.15
202.594					BT0469	106.001	101.587	103.794
192.089					BT0470	116.291	117.038	116.664
191.514					BT0471	126.043	123.394	124.718
156.175					BT0472	131.968	137.799	134.883
144.193					BT0473	149.559	131.049	140.304
215.424					BT0474	141.82	123.795	132.807
210.34					BT0475	117.134	101.772	109.453
224.21					BT0476	110.413	95.5758	102.994
160.037					BT0477	68.148	83.3292	75.7386
183.724					BT0478	75.3846	81.518	78.4513
211.853					BT0479	98.0842	102.606	100.345
261.7					BT0480	133.583	130.603	132.093
208.565					BT0481	117.483	108.649	113.066
112.184					BT0482	124.275	133.175	128.725
176.183					BT0483	135.777	140.738	138.258
207.444					BT0484	117.873	131.454	124.664
197.953					BT0485	231.047	170.618	200.832
155.175					BT0486	77.1178	95.7047	86.4113
172.96					BT0487	56.4388	74.9075	65.6731
225.735					BT0488	48.2133	52.9683	50.5908
189.634					BT0489	92.5736	78.2106	85.3921
187.517					BT0490	141.593	111.28	126.437
120.566					BT0491	157.979	143.901	150.94
222.053					BT0492	132.594	111.958	122.276
202.665					BT0493	103.208	106.717	104.963
254.562					BT0494	84.5422	89.5446	87.0434
198.938					BT0495	75.124	94.8053	84.9647
219.851					BT0496	135.823	145.251	140.537
138.602					BT0497	183.568	165.161	174.365
207.515					BT0498	192.518	192.436	192.477
149.46					BT0499	188.728	184.673	186.7
105.359					BT0500	152.033	143.343	147.688
139.783					BT0501	141.448	175.164	158.306
223.999					BT0502	137.999	165.354	151.676
177.333					BT0503	141.906	193.206	167.556
149.39					BT0504	142.909	162.633	152.771
160.022					BT0505	161.2	153.52	157.36
215.679					BT0506	136.226	129.03	132.628
168.187					BT0507	164.302	167.675	165.988
204.286					BT0508	117.81	123.178	120.494
221.303					BT0509	99.7781	104.625	102.201
227.701					BT0510	127.387	132.885	130.136
229.535					BT0511	169.557	152.903	161.23
202.583					BT0512	176.86	151.101	163.98
175.712					BT0513	130.44	130.848	130.644
172.75					BT0514	127.137	123.776	125.457
160.044					BT0515	158.213	162.945	160.579
244.582					BT0516	131.777	157.421	144.599
188.236					BT0517	172.021	171.409	171.715
229.379					BT0518	170.561	166.977	168.769
209.418					BT0519	187.275	177.946	182.611
159.713					BT0520	143.421	142.373	142.897
156.11					BT0521	190.387	179.674	185.031
197.491					BT0522	154.02	167.587	160.804
117.284					BT0523	124.773	141.289	133.031
175.591					BT0524	95.0741	135.916	115.495
195.758					BT0525	106.748	113.156	109.952
232.522					BT0526	119.532	118.366	118.949
204.771					BT0527	99.8626	111.742	105.802
164.513					BT0528	104.662	96.5377	100.6
202.966					BT0529	62.1619	90.49	76.3259
166.103					BT0530	91.4819	99.8292	95.6556
117.483					BT0531	69.904	86.4819	78.1929
101.843					BT0532	104.582	115.879	110.231
169.541					BT0533	138.932	142.929	140.93
183.486					BT0534	114.143	105.992	110.068
209.039					BT0535	115.224	130.496	122.86
182.28					BT0536	107.423	105.421	106.422
170.792					BT0537	163.648	161.432	162.54
213.353					BT0538	149.245	151.634	150.439
141.303					BT0539	125.379	139.702	132.541
176.168					BT0540	92.1467	105.149	98.648
210.423					BT0541	105.529	114.666	110.097
234.76					BT0542	132.871	127.88	130.376
142.199					BT0543	98.3733	114.699	106.536
122.005					BT0544	58.1111	62.6931	60.4021
152.569					BT0545	52.8224	46.9207	49.8716
149.959					BT0546	22.601	20.2972	21.4491
123.673					BT0547	39.4862	47.3128	43.3995
146.98					BT0548	112.446	116.359	114.402
181.88					BT0549	139.551	157.582	148.566
262.902					BT0550	88.2987	106.352	97.3253
219.04					BT0551	25.7168	36.4578	31.0873
158.177					BT0552	35.4642	34.8649	35.1645
160.542					BT0553	108.229	116.809	112.519
99.2092					BT0554	45.2997	53.6217	49.4607
157.748					BT0555	65.6371	73.2123	69.4247
128.097					BT0556	101.678	118.16	109.919
142.945					BT0557	93.0247	107.185	100.105
226.49					BT0558	30.4393	42.5687	36.504
212.122					BT0559	94.0868	101.405	97.7457
187.632					BT0560	69.653	82.363	76.008
125.727					BT0561	62.3167	61.0722	61.6944
150.288					BT0562	31.5171	36.8772	34.1971
171.915					BT0563	10.2856	16.9743	13.6299
219.254					BT0564	3.8738	5.01288	4.44334
199.696					BT0565	13.0187	7.53398	10.2763
211.156					BT0566	32.8259	27.9542	30.39
146.269					BT0567	62.9444	56.7343	59.8394
192.972					BT0568	93.2135	113.522	103.368
131.036					BT0569	114.868	127.658	121.263
116.821					BT0570	110.781	129.115	119.948
160.669					BT0571	97.7218	148.065	122.893
211.869					BT0572	96.763	112.466	104.615
126.702					BT0573	104.095	117.807	110.951
197.874					BT0574	67.8432	87.9708	77.907
184.062					BT0575	63.2972	109.762	86.5294
191.662					BT0576	74.7878	77.0535	75.9207
157.762					BT0577	131.845	128.244	130.045
147.128					BT0578	130.433	138.325	134.379
116.662					BT0579	70.1562	82.228	76.1921
197.463					BT0580	122.857	122.304	122.58
159.586					BT0581	197.603	206.27	201.936
129.59					BT0582	213.786	206.276	210.031
173.648					BT0583	134.532	142.861	138.697
179.787					BT0584	104.304	113.478	108.891
177.286					BT0585	105.626	99.3962	102.511
190.841					BT0586	148.73	142.269	145.499
153.467					BT0587	102.999	110.691	106.845
102.96					BT0588	80.9772	96.4805	88.7289
168.764					BT0589	61.128	77.139	69.1335
146.292					BT0590	91.0237	116.404	103.714
195.285					BT0591	99.2043	100.794	99.9993
174.637					BT0592	104.41	113.359	108.885
200.455					BT0593	142.318	151.538	146.928
151.908					BT0594	155.763	146.112	150.937
186.463					BT0595	148.41	136.844	142.627
208.278					BT0596	126.104	150.213	138.158
189.698					BT0597	167.281	154.54	160.911
160.096					BT0598	87.19	82.1421	84.666
144.738					BT0599	68.3374	66.5652	67.4513
152.475					BT0600	122.975	122.289	122.632
108.678					BT0601	139.333	149.789	144.561
86.6842					BT0602	160.094	187.026	173.56
197.734					BT0603	144.387	138.163	141.275
171.079					BT0604	126.012	108.602	117.307
150.773					BT0605	99.6216	87.2306	93.4261
169.208					BT0606	84.0615	94.1299	89.0957
152.811					BT0607	109.877	115.837	112.857
176.051					BT0608	87.7872	99.4014	93.5943
187.977					BT0609	59.164	74.4359	66.7999
154.653					BT0610	80.5534	90.7239	85.6387
186.761					BT0611	104.863	97.0882	100.976
172.287					BT0612	105.155	116.302	110.728
178.986					BT0613	80.2595	79.9702	80.1148
185.439					BT0614	107.387	126.323	116.855
138.057					BT0615	128.836	125.689	127.263
176.517					BT0616	102.907	100.254	101.581
92.4493					BT0617	93.9769	108.538	101.257
168.585					BT0618	78.2012	85.7686	81.9849
71.8371					BT0619	97.8542	107.368	102.611
158.76					BT0620	67.5982	77.9187	72.7584
137.615					BT0621	87.6521	111.277	99.4646
190.864					BT0622	50.4186	82.2296	66.3241
161.543					BT0623	115.677	126.543	121.11
109.83					BT0624	159.136	139.801	149.468
					BT0625	126.267	129.057	127.662
					BT0626	56.0317	72.4785	64.2551
					BT0627	45.7158	54.2728	49.9943
					BT0628	78.8849	83.9468	81.4158
					BT0629	94.3672	109.713	102.04
					BT0630	141.276	138.15	139.713
					BT0631	125.974	124.67	125.322
					BT0632	117.866	131.588	124.727
					BT0633	108.403	118.732	113.568
					BT0634	109.979	115.816	112.898
					BT0635	187.666	171.263	179.465
					BT0636	112.457	114.855	113.656
					BT0637	110.796	103.669	107.232
					BT0638	177.881	158.215	168.048
					BT0639	216.214	176.981	196.597
					BT0640	135.447	143.702	139.575
					BT0641	142.279	139.958	141.118
					BT0642	134.208	152.734	143.471
					BT0643	142.439	159.985	151.212
					BT0644	134.25	140.98	137.615
					BT0645	112.673	124.892	118.782
					BT0646	138.151	141.981	140.066
					BT0647	97.6795	103.37	100.525
					BT0648	137.667	139.048	138.357
					BT0649	137.137	121.615	129.376
					BT0650	140.897	119.122	130.009
					BT0651	37.306	43.6196	40.4628
					BT0652	18.3367	19.2964	18.8166
					BT0653	11.4239	7.63953	9.53172
					BT0654	61.7875	65.8952	63.8413
					BT0655	89.7244	99.4462	94.5853
					BT0656	126.861	133.692	130.276
					BT0657	75.6164	83.7515	79.6839
					BT0658	76.1318	76.7961	76.464
					BT0659	112.877	114.815	113.846
					BT0660	105.515	101.628	103.571
					BT0661	55.3344	64.0786	59.7065
					BT0662	100.88	103.058	101.969
					BT0663	78.5125	88.5919	83.5522
					BT0664	68.0243	72.398	70.2111
					BT0665	57.0159	73.006	65.011
					BT0666	84.2401	80.4504	82.3453
					BT0667	110.655	118.949	114.802
					BT0668	108.735	112.963	110.849
					BT0669	103.666	101.748	102.707
					BT0670	94.9963	88.4501	91.7232
					BT0671	65.5139	67.7421	66.628
					BT0672	74.2736	78.8421	76.5579
					BT0673	95.1582	109.464	102.311
					BT0674	107.094	112.577	109.836
					BTt03	97.5289	96.9555	97.2422
					BTt04	83.728	86.2039	84.9659
					BTt05	96.5865	78.3502	87.4683
					BTt06	86.164	86.4477	86.3058
					BTt07	94.7105	95.6678	95.1892
					BTt08	84.4892	94.5476	89.5184
					BT0675	147.83	140.937	144.384
					BT0676	141.594	139.395	140.494
					BT0677	154.121	140.279	147.2
					BT0678	97.7477	125.354	111.551
					BT0679	107.824	125.944	116.884
					BT0680	90.1937	94.6886	92.4412
					BT0681	83.4861	86.5017	84.9939
					BT0682	35.3458	49.3699	42.3579
					BT0683	58.2866	66.0528	62.1697
					BT0684	117.725	142.894	130.31
					BT0685	131.179	137.679	134.429
					BT0686	108.585	107.227	107.906
					BT0687	126.343	127.816	127.079
					BT0688	117.109	127.145	122.127
					BT0689	118.101	124.236	121.169
					BT0690	124.606	124.787	124.696
					BT0691	157.242	152.78	155.011
					BT0692	171.879	156.353	164.116
					BT0693	114.258	114.603	114.431
					BT0694	82.4002	80.188	81.2941
					BT0695	133.282	129.647	131.464
					BT0696	99.8295	98.3482	99.0889
					BT0697	98.7337	102.999	100.866
					BT0698	105.153	117.302	111.227
					BT0699	97.2605	115.902	106.581
					BT0700	122.278	155.785	139.031
					BT0701	115.635	132.268	123.952
					BT0702	109.976	123.97	116.973
					BT0703	88.7878	126.473	107.63
					BT0704	61.2666	76.7964	69.0315
					BT0705	72.8104	73.4863	73.1483
					BT0706	94.5755	89.4483	92.0119
					BT0707	133.339	127.705	130.522
					BT0708	136.746	156.811	146.778
					BT0709	145.866	148.049	146.958
					BT0710	154.712	164.618	159.665
					BT0711	89.5122	108.045	98.7785
					BT0712	80.5128	88.7788	84.6458
					BT0713	77.4892	91.2028	84.346
					BT0714	63.2094	80.1787	71.694
					BT0715	54.608	65.3706	59.9893
					BT0716	44.6485	59.9118	52.2801
					BT0717	48.4102	55.5977	52.004
					BT0718	71.6771	78.8244	75.2508
					BT0719	88.9572	98.2909	93.6241
					BT0720	138.709	145.391	142.05
					BT0721	80.5226	92.8082	86.6654
					BT0722	129.141	138.826	133.984
					BT0723	120.978	150.309	135.644
					BT0724	136.506	139.155	137.83
					BT0725	132.494	117.435	124.965
					BT0726	100.655	105.972	103.314
					BT0727	159.145	144.772	151.959
					BT0728	129.396	138.532	133.964
					BT0729	132.221	155.057	143.639
					BT0730	104.954	106.159	105.556
					BT0731	63.6283	63.4549	63.5416
					BT0732	14.4043	16.2429	15.3236
					BT0733	47.2583	50.4834	48.8708
					BT0734	125.309	133.495	129.402
					BT0735	129.342	138.46	133.901
					BT0736	111.21	135.411	123.31
					BT0737	111.879	144.622	128.251
					BT0738	116.583	123.148	119.865
					BT0739	101.435	109.054	105.245
					BT0740	108.536	118.745	113.64
					BT0741	114.349	122.346	118.348
					BT0742	126.197	148.945	137.571
					BT0743	100.574	106.053	103.313
					BT0744	47.6387	56.0414	51.84
					BT0745	41.2379	45.3492	43.2935
					BT0746	25.5964	36.7256	31.161
					BT0747	60.0745	63.3191	61.6968
					BT0748	93.1517	107.348	100.25
					BT0749	94.2857	112.017	103.151
					BT0750	66.7102	80.6814	73.6958
					BT0751	94.2562	110.356	102.306
					BT0752	136.651	159.947	148.299
					BT0753	94.1114	113.498	103.805
					BT0754	70.8515	77.6543	74.2529
					BT0755	64.3731	77.1296	70.7514
					BT0756	79.2915	92.7162	86.0038
					BT0757	98.0554	91.9489	95.0021
					BT0758	101.856	105.169	103.513
					BT0759	105.402	120.16	112.781
					BT0760	90.243	109.622	99.9325
					BT0761	126.645	118.673	122.659
					BT0762	110.071	123.94	117.006
					BTt09	101.586	129.953	115.77
					BT0763	118.278	117.16	117.719
					BT0764	92.91	95.8185	94.3643
					BT0765	81.649	97.2219	89.4355
					BT0766	110.452	110.246	110.349
					BT0767	118.008	120.78	119.394
					BT0768	125.896	139.294	132.595
					BT0769	100.355	119.23	109.793
					BT0770	96.6018	96.1926	96.3972
					BT0771	98.3152	99.8534	99.0843
					BT0772	120.298	121.879	121.088
					BT0773	146.453	149.969	148.211
					BT0774	163.834	152.893	158.363
					BT0775	145.157	164.874	155.016
					BT0776	122.783	115.764	119.273
					BT0777	117.324	111.14	114.232
					BT0778	137.329	138.457	137.893
					BT0779	174.802	176.898	175.85
					BT0780	169.326	181.24	175.283
					BT0781	129.246	144.172	136.709
					BT0782	119.842	140.179	130.011
					BT0783	131.899	157.157	144.528
					BT0784	107.943	112.801	110.372
					BT0785	120.593	118.725	119.659
					BT0786	95.1611	81.8756	88.5184
					BT0787	50.9697	53.3199	52.1448
					BT0788	74.4834	69.2265	71.855
					BT0789	117.698	130.619	124.159
					BT0790	149.651	159.933	154.792
					BT0791	154.882	154.077	154.48
					BT0792	100.735	112.674	106.705
					BT0793	78.6916	77.7016	78.1966
					BT0794	73.0251	88.51	80.7676
					BT0795	76.811	86.2822	81.5466
					BT0796	73.9039	74.4053	74.1546
					BT0797	85.6977	92.562	89.1299
					BT0798	85.9793	90.6711	88.3252
					BT0799	121.986	116.999	119.493
					BT0800	156.76	132.204	144.482
					BT0801	124.278	112.619	118.448
					BT0802	112.724	111.576	112.15
					BT0803	143.001	149.472	146.236
					BT0804	144.402	160.641	152.521
					BT0805	173.053	177.94	175.496
					BT0806	90.6097	107.694	99.152
					BT0807	42.3274	47.1127	44.7201
					BT0808	53.7775	62.1566	57.967
					BT0809	51.6541	57.9781	54.8161
					BT0810	38.6715	45.2037	41.9376
					BT0811	30.2243	36.1922	33.2082
					BT0812	1.57764	3.99709	2.78737
					BT0813	25.1317	31.5345	28.3331
					BT0814	78.3856	96.3748	87.3802
					BT0815	71.2365	88.4807	79.8586
					BT0816	64.6479	104.096	84.3719
					BT0817	60.7546	76.5755	68.6651
					BT0818	126.257	126.601	126.429
					BT0819	153.904	127.743	140.823
					BT0820	154.708	139.75	147.229
					BT0821	135.223	129.311	132.267
					BT0822	109.972	133.608	121.79
					BTt10	118.048	107.331	112.689
					BTt11	132.291	129.734	131.012
					BT0823	101.219	107.322	104.27
					BT0824	115.548	132.633	124.09
					BT0825	101.173	114.328	107.75
					BT0826	113.039	117.609	115.324
					BT0827	119.178	116.601	117.89
					BT0828	122.899	121.06	121.98
					BT0829	80.1975	96.9238	88.5607
					BT0830	122.828	123.417	123.123
					BT0831	101.586	108.046	104.816
					BT0832	109.908	127.723	118.815
					BT0833	84.2261	89.8066	87.0164
					BT0834	105.4	125.602	115.501
					BT0835	110.926	122.966	116.946
					BT0836	137.285	122.024	129.655
					BT0837	136.749	141.184	138.966
					BT0838	93.4764	108.268	100.872
					BT0839	118.94	134.479	126.709
					BT0840	125.285	115.456	120.371
					BT0841	85.4458	83.7514	84.5986
					BT0842	117.464	119.183	118.324
					BT0843	86.862	94.7242	90.7931
					BT0844	66.763	81.6394	74.2012
					BT0845	109.618	110.991	110.304
					BT0846	114.176	111.273	112.724
					BT0847	120.915	140.936	130.926
					BT0848	143.163	128.534	135.849
					BT0849	134.659	142.192	138.426
					BT0850	138.566	121.553	130.06
					BT0851	139.07	127.957	133.514
					BT0852	103.387	116.86	110.123
					BTt12	67.0428	59.7735	63.4082
					BTt13	72.177	71.6324	71.9047
					BT0853	82.9096	98.8808	90.8952
					BT0854	112.981	98.1179	105.549
					BT0855	97.1084	100.44	98.7743
					BT0856	101.251	125.367	113.309
					BT0857	98.0813	125.786	111.933
					BT0858	75.0019	90.4963	82.7491
					BT0859	82.7967	90.8605	86.8286
					BT0860	108.157	118.386	113.271
					BT0861	117.802	121.114	119.458
					BT0862	93.3446	94.12	93.7323
					BT0863	91.5557	100.574	96.0648
					BT0864	80.8957	89.1221	85.0089
					BT0865	167.241	151.747	159.494
					BT0866	142.636	146.602	144.619
					BT0867	130.018	138.587	134.302
					BT0868	128.19	133.22	130.705
					BT0869	99.1001	98.4463	98.7732
					BT0870	48.998	64.2305	56.6142
					BT0871	7.57396	8.28023	7.92709
					BT0872	47.9531	54.4876	51.2204
					BT0873	109.2	129.346	119.273
					BT0874	144.448	151.442	147.945
					BT0875	96.4135	110.296	103.355
					BT0876	116.505	139.652	128.079
					BT0877	152.114	157.284	154.699
					BT0878	127.259	125.177	126.218
					BT0879	145.086	143.783	144.435
					BT0880	130.374	129.462	129.918
					BT0881	157.384	141.313	149.348
					BT0882	139.023	138.648	138.836
					BT0883	100.509	115.982	108.246
					BT0884	103.731	120.434	112.083
					BT0885	65.057	81.774	73.4155
					BT0886	71.2737	76.874	74.0739
					BT0887	101.601	105.126	103.363
					BT0888	96.1925	105.997	101.095
					BT0889	105.645	113.183	109.414
					BT0890	24.4542	39.1716	31.8129
					BT0891	37.5208	42.473	39.9969
					BT0892	54.6896	71.1751	62.9324
					BT0893	93.0022	107.659	100.331
					BT0894	118.482	124.806	121.644
					BT0895	114.491	120.117	117.304
					BTt14	83.0369	112.017	97.5268
					BTt15	99.591	115.758	107.674
					BTt16	85.8492	116.339	101.094
					BT0896	123.867	140.938	132.402
					BT0897	124.652	129.709	127.181
					BT0898	107.584	113.959	110.771
					BT0899	146.698	151.344	149.021
					BT0900	68.8613	83.8085	76.3349
					BT0901	73.172	83.2018	78.1869
					BT0902	75.4412	75.7018	75.5715
					BT0903	75.475	75.8959	75.6855
					BT0904	83.9936	89.6247	86.8092
					BT0905	72.9686	79.4783	76.2235
					BT0906	91.1366	92.3494	91.743
					BT0907	124.468	109.417	116.943
					BT0908	78.7153	82.7366	80.726
					BT0909	68.6192	73.6063	71.1127
					BT0910	46.8702	70.3815	58.6259
					BT0911	60.5496	59.5337	60.0416
					BT0912	45.6097	54.3593	49.9845
					BT0913	42.7271	54.7801	48.7536
					BT0914	31.1415	41.8565	36.499
					BT0915	52.9866	67.6489	60.3178
					BT0916	47.1726	61.032	54.1023
					BT0917	106.588	122.111	114.35
					BT0918	368.668	281.554	325.111
					BT0919	268.688	212.946	240.817
					BT0920	114.605	129.914	122.26
					BT0921	113.348	122.484	117.916
					BT0922	13.2325	13.8255	13.529
					BT0923	23.2854	18.1037	20.6945
					BT0924	54.7369	61.7454	58.2411
					BT0925	78.2781	79.43	78.8541
					BT0926	73.3068	85.9218	79.6143
					BT0927	133.802	141.386	137.594
					BT0928	139.326	121.642	130.484
					BT0929	104.265	121.859	113.062
					BTt17	118.876	130.242	124.559
					BT0930	143.459	142.773	143.116
					BT0931	144.609	169.324	156.966
					BT0932	105.133	121.729	113.431
					BT0933	68.2146	84.9556	76.5851
					BT0934	82.8341	92.1694	87.5017
					BT0935	82.7424	84.2333	83.4879
					BT0936	96.6857	104.909	100.797
					BT0937	90.6204	80.1995	85.4099
					BT0938	93.3252	95.6308	94.478
					BT0939	65.492	93.3432	79.4176
					BT0940	86.9631	101.471	94.2169
					BT0941	137.357	138.404	137.881
					BT0942	139.193	157.924	148.558
					BT0943	180.599	183.51	182.055
					BT0944	124.73	142.079	133.404
					BT0945	161.451	164.031	162.741
					BT0946	97.9076	93.6618	95.7847
					BT0947	95.7102	108.727	102.219
					BT0948	124.308	119.275	121.791
					BT0949	125.529	131.49	128.51
					BT0950	174.916	173.827	174.372
					BT0951	169.254	145.851	157.552
					BT0952	182.756	179.31	181.033
					BT0953	161.738	156.867	159.302
					BTt18	50.5712	73.4386	62.0049
					BT0954	68.9441	80.3744	74.6592
					BT0955	52.2307	61.7424	56.9866
					BT0956	50.7442	67.9306	59.3374
					BT0957	87.6556	102.366	95.0109
					BT0958	125.422	138.761	132.092
					BT0959	113.88	131.554	122.717
					BT0960	122.708	137.88	130.294
					BT0961	109.946	108.375	109.161
					BT0962	143.746	144.685	144.216
					BT0963	146.184	145.008	145.596
					BT0964	130.6	135.763	133.182
					BT0965	84.1116	90.8861	87.4988
					BT0966	40.3797	46.5483	43.464
					BT0967	11.3407	14.7547	13.0477
					BT0968	65.3496	78.3633	71.8564
					BT0969	135.559	132.68	134.12
					BT0970	153.353	145.476	149.415
					BT0971	172.099	155.188	163.643
					BT0972	143.861	146.897	145.379
					BT0973	155.482	168.899	162.19
					BT0974	133.595	146.407	140.001
					BT0975	149.174	139.757	144.465
					BT0976	166.032	161.405	163.719
					BT0977	159.155	184.163	171.659
					BT0978	106.701	131.042	118.871
					BT0979	75.5275	93.9499	84.7387
					BT0980	110.887	112.938	111.913
					BT0981	120.862	131.431	126.146
					BT0982	144.126	141.783	142.954
					BT0983	130.097	139.917	135.007
					BT0984	65.5306	80.8812	73.2059
					BT0985	65.8004	72.0744	68.9374
					BT0986	118.761	137.988	128.375
					BT0987	164.876	164.124	164.5
					BT0988	140.62	143.9	142.26
					BT0989	172.245	173.754	172.999
					BT0990	173.527	172.805	173.166
					BT0991	125.871	133.875	129.873
					BT0992	72.072	85.0892	78.5806
					BT0993	73.2869	84.8828	79.0848
					BT0994	173.79	192.622	183.206
					BT0995	172.933	168.857	170.895
					BT0996	140.327	142.733	141.53
					BT0997	157.023	163.936	160.48
					BT0998	264.458	207.53	235.994
					BT0999	142.091	133.925	138.008
					BT1000	140.885	136.614	138.75
					BT1001	94.6299	103.337	98.9837
					BT1002	52.947	60.2755	56.6112
					BT1003	79.2204	90.7086	84.9645
					BT1004	133.05	121.575	127.313
					BT1005	138.316	133.231	135.773
					BT1006	167.958	169.538	168.748
					BT1007	150.369	154.488	152.429
					BT1008	125.52	143.78	134.65
					BT1009	162.109	160.223	161.166
					BT1010	163.923	163.568	163.746
					BT1011	121.073	131.621	126.347
					BT1012	106.754	120.242	113.498
					BT1013	103.048	112.11	107.579
					BT1014	197.538	176.796	187.167
					BT1015	161.926	149.804	155.865
					BT1016	155.69	153.491	154.591
					BT1017	113.568	110.707	112.137
					BT1018	78.7651	79.9171	79.3411
					BT1019	33.5726	45.247	39.4098
					BT1020	49.589	56.6972	53.1431
					BT1021	120.926	139.093	130.009
					BT1022	105.709	108.126	106.917
					BT1023	111.879	125.614	118.746
					BT1024	94.1729	95.9028	95.0379
					BT1025	55.7703	60.6117	58.191
					BT1026	53.9476	48.9466	51.4471
					BT1027	100.488	98.7604	99.6245
					BT1028	93.8027	90.3671	92.0849
					BT1029	105.74	104.529	105.134
					BT1030	126.239	112.529	119.384
					BT1031	23.081	23.5624	23.3217
					BT1032	68.1656	63.8518	66.0087
					BT1033	135.546	148.598	142.072
					BT1034	155.884	154.956	155.42
					BT1035	97.3725	101.854	99.6132
					BT1036	30.1048	33.8324	31.9686
					BT1037	11.4348	15.2821	13.3584
					BT1038	54.5621	55.2759	54.919
					BT1039	98.6962	106.222	102.459
					BT1040	126.855	133.032	129.944
					BT1041	96.2366	122.64	109.438
					BT1042	117.61	124.848	121.229
					BT1043	16.14	19.98	18.06
					BT1044	61.9674	61.9231	61.9453
					BT1045	129.859	129.607	129.733
					BT1046	81.713	87.81	84.7615
					BT1047	64.9354	71.2272	68.0813
					BT1048	92.5964	102.184	97.3901
					BT1049	77.6503	79.3977	78.524
					BT1050	77.5827	75.6525	76.6176
					BT1051	116.674	112.218	114.446
					BT1052	131.048	130.982	131.015
					BT1053	117.299	164.219	140.759
					BT1054	124.425	138.152	131.289
					BT1055	151.134	168.133	159.634
					BT1056	153.825	159.229	156.527
					BT1057	96.4505	120.385	108.418
					BT1058	147.742	152.105	149.924
					BT1059	153.138	159.251	156.194
					BT1060	151.015	163.508	157.261
					BT1061	114.116	124.333	119.225
					BT1062	99.045	105.12	102.083
					BT1063	130.356	134.752	132.554
					BT1064	87.8119	77.1324	82.4722
					BT1065	102.035	84.4244	93.2296
					BT1066	67.0255	73.8224	70.4239
					BT1067	97.3144	108.075	102.695
					BT1068	114.173	137.447	125.81
					BT1069	121.204	131.735	126.469
					BT1070	165.318	165.618	165.468
					BT1071	158.166	148.498	153.332
					BT1072	168.839	166.457	167.648
					BT1073	173.156	160.184	166.67
					BT1074	118.128	128.254	123.191
					BT1075	138.84	130.013	134.427
					BT1076	95.8803	119.268	107.574
					BTt19	75.5059	100.142	87.8241
					BT1077	134.867	133.887	134.377
					BT1078	131.735	133.669	132.702
					BT1079	120.045	127.514	123.78
					BT1080	92.2644	93.6258	92.9451
					BT1081	57.2968	70.9498	64.1233
					BT1082	15.976	14.6267	15.3014
					BT1083	37.6978	34.6099	36.1539
					BT1084	45.8695	60.8132	53.3413
					BT1085	82.5044	89.3567	85.9305
					BT1086	118.745	134.044	126.395
					BT1087	117.351	132.307	124.829
					BT1088	87.6621	95.6878	91.6749
					BT1089	97.6715	100.394	99.0328
					BT1090	100.13	125.965	113.047
					BT1091	115.473	135.431	125.452
					BT1092	123.622	133.371	128.497
					BT1093	191.514	197.281	194.397
					BT1094	125.07	133.101	129.086
					BT1095	143.29	154.511	148.9
					BT1096	166.557	182.872	174.714
					BT1097	183.707	186.539	185.123
					BT1098	130.178	139.227	134.703
					BT1099	106.9	108.292	107.596
					BT1100	136.833	151.641	144.237
					BT1101	164.357	167.459	165.908
					BT1102	132.07	135.207	133.638
					BT1103	144.918	165.829	155.374
					BT1104	128.889	125.205	127.047
					BT1105	167.04	164.482	165.761
					BT1106	153.108	147.211	150.16
					BT1107	154.671	138.198	146.435
					BT1108	162.537	158.799	160.668
					BT1109	249.021	243.953	246.487
					BT1110	248.235	248.656	248.445
					BT1111	229.141	223.769	226.455
					BT1112	141.291	133.058	137.174
					BT1113	153.408	157.775	155.591
					BT1114	102.117	115.005	108.561
					BT1115	90.1111	96.749	93.4301
					BT1116	79.5506	82.301	80.9258
					BT1117	51.4451	83.4569	67.451
					BT1118	63.696	79.1837	71.4399
					BT1119	141.002	142.044	141.523
					BT1120	134.988	134.187	134.587
					BT1121	123.239	135.973	129.606
					BT1122	133.096	140.465	136.78
					BT1123	167.119	156.105	161.612
					BT1124	150.469	161.544	156.007
					BT1125	89.5373	98.9987	94.268
					BT1126	99.2425	106.901	103.072
					BT1127	96.9674	97.0971	97.0322
					BT1128	116.117	111.388	113.753
					BT1129	139.067	128.968	134.017
					BT1130	132.309	133.665	132.987
					BT1131	127.244	129.52	128.382
					BT1132	120.821	132.04	126.431
					BT1133	187.942	176.798	182.37
					BT1134	212.021	207.694	209.857
					BT1135	197.777	222.91	210.344
					BT1136	144.001	169.954	156.977
					BT1137	120.866	121.977	121.422
					BT1138	99.654	152.699	126.177
					BT1139	204.999	204.318	204.659
					BT1140	230.72	206.194	218.457
					BT1141	186.694	179.311	183.002
					BT1142	163.337	159.379	161.358
					BT1143	160.227	180.003	170.115
					BT1144	160.417	151.774	156.095
					BT1145	107.75	100.459	104.104
					BT1146	109.676	122.802	116.239
					BT1147	126.857	139.836	133.346
					BT1148	76.1542	81.2771	78.7156
					BT1149	66.0162	76.098	71.0571
					BT1150	109.516	98.4431	103.98
					BT1151	148.496	151.448	149.972
					BT1152	159.497	173.436	166.466
					BT1153	182.4	189.854	186.127
					BT1154	122.99	149.427	136.208
					BT1155	90.9589	104.984	97.9713
					BT1156	83.2216	86.0266	84.6241
					BT1157	57.567	86.3722	71.9696
					BT1158	75.0852	78.2496	76.6674
					BT1159	62.0101	72.5738	67.2919
					BT1160	85.2523	93.1751	89.2137
					BT1161	85.1488	87.6783	86.4135
					BT1162	12.6578	16.8392	14.7485
					BT1163	52.0875	65.3023	58.6949
					BT1164	124.231	116.579	120.405
					BT1165	41.7171	51.2123	46.4647
					BT1166	8.75353	13.5052	11.1293
					BT1167	64.498	67.4486	65.9733
					BT1168	86.8835	91.3056	89.0946
					BT1169	122.5	130.218	126.359
					BT1170	227.173	207.756	217.464
					BT1171	184.009	181.28	182.645
					BT1172	107.817	109.554	108.685
					BT1173	109.145	124.422	116.784
					BT1174	144.661	150.032	147.347
					BT1175	114.423	124.936	119.679
					BT1176	106.951	112.332	109.641
					BT1177	157.994	145.315	151.654
					BT1178	186.009	178.106	182.058
					BT1179	148.715	152.008	150.361
					BT1180	173.9	173.948	173.924
					BT1181	158.947	163.993	161.47
					BT1182	155.609	148.08	151.845
					BT1183	122.471	125.406	123.938
					BT1184	132.713	126.01	129.361
					BT1185	155.914	164.221	160.067
					BT1186	163.924	157.256	160.59
					BTt20	167.366	163.595	165.481
					BT1187	190.611	199.237	194.924
					BT1188	188.854	193.021	190.937
					BT1189	141.772	162.035	151.903
					BT1190	144.591	152.958	148.774
					BT1191	156.649	149.829	153.239
					BT1192	104.011	103.731	103.871
					BT1193	71.4249	92.8362	82.1305
					BT1194	71.1021	87.1362	79.1192
					BT1195	80.0807	91.1776	85.6292
					BT1196	127.395	131.03	129.212
					BT1197	164.386	144.558	154.472
					BT1198	188.97	160.949	174.96
					BT1199	165.512	156.994	161.253
					BT1200	148.621	177.867	163.244
					BT1201	122.668	147.327	134.998
					BT1202	119.917	138.398	129.157
					BT1203	119.351	149.242	134.296
					BT1204	118.7	142.741	130.721
					BT1205	105.478	125.75	115.614
					BT1206	155.946	155.37	155.658
					BT1207	147.092	145.306	146.199
					BT1208	172.589	168.947	170.768
					BT1209	128.948	131.14	130.044
					BT1210	136.459	145.149	140.804
					BT1211	133.963	176.988	155.475
					BT1212	126.071	132.547	129.309
					BT1213	109.26	112.804	111.032
					BT1214	86.5671	89.4189	87.993
					BT1215	95.9664	99.9248	97.9456
					BT1216	158.048	158.394	158.221
					BT1217	120.669	141.541	131.105
					BT1218	145.142	147.143	146.142
					BT1219	119.997	117.654	118.826
					BT1220	82.8493	88.2753	85.5623
					BT1221	63.6329	68.7892	66.2111
					BT1222	60.0536	74.332	67.1928
					BT1223	112.744	141.341	127.042
					BT1224	159.422	170.179	164.8
					BT1225	166.08	162.339	164.209
					BT1226	158.669	155.977	157.323
					BT1227	139.633	134.35	136.991
					BT1228	112.454	124.33	118.392
					BT1229	96.5373	99.371	97.9542
					BT1230	122.528	131.973	127.251
					BT1231	144.598	137.259	140.929
					BTt21	113.352	132.96	123.156
					BTt22	130.377	136.217	133.297
					BT1232	137.986	141.632	139.809
					BT1233	160.314	159.024	159.669
					BT1234	158.473	161.729	160.101
					BT1235	152.702	148.063	150.383
					BT1236	137.024	134.959	135.992
					BT1237	144.028	151.291	147.66
					BT1238	143.104	143.767	143.435
					BT1239	186.526	167.089	176.808
					BT1240	140.411	143.106	141.759
					BT1241	158.203	149.612	153.908
					BT1242	116.744	128.276	122.51
					BT1243	45.0994	60.27	52.6847
					BT1244	46.5237	55.1435	50.8336
					BT1245	208.5	162.08	185.29
					BT1246	148.121	127.018	137.57
					BT1247	137.289	139.622	138.455
					BT1248	162.718	155.765	159.242
					BT1249	162.066	167.465	164.766
					BT1250	175.005	159.118	167.062
					BT1251	183.159	186.922	185.041
					BT1252	150.344	176.964	163.654
					BT1253	111.308	125.286	118.297
					BT1254	87.1621	90.1013	88.6317
					BT1255	64.8513	40.2298	52.5406
					BT1256	38.6046	19.7657	29.1851
					BT1257	53.3954	41.9716	47.6835
					BT1258	100.084	91.2214	95.6525
					BT1259	152.33	142.144	147.237
					BT1260	169.312	171.226	170.269
					BT1261	180.816	171.576	176.196
					BT1262	184.587	156.619	170.603
					BT1263	182.932	172.566	177.749
					BT1264	145.997	154.687	150.342
					BT1265	101.405	124.827	113.116
					BT1266	99.0819	111.243	105.163
					BT1267	94.4049	94.602	94.5034
					BT1268	101.73	106.034	103.882
					BT1269	127.89	130.233	129.061
					BT1270	163.549	163.269	163.409
					BT1271	133.904	144.031	138.967
					BT1272	232.88	228.656	230.768
					BT1273	162.483	164.048	163.265
					BT1274	128.626	133.457	131.042
					BT1275	142.916	135.248	139.082
					BT1276	178.622	156.169	167.396
					BT1277	218.501	198.426	208.463
					BT1278	244.611	196.379	220.495
					BT1279	179.073	158.832	168.953
					BT1280	164.949	162.481	163.715
					BT1281	111.274	165.338	138.306
					BT1282	114.017	120.384	117.201
					BT1283	126.749	112.62	119.684
					BT1284	133.456	135.955	134.705
					BT1285	149.188	141.283	145.235
					BT1286	87.2673	91.7391	89.5032
					BT1287	67.7085	66.0462	66.8774
					BT1288	91.1274	101.991	96.5593
					BT1289	71.378	76.3	73.839
					BT1290	47.1164	53.3497	50.2331
					BT1291	17.2135	20.3186	18.7661
					BT1292	50.9623	55.836	53.3991
					BT1293	65.3997	80.4287	72.9142
					BT1294	53.0976	70.7957	61.9466
					BT1295	72.1914	82.5078	77.3496
					BT1296	87.5764	86.005	86.7907
					BT1297	63.1362	85.1976	74.1669
					BT1298	91.4018	106.383	98.8926
					BT1299	138.11	145.794	141.952
					BT1300	154.246	145.242	149.744
					BT1301	136.117	137.035	136.576
					BT1302	139.544	138.023	138.783
					BT1303	159.498	149.599	154.549
					BT1304	128.555	126.133	127.344
					BT1305	149.558	147.651	148.605
					BT1306	162.645	166.675	164.66
					BTr01	160.437	155.147	157.792
					BTr02	177.733	127.675	152.704
					BTt23	19.9847	28.5821	24.2834
					BTt24	15.0347	24.028	19.5314
					BTr03	56.0087	48.398	52.2033
					BT1307	80.332	85.2891	82.8106
					BT1308	153.904	147.081	150.493
					BT1309	168.938	147.577	158.257
					BT1310	134.347	130.117	132.232
					BT1311	85.8951	92.7154	89.3052
					BT1312	97.4497	107.932	102.691
					BT1313	133.808	142.454	138.131
					BT1314	183.027	202.901	192.964
					BT1315	185.784	179.661	182.723
					BT1316	157.255	161.195	159.225
					BT1317	215.184	209.294	212.239
					BT1318	203.411	203.043	203.227
					BT1319	158.152	158.851	158.502
					BT1320	91.5472	100.26	95.9035
					BT1321	119.768	118.389	119.078
					BT1322	129.597	152.841	141.219
					BT1323	197.329	199.73	198.529
					BT1324	137.123	149.319	143.221
					BT1325	170.345	183.777	177.061
					BT1326	135.163	135.05	135.106
					BT1327	159.694	160.049	159.871
					BT1328	146.94	176.231	161.585
					BT1329	161.848	160.013	160.93
					BT1330	162.75	176.974	169.862
					BT1331	126.716	125.199	125.958
					BT1332	124.074	120.052	122.063
					BT1333	124.512	130.607	127.559
					BT1334	157.982	154.278	156.13
					BT1335	186.549	167.334	176.942
					BT1336	152.173	130.2	141.187
					BT1337	140.869	128.896	134.883
					BT1338	116.095	105.636	110.865
					BT1339	42.973	50.5084	46.7407
					BT1340	3.95243	5.22048	4.58646
					BT1341	42.9197	43.7486	43.3342
					BT1342	80.7088	79.085	79.8969
					BT1343	89.3136	104.29	96.8016
					BT1344	100.016	101.155	100.585
					BT1345	87.9837	86.506	87.2448
					BT1346	73.483	78.0036	75.7433
					BT1347	72.5291	64.2633	68.3962
					BT1348	49.5741	45.3835	47.4788
					BT1349	19.1014	18.102	18.6017
					BT1350	8.85124	10.2354	9.5433
					BT1351	32.6882	33.1827	32.9354
					BT1352	46.7921	43.8496	45.3209
					BT1353	51.489	55.8587	53.6738
					BT1354	94.921	92.6592	93.7901
					BT1355	101.664	107.261	104.463
					BT1356	181.902	155.168	168.535
					BT1357	187.506	170.44	178.973
					BT1358	213.405	185.07	199.238
					BT1359	127.168	133.024	130.096
					BT1360	78.8182	87.7188	83.2685
					BT1361	63.2296	74.2792	68.7544
					BT1362	42.3478	49.4104	45.8791
					BT1363	51.938	61.1572	56.5476
					BT1364	78.3796	88.4754	83.4275
					BT1365	105.126	111.144	108.135
					BT1366	92.3926	108.753	100.573
					BT1367	108.468	128.097	118.283
					BT1368	103.484	112.323	107.904
					BT1369	100.721	115.335	108.028
					BT1370	142.887	168.444	155.666
					BT1371	176.057	192.375	184.216
					BT1372	103.366	142.652	123.009
					BT1373	92.751	111.335	102.043
					BT1374	79.992	92.4598	86.2259
					BT1375	72.444	79.4879	75.966
					BT1376	74.5522	77.5324	76.0423
					BT1377	66.1978	85.4613	75.8295
					BT1378	79.0316	72.2894	75.6605
					BT1379	108.394	125.701	117.048
					BT1380	131.744	145.884	138.814
					BT1381	160.181	156.675	158.428
					BTt25	101.863	116.434	109.148
					BTt26	109.048	112.252	110.65
					BT1382	123.271	177.453	150.362
					BT1383	166.446	166.41	166.428
					BT1384	212.744	203.329	208.037
					BT1385	198.307	190.809	194.558
					BT1386	199.586	185.775	192.681
					BT1387	156.977	158.826	157.901
					BT1388	216.329	182.239	199.284
					BT1389	190.946	187.542	189.244
					BT1390	162.166	174.331	168.248
					BT1391	138.401	142.64	140.52
					BT1392	122.969	124.782	123.875
					BT1393	66.0661	71.9617	69.0139
					BT1394	64.6154	88.7941	76.7047
					BT1395	58.8754	77.0565	67.9659
					BT1396	111.734	111.839	111.787
					BT1397	140.611	136.279	138.445
					BT1398	135.904	149.531	142.717
					BT1399	131.218	129.464	130.341
					BT1400	118.943	127.528	123.235
					BT1401	187.951	209.882	198.917
					BT1402	172.683	188.193	180.438
					BT1403	201.857	197.898	199.878
					BT1404	157.02	200.993	179.007
					BT1405	199.035	195.763	197.399
					BT1406	150.045	150.628	150.336
					BT1407	113.651	112.745	113.198
					BT1408	137.873	144.775	141.324
					BT1409	202.78	206.267	204.524
					BT1410	184.076	173.21	178.643
					BT1411	201.374	183.969	192.671
					BT1412	162.937	166.44	164.688
					BT1413	163.114	151.724	157.419
					BT1414	118.677	114.438	116.557
					BT1415	109.202	108.043	108.623
					BT1416	131.371	135.695	133.533
					BT1417	134.756	140.618	137.687
					BT1418	95.1373	106.767	100.952
					BT1419	64.0127	68.322	66.1673
					BT1420	85.6325	101.451	93.5418
					BT1421	160.275	177.179	168.727
					BT1422	149.547	159.503	154.525
					BT1423	121.531	134.053	127.792
					BT1424	126.716	122.679	124.697
					BT1425	105.38	113.967	109.673
					BT1426	145.719	151.408	148.563
					BT1427	143.715	152.834	148.275
					BT1428	100.509	116.738	108.623
					BT1429	129.344	144.97	137.157
					BT1430	156.403	164.001	160.202
					BT1431	134.333	143.572	138.953
					BT1432	147.7	157.86	152.78
					BT1433	127.94	131.267	129.603
					BT1434	135.425	140.095	137.76
					BT1435	126.608	125.842	126.225
					BT1436	82.3519	98.5632	90.4575
					BT1437	147.689	154.207	150.948
					BT1438	181.789	189.193	185.491
					BT1439	174.125	175.603	174.864
					BT1440	128.355	138.247	133.301
					BT1441	135.743	129.01	132.377
					BT1442	210.147	184.188	197.168
					BT1443	171.663	191.377	181.52
					BT1444	127.198	144.263	135.731
					BT1445	142.301	163.85	153.076
					BT1446	128.088	143.58	135.834
					BT1447	116.356	124.832	120.594
					BT1448	96.5292	113.541	105.035
					BT1449	69.0835	77.5994	73.3415
					BT1450	57.652	73.068	65.36
					BT1451	46.522	49.7295	48.1257
					BT1452	69.8632	76.9035	73.3833
					BT1453	107.506	129.944	118.725
					BT1454	100.247	109.101	104.674
					BT1455	133.483	149.068	141.275
					BT1456	165.797	163.573	164.685
					BT1457	169.232	155.064	162.148
					BT1458	132.485	152.25	142.368
					BT1459	149.553	167.663	158.608
					BT1460	134.111	147.29	140.701
					BT1461	184.707	180.658	182.683
					BT1462	114.655	144.491	129.573
					BT1463	164.984	165.755	165.369
					BT1464	175.372	166.696	171.034
					BT1465	135.972	148.915	142.444
					BT1466	82.6975	106.757	94.7271
					BT1467	118.184	113.424	115.804
					BT1468	131.581	133.199	132.39
					BT1469	107.916	123.736	115.826
					BT1470	176.261	175.974	176.118
					BT1471	225.632	212.545	219.089
					BT1472	229.787	221.249	225.518
					BT1473	139.925	165.704	152.815
					BT1474	153.98	158.859	156.419
					BT1475	203.605	194.976	199.29
					BT1476	172.692	184.864	178.778
					BT1477	144.441	163.795	154.118
					BT1478	153.622	150.015	151.818
					BT1479	98.5347	105.86	102.197
					BT1480	161.266	156.227	158.747
					BT1481	180.512	161.244	170.878
					BT1482	238.852	203.93	221.391
					BT1483	214.086	197.978	206.032
					BT1484	143.37	169.416	156.393
					BT1485	220.751	220.44	220.595
					BT1486	190.388	188.668	189.528
					BT1487	162.276	176.98	169.628
					BT1488	158.899	157.975	158.437
					BT1489	177.911	174.668	176.29
					BT1490	166.86	160.555	163.707
					BT1491	186.626	187.222	186.924
					BT1492	168.214	175.157	171.686
					BT1493	168.066	164.962	166.514
					BT1494	204.648	179.735	192.191
					BT1495	184.438	182.931	183.684
					BT1496	126.461	140.157	133.309
					BT1497	9.08662	12.0536	10.5701
					BT1498	53.5097	68.9369	61.2233
					BT1499	108.67	108.347	108.508
					BT1500	104.418	112.499	108.458
					BT1501	89.2093	98.4047	93.807
					BT1502	64.0653	66.3367	65.201
					BT1503	125.246	58.6615	91.9537
					BT1504	85.7506	64.622	75.1863
					BT1505	38.2212	38.2423	38.2317
					BT1506	19.0101	22.8016	20.9058
					BT1507	83.7953	74.154	78.9746
					BT1508	136.716	76.4291	106.572
					BT1509	181.466	113.466	147.466
					BT1510	163.709	111.397	137.553
					BT1511	63.5514	58.2924	60.9219
					BT1512	86.7985	93.9018	90.3502
					BT1513	215.092	134.073	174.583
					BT1514	127.863	117.629	122.746
					BT1515	127.511	139.024	133.268
					BT1516	85.0664	96.8668	90.9666
					BT1517	67.1529	79.5617	73.3573
					BT1518	108.07	104.754	106.412
					BT1519	94.0823	109.922	102.002
					BT1520	132.882	139.739	136.311
					BT1521	152.394	162.396	157.395
					BT1522	133.642	166.694	150.168
					BT1523	142.571	141.242	141.907
					BT1524	189.437	169.602	179.519
					BT1525	200.87	196.667	198.768
					BT1526	160.743	192.752	176.747
					BT1527	156.102	174.102	165.102
					BT1528	148.56	144.316	146.438
					BT1529	100.071	102.564	101.318
					BT1530	86.2714	96.7434	91.5074
					BT1531	103.991	134.488	119.239
					BT1532	116.708	119.626	118.167
					BT1533	111.41	110.418	110.914
					BT1534	122.723	119.383	121.053
					BT1535	106.854	105.674	106.264
					BT1536	97.9237	103.219	100.571
					BT1537	110.148	117.932	114.04
					BT1538	146.381	174.957	160.669
					BT1539	135.219	159.142	147.18
					BT1540	190.264	180.177	185.22
					BT1541	171.131	156.261	163.696
					BT1542	198.108	186.291	192.2
					BT1543	149.178	147.955	148.567
					BT1544	128.58	133.31	130.945
					BT1545	152.768	140.958	146.863
					BT1546	150.274	148.186	149.23
					BT1547	178.45	185.376	181.913
					BT1548	131.539	129.82	130.679
					BT1549	61.3237	67.9179	64.6208
					BT1550	134.203	135.051	134.627
					BT1551	191.767	190.695	191.231
					BT1552	93.1407	100.547	96.8439
					BT1553	69.5376	77.8833	73.7105
					BT1554	93.7579	118.672	106.215
					BT1555	83.2355	77.024	80.1298
					BT1556	49.7313	56.5897	53.1605
					BT1557	75.1118	83.7432	79.4275
					BT1558	85.7417	92.9743	89.358
					BT1559	126.506	170.304	148.405
					BT1560	137.962	166.281	152.121
					BT1561	164.853	168.537	166.695
					BT1562	124.231	195.414	159.822
					BT1563	143	155.71	149.355
					BT1564	110.812	129.668	120.24
					BT1565	97.4713	120.668	109.07
					BT1566	65.9935	69.9305	67.962
					BT1567	34.2219	42.0883	38.1551
					BT1568	32.9548	44.255	38.6049
					BT1569	60.599	66.4895	63.5443
					BT1570	148.752	142.996	145.874
					BT1571	214.138	169.059	191.599
					BT1572	235.058	191.491	213.275
					BT1573	213.973	193.025	203.499
					BT1574	207.305	201.307	204.306
					BT1575	179.828	168.62	174.224
					BT1576	168.829	170.967	169.898
					BT1577	139.283	127.859	133.571
					BT1578	89.6741	108.326	99.0003
					BT1579	98.1028	120.23	109.166
					BT1580	62.6463	111.013	86.8296
					BT1581	106.703	114.413	110.558
					BT1582	109.517	109.216	109.366
					BT1583	53.1167	54.84	53.9783
					BTt27	9.25354	19.6169	14.4352
					BT1584	9.26248	11.6687	10.4656
					BT1585	26.8263	19.4079	23.1171
					BT1586	74.7942	77.7915	76.2929
					BT1587	133.125	123.598	128.361
					BT1588	118.037	134.149	126.093
					BT1589	209.871	194.146	202.009
					BT1590	229.419	229.069	229.244
					BT1591	169.318	163.749	166.534
					BTt28	134.876	117.162	126.019
					BT1592	144.919	145.302	145.11
					BT1593	192.293	176.481	184.387
					BT1594	181.283	178.192	179.737
					BT1595	119.082	115.155	117.119
					BT1596	185.452	199.677	192.565
					BT1597	279.11	242.362	260.736
					BT1598	115.937	114.984	115.46
					BT1599	81.8084	119.615	100.712
					BT1600	85.4844	110.755	98.1195
					BT1601	72.9492	95.001	83.9751
					BT1602	237.341	190.613	213.977
					BT1603	226.185	184.281	205.233
					BT1604	115.11	131.278	123.194
					BT1605	122.855	132.372	127.613
					BT1606	137.826	144.691	141.259
					BT1607	179.163	174.344	176.753
					BT1608	171.559	184.268	177.913
					BTt29	140.174	149.171	144.672
					BT1609	208.911	194.055	201.483
					BT1610	206.448	201.858	204.153
					BT1611	136.046	159.729	147.888
					BT1612	181.312	166.654	173.983
					BT1613	181.041	174.814	177.927
					BT1614	205.655	187.055	196.355
					BT1615	201.094	206.131	203.612
					BT1616	199.518	192.776	196.147
					BT1617	207.398	195.046	201.222
					BT1618	260.071	230.411	245.241
					BT1619	162.731	159.507	161.119
					BT1620	172.366	172.675	172.521
					BT1621	182.751	171.386	177.069
					BT1622	144.717	137.281	140.999
					BT1623	133.233	154.372	143.803
					BT1624	145.98	155.048	150.514
					BT1625	82.039	96.0708	89.0549
					BT1626	120.137	134.222	127.179
					BT1627	85.1655	96.2086	90.6871
					BT1628	73.8082	89.1614	81.4848
					BT1629	152.825	148.736	150.78
					BT1630	164.302	169.368	166.835
					BT1631	89.9909	95.5484	92.7697
					BT1632	92.2005	90.8623	91.5314
					BT1633	172.522	155.122	163.822
					BT1634	168.371	165.636	167.003
					BT1635	186.035	172.276	179.156
					BT1636	200.616	167.211	183.914
					BT1637	201.195	225.887	213.541
					BT1638	196.168	194.917	195.543
					BT1639	176.628	234.764	205.696
					BT1640	155.388	130.358	142.873
					BT1641	156.9	166.289	161.595
					BT1642	157.087	149.164	153.125
					BT1643	103.722	115.848	109.785
					BT1644	138.068	151.232	144.65
					BT1645	158.862	135.269	147.065
					BT1646	135.369	131.364	133.366
					BT1647	68.4605	69.3367	68.8986
					BT1648	101.953	107.083	104.518
					BT1649	121.245	109.549	115.397
					BT1650	136.596	128.88	132.738
					BT1651	143.609	120.014	131.812
					BT1652	193.548	144.796	169.172
					BT1653	201.058	170.089	185.573
					BT1654	281.306	206.462	243.884
					BT1655	292.867	211.2	252.034
					BT1656	266.526	204.66	235.593
					BT1657	226.616	214.459	220.537
					BT1658	179.568	173.94	176.754
					BT1659	161.36	164.887	163.124
					BT1660	141.478	132.432	136.955
					BT1661	170.572	183.607	177.089
					BT1662	143.471	156.962	150.217
					BT1663	148.025	149.195	148.61
					BT1664	157.571	148.259	152.915
					BT1665	168.53	165.755	167.143
					BTt30	126.827	130.595	128.711
					BT1666	133.405	137.475	135.44
					BT1667	141.671	144.189	142.93
					BT1668	119.854	125.539	122.697
					BT1669	140.31	140.673	140.492
					BT1670	180.849	183.333	182.091
					BT1671	183.976	185.827	184.902
					BT1672	178.522	187.861	183.192
					BT1673	175.803	169.168	172.486
					BT1674	167.733	176.976	172.355
					BT1675	140.249	150.18	145.215
					BT1676	146.719	155.579	151.149
					BT1677	144.935	172.009	158.472
					BT1678	132.553	149.385	140.969
					BT1679	126.489	144.581	135.535
					BT1680	152.126	141.878	147.002
					BT1681	219.635	220.565	220.1
					BT1682	126.413	149.619	138.016
					BT1683	194.316	194.152	194.234
					BT1684	176.948	192.1	184.524
					BT1685	119.025	141.745	130.385
					BT1686	139.849	151.393	145.621
					BT1687	102.278	102.104	102.191
					BT1688	103.314	121.06	112.187
					BT1689	129.498	136.618	133.058
					BT1690	192.539	185.363	188.951
					BT1691	175.205	187.832	181.518
					BT1692	202.344	197.288	199.816
					BT1693	142.964	169.94	156.452
					BT1694	120.696	136.134	128.415
					BT1695	126.53	139.324	132.927
					BT1696	128.184	152.155	140.17
					BT1697	140.786	164.561	152.673
					BT1698	119.419	135.649	127.534
					BT1699	190.275	172.36	181.317
					BT1700	190.795	190.877	190.836
					BT1701	163.321	170.094	166.707
					BT1702	203.887	193.381	198.634
					BT1703	183.108	181.486	182.297
					BT1704	145.211	193.483	169.347
					BT1705	108.533	116.416	112.475
					BT1706	157.679	164.973	161.326
					BT1707	122.165	156.88	139.523
					BT1708	114.292	154	134.146
					BT1709	123.43	133.749	128.59
					BT1710	105.105	107.123	106.114
					BT1711	82.3032	84.0073	83.1552
					BT1712	97.4096	99.1844	98.297
					BT1713	120.416	115.745	118.08
					BT1714	96.7598	117.619	107.19
					BT1715	105.615	110.616	108.115
					BT1716	69.8603	91.5022	80.6813
					BT1717	125.462	117.683	121.572
					BT1718	147.993	142.594	145.294
					BT1719	179.364	151.008	165.186
					BT1720	185.521	161.28	173.401
					BT1721	182.751	172.066	177.409
					BT1722	157.45	149.644	153.547
					BT1723	268.762	216.304	242.533
					BT1724	330.067	228.434	279.25
					BT1725	313.224	228.5	270.862
					BT1726	158.193	152.71	155.451
					BT1727	21.8815	25.6788	23.7801
					BT1728	23.8992	30.7718	27.3355
					BT1729	84.3264	103.329	93.8276
					BT1730	177.596	195.914	186.755
					BT1731	190.605	208.569	199.587
					BT1732	150.023	186.499	168.261
					BT1733	161.968	168.004	164.986
					BT1734	216.216	220.27	218.243
					BT1735	87.0753	92.1221	89.5987
					BT1736	56.1579	70.5013	63.3296
					BT1737	64.7283	76.3614	70.5448
					BT1738	119.26	137.878	128.569
					BT1739	155.028	184.234	169.631
					BT1740	134.139	129.337	131.738
					BT1741	129.543	139.058	134.301
					BT1742	201.308	175.454	188.381
					BT1743	237.436	228.591	233.013
					BT1744	182.278	191.406	186.842
					BT1745	129.595	133.406	131.5
					BT1746	129.718	136.212	132.965
					BT1747	165.985	195.382	180.683
					BT1748	156.957	196.437	176.697
					BT1749	165.106	173.603	169.355
					BT1750	180.795	168.014	174.404
					BT1751	236.378	185.841	211.11
					BT1752	220.44	218.766	219.603
					BT1753	172.289	200.382	186.336
					BT1754	152.273	168.084	160.178
					BT1755	195.883	197.123	196.503
					BT1756	234.981	173.528	204.254
					BT1757	167.801	183.968	175.885
					BT1758	179.861	196.631	188.246
					BT1759	176.191	213.341	194.766
					BT1760	114.925	129.869	122.397
					BT1761	129.425	136.019	132.722
					BT1762	128.294	132.607	130.45
					BT1763	147.327	163.444	155.386
					BT1764	220.734	198.088	209.411
					BT1765	149.474	152.333	150.904
					BT1766	207.462	194.079	200.77
					BT1767	216.923	195.21	206.066
					BT1768	100.685	121.303	110.994
					BT1769	105.46	120.708	113.084
					BT1770	185.627	193.096	189.362
					BT1771	105.087	118.261	111.674
					BT1772	134.81	145.705	140.257
					BT1773	110.86	136.954	123.907
					BT1774	91.6212	101.711	96.6662
					BT1775	144.234	137.392	140.813
					BT1776	202.265	210.892	206.578
					BT1777	158.063	165.951	162.007
					BT1778	122.177	126.074	124.125
					BT1779	126.785	120.633	123.709
					BT1780	90.3342	93.8322	92.0832
					BT1781	78.646	89.1761	83.9111
					BT1782	103.097	128.15	115.624
					BT1783	144.638	137.158	140.898
					BT1784	115.942	104.741	110.341
					BT1785	64.0646	71.5671	67.8159
					BT1786	107.714	118.603	113.159
					BT1787	123.098	161.288	142.193
					BT1788	153.404	161.051	157.228
					BT1789	201.617	175.426	188.521
					BT1790	233.995	191.673	212.834
					BT1791	160.092	143.069	151.581
					BT1792	141.211	148.306	144.759
					BT1793	190.043	166.744	178.393
					BT1794	164.562	168.415	166.489
					BT1795	152.508	133.989	143.248
					BT1796	184.353	164.066	174.209
					BT1797	236.357	213.596	224.976
					BT1798	160.555	147.29	153.922
					BT1799	102.017	126.619	114.318
					BT1800	132.283	138.786	135.535
					BT1801	178.874	183.495	181.184
					BT1802	163.317	164.622	163.97
					BT1803	180.776	169.684	175.23
					BT1804	130.662	139.028	134.845
					BT1805	133.553	126.747	130.15
					BT1806	94.3349	110.3	102.317
					BT1807	59.597	81.2165	70.4067
					BT1808	108.461	111.72	110.091
					BT1809	185.693	189.697	187.695
					BT1810	170.231	157.54	163.885
					BT1811	249.76	241.062	245.411
					BT1812	192.524	189.709	191.116
					BT1813	198.97	191.37	195.17
					BT1814	197.328	189.144	193.236
					BT1815	144.194	145.223	144.708
					BT1816	103.457	113.406	108.431
					BT1817	104.033	97.2088	100.621
					BT1818	115.23	122.899	119.065
					BT1819	158.198	155.07	156.634
					BT1820	120.596	127.099	123.848
					BT1821	160.607	149.603	155.105
					BT1822	112.32	128.965	120.642
					BT1823	135.282	121.718	128.5
					BT1824	121.01	115.253	118.132
					BT1825	129.497	106.513	118.005
					BT1826	145.351	139.88	142.615
					BT1827	139.117	139.533	139.325
					BT1828	122.316	119.713	121.014
					BT1829	107.035	119.865	113.45
					BT1830	117.304	115.265	116.284
					BT1831	131.597	134.441	133.019
					BT1832	107.81	117.997	112.903
					BT1833	191.917	168.662	180.289
					BT1834	250.079	236.145	243.112
					BT1835	150.479	180.358	165.418
					BT1836	177.696	179.135	178.415
					BT1837	62.2361	69.1597	65.6979
					BT1838	57.0319	62.4114	59.7217
					BT1839	135.635	147.228	141.431
					BT1840	141.292	146.269	143.781
					BT1841	168.641	197.836	183.238
					BT1842	208.47	189.212	198.841
					BT1843	288.377	226.916	257.646
					BT1844	287.382	228.785	258.083
					BT1845	189.967	181.615	185.791
					BT1846	164.204	158.353	161.278
					BT1847	171.043	175.809	173.426
					BT1848	136.941	132.274	134.607
					BT1849	187.656	154.151	170.903
					BT1850	208.277	199.504	203.89
					BT1851	144.344	134.89	139.617
					BT1852	152.911	171.204	162.058
					BT1853	233.188	243.499	238.343
					BT1854	219.971	225.728	222.849
					BT1855	220.925	209.986	215.456
					BT1856	184.312	192.776	188.544
					BT1857	93.8195	114.982	104.401
					BT1858	92.139	99.3489	95.7439
					BT1859	116.882	107.323	112.102
					BT1860	162.226	165.248	163.737
					BT1861	224.746	228.686	226.716
					BT1862	110.98	135.423	123.201
					BTr04	183.793	189.445	186.619
					BTr05	198.359	165.375	181.867
					BTt31	23.1431	28.6202	25.8817
					BTt32	17.3619	18.8833	18.1226
					BTr06	73.7836	67.275	70.5293
					BT1863	92.3985	51.1121	71.7553
					BT1864	72.5266	63.5272	68.0269
					BT1865	112.561	108.232	110.397
					BT1866	76.8996	83.6994	80.2995
					BT1867	174.176	150.319	162.247
					BT1868	126.807	122.018	124.413
					BT1869	254.212	211.634	232.923
					BT1870	378.318	294.507	336.412
					BT1871	125.735	134.572	130.154
					BT1872	93.5166	104.454	98.9852
					BT1873	116.213	114.964	115.588
					BT1874	133.113	135.519	134.316
					BT1875	165.914	177.198	171.556
					BT1876	151.617	173.582	162.599
					BT1877	222.852	271.881	247.366
					BT1878	174.44	198.662	186.551
					BT1879	147.537	180.881	164.209
					BT1880	141.266	155.512	148.389
					BT1881	125.922	151.322	138.622
					BT1882	152.242	166.352	159.297
					BTt33	126.104	154.864	140.484
					BT1883	192.961	192.767	192.864
					BT1884	181.861	158.144	170.002
					BT1885	195.102	198.852	196.977
					BT1886	245.721	229.424	237.572
					BT1887	250.429	226.469	238.449
					BT1888	306.381	247.65	277.015
					BT1889	260.872	259.13	260.001
					BT1890	222.573	233.558	228.066
					BT1891	282.014	216.216	249.115
					BT1892	379.787	269.657	324.722
					BT1893	189.525	152.567	171.046
					BT1894	81.8853	88.5139	85.1996
					BT1895	124.598	143.561	134.079
					BT1896	197.896	188.732	193.314
					BT1897	222.387	184.905	203.646
					BT1898	224.871	196.488	210.68
					BT1899	230.897	244.027	237.462
					BT1900	302.23	246.414	274.322
					BT1901	304.444	250.315	277.38
					BT1902	243.983	214.851	229.417
					BT1903	261.311	230.543	245.927
					BT1904	207.873	210.701	209.287
					BT1905	165.322	161.322	163.322
					BT1906	179.988	187.931	183.959
					BT1907	153.045	159.624	156.334
					BT1908	175.765	178.432	177.098
					BT1909	190.46	196.45	193.455
					BT1910	181.047	185.72	183.383
					BT1911	162.772	159.35	161.061
					BT1912	277.653	280.638	279.145
					BT1913	220.256	212.954	216.605
					BT1914	224.512	207.306	215.909
					BT1915	150.542	167.358	158.95
					BT1916	142.835	153.708	148.271
					BT1917	141.759	153.107	147.433
					BT1918	219.192	203.206	211.199
					BT1919	194.063	174.037	184.05
					BT1920	222.863	194.653	208.758
					BT1921	169.22	169.67	169.445
					BT1922	138.968	146.179	142.573
					BT1923	170.748	163.869	167.309
					BT1924	226.325	212.682	219.503
					BT1925	207.614	159.674	183.644
					BT1926	148.473	133.317	140.895
					BT1927	161.401	156.986	159.194
					BT1928	31.3095	28.3099	29.8097
					BT1929	61.4232	57.6044	59.5138
					BT1930	178.678	133.566	156.122
					BT1931	259.628	237.263	248.445
					BT1932	229.553	183.437	206.495
					BT1933	183.055	186.039	184.547
					BT1934	151.311	151.656	151.484
					BT1935	171.578	182.656	177.117
					BT1936	154.947	164.396	159.672
					BT1937	189.177	169.005	179.091
					BT1938	221.218	199.971	210.594
					BT1939	200.025	197.584	198.805
					BT1940	205.416	216.773	211.095
					BT1941	199.048	199.871	199.46
					BT1942	204.129	198.09	201.109
					BT1943	207.312	198.438	202.875
					BT1944	175.192	196.013	185.602
					BT1945	125.602	160.091	142.846
					BT1946	105.013	123.702	114.358
					BT1947	95.0853	125.09	110.088
					BT1948	155.123	181.88	168.501
					BT1949	163.525	188.034	175.78
					BT1950	146.44	174.446	160.443
					BT1951	111.065	126.07	118.568
					BT1952	164.193	160.895	162.544
					BT1953	151.219	147.114	149.167
					BT1954	147.067	182.842	164.955
					BT1955	173.779	188.979	181.379
					BT1956	189.158	198.034	193.596
					BT1957	217.747	200.243	208.995
					BT1958	169.188	154.658	161.923
					BT1959	179.704	179.036	179.37
[truncated: 2,904 more rows]
