# Supplementary material for: Improving microbial fitness in the mammalian gut by in vivo temporal functional metagenomics
Source: Mol Syst Biol. 2015 Mar 11;11(3):788. doi: 10.15252/msb.20145866 (PMC4380924; doi:10.15252/msb.20145866)
Supplement: Supplementary file 26 — Source Data for Figure 2B [file MSB-11-788-s025.xls]

## Sheet: Fig2B
Library insert size profile
Screened 48 colonies
size (kbp)	colonies	frequency of non-empty	frequency of empty
empty	26		0.634146
(0-1]	2	0.133333
(1-2]	3	0.2
(2-3]	5	0.333333
(3-4]	4	0.266667
(4..]	1	0.0666667
no amplification	7
total	48
total non-empty		15
total with amplification			41
