# Supplementary material for: Improving microbial fitness in the mammalian gut by in vivo temporal functional metagenomics
Source: Mol Syst Biol. 2015 Mar 11;11(3):788. doi: 10.15252/msb.20145866 (PMC4380924; doi:10.15252/msb.20145866)
Supplement: Supplementary file 27 — Source Data for Figure 2C [file MSB-11-788-s026.xls]

## Sheet: Fig2C
In vitro plasmid Loss
LB +O2
	Day	3	5	7	9	11	13	15
	Total colonies	47	47	46	48	44	48	48
	Carb colonies	47	47	43	47	43	45	48
	Fraction retained	1	1	0.934783	0.979167	0.977273	0.9375	1
MC -O2
	Day	2	4	6	8	10	12	14
	Total colonies	27	48	48	48	18	8	10
	Carb colonies	26	44	45	47	17	7	9
	Fraction retained	0.962963	0.916667	0.9375	0.979167	0.944444	0.875	0.9
