# Supplementary material for: Improving microbial fitness in the mammalian gut by in vivo temporal functional metagenomics
Source: Mol Syst Biol. 2015 Mar 11;11(3):788. doi: 10.15252/msb.20145866 (PMC4380924; doi:10.15252/msb.20145866)
Supplement: Supplementary file 28 — Source Data for Figure 3A [file MSB-11-788-s027.xls]

## Sheet: Fig3A
In vivo plasmid loss	on LB medium
		Log10 CFU/g
	Day	0.75	1.5	1.75	2.5	4	10	14	21	25	28
library	1		9.00087	8.1697	9.21112	9.04576	10.1707	8.9301	9.47237	8.88032	9.50991
	2	7.72492	8.7925	8.79963	8.7925	8.15274	8.8041	9.01502	10.0027	8.95575	8.36101
	3	8.89217	7.75918	9.896	8.85907	9.35796	9.40066	10.1458	9.17653	9.02076	9.19723
	4	7.37385	7.63827	8.75779	8.80927	8.61119	8.99681	9.65807	10.3241	8.75295	9.57388
	5	7.93261	7.71265	7.52199	8.75413	8.47886	9.46656	9.64889	9.65325	9.36594	9.38492
lux control	6	7.42016	7.93349	8.91275	8.55909	7.99117	9.0187	9.18189	9.43394	8.75665	9.2178
	7	8.38221	7.82391	8.35191	8.89245	8.76809	8.75203	8.45618	9.19723	9.0187	9.62874
	8	7.97091	7.74028	8.77372	8.71265	8.80688	9.42832	9.3754	9.56414	9.22275	9.98777
	9	8.87943	8.91865			6.74061	8.95861	9.04444	9.1724	9.31027	9.18406
	10	8.28595	8.70997	8.4081	8.36452	8.53055	8.49963	8.94518	8.68333	9.10715	9.54089
	on LB+carb medium
		Log10 CFU/g
	Day	0.75	1.5	1.75	2.5	4	10	14	21	25	28
library	1		8.93872	8.08513	9.17894	8.56864	10.2777	9.26332	9.41022	8.91811	9.39509
	2	8.8041	8.49147	8.65393	8.36653	7.85171	8.8041	9.383	9.84	8.81744	8.05998
	3	9.0549	6.85609	9.36452	9.05096	9.05693	9.84	10.2627	8.90352	8.91161	9.22719
	4	7.04479	7.78783	8.20495	8.80927	8.53958	9.28626	9.35704	10.0479	8.89125	9.30671
	5	7.55417	7.9655	7.58767	8.68719	8.95598	9.77312	9.69465	9.62276	9.31158	9.25364
lux control	6	6.52078	7.01267	8.17401	7.37863	5.90574	5.30393	4.88649	4.30636	3.17578	2.71265
	7	7.53603	7.33489	7.45842	7.52592	6.2713	5.66407	4.82909	4.09117	3.44077	3.19382
	8	6.93872	7.00789	7.8574	7.2178	6.06768	5.71138	5.1071	4.34002	2.84254	3.22699
	9	7.68106	7.48292			5.49757	5.48149	4.98077	4.2621	3.23564	3.37312
	10	7.30341	8	6.84743	6.79048	6.20033	5.85501	4.88151	4.13392	3.50509	3.6268
log( LB carb / LB )
	Day	0.75	1.5	1.75	2.5	4	10	14	21	25	28
library	1		-0.0621479	-0.0845763	-0.0321847	-0.477121	0.10701	0.333215	-0.0621479	0.0377886	-0.114822
	2	1.07918	-0.30103	-0.145694	-0.425969	-0.30103	0	0.367977	-0.162727	-0.138303	-0.30103
	3	0.162727	-0.90309	-0.531479	0.191886	-0.30103	0.439333	0.116848	-0.273001	-0.109144	0.0299632
	4	-0.329059	0.149561	-0.552842	0	-0.0716041	0.289448	-0.30103	-0.276206	0.138303	-0.267172
	5	-0.378442	0.252853	0.0656788	-0.0669468	0.477121	0.306562	0.0457575	-0.0304893	-0.0543577	-0.131279
lux control	6	-0.899385	-0.920819	-0.738737	-1.18046	-2.08543	-3.71476	-4.29541	-5.12758	-5.58087	-6.50515
	7	-0.846185	-0.48902	-0.893484	-1.36653	-2.49679	-3.08796	-3.62709	-5.10605	-5.57793	-6.43492
	8	-1.03218	-0.732394	-0.916318	-1.49485	-2.7392	-3.71694	-4.26831	-5.22412	-6.38021	-6.76078
	9	-1.19837	-1.43573			-1.24304	-3.47712	-4.06367	-4.9103	-6.07463	-5.81094
	10	-0.982545	-0.709965	-1.56067	-1.57403	-2.33022	-2.64461	-4.06367	-4.54941	-5.60206	-5.91409
	Day	0.75	1.5	1.75	2.5	4	10	14	21	25	28
mean log( LB carb / LB )	Library	0.133602	-0.172771	-0.249782	-0.0666429	-0.134733	0.228471	0.112553	-0.160914	-0.0251427	-0.156868
	Lux control	-0.991734	-0.857585	-1.0273	-1.40397	-2.17893	-3.32828	-4.06363	-4.98349	-5.84314	-6.28518
stdev log( LB carb / LB )	Library	0.67607	0.460192	0.277867	0.224489	0.37111	0.174091	0.269009	0.1147	0.113347	0.13255
	Lux control	0.136135	0.357615	0.364222	0.171795	0.574991	0.460364	0.267479	0.26808	0.367178	0.406083
