# Supplementary material for: Improving microbial fitness in the mammalian gut by in vivo temporal functional metagenomics
Source: Mol Syst Biol. 2015 Mar 11;11(3):788. doi: 10.15252/msb.20145866 (PMC4380924; doi:10.15252/msb.20145866)
Supplement: Supplementary file 29 — Source Data for Figure 3B [file MSB-11-788-s028.xls]

## Sheet: Fig3B
Effective Positional Coverage (EPC)
input library
replicate	EPC
1	5.71616e+06
2	5.56814e+06
	time (days)
mouse	0.5	1.5	1.75	2.5	3	4	7	10	14	21	28
1		5.38035e+06	4.71076e+06	448464	16385.7	11510.3	7479.23	5235.15	2722.2	2458.8	2457.91
2	5.63168e+06	78173.4	53441.2	19452.9	10220.9	7813.33	6973.31	5414.05	2862.54	3142.91	3520.69
3	196115	29939.9	21358.9	7021.81	9970.82	8213.22	7030.91	3576.89	2492.54	2444.99	2438.31
4	5.66791e+06	39347.2	28667.6	16575.5	13174.2	7855.54	7032.85	6652.43	3488.03	3605.96	3413.9
5	5.57906e+06	214007	53241.8	11483.3	7773.97	6874.62	3819.41	2673.48	3571.5	3608.22	3390.1
