# Supplementary material for: Improving microbial fitness in the mammalian gut by in vivo temporal functional metagenomics
Source: Mol Syst Biol. 2015 Mar 11;11(3):788. doi: 10.15252/msb.20145866 (PMC4380924; doi:10.15252/msb.20145866)
Supplement: Supplementary file 30 — Source Data for Figure 3C [file MSB-11-788-s029.xls]

## Sheet: Fig3C
% mapped bases
	m2
		h12	h36	h42	h60	d3	d4	d7	d10	d14	d21	d28
	Other <0.2%	1	0.355707	0.315114	0.196759	0.125368	0.0980965	0.0894094	0.0978934	0.134924	0.137544	0.121607
	BT_1759		0.00388496	0.00639526	0.0571288	0.240257	0.309733	0.272895	0.512283	0.708697	0.669359	0.614947
	BT_1758			0.00317005	0.0272454	0.108817	0.138605	0.114711	0.125323	0.145243	0.164209	0.200901
	BT_1757										0.0266145	0.0625453
	BT_0372		0.0703285	0.0663541	0.0500721	0.0174156	0.0404582	0.0614174	0.0182672
	BT_0371		0.270258	0.291367	0.280365	0.183505	0.170893	0.222751	0.0910062	0.00583366	0.00227375
	BT_0370		0.227707	0.23394	0.28305	0.229175	0.181673	0.200258	0.123025	0.00530228
	BT_0369		0.0691405	0.0808848	0.10538	0.0954625	0.0605406	0.0385577	0.0322019
	BT_0368		0.00297374	0.00277576
