# Supplementary material for: Improving microbial fitness in the mammalian gut by in vivo temporal functional metagenomics
Source: Mol Syst Biol. 2015 Mar 11;11(3):788. doi: 10.15252/msb.20145866 (PMC4380924; doi:10.15252/msb.20145866)
Supplement: Supplementary file 31 — Source Data for Figure 4A [file MSB-11-788-s030.xls]

## Sheet: Fig4A
BT_1759 glycoside hydrolase
FPKM
input library					mouse 1		time (days)
Gene	replicate 1	replicate 2			Gene		1.5	1.75	2.5	3	4	7	10	14	21	28
BT_1757	197.401	174.502			BT_1757		169.127	134.217	158.026	125.255	84.6895	17.0066	2.21386	0.70527	0	0.861065
BT_1758	202.308	180.657			BT_1758		210.039	316.485	1578.75	6619.63	70368.1	74369.3	81743.2	85942.4	91173.6	90202.2
BT_1759	211.134	175.829			BT_1759		315.007	452.04	3070.55	15160.3	165708	209376	310649	410547	414562	424596
					mouse 2	time (days)
					Gene	0.5	1.5	1.75	2.5	3	4	7	10	14	21	28
					BT_1757	156.095	98.707	110.663	137.903	39.6256	47.5051	38.756	21.8354	25.4948	38278.3	89061.9
					BT_1758	179.101	1676.4	2960.52	25319.5	103360	128391	103112	101198	106260	120305	157634
					BT_1759	248.043	2202.01	3588.79	32095.6	136051	176941	156136	299695	404070	380046	351125
					mouse 3	time (days)
					Gene	0.5	1.5	1.75	2.5	3	4	7	10	14	21	28
					BT_1757	87.9805	38.7033	38.6716	31.1055	216.448	124.836	36.7373	5.74142	42.5685	281.455	319.418
					BT_1758	33470.9	184.068	318.123	1082.98	41127.1	128237	125816	75460.6	85135.2	82046.6	83723.6
					BT_1759	201887	275.285	472.595	1391.68	52988.5	171190	180329	371780	412997	413078	408166
					mouse 4	time (days)
					Gene	0.5	1.5	1.75	2.5	3	4	7	10	14	21	28
					BT_1757	191.024	54.3122	61.7522	92.9183	100.619	34.5242	9.54457	10761.3	37082.3	63476.8	53004.8
					BT_1758	237.913	365.293	857.282	8360.2	84127	119767	96697.9	70637.5	114344	145205	136902
					BT_1759	426.253	573.662	1615.15	15727.5	146815	200343	202754	233388	365413	345702	368101
					mouse 5	time (days)
					Gene	0.5	1.5	1.75	2.5	3	4	7	10	14	21	28
					BT_1757	390.212	96.3304	84.6125	84.3011	168.721	53.3906	18.8362	571.107	98212.3	106892	80087
					BT_1758	658.632	377.106	771.172	5976.15	69781.6	93349.9	78757.9	73100.3	165378	169828	146952
					BT_1759	1458.67	627.758	1433.08	11298.4	140700	199619	365071	407345	342668	331168	359668
effective coverage
input library					mouse 1		time (days)
Gene	replicate 1	replicate 2			Gene		1.5	1.75	2.5	3	4	7	10	14	21	28
BT_1757	0.993306	0.992712			BT_1757		0.984907	0.983393	0.96089	0.909955	0.919784	0.75681	0.683806	0.202401	0.00112613	0.483644
BT_1758	0.992709	0.994635			BT_1758		0.977027	0.958802	0.847866	0.789606	0.747259	0.684912	0.472607	0.344847	0.335678	0.337887
BT_1759	0.987934	0.984598			BT_1759		0.985114	0.977101	0.965268	0.962042	0.965247	0.969121	0.969168	0.966002	0.967485	0.969201
					mouse 2	time (days)
					Gene	0.5	1.5	1.75	2.5	3	4	7	10	14	21	28
					BT_1757	0.991439	0.982901	0.981516	0.959435	0.946616	0.949678	0.924738	0.951261	0.963325	0.947782	0.951722
					BT_1758	0.980587	0.879608	0.86934	0.852538	0.846083	0.840911	0.830284	0.704601	0.505329	0.677414	0.848732
					BT_1759	0.985309	0.957819	0.955841	0.951527	0.964724	0.959568	0.963118	0.958338	0.972615	0.96817	0.965175
					mouse 3	time (days)
					Gene	0.5	1.5	1.75	2.5	3	4	7	10	14	21	28
					BT_1757	0.990716	0.979239	0.988114	0.938332	0.955886	0.959831	0.946365	0.914954	0.954336	0.967437	0.976946
					BT_1758	0.336379	0.901067	0.878339	0.864089	0.848589	0.844237	0.832784	0.40596	0.337403	0.339343	0.341149
					BT_1759	0.954477	0.974439	0.96504	0.957085	0.958271	0.953908	0.964498	0.964043	0.967916	0.967574	0.960426
					mouse 4	time (days)
					Gene	0.5	1.5	1.75	2.5	3	4	7	10	14	21	28
					BT_1757	0.993725	0.98889	0.977279	0.969977	0.962526	0.966482	0.898557	0.996701	0.997186	0.996401	0.99511
					BT_1758	0.918185	0.882436	0.841991	0.805748	0.812888	0.813679	0.752261	0.616297	0.639546	0.763404	0.708911
					BT_1759	0.970775	0.962664	0.960446	0.962575	0.958729	0.966539	0.96273	0.969135	0.963246	0.961527	0.967196
					mouse 5	time (days)
					Gene	0.5	1.5	1.75	2.5	3	4	7	10	14	21	28
					BT_1757	0.992739	0.991682	0.989165	0.970494	0.952415	0.939801	0.942801	0.942386	0.946111	0.944965	0.94235
					BT_1758	0.798599	0.870229	0.81866	0.788639	0.771814	0.754853	0.435428	0.348049	0.879	0.898871	0.811403
					BT_1759	0.967494	0.9716	0.968915	0.958368	0.966398	0.961993	0.964325	0.965675	0.965741	0.970749	0.9732
