# Supplementary material for: Improving microbial fitness in the mammalian gut by in vivo temporal functional metagenomics
Source: Mol Syst Biol. 2015 Mar 11;11(3):788. doi: 10.15252/msb.20145866 (PMC4380924; doi:10.15252/msb.20145866)
Supplement: Supplementary file 32 — Source Data for Figure 4B [file MSB-11-788-s031.xls]

## Sheet: Fig4B locus
Mapped reads to each base in region BT_1756 to BT_1760
		log10(mean reads) if mean >1, else assign 0
genomic coordinate	gene	lib	h12	h36	h42	h60	d3	d4	d7	d10	d14	d21	d28
2169449	1756	2.35984	2.17026	1.79657	1.81954	1.55145	0.662758	0.477121	0	0	0	0	0
2169450	1756	2.3483	2.16584	1.79239	1.81158	1.52892	0.60206	0.477121	0	0	0	0	0
2169451	1756	2.35984	2.17537	1.79518	1.81954	1.53908	0.623249	0.477121	0	0	0	0	0
2169452	1756	2.3483	2.15761	1.77232	1.80618	1.52114	0.623249	0.477121	0	0	0	0	0
2169453	1756	2.35984	2.1651	1.77379	1.80618	1.53403	0.623249	0.477121	0	0	0	0	0
2169454	1756	2.35984	2.16361	1.76343	1.80072	1.52634	0.623249	0.477121	0	0	0	0	0
2169455	1756	2.34242	2.13988	1.74819	1.77815	1.51055	0.623249	0.477121	0	0	0	0	0
2169456	1756	2.3483	2.14223	1.7574	1.78104	1.51055	0.623249	0.477121	0	0	0	0	0
2169457	1756	2.3483	2.13988	1.75282	1.78104	1.51055	0.60206	0.477121	0	0	0	0	0
2169458	1756	2.3483	2.13988	1.75587	1.7796	1.51055	0.60206	0.477121	0	0	0	0	0
2169459	1756	2.34439	2.1383	1.75282	1.77815	1.50786	0.60206	0.477121	0	0	0	0	0
2169460	1756	2.33646	2.13114	1.74663	1.77379	1.50515	0.60206	0.477121	0	0	0	0	0
2169461	1756	2.3483	2.14067	1.75891	1.7839	1.51055	0.623249	0.477121	0	0	0	0	0
2169462	1756	2.35218	2.1383	1.75891	1.78247	1.49969	0.623249	0.477121	0	0	0	0	0
2169463	1756	2.35603	2.15076	1.77232	1.79657	1.50515	0.681241	0.477121	0	0	0	0	0
2169464	1756	2.35793	2.15152	1.77085	1.79796	1.50515	0.681241	0.477121	0	0	0	0	0
2169465	1756	2.35603	2.15381	1.78104	1.80618	1.51851	0.681241	0.477121	0	0	0	0	0
2169466	1756	2.35984	2.15381	1.78104	1.80618	1.51587	0.681241	0.477121	0	0	0	0	0
2169467	1756	2.36361	2.15381	1.78247	1.80754	1.51587	0.681241	0.477121	0	0	0	0	0
2169468	1756	2.37107	2.16212	1.78958	1.81158	1.51587	0.681241	0.50515	0	0	0	0	0
2169469	1756	2.37291	2.16732	1.79099	1.81558	1.51851	0.681241	0.50515	0	0	0	0	0
2169470	1756	2.38202	2.16879	1.79379	1.82607	1.52114	0.662758	0.50515	0	0	0	0	0
2169471	1756	2.40654	2.18398	1.81425	1.84634	1.53403	0.662758	0.50515	0	0	0	0	0
2169472	1756	2.4014	2.17826	1.80754	1.83759	1.52634	0.662758	0.50515	0	0	0	0	0
2169473	1756	2.39967	2.17246	1.81023	1.83632	1.53403	0.681241	0.50515	0	0	0	0	0
2169474	1756	2.39445	2.17026	1.80618	1.83506	1.52892	0.681241	0.50515	0	0	0	0	0
2169475	1756	2.39445	2.17026	1.80754	1.83506	1.52892	0.681241	0.50515	0	0	0	0	0
2169476	1756	2.3962	2.16953	1.80754	1.83506	1.52892	0.681241	0.50515	0	0	0	0	0
2169477	1756	2.38561	2.16212	1.79934	1.83506	1.52634	0.643453	0.50515	0	0	0	0	0
2169478	1756	2.38382	2.16212	1.79934	1.83632	1.52892	0.643453	0.50515	0	0	0	0	0
2169479	1756	2.38202	2.15534	1.79518	1.83632	1.51851	0.623249	0.50515	0	0	0	0	0
2169480	1756	2.35218	2.1383	1.78247	1.82866	1.50786	0.623249	0.50515	0	0	0	0	0
2169481	1756	2.35218	2.13909	1.7839	1.82866	1.50515	0.643453	0.50515	0	0	0	0	0
2169482	1756	2.35218	2.13751	1.78533	1.82737	1.50243	0.643453	0.50515	0	0	0	0	0
2169483	1756	2.36173	2.14845	1.79657	1.83632	1.50515	0.643453	0.50515	0	0	0	0	0
2169484	1756	2.35984	2.14845	1.79657	1.83885	1.50515	0.643453	0.477121	0	0	0	0	0
2169485	1756	2.35793	2.14613	1.79796	1.83885	1.50515	0.643453	0.477121	0	0	0	0	0
2169486	1756	2.35603	2.13672	1.79518	1.83251	1.50243	0.643453	0.477121	0	0	0	0	0
2169487	1756	2.35411	2.13513	1.79518	1.82995	1.49693	0.643453	0.477121	0	0	0	0	0
2169488	1756	2.36922	2.15076	1.81158	1.84136	1.51055	0.662758	0.477121	0	0	0	0	0
2169489	1756	2.36922	2.15076	1.81158	1.84136	1.51055	0.662758	0.477121	0	0	0	0	0
2169490	1756	2.36922	2.15152	1.81158	1.84136	1.51055	0.662758	0.477121	0	0	0	0	0
2169491	1756	2.36922	2.15305	1.81023	1.83632	1.51322	0.662758	0.477121	0	0	0	0	0
2169492	1756	2.36922	2.15305	1.81023	1.83885	1.51055	0.662758	0.477121	0	0	0	0	0
2169493	1756	2.36736	2.15534	1.81558	1.83632	1.51587	0.643453	0.447158	0	0	0	0	0
2169494	1756	2.36549	2.16062	1.81425	1.83378	1.51851	0.643453	0.447158	0	0	0	0	0
2169495	1756	2.36361	2.15458	1.81291	1.82866	1.51322	0.643453	0.447158	0	0	0	0	0
2169496	1756	2.36361	2.14999	1.81291	1.82866	1.51055	0.623249	0.447158	0	0	0	0	0
2169497	1756	2.35603	2.14145	1.80618	1.82086	1.50243	0.623249	0.414973	0	0	0	0	0
2169498	1756	2.36361	2.14457	1.81023	1.82737	1.50515	0.623249	0.414973	0	0	0	0	0
2169499	1756	2.36922	2.14457	1.81558	1.83123	1.50515	0.623249	0.414973	0	0	0	0	0
2169500	1756	2.37107	2.1438	1.81425	1.82866	1.50243	0.623249	0.414973	0	0	0	0	0
2169501	1756	2.38021	2.14999	1.82086	1.83632	1.51322	0.623249	0.414973	0	0	0	0	0
2169502	1756	2.37475	2.14922	1.82347	1.83506	1.51851	0.623249	0.414973	0	0	0	0	0
2169503	1756	2.38739	2.17681	1.86451	1.86923	1.54407	0.69897	0.50515	0	0	0	0	0
2169504	1756	2.38202	2.17099	1.85248	1.86094	1.54158	0.681241	0.50515	0	0	0	0	0
2169505	1756	2.38561	2.16953	1.85854	1.86688	1.54407	0.681241	0.477121	0	0	0	0	0
2169506	1756	2.38561	2.17246	1.85854	1.8704	1.55145	0.681241	0.477121	0	0	0	0	0
2169507	1756	2.38739	2.17319	1.85974	1.87157	1.55145	0.681241	0.447158	0	0	0	0	0
2169508	1756	2.38739	2.17391	1.86213	1.87274	1.5563	0.681241	0.447158	0	0	0	0	0
2169509	1756	2.39094	2.17173	1.86094	1.8739	1.55388	0.681241	0.414973	0	0	0	0	0
2169510	1756	2.38561	2.16806	1.85612	1.87157	1.55388	0.662758	0.414973	0	0	0	0	0
2169511	1756	2.38021	2.16584	1.85491	1.8704	1.55388	0.662758	0.414973	0	0	0	0	0
2169512	1756	2.35984	2.14301	1.85003	1.85854	1.54158	0.623249	0.342423	0	0	0	0	0
2169513	1756	2.37107	2.1469	1.85248	1.86923	1.53656	0.623249	0.342423	0	0	0	0	0
2169514	1756	2.36736	2.13988	1.84634	1.86451	1.52892	0.623249	0.342423	0	0	0	0	0
2169515	1756	2.36549	2.13909	1.8451	1.86451	1.52892	0.623249	0.342423	0	0	0	0	0
2169516	1756	2.36549	2.13909	1.84261	1.86332	1.52892	0.623249	0.342423	0	0	0	0	0
2169517	1756	2.36549	2.14067	1.84261	1.86213	1.52892	0.623249	0.342423	0	0	0	0	0
2169518	1756	2.37107	2.14457	1.8488	1.86923	1.54654	0.623249	0.342423	0	0	0	0	0
2169519	1756	2.36736	2.12953	1.8451	1.86094	1.52375	0.623249	0.342423	0	0	0	0	0
2169520	1756	2.37107	2.13194	1.8488	1.86451	1.52375	0.623249	0.342423	0	0	0	0	0
2169521	1756	2.37107	2.12953	1.8488	1.86332	1.52375	0.623249	0.342423	0	0	0	0	0
2169522	1756	2.37475	2.13513	1.85126	1.8657	1.52375	0.623249	0.380211	0	0	0	0	0
2169523	1756	2.37475	2.13513	1.85126	1.8657	1.52375	0.623249	0.380211	0	0	0	0	0
2169524	1756	2.36173	2.12872	1.84757	1.86332	1.51587	0.623249	0.380211	0	0	0	0	0
2169525	1756	2.40824	2.17898	1.89542	1.89873	1.5682	0.732394	0.447158	0	0	0	0	0
2169526	1756	2.37475	2.13274	1.87622	1.87274	1.54158	0.69897	0.447158	0	0	0	0	0
2169527	1756	2.38021	2.13672	1.87737	1.8739	1.54654	0.69897	0.414973	0	0	0	0	0
2169528	1756	2.37475	2.12953	1.8739	1.86451	1.53908	0.69897	0.414973	0	0	0	0	0
2169529	1756	2.3784	2.13114	1.8739	1.86451	1.53908	0.69897	0.414973	0	0	0	0	0
2169530	1756	2.38382	2.13274	1.87622	1.85854	1.549	0.69897	0.414973	0	0	0	0	0
2169531	1756	2.36549	2.12791	1.86806	1.85126	1.549	0.69897	0.380211	0	0	0	0	0
2169532	1756	2.36736	2.13033	1.86923	1.85126	1.55388	0.69897	0.380211	0	0	0	0	0
2169533	1756	2.37107	2.13033	1.8704	1.8537	1.55145	0.69897	0.380211	0	0	0	0	0
2169534	1756	2.36549	2.11727	1.85612	1.83378	1.52375	0.681241	0.380211	0	0	0	0	0
2169535	1756	2.3784	2.13988	1.8704	1.8537	1.54158	0.69897	0.380211	0	0	0	0	0
2169536	1756	2.37658	2.13593	1.86332	1.84386	1.52634	0.69897	0.342423	0	0	0	0	0
2169537	1756	2.38382	2.13909	1.86451	1.85003	1.52892	0.716003	0.30103	0	0	0	0	0
2169538	1756	2.38382	2.13988	1.86213	1.85003	1.52892	0.716003	0.30103	0	0	0	0	0
2169539	1756	2.38021	2.13909	1.85854	1.85003	1.52892	0.716003	0.30103	0	0	0	0	0
2169540	1756	2.37658	2.12953	1.85248	1.84386	1.51851	0.69897	0.30103	0	0	0	0	0
2169541	1756	2.38021	2.13114	1.85854	1.85248	1.52634	0.69897	0.30103	0	0	0	0	0
2169542	1756	2.37658	2.13354	1.86332	1.85491	1.52634	0.69897	0.342423	0	0	0	0	0
2169543	1756	2.37475	2.13434	1.86332	1.85733	1.53403	0.69897	0.342423	0	0	0	0	0
2169544	1756	2.37475	2.13434	1.85854	1.85733	1.52892	0.69897	0.342423	0	0	0	0	0
2169545	1756	2.38202	2.15152	1.87157	1.8657	1.53148	0.716003	0.342423	0	0	0	0	0
2169546	1756	2.38202	2.15229	1.87157	1.86332	1.53403	0.716003	0.342423	0	0	0	0	0
2169547	1756	2.36173	2.11893	1.83123	1.82866	1.51587	0.662758	0.30103	0	0	0	0	0
2169548	1756	2.36549	2.12467	1.83885	1.83251	1.51587	0.662758	0.30103	0	0	0	0	0
2169549	1756	2.36736	2.1271	1.84011	1.83506	1.51322	0.681241	0.30103	0	0	0	0	0
2169550	1756	2.36736	2.12872	1.84261	1.83506	1.51055	0.681241	0.30103	0	0	0	0	0
2169551	1756	2.36361	2.12467	1.83632	1.83251	1.51587	0.69897	0.30103	0	0	0	0	0
2169552	1756	2.35411	2.11478	1.83632	1.82737	1.50515	0.681241	0.30103	0	0	0	0	0
2169553	1756	2.36549	2.12548	1.84634	1.83759	1.52114	0.69897	0.30103	0	0	0	0	0
2169554	1756	2.36173	2.11975	1.84634	1.83759	1.50786	0.732394	0.30103	0	0	0	0	0
2169555	1756	2.36922	2.13114	1.86094	1.84634	1.53403	0.732394	0.30103	0	0	0	0	0
2169556	1756	2.36736	2.12953	1.85974	1.85003	1.52892	0.732394	0.30103	0	0	0	0	0
2169557	1756	2.36173	2.12629	1.85491	1.84634	1.52892	0.732394	0.30103	0	0	0	0	0
2169558	1756	2.36736	2.13194	1.85974	1.85003	1.53403	0.748188	0.30103	0	0	0	0	0
2169559	1756	2.36922	2.13513	1.86332	1.85733	1.53656	0.748188	0.30103	0	0	0	0	0
2169560	1756	2.37291	2.13593	1.86332	1.85854	1.54158	0.748188	0.30103	0	0	0	0	0
2169561	1756	2.37107	2.13751	1.8657	1.85854	1.54654	0.748188	0.30103	0	0	0	0	0
2169562	1756	2.35984	2.12791	1.85491	1.85003	1.54158	0.732394	0.30103	0	0	0	0	0
2169563	1756	2.35793	2.13274	1.8537	1.8537	1.54158	0.748188	0.30103	0	0	0	0	0
2169564	1756	2.35603	2.12548	1.84261	1.84386	1.53148	0.69897	0.30103	0	0	0	0	0
2169565	1756	2.36549	2.13751	1.85733	1.85612	1.54407	0.716003	0.342423	0	0	0	0	0
2169566	1756	2.37107	2.14145	1.8488	1.85003	1.53908	0.716003	0.342423	0	0	0	0	0
2169567	1756	2.36736	2.14067	1.8488	1.85003	1.53908	0.716003	0.342423	0	0	0	0	0
2169568	1756	2.36549	2.14145	1.84757	1.8488	1.53908	0.716003	0.342423	0	0	0	0	0
2169569	1756	2.35603	2.13274	1.84261	1.84757	1.54158	0.716003	0.30103	0	0	0	0	0
2169570	1756	2.35984	2.12467	1.84136	1.84634	1.53908	0.716003	0.30103	0	0	0	0	0
2169571	1756	2.35603	2.12548	1.84011	1.83759	1.54407	0.732394	0.30103	0	0	0	0	0
2169572	1756	2.34439	2.10975	1.82347	1.81158	1.53148	0.732394	0.30103	0	0	0	0	0
2169573	1756	2.34439	2.11893	1.82995	1.81558	1.53908	0.748188	0.30103	0	0	0	0	0
2169574	1756	2.34635	2.12057	1.82866	1.81291	1.53148	0.732394	0.30103	0	0	0	0	0
2169575	1756	2.35025	2.13354	1.83759	1.82995	1.53908	0.732394	0.380211	0	0	0	0	0
2169576	1756	2.35025	2.13354	1.83759	1.82866	1.53908	0.732394	0.380211	0	0	0	0	0
2169577	1756	2.3483	2.13354	1.83885	1.82866	1.53656	0.732394	0.380211	0	0	0	0	0
2169578	1756	2.3483	2.13434	1.84261	1.82995	1.53403	0.732394	0.380211	0	0	0	0	0
2169579	1756	2.35025	2.13354	1.84261	1.82995	1.53148	0.732394	0.380211	0	0	0	0	0
2169580	1756	2.35218	2.14922	1.8488	1.8451	1.54407	0.748188	0.380211	0	0	0	0	0
2169581	1756	2.35218	2.14845	1.8488	1.84386	1.54407	0.748188	0.380211	0	0	0	0	0
2169582	1756	2.35025	2.15076	1.85248	1.84011	1.54158	0.732394	0.380211	0	0	0	0	0
2169583	1756	2.35218	2.15152	1.85126	1.84136	1.54407	0.732394	0.380211	0	0	0	0	0
2169584	1756	2.35025	2.15229	1.84634	1.83885	1.549	0.732394	0.380211	0	0	0	0	0
2169585	1756	2.37107	2.16286	1.85733	1.85733	1.55871	0.763428	0.447158	0	0	0	0	0
2169586	1756	2.3784	2.17246	1.85854	1.86094	1.5682	0.763428	0.447158	0	0	0	0	0
2169587	1756	2.3784	2.17246	1.85733	1.86213	1.5682	0.763428	0.447158	0	0	0	0	0
2169588	1756	2.38021	2.17319	1.85733	1.86332	1.5682	0.763428	0.447158	0	0	0	0	0
2169589	1756	2.36549	2.15987	1.8451	1.85248	1.5563	0.748188	0.50515	0	0	0	0	0
2169590	1756	2.37107	2.16361	1.85003	1.85733	1.5682	0.748188	0.50515	0	0	0	0	0
2169591	1756	2.37658	2.16806	1.85612	1.8657	1.5682	0.748188	0.531479	0	0	0	0	0
2169592	1756	2.38382	2.16879	1.85612	1.86688	1.56585	0.748188	0.531479	0	0	0	0	0
2169593	1756	2.38917	2.17609	1.8657	1.8739	1.57287	0.748188	0.531479	0	0	0	0	0
2169594	1756	2.38739	2.17026	1.85974	1.87157	1.56585	0.748188	0.531479	0	0	0	0	0
2169595	1756	2.38382	2.16286	1.85854	1.86923	1.5611	0.748188	0.531479	0	0	0	0	0
2169596	1756	2.38202	2.16658	1.85974	1.8739	1.5682	0.763428	0.531479	0	0	0	0	0
2169597	1756	2.3784	2.16879	1.85854	1.87506	1.5682	0.763428	0.531479	0	0	0	0	0
2169598	1756	2.38202	2.17464	1.86213	1.87737	1.57054	0.778151	0.531479	0	0	0	0	0
2169599	1756	2.37475	2.17609	1.86688	1.8739	1.57054	0.778151	0.531479	0	0	0	0	0
2169600	1756	2.36736	2.17609	1.86213	1.8704	1.57054	0.778151	0.531479	0	0	0	0	0
2169601	1756	2.36736	2.17898	1.86451	1.87622	1.57519	0.778151	0.531479	0	0	0	0	0
2169602	1756	2.35603	2.17537	1.86451	1.87622	1.5682	0.792392	0.531479	0	0	0	0	0
2169603	1756	2.35793	2.17246	1.86806	1.88309	1.5611	0.792392	0.531479	0	0	0	0	0
2169604	1756	2.34242	2.15381	1.84011	1.86213	1.55145	0.763428	0.531479	0	0	0	0	0
2169605	1756	2.33846	2.15305	1.83885	1.86451	1.549	0.763428	0.531479	0	0	0	0	0
2169606	1756	2.32838	2.14999	1.83251	1.85854	1.54158	0.748188	0.531479	0	0	0	0	0
2169607	1756	2.33041	2.14613	1.82866	1.85974	1.53656	0.748188	0.531479	0	0	0	0	0
2169608	1756	2.33445	2.1469	1.82995	1.86094	1.53656	0.748188	0.531479	0	0	0	0	0
2169609	1756	2.33445	2.14845	1.82737	1.85974	1.53148	0.748188	0.531479	0	0	0	0	0
2169610	1756	2.33041	2.15458	1.83123	1.86332	1.53403	0.763428	0.531479	0	0	0	0	0
2169611	1756	2.33041	2.15534	1.83506	1.86332	1.53403	0.763428	0.531479	0	0	0	0	0
2169612	1756	2.33041	2.15381	1.83251	1.86332	1.53403	0.763428	0.531479	0	0	0	0	0
2169613	1756	2.32634	2.14457	1.82347	1.85854	1.52892	0.763428	0.50515	0	0	0	0	0
2169614	1756	2.32428	2.13988	1.83123	1.8537	1.52892	0.763428	0.556303	0	0	0	0	0
2169615	1756	2.32428	2.14301	1.83506	1.85854	1.53403	0.778151	0.556303	0	0	0	0	0
2169616	1756	2.32428	2.14301	1.83506	1.85974	1.53656	0.778151	0.556303	0	0	0	0	0
2169617	1756	2.37291	2.19728	1.89763	1.90526	1.60423	0.792392	0.60206	0	0	0	0	0
2169618	1756	2.37291	2.19659	1.89763	1.90526	1.60423	0.792392	0.60206	0	0	0	0	0
2169619	1756	2.37107	2.1959	1.89209	1.90091	1.59106	0.792392	0.60206	0	0	0	0	0
2169620	1756	2.36736	2.1959	1.89098	1.89653	1.59106	0.792392	0.60206	0	0	0	0	0
2169621	1756	2.36173	2.19521	1.88874	1.89432	1.5955	0.792392	0.60206	0	0	0	0	0
2169622	1756	2.37107	2.2014	1.89873	1.90309	1.60423	0.792392	0.60206	0	0	0	0	0
2169623	1756	2.36736	2.1959	1.89432	1.89763	1.60423	0.792392	0.579784	0	0	0	0	0
2169624	1756	2.36922	2.20071	1.902	1.89873	1.61278	0.792392	0.579784	0	0	0	0	0
2169625	1756	2.36736	2.20071	1.89982	1.89873	1.6149	0.792392	0.579784	0	0	0	0	0
2169626	1756	2.31387	2.15305	1.85003	1.86213	1.57287	0.69897	0.50515	0	0	0	0	0
2169627	1756	2.33244	2.16361	1.86094	1.87622	1.59106	0.716003	0.531479	0	0	0	0	0
2169628	1756	2.32634	2.15912	1.85854	1.87506	1.58659	0.69897	0.531479	0	0	0	0	0
2169629	1756	2.33244	2.1651	1.86213	1.87967	1.59329	0.69897	0.531479	0	0	0	0	0
2169630	1756	2.33041	2.16361	1.86094	1.87967	1.59329	0.69897	0.531479	0	0	0	0	0
2169631	1756	2.32222	2.16137	1.85491	1.88081	1.58659	0.69897	0.531479	0	0	0	0	0
2169632	1756	2.35411	2.19103	1.88081	1.90091	1.617	0.763428	0.531479	0	0	0	0	0
2169633	1756	2.35603	2.19312	1.88309	1.90309	1.61278	0.778151	0.531479	0	0	0	0	0
2169634	1756	2.35793	2.19659	1.88195	1.90417	1.6149	0.792392	0.531479	0	0	0	0	0
2169635	1756	2.35411	2.1959	1.87967	1.902	1.6149	0.792392	0.531479	0	0	0	0	0
2169636	1756	2.33646	2.17537	1.86094	1.88309	1.59988	0.763428	0.531479	0	0	0	0	0
2169637	1756	2.34635	2.18184	1.86688	1.88762	1.60638	0.763428	0.531479	0	0	0	0	0
2169638	1756	2.33846	2.17898	1.86451	1.88195	1.60423	0.748188	0.531479	0	0	0	0	0
2169639	1756	2.36173	2.19243	1.87506	1.90634	1.62531	0.819544	0.531479	0	0	0	0	0
2169640	1756	2.36361	2.19451	1.87737	1.90741	1.62941	0.819544	0.556303	0	0	0	0	0
2169641	1756	2.36549	2.19451	1.87506	1.90849	1.62941	0.819544	0.556303	0	0	0	0	0
2169642	1756	2.35793	2.19312	1.86688	1.89873	1.62325	0.819544	0.556303	0	0	0	0	0
2169643	1756	2.35603	2.19173	1.86094	1.89653	1.62531	0.819544	0.531479	0	0	0	0	0
2169644	1756	2.35603	2.19173	1.86094	1.89432	1.61909	0.819544	0.531479	0	0	0	0	0
2169645	1756	2.36361	2.20003	1.86688	1.89763	1.62118	0.845098	0.531479	0	0	0	0	0
2169646	1756	2.35411	2.18682	1.8537	1.89098	1.62118	0.832509	0.531479	0	0	0	0	0
2169647	1756	2.35411	2.18611	1.8537	1.89098	1.61909	0.832509	0.531479	0	0	0	0	0
2169648	1756	2.35793	2.18398	1.85126	1.89209	1.617	0.832509	0.531479	0	0	0	0	0
2169649	1756	2.35411	2.17898	1.8451	1.88874	1.617	0.832509	0.531479	0	0	0	0	0
2169650	1756	2.35793	2.18682	1.84634	1.89432	1.62941	0.832509	0.531479	0	0	0	0	0
2169651	1756	2.37291	2.18963	1.84757	1.89763	1.63548	0.832509	0.531479	0	0	0	0	0
2169652	1756	2.37475	2.19033	1.8451	1.89873	1.63144	0.819544	0.531479	0	0	0	0	0
2169653	1756	2.37291	2.19103	1.84386	1.89542	1.63144	0.819544	0.531479	0	0	0	0	0
2169654	1756	2.36173	2.18184	1.83378	1.88762	1.61909	0.80618	0.531479	0	0	0	0	0
2169655	1756	2.35218	2.17754	1.82995	1.88423	1.6149	0.778151	0.531479	0	0	0	0	0
2169656	1756	2.36361	2.1854	1.83759	1.89763	1.59988	0.778151	0.531479	0	0	0	0	0
2169657	1756	2.36549	2.18611	1.83632	1.89321	1.5977	0.778151	0.531479	0	0	0	0	0
2169658	1756	2.37291	2.1959	1.83885	1.89653	1.60853	0.778151	0.531479	0	0	0	0	0
2169659	1756	2.36361	2.18963	1.83251	1.89098	1.5977	0.763428	0.531479	0	0	0	0	0
2169660	1756	2.36549	2.18963	1.82737	1.88649	1.59988	0.763428	0.531479	0	0	0	0	0
2169661	1756	2.36361	2.19243	1.82866	1.88874	1.5977	0.763428	0.531479	0	0	0	0	0
2169662	1756	2.36736	2.19451	1.83123	1.88874	1.59988	0.778151	0.531479	0	0	0	0	0
2169663	1756	2.37107	2.19797	1.83251	1.88986	1.60206	0.778151	0.531479	0	0	0	0	0
2169664	1756	2.37107	2.19728	1.83378	1.88762	1.60206	0.763428	0.556303	0	0	0	0	0
2169665	1756	2.38021	2.19797	1.85003	1.88762	1.61278	0.792392	0.556303	0	0	0	0	0
2169666	1756	2.37475	2.18823	1.83759	1.87967	1.60853	0.80618	0.531479	0	0	0	0	0
2169667	1756	2.36549	2.18184	1.83885	1.87737	1.60423	0.80618	0.531479	0	0	0	0	0
2169668	1756	2.36736	2.18184	1.84136	1.87737	1.60423	0.80618	0.531479	0	0	0	0	0
2169669	1756	2.36736	2.18184	1.84136	1.88081	1.60423	0.80618	0.531479	0	0	0	0	0
2169670	1756	2.36549	2.18184	1.84386	1.87967	1.60638	0.80618	0.531479	0	0	0	0	0
2169671	1756	2.36361	2.18327	1.84634	1.88081	1.61278	0.819544	0.556303	0	0	0	0	0
2169672	1756	2.36361	2.17898	1.8451	1.87967	1.60853	0.80618	0.556303	0	0	0	0	0
2169673	1756	2.35025	2.17537	1.84136	1.88423	1.60853	0.80618	0.556303	0	0	0	0	0
2169674	1756	2.35984	2.17246	1.84757	1.88874	1.60206	0.792392	0.556303	0	0	0	0	0
2169675	1756	2.35411	2.16879	1.8451	1.88536	1.5955	0.792392	0.556303	0	0	0	0	0
2169676	1756	2.36361	2.1651	1.85126	1.88309	1.5977	0.792392	0.50515	0	0	0	0	0
2169677	1756	2.36549	2.16584	1.85248	1.88309	1.5977	0.792392	0.50515	0	0	0	0	0
2169678	1756	2.36736	2.17246	1.86094	1.89098	1.60206	0.80618	0.50515	0	0	0	0	0
2169679	1756	2.37291	2.17246	1.85854	1.89542	1.60423	0.80618	0.50515	0	0	0	0	0
2169680	1756	2.37107	2.17319	1.85733	1.89432	1.60423	0.792392	0.50515	0	0	0	0	0
2169681	1756	2.36922	2.16137	1.85491	1.88649	1.5977	0.80618	0.50515	0	0	0	0	0
2169682	1756	2.37107	2.16212	1.8537	1.88874	1.5955	0.80618	0.50515	0	0	0	0	0
2169683	1756	2.37658	2.16286	1.8537	1.89542	1.59988	0.819544	0.50515	0	0	0	0	0
2169684	1756	2.37658	2.16137	1.85733	1.89542	1.59988	0.819544	0.50515	0	0	0	0	0
2169685	1756	2.36922	2.15076	1.8537	1.88986	1.59329	0.819544	0.50515	0	0	0	0	0
2169686	1756	2.35218	2.14145	1.85126	1.8739	1.58659	0.792392	0.447158	0	0	0	0	0
2169687	1756	2.34242	2.13114	1.8488	1.8704	1.57978	0.792392	0.447158	0	0	0	0	0
2169688	1756	2.34635	2.13751	1.85126	1.87622	1.58659	0.792392	0.447158	0	0	0	0	0
2169689	1756	2.35218	2.14845	1.86332	1.88874	1.60853	0.792392	0.477121	0	0	0	0	0
2169690	1756	2.35218	2.14922	1.86213	1.88762	1.60853	0.792392	0.414973	0	0	0	0	0
2169691	1756	2.36361	2.15912	1.87274	1.89873	1.61278	0.792392	0.414973	0	0	0	0	0
2169692	1756	2.35793	2.15458	1.86688	1.89098	1.61066	0.792392	0.380211	0	0	0	0	0
2169693	1756	2.35025	2.15305	1.8657	1.88874	1.61066	0.792392	0.380211	0	0	0	0	0
2169694	1756	2.35411	2.16062	1.86688	1.88986	1.61278	0.80618	0.414973	0	0	0	0	0
2169695	1756	2.36549	2.16062	1.8704	1.88986	1.61278	0.80618	0.447158	0	0	0	0	0
2169696	1756	2.43136	2.23805	1.92324	1.94939	1.6721	0.869232	0.50515	0	0	0	0	0
2169697	1756	2.43297	2.2349	1.92221	1.94547	1.66652	0.857332	0.50515	0	0	0	0	0
2169698	1756	2.43297	2.23236	1.92221	1.94448	1.6721	0.857332	0.50515	0	0	0	0	0
2169699	1756	2.43136	2.23045	1.92221	1.94349	1.67394	0.845098	0.50515	0	0	0	0	0
2169700	1756	2.43136	2.22789	1.91908	1.9425	1.6721	0.845098	0.531479	0	0	0	0	0
2169701	1756	2.43136	2.22853	1.92117	1.94349	1.67025	0.845098	0.531479	0	0	0	0	0
2169702	1756	2.42975	2.22531	1.91698	1.93752	1.66276	0.857332	0.531479	0	0	0	0	0
2169703	1756	2.43297	2.22141	1.91169	1.93146	1.66087	0.857332	0.531479	0	0	0	0	0
2169704	1756	2.42975	2.22076	1.91381	1.93146	1.66652	0.869232	0.579784	0	0	0	0	0
2169705	1756	2.4216	2.20683	1.89982	1.91908	1.65128	0.845098	0.531479	0	0	0	0	0
2169706	1756	2.43297	2.21748	1.91062	1.92634	1.66087	0.857332	0.556303	0	0	0	0	0
2169707	1756	2.43136	2.22011	1.91062	1.92737	1.65706	0.857332	0.556303	0	0	0	0	0
2169708	1756	2.42975	2.21945	1.91169	1.92428	1.65706	0.857332	0.556303	0	0	0	0	0
2169709	1756	2.42488	2.21683	1.90956	1.92324	1.65706	0.857332	0.556303	0	0	0	0	0
2169710	1756	2.42813	2.21551	1.90956	1.92324	1.66087	0.857332	0.556303	0	0	0	0	0
2169711	1756	2.42813	2.21152	1.90741	1.92221	1.66276	0.845098	0.579784	0	0	0	0	0
2169712	1756	2.43297	2.21285	1.90849	1.92117	1.66464	0.845098	0.579784	0	0	0	0	0
2169713	1756	2.43297	2.21285	1.91169	1.92221	1.66276	0.845098	0.579784	0	0	0	0	0
2169714	1756	2.43775	2.22076	1.91593	1.92634	1.66464	0.857332	0.579784	0	0	0	0	0
2169715	1756	2.42813	2.2188	1.90741	1.92221	1.66276	0.857332	0.531479	0	0	0	0	0
2169716	1756	2.43616	2.21748	1.91275	1.92428	1.67025	0.869232	0.531479	0	0	0	0	0
2169717	1756	2.45025	2.22917	1.92428	1.93146	1.67761	0.869232	0.531479	0	0	0	0	0
2169718	1756	2.4133	2.18398	1.87506	1.89098	1.62531	0.869232	0.477121	0	0	0	0	0
2169719	1756	2.4216	2.18682	1.87852	1.89209	1.62737	0.880814	0.477121	0	0	0	0	0
2169720	1756	2.4216	2.18327	1.87852	1.88986	1.62531	0.880814	0.477121	0	0	0	0	0
2169721	1756	2.42651	2.18963	1.88423	1.89432	1.62941	0.892095	0.50515	0	0	0	0	0
2169722	1756	2.43136	2.19033	1.88309	1.89653	1.62531	0.90309	0.50515	0	0	0	0	0
2169723	1756	2.42813	2.18682	1.8739	1.88986	1.62325	0.90309	0.50515	0	0	0	0	0
2169724	1756	2.44404	2.21219	1.89209	1.92324	1.63548	0.944483	0.50515	0	0	0	0	0
2169725	1756	2.44248	2.21152	1.88986	1.92737	1.62941	0.954243	0.50515	0	0	0	0	0
2169726	1756	2.45025	2.22141	1.89432	1.93247	1.63144	0.963788	0.50515	0	0	0	0	0
2169727	1756	2.44716	2.21945	1.89098	1.93146	1.62737	0.963788	0.50515	0	0	0	0	0
2169728	1756	2.43297	2.21018	1.87967	1.92117	1.61066	0.954243	0.477121	0	0	0	0	0
2169729	1756	2.43616	2.21219	1.87852	1.92117	1.61066	0.954243	0.477121	0	0	0	0	0
2169730	1756	2.42975	2.20683	1.87506	1.91698	1.60423	0.944483	0.477121	0	0	0	0	0
2169731	1756	2.44404	2.22531	1.89321	1.9345	1.62325	0.954243	0.477121	0	0	0	0	0
2169732	1756	2.44404	2.22724	1.89432	1.93651	1.62325	0.954243	0.477121	0	0	0	0	0
2169733	1756	2.41996	2.20071	1.86923	1.92012	1.59329	0.913814	0.477121	0	0	0	0	0
2169734	1756	2.41497	2.1959	1.8657	1.91698	1.59329	0.913814	0.477121	0	0	0	0	0
2169735	1756	2.4183	2.19934	1.8704	1.92221	1.59106	0.90309	0.50515	0	0	0	0	0
2169736	1756	2.41996	2.2014	1.87157	1.92221	1.59106	0.90309	0.50515	0	0	0	0	0
2169737	1756	2.4216	2.20208	1.87157	1.92324	1.59106	0.90309	0.50515	0	0	0	0	0
2169738	1756	2.4133	2.19451	1.86451	1.91593	1.58659	0.90309	0.50515	0	0	0	0	0
2169739	1756	2.4133	2.19451	1.8657	1.91698	1.58659	0.90309	0.50515	0	0	0	0	0
2169740	1756	2.39794	2.18041	1.85491	1.89432	1.5682	0.845098	0.50515	0	0	0	0	0
2169741	1756	2.39794	2.18752	1.86213	1.89653	1.57054	0.845098	0.477121	0	0	0	0	0
2169742	1756	2.3962	2.18752	1.86213	1.89763	1.5682	0.845098	0.477121	0	0	0	0	0
2169743	1756	2.39794	2.19103	1.86688	1.902	1.57054	0.857332	0.477121	0	0	0	0	0
2169744	1756	2.39794	2.19103	1.86806	1.90091	1.57054	0.857332	0.477121	0	0	0	0	0
2169745	1756	2.41497	2.19521	1.88309	1.90956	1.57519	0.857332	0.50515	0	0	0	0	0
2169746	1756	2.40654	2.18752	1.87737	1.90526	1.57287	0.832509	0.50515	0	0	0	0	0
2169747	1756	2.40654	2.18682	1.87622	1.90417	1.56585	0.832509	0.50515	0	0	0	0	0
2169748	1756	2.40654	2.18752	1.87622	1.90526	1.56585	0.832509	0.50515	0	0	0	0	0
2169749	1756	2.4014	2.18752	1.87622	1.90091	1.56348	0.832509	0.50515	0	0	0	0	0
2169750	1756	2.39794	2.18893	1.87506	1.902	1.56348	0.832509	0.50515	0	0	0	0	0
2169751	1756	2.39094	2.18184	1.87622	1.89653	1.55871	0.819544	0.50515	0	0	0	0	0
2169752	1756	2.37658	2.17681	1.87506	1.89321	1.55388	0.819544	0.50515	0	0	0	0	0
2169753	1756	2.38021	2.1797	1.88081	1.89982	1.55388	0.819544	0.50515	0	0	0	0	0
2169754	1756	2.38202	2.17898	1.88081	1.90091	1.55388	0.819544	0.50515	0	0	0	0	0
2169755	1756	2.38382	2.17826	1.87967	1.90091	1.55388	0.819544	0.50515	0	0	0	0	0
2169756	1756	2.38561	2.17898	1.88195	1.902	1.5563	0.819544	0.50515	0	0	0	0	0
2169757	1756	2.36922	2.16212	1.86213	1.88536	1.5563	0.819544	0.50515	0	0	0	0	0
2169758	1756	2.37475	2.16286	1.8657	1.88423	1.56348	0.832509	0.50515	0	0	0	0	0
2169759	1756	2.36922	2.15152	1.86213	1.88309	1.55388	0.832509	0.50515	0	0	0	0	0
2169760	1756	2.37107	2.15305	1.8657	1.88649	1.5563	0.832509	0.50515	0	0	0	0	0
2169761	1756	2.36922	2.15076	1.8657	1.88649	1.55145	0.832509	0.50515	0	0	0	0	0
2169762	1756	2.36736	2.14768	1.86332	1.88309	1.549	0.832509	0.50515	0	0	0	0	0
2169763	1756	2.39094	2.17464	1.89873	1.91381	1.57519	0.845098	0.556303	0	0	0	0	0
2169764	1756	2.40654	2.18893	1.91487	1.92634	1.59329	0.857332	0.556303	0	0	0	0	0
2169765	1756	2.4014	2.19312	1.91381	1.9284	1.5977	0.857332	0.556303	0	0	0	0	0
2169766	1756	2.40483	2.20412	1.91593	1.94547	1.60423	0.857332	0.579784	0	0	0	0	0
2169767	1756	2.40312	2.20276	1.91803	1.94743	1.5977	0.845098	0.579784	0	0	0	0	0
2169768	1756	2.41162	2.20817	1.92324	1.95328	1.60206	0.869232	0.60206	0	0	0	0	0
2169769	1756	2.40993	2.20952	1.92117	1.95424	1.60206	0.869232	0.60206	0	0	0	0	0
2169770	1756	2.41162	2.20884	1.92117	1.95231	1.60206	0.869232	0.60206	0	0	0	0	0
2169771	1756	2.41497	2.21418	1.9284	1.96095	1.60638	0.869232	0.60206	0	0	0	0	0
2169772	1756	2.41162	2.21152	1.92737	1.95617	1.59988	0.857332	0.579784	0	0	0	0	0
2169773	1756	2.41162	2.22141	1.9345	1.95521	1.5977	0.857332	0.579784	0	0	0	0	0
2169774	1756	2.41162	2.22141	1.93349	1.95328	1.59329	0.857332	0.579784	0	0	0	0	0
2169775	1756	2.4014	2.21683	1.92634	1.94939	1.59106	0.857332	0.579784	0	0	0	0	0
2169776	1756	2.40312	2.21814	1.92634	1.95231	1.5955	0.857332	0.579784	0	0	0	0	0
2169777	1756	2.38917	2.20952	1.91381	1.9425	1.58433	0.857332	0.60206	0	0	0	0	0
2169778	1756	2.39094	2.21418	1.91381	1.94349	1.58433	0.857332	0.60206	0	0	0	0	0
2169779	1756	2.39794	2.21152	1.91062	1.93952	1.58206	0.857332	0.60206	0	0	0	0	0.30103
2169780	1756	2.3927	2.20952	1.91275	1.93651	1.58206	0.857332	0.60206	0	0	0	0	0.30103
2169781	1756	2.39967	2.21617	1.92221	1.94645	1.58883	0.892095	0.60206	0	0	0	0	0.30103
2169782	1756	2.39794	2.21152	1.91698	1.93852	1.58433	0.869232	0.60206	0	0	0	0	0.30103
2169783	1756	2.40483	2.22724	1.93349	1.94841	1.59988	0.880814	0.60206	0	0	0	0	0.342423
2169784	1756	2.39794	2.22401	1.92634	1.9425	1.5955	0.869232	0.60206	0	0	0	0	0.342423
2169785	1756	2.3962	2.22531	1.92324	1.9425	1.5955	0.869232	0.60206	0	0	0	0	0.342423
2169786	1756	2.39794	2.23172	1.92737	1.94448	1.5955	0.869232	0.60206	0	0	0	0	0.342423
2169787	1756	2.39794	2.23045	1.92117	1.94151	1.59106	0.869232	0.60206	0	0	0	0	0.342423
2169788	1756	2.47276	2.31122	2	2.01536	1.66087	0.991226	0.623249	0	0	0	0	0.643453
2169789	1756	2.46982	2.30696	1.99826	2.01199	1.65514	0.991226	0.623249	0	0	0	0	0.643453
2169790	1756	2.46835	2.30589	1.99651	2.00604	1.64542	0.991226	0.623249	0	0	0	0	0.662758
2169791	1756	2.46835	2.30535	1.99826	2.01115	1.65128	0.991226	0.623249	0	0	0	0	0.662758
2169792	1756	2.45484	2.29557	1.98677	2	1.63749	0.991226	0.623249	0	0	0	0	0.662758
2169793	1756	2.45484	2.29721	1.99388	2.00432	1.63949	0.991226	0.623249	0	0	0	0	0.662758
2169794	1756	2.45332	2.29667	1.99388	2.00432	1.63949	0.991226	0.623249	0	0	0	0	0.662758
2169795	1756	2.4456	2.28556	1.98498	1.99651	1.63548	0.982271	0.60206	0	0	0	0	0.662758
2169796	1756	2.43933	2.28612	1.97955	1.99826	1.63347	0.982271	0.579784	0	0	0	0	0.716003
2169797	1756	2.37658	2.21617	1.93247	1.94743	1.5682	0.934498	0.531479	0	0	0	0	0.716003
2169798	1756	2.38739	2.23363	1.95231	1.96755	1.58433	0.963788	0.556303	0	0	0	0	0.716003
2169799	1756	2.38739	2.23363	1.95231	1.96755	1.57749	0.963788	0.556303	0	0	0	0	0.716003
2169800	1756	2.39094	2.22981	1.95036	1.96661	1.57287	0.963788	0.556303	0	0	0	0	0.716003
2169801	1756	2.39094	2.22917	1.94645	1.96567	1.57287	0.963788	0.531479	0	0	0	0	0.716003
2169802	1756	2.39094	2.22789	1.94448	1.96567	1.57287	0.963788	0.531479	0	0	0	0	0.716003
2169803	1756	2.3927	2.23236	1.95134	1.96661	1.57519	0.963788	0.531479	0	0	0	0	0.716003
2169804	1756	2.40312	2.24736	1.95999	1.98137	1.59329	0.963788	0.556303	0	0	0	0	0.716003
2169805	1756	2.41162	2.25164	1.95904	1.98137	1.59106	0.954243	0.50515	0	0	0	0	0.716003
2169806	1756	2.41497	2.25225	1.95713	1.98046	1.59106	0.963788	0.477121	0	0	0	0	0.716003
2169807	1756	2.40312	2.24242	1.94939	1.9722	1.57978	0.954243	0.447158	0	0	0	0	0.716003
2169808	1756	2.40312	2.24055	1.95134	1.97128	1.57978	0.954243	0.447158	0	0	0	0	0.716003
2169809	1756	2.41162	2.24428	1.95617	1.97955	1.59329	0.954243	0.447158	0	0	0	0	0.716003
2169810	1756	2.4133	2.24613	1.95999	1.98046	1.5955	0.963788	0.447158	0	0	0	0	0.716003
2169811	1756	2.41497	2.2492	1.96095	1.98677	1.59988	0.963788	0.477121	0	0	0	0	0.716003
2169812	1756	2.4216	2.25225	1.9619	1.98677	1.5977	0.973128	0.477121	0	0	0	0	0.716003
2169813	1756	2.4183	2.25588	1.96095	1.98945	1.59329	0.973128	0.477121	0	0	0	0	0.716003
2169814	1756	2.41996	2.26126	1.96661	1.99034	1.5977	0.982271	0.50515	0	0	0	0	0.732394
2169815	1756	2.41664	2.25406	1.96661	1.98588	1.5977	0.973128	0.50515	0	0	0	0	0.732394
2169816	1756	2.4183	2.25406	1.96755	1.98588	1.5977	0.973128	0.50515	0	0	0	0	0.732394
2169817	1756	2.41664	2.25346	1.96095	1.98408	1.58433	0.954243	0.50515	0	0	0	0	0.732394
2169818	1756	2.39967	2.24304	1.95134	1.97681	1.57519	0.954243	0.50515	0	0	0	0	0.732394
2169819	1756	2.39794	2.24055	1.94743	1.97589	1.57519	0.944483	0.50515	0	0	0	0	0.732394
2169820	1756	2.38917	2.23805	1.9425	1.97405	1.57287	0.934498	0.50515	0	0	0	0	0.732394
2169821	1756	2.38917	2.23992	1.94448	1.97497	1.57287	0.944483	0.50515	0	0	0	0	0.732394
2169822	1756	2.39094	2.23679	1.94448	1.97589	1.57287	0.934498	0.477121	0	0	0	0	0.732394
2169823	1756	2.38917	2.23742	1.94743	1.97497	1.57519	0.924279	0.477121	0	0	0	0	0.732394
2169824	1756	2.38202	2.23616	1.94547	1.97405	1.57054	0.924279	0.477121	0	0	0	0	0.732394
2169825	1756	2.36173	2.21617	1.93247	1.94743	1.57749	0.90309	0.579784	0	0	0	0	0.732394
2169826	1756	2.36173	2.21285	1.93247	1.94448	1.57978	0.924279	0.579784	0	0	0	0	0.732394
2169827	1756	2.3927	2.23109	1.95713	1.97589	1.617	1.02531	0.69897	0	0	0	0	0.732394
2169828	1756	2.3962	2.23236	1.95809	1.97681	1.61909	1.03342	0.716003	0.0791812	0	0	0	0.732394
2169829	1756	2.3962	2.23236	1.95999	1.97772	1.61909	1.04139	0.732394	0.0791812	0	0	0	0.732394
2169830	1756	2.3927	2.23045	1.9619	1.97772	1.62325	1.04139	0.748188	0.0791812	0	0	0	0.732394
2169831	1756	2.3962	2.23109	1.9619	1.97864	1.62325	1.04139	0.748188	0.0791812	0	0	0	0.732394
2169832	1756	2.38202	2.21551	1.95713	1.98498	1.71265	1.22011	0.982271	0.477121	0	0	0	0.732394
2169833	1756	2.38739	2.22401	1.96473	1.99826	1.72754	1.24055	1.0086	0.579784	0	0	0	0.732394
2169834	1756	2.38739	2.22466	1.96567	1.99913	1.72754	1.24055	1.0086	0.579784	0	0	0	0.732394
2169835	1756	2.4014	2.23045	1.96848	2.00604	1.74036	1.26007	1.03342	0.579784	0	0	0	0.732394
2169836	1756	2.3962	2.2266	1.95999	1.99913	1.73719	1.26007	1.03342	0.579784	0	0	0	0.732394
2169837	1756	2.40654	2.23426	1.97035	2.01115	1.75891	1.30103	1.07918	0.623249	0	0	0	0.748188
2169838	1756	2.40824	2.23679	1.97497	2.01368	1.75891	1.31806	1.07918	0.623249	0	0	0	0.748188
2169839	1756	2.40993	2.23805	1.97589	2.0162	1.75891	1.31806	1.07918	0.623249	0	0	0	0.748188
2169840	1756	2.41162	2.23742	1.97681	2.01536	1.76042	1.31806	1.07918	0.623249	0	0	0	0.748188
2169841	1756	2.40993	2.23867	1.97681	2.01368	1.7574	1.32222	1.07918	0.623249	0	0	0	0.748188
2169842	1756	2.41162	2.23236	1.9722	2.01368	1.7574	1.32634	1.07918	0.623249	0	0	0	0.748188
2169843	1756	2.4133	2.23553	1.97405	2.01787	1.76193	1.32634	1.10037	0.623249	0	0	0	0.748188
2169844	1756	2.41162	2.23236	1.97405	2.01452	1.76193	1.32222	1.10037	0.623249	0	0	0	0.748188
2169845	1756	2.41162	2.23553	1.97681	2.01703	1.76343	1.32634	1.10037	0.623249	0	0	0	0.748188
2169846	1756	2.3962	2.23109	1.96379	2.01115	1.76042	1.32634	1.09342	0.623249	0	0	0	0.748188
2169847	1756	2.39445	2.233	1.96379	2.01368	1.76042	1.32634	1.09342	0.623249	0	0	0	0.748188
2169848	1756	2.39445	2.23045	1.96567	2.01368	1.75891	1.32634	1.09342	0.623249	0	0	0	0.748188
2169849	1756	2.39794	2.23109	1.96755	2.01368	1.76193	1.32634	1.10037	0.623249	0	0	0	0.716003
2169850	1756	2.40483	2.2418	1.97405	2.02366	1.7679	1.33846	1.12057	0.662758	0	0	0	0.681241
2169851	1756	2.40483	2.24117	1.97497	2.02202	1.76938	1.33846	1.12057	0.662758	0	0	0	0.681241
2169852	1756	2.40654	2.24428	1.97681	2.02531	1.76492	1.34242	1.13354	0.662758	0	0	0	0.681241
2169853	1756	2.40824	2.24428	1.97681	2.02612	1.76343	1.34242	1.13354	0.681241	0	0	0	0.681241
2169854	1756	2.40312	2.24117	1.9722	2.02036	1.76343	1.34242	1.13354	0.681241	0	0	0	0.681241
2169855	1756	2.42488	2.2701	2.00518	2.04999	1.80346	1.39445	1.19866	0.763428	0	0	0	0.763428
2169856	1756	2.42813	2.28499	2.02119	2.06819	1.84261	1.4216	1.22531	0.880814	0.0791812	0	0	0.748188
2169857	1756	2.42813	2.28443	2.02036	2.06893	1.84386	1.4216	1.23045	0.892095	0.0791812	0	0	0.748188
2169858	1756	2.4456	2.30428	2.0461	2.08565	1.8739	1.45939	1.26007	0.963788	0.0791812	0	0	0.763428
2169859	1756	2.44091	2.30266	2.04376	2.08778	1.87157	1.45637	1.26007	0.973128	0.0791812	0	0	0.763428
2169860	1756	2.45179	2.30856	2.05154	2.0983	1.88874	1.47129	1.26951	1.0086	0.0791812	0	0	0.792392
2169861	1756	2.45179	2.30696	2.04999	2.09621	1.88649	1.47129	1.27416	1.0086	0.0791812	0	0	0.792392
2169862	1756	2.45179	2.3075	2.04999	2.09482	1.88649	1.47129	1.27416	1.0086	0.0791812	0	0	0.778151
2169863	1756	2.45939	2.31281	2.05767	2.10037	1.89653	1.47712	1.2878	1.02531	0.0791812	0	0	0.778151
2169864	1756	2.43616	2.29003	2.031	2.0799	1.88195	1.47129	1.27875	1.02531	0.0791812	0	0	0.778151
2169865	1756	2.4183	2.27589	2.01953	2.07115	1.87157	1.47129	1.27416	1.02531	0.0791812	0	0	0.778151
2169866	1756	2.41996	2.27358	2.0187	2.06967	1.8704	1.47422	1.27875	1.02531	0.0791812	0	0	0.763428
2169867	1756	2.40312	2.25828	2.00604	2.05077	1.86332	1.46835	1.27416	1.02531	0.0791812	0	0	0.763428
2169868	1756	2.40312	2.25768	2.00689	2.04999	1.86923	1.47422	1.27416	1.02531	0.0791812	0	0	0.763428
2169869	1756	2.39445	2.25346	2.0026	2.04454	1.8657	1.46835	1.26951	1.02531	0.0791812	0	0	0.763428
2169870	1756	2.3962	2.25164	2.0026	2.04376	1.8657	1.46835	1.27416	1.02531	0.0791812	0	0	0.763428
2169871	1756	2.39794	2.25708	2.00432	2.04766	1.87737	1.47712	1.27875	1.04139	0.0791812	0	0	0.763428
2169872	1756	2.3927	2.25225	1.99651	2.0406	1.87157	1.48001	1.27875	1.04139	0.0791812	0	0	0.763428
2169873	1756	2.38917	2.25346	1.99564	2.04139	1.8739	1.48001	1.2833	1.04139	0.0791812	0	0	0.748188
2169874	1756	2.38917	2.2449	1.99123	2.03981	1.87622	1.48001	1.2833	1.04139	0.0791812	0	0	0.732394
2169875	1756	2.38917	2.24428	1.99034	2.03822	1.87622	1.48001	1.2833	1.04139	0.0791812	0	0	0.732394
2169876	1756	2.38739	2.24366	1.98945	2.03503	1.87622	1.48001	1.2833	1.04139	0.0791812	0	0	0.732394
2169877	1756	2.38561	2.24304	1.98856	2.03423	1.87622	1.48572	1.29226	1.04139	0.0791812	0	0	0.732394
2169878	1756	2.38739	2.24304	1.98856	2.03503	1.87622	1.48572	1.29226	1.04139	0.0791812	0	0	0.732394
2169879	1756	2.38739	2.24055	1.99123	2.03583	1.87852	1.48572	1.29667	1.04139	0.0791812	0	0	0.732394
2169880	1756	2.3784	2.23679	1.98498	2.03262	1.87737	1.48287	1.29667	1.04139	0.0791812	0	0	0.732394
2169881	1756	2.3784	2.23679	1.98227	2.031	1.87622	1.48287	1.29667	1.04139	0.0791812	0	0	0.732394
2169882	1756	2.38202	2.23616	1.99034	2.03019	1.88536	1.49415	1.31806	1.07188	0.146128	0	0	0.732394
2169883	1756	2.38202	2.23679	1.99123	2.03181	1.88874	1.49693	1.33041	1.07188	0.146128	0	0	0.732394
2169884	1756	2.38382	2.22596	1.98137	2.02612	1.88423	1.49415	1.33041	1.07188	0.146128	0	0	0.732394
2169885	1756	2.38382	2.22596	1.98227	2.02612	1.88423	1.49415	1.33041	1.07188	0.146128	0	0	0.732394
2169886	1756	2.38382	2.22531	1.98227	2.02531	1.88309	1.49415	1.33041	1.07188	0.146128	0	0	0.732394
2169887	1756	2.38021	2.2188	1.97772	2.02202	1.88309	1.49415	1.33445	1.07188	0.146128	0	0	0.732394
2169888	1756	2.3784	2.21945	1.97772	2.02119	1.88309	1.49693	1.33445	1.07188	0.146128	0	0	0.732394
2169889	1756	2.2833	2.1181	1.89432	1.94939	1.84386	1.46538	1.33041	1.07188	0.146128	0	0	0.50515
2169890	1756	2.29226	2.12872	1.90417	1.95999	1.85733	1.47712	1.35025	1.08636	0.146128	0	0	0.50515
2169891	1756	2.29003	2.1181	1.89653	1.95713	1.85491	1.47712	1.34635	1.08636	0.146128	0	0	0.477121
2169892	1756	2.29226	2.11893	1.89873	1.95328	1.8537	1.47712	1.34635	1.08636	0.146128	0	0	0.477121
2169893	1756	2.29226	2.11893	1.89763	1.95231	1.85491	1.47712	1.34635	1.08636	0.146128	0	0	0.477121
2169894	1756	2.29226	2.11644	1.88874	1.94841	1.8537	1.47712	1.34635	1.08636	0.146128	0	0	0.477121
2169895	1756	2.29226	2.11727	1.88986	1.94743	1.8537	1.47422	1.34635	1.08636	0.146128	0	0	0.477121
2169896	1756	2.29885	2.1271	1.89653	1.95809	1.86213	1.48855	1.36549	1.09342	0.146128	0	0	0.477121
2169897	1756	2.31387	2.14535	1.91487	1.96661	1.87737	1.50515	1.38739	1.12057	0.146128	0	0	0.380211
2169898	1756	2.31387	2.1469	1.91593	1.96567	1.87622	1.50515	1.38739	1.12057	0.146128	0	0	0.380211
2169899	1756	2.30103	2.1271	1.89098	1.94052	1.85248	1.48001	1.37291	1.10037	0.146128	0	0	0.380211
2169900	1756	2.3032	2.1271	1.89209	1.93651	1.85248	1.48001	1.37658	1.10037	0.146128	0	0	0.380211
2169901	1756	2.30103	2.12872	1.89542	1.93651	1.8537	1.48001	1.37658	1.10037	0.146128	0	0	0.380211
2169902	1756	2.3032	2.13909	1.89653	1.94052	1.86451	1.49415	1.39094	1.10037	0.146128	0	0	0.380211
2169903	1756	2.3032	2.14067	1.89873	1.93952	1.86451	1.49415	1.38739	1.10037	0.0791812	0	0	0.380211
2169904	1756	2.31175	2.14145	1.90849	1.94349	1.87967	1.49969	1.39794	1.10037	0.0791812	0	0	0.380211
2169905	1756	2.30103	2.12222	1.89873	1.92942	1.86806	1.49969	1.39094	1.09342	0.0791812	0	0	0.380211
2169906	1756	2.29003	2.11644	1.89209	1.92634	1.8657	1.50243	1.39094	1.09342	0.0791812	0	0	0.380211
2169907	1756	2.29447	2.1181	1.89653	1.92531	1.8739	1.49136	1.38382	1.07918	0	0	0	0.380211
2169908	1756	2.29667	2.11893	1.89542	1.92428	1.86451	1.48287	1.38021	1.06446	0	0	0	0.380211
2169909	1756	2.29667	2.1181	1.89432	1.92531	1.86332	1.48287	1.38021	1.06446	0	0	0	0.380211
2169910	1756	2.2878	2.11394	1.88762	1.91908	1.85491	1.47422	1.37291	1.07188	0	0	0	0.380211
2169911	1756	2.29003	2.11478	1.89209	1.92221	1.85733	1.47129	1.38021	1.07188	0	0	0	0.380211
2169912	1756	2.28556	2.11059	1.88986	1.91487	1.85491	1.46835	1.37658	1.07188	0	0	0	0.380211
2169913	1756	2.2833	2.10975	1.89098	1.91487	1.85733	1.47129	1.37658	1.07188	0	0	0	0.380211
2169914	1756	2.29003	2.11561	1.89653	1.91698	1.86332	1.48001	1.38739	1.07188	0	0	0	0.380211
2169915	1756	2.30963	2.12057	1.89542	1.92324	1.86213	1.48287	1.39445	1.07188	0	0	0	0.342423
2169916	1756	2.30535	2.11975	1.89098	1.92428	1.86451	1.48287	1.39794	1.07188	0	0	0	0.342423
2169917	1756	2.30535	2.12467	1.88762	1.92012	1.85854	1.48001	1.38021	1.0569	0	0	0	0.342423
2169918	1756	2.31175	2.12629	1.89209	1.92221	1.86451	1.48001	1.37291	1.0569	0	0	0	0.342423
2169919	1756	2.3483	2.14768	1.92012	1.94645	1.902	1.49415	1.41497	1.07188	0	0	0	0.380211
2169920	1756	2.3483	2.14999	1.91803	1.94349	1.89653	1.48001	1.40483	1.06446	0	0	0	0.380211
2169921	1756	2.35025	2.15076	1.92012	1.94547	1.89763	1.48287	1.40483	1.06446	0	0	0	0.380211
2169922	1756	2.35984	2.16137	1.92942	1.95521	1.91169	1.48572	1.40824	1.06446	0	0	0	0.380211
2169923	1756	2.35793	2.16658	1.93146	1.95999	1.91062	1.48855	1.40824	1.06446	0	0	0	0.380211
2169924	1756	2.37107	2.17609	1.9425	1.97128	1.91908	1.48287	1.41162	1.0569	0	0	0	0.380211
2169925	1756	2.37475	2.18041	1.94645	1.97497	1.91908	1.48855	1.41162	1.06446	0	0	0	0.380211
2169926	1756	2.37475	2.17681	1.94547	1.97405	1.91908	1.48855	1.41162	1.06446	0	0	0	0.380211
2169927	1756	2.37658	2.17898	1.94743	1.97681	1.92012	1.49136	1.4183	1.07188	0	0	0	0.380211
2169928	1756	2.33846	2.15229	1.92221	1.95424	1.90741	1.48287	1.41162	1.07918	0	0	0	0.380211
2169929	1756	2.33646	2.15305	1.92634	1.95617	1.91275	1.48855	1.40824	1.06446	0	0	0	0.380211
2169930	1756	2.33846	2.16062	1.93349	1.96095	1.92012	1.49693	1.4183	1.07188	0	0	0	0.380211
2169931	1756	2.33846	2.15836	1.93247	1.9619	1.91908	1.49693	1.4183	1.07188	0	0	0	0.380211
2169932	1756	2.33646	2.1651	1.93852	1.96661	1.92324	1.49969	1.4183	1.07918	0	0	0	0.380211
2169933	1756	2.33646	2.16435	1.93852	1.96755	1.92324	1.49969	1.4216	1.07918	0	0	0	0.380211
2169934	1756	2.34439	2.15458	1.93852	1.95713	1.91593	1.49136	1.41162	1.0569	0	0	0	0.380211
2169935	1756	2.35411	2.1651	1.95134	1.96942	1.91908	1.49136	1.4183	1.0569	0	0	0	0.380211
2169936	1756	2.34044	2.15685	1.95134	1.96284	1.91062	1.48001	1.41162	1.0569	0	0	0	0.380211
2169937	1756	2.33646	2.15458	1.95328	1.96284	1.91062	1.48855	1.41162	1.0569	0	0	0	0.380211
2169938	1756	2.32222	2.1438	1.94151	1.94939	1.89542	1.4624	1.39094	1.04139	0	0	0	0.342423
2169939	1756	2.31806	2.13988	1.93752	1.94547	1.89653	1.45025	1.39094	1.04139	0	0	0	0.342423
2169940	1756	2.31806	2.13751	1.93952	1.9425	1.89763	1.45025	1.39094	1.04139	0	0	0	0.342423
2169941	1756	2.31806	2.1383	1.93852	1.94448	1.89982	1.45332	1.39094	1.04139	0	0	0	0.380211
2169942	1756	2.32838	2.14845	1.95134	1.95134	1.91381	1.45637	1.4014	1.04139	0	0	0	0.380211
2169943	1756	2.32428	2.14768	1.95036	1.94841	1.91062	1.45332	1.4014	1.04139	0	0	0	0.380211
2169944	1756	2.34044	2.14999	1.96095	1.94645	1.91275	1.45939	1.39094	1.04922	0	0	0	0.447158
2169945	1756	2.34242	2.14999	1.95713	1.94645	1.91169	1.45939	1.39445	1.04922	0	0	0	0.447158
2169946	1756	2.35218	2.16286	1.96284	1.95036	1.91593	1.4624	1.40824	1.0569	0	0	0	0.477121
2169947	1756	2.35411	2.16361	1.96567	1.95231	1.91698	1.46538	1.40824	1.0569	0	0	0	0.477121
2169948	1756	2.35411	2.16435	1.96473	1.94841	1.91698	1.47129	1.40824	1.0569	0	0	0	0.477121
2169949	1756	2.36549	2.18184	1.97589	1.95999	1.92634	1.48001	1.42488	1.0569	0	0	0	0.50515
2169950	1756	2.36173	2.18184	1.97497	1.95904	1.92634	1.48287	1.4216	1.0569	0	0	0	0.50515
2169951	1756	2.35411	2.17026	1.96942	1.94743	1.92428	1.47422	1.41162	1.04139	0	0	0	0.531479
2169952	1756	2.35984	2.17319	1.97128	1.94841	1.93247	1.48287	1.4216	1.04922	0	0	0	0.531479
2169953	1756	2.35603	2.16584	1.96567	1.94052	1.93146	1.48001	1.41497	1.04922	0	0	0	0.531479
2169954	1756	2.35603	2.16732	1.96473	1.94052	1.93247	1.48001	1.41497	1.04139	0	0	0	0.531479
2169955	1756	2.35984	2.16584	1.96379	1.94052	1.93247	1.48287	1.41497	1.04139	0	0	0	0.531479
2169956	1756	2.36736	2.15987	1.96095	1.93752	1.92531	1.48001	1.38382	1.04139	0	0	0	0.414973
2169957	1756	2.36173	2.13909	1.9425	1.91381	1.89321	1.45939	1.36173	0.963788	0	0	0	0.414973
2169958	1756	2.35984	2.13909	1.94151	1.91169	1.89098	1.45939	1.35793	0.954243	0	0	0	0.414973
2169959	1756	2.33646	2.10975	1.90741	1.88195	1.86094	1.4216	1.33445	0.880814	0	0	0	0.380211
2169960	1756	2.33646	2.10975	1.90849	1.88423	1.85974	1.4216	1.33846	0.869232	0	0	0	0.380211
2169961	1756	2.32634	2.10636	1.90526	1.88081	1.85003	1.4216	1.33445	0.832509	0	0	0	0.342423
2169962	1756	2.32634	2.10636	1.90634	1.88195	1.85248	1.42488	1.33041	0.832509	0	0	0	0.342423
2169963	1756	2.32634	2.10466	1.90741	1.88081	1.85491	1.42813	1.33445	0.832509	0	0	0	0.342423
2169964	1756	2.31806	2.09604	1.89763	1.87157	1.84386	1.4216	1.32222	0.80618	0	0	0	0.342423
2169965	1756	2.31806	2.09604	1.89763	1.87157	1.84386	1.4216	1.32222	0.80618	0	0	0	0.342423
2169966	1756	2.33041	2.10721	1.91487	1.88649	1.85126	1.43775	1.33846	0.819544	0	0	0	0.342423
2169967	1756	2.33445	2.10806	1.91803	1.88986	1.8537	1.43775	1.33445	0.819544	0	0	0	0.342423
2169968	1756	2.34439	2.12057	1.93247	1.90309	1.86332	1.45637	1.34635	0.819544	0	0	0	0.342423
2169969	1756	2.34242	2.12303	1.92737	1.89763	1.85854	1.45025	1.34635	0.819544	0	0	0	0.342423
2169970	1756	2.34439	2.12385	1.92942	1.89982	1.85854	1.45025	1.35411	0.819544	0	0	0	0.342423
2169971	1756	2.34439	2.12467	1.93551	1.90634	1.86094	1.45637	1.35025	0.819544	0	0	0	0.342423
2169972	1756	2.33846	2.1181	1.93349	1.89873	1.85126	1.44716	1.34635	0.792392	0	0	0	0.342423
2169973	1756	2.33846	2.1181	1.93247	1.89763	1.85248	1.44404	1.34635	0.792392	0	0	0	0.342423
2169974	1756	2.33846	2.11727	1.9345	1.89763	1.85126	1.44404	1.34242	0.80618	0	0	0	0.380211
2169975	1756	2.37291	2.17173	1.96848	1.95231	1.88986	1.48855	1.36922	0.845098	0	0	0	0.477121
2169976	1756	2.38021	2.17754	1.97772	1.95617	1.89653	1.49969	1.37658	0.857332	0	0	0	0.531479
2169977	1756	2.39094	2.18893	1.98227	1.97405	1.90309	1.51055	1.38021	0.857332	0	0	0	0.579784
2169978	1756	2.39094	2.18823	1.98227	1.97313	1.902	1.50515	1.37291	0.857332	0	0	0	0.579784
2169979	1756	2.39094	2.18893	1.98227	1.97313	1.90091	1.50515	1.37291	0.857332	0	0	0	0.579784
2169980	1756	2.38561	2.18823	1.97864	1.9722	1.89982	1.50786	1.36922	0.857332	0	0	0	0.579784
2169981	1756	2.38561	2.18963	1.98046	1.97313	1.89982	1.50786	1.36922	0.857332	0	0	0	0.579784
2169982	1756	2.39094	2.19451	1.98408	1.97864	1.90956	1.51322	1.37658	0.869232	0	0	0	0.579784
2169983	1756	2.3784	2.18752	1.96755	1.97035	1.89763	1.49415	1.36173	0.819544	0	0	0	0.579784
2169984	1756	2.3784	2.18752	1.96661	1.9722	1.89763	1.49415	1.35025	0.819544	0	0	0	0.579784
2169985	1756	2.3784	2.19866	1.98318	1.99123	1.91381	1.51322	1.35411	0.845098	0	0	0	0.579784
2169986	1756	2.39794	2.21617	2	2.00945	1.92942	1.53656	1.37291	0.90309	0	0	0	0.623249
2169987	1756	2.39794	2.21683	1.99913	2.0086	1.9284	1.53908	1.37291	0.90309	0	0	0	0.623249
2169988	1756	2.39794	2.21683	1.99913	2.00775	1.9284	1.53908	1.36922	0.90309	0	0	0	0.623249
2169989	1756	2.39794	2.21683	1.99826	2.00775	1.9284	1.53908	1.36922	0.90309	0	0	0	0.623249
2169990	1756	2.39794	2.21617	1.99739	2.00775	1.92634	1.53656	1.36922	0.90309	0	0	0	0.623249
2169991	1756	2.39094	2.20817	1.99034	1.99739	1.91593	1.52634	1.35793	0.880814	0	0	0	0.623249
2169992	1756	2.39094	2.20952	1.99388	1.99913	1.92117	1.53148	1.36922	0.880814	0	0	0	0.623249
2169993	1756	2.39094	2.21018	1.99211	2.0026	1.92012	1.53908	1.36922	0.892095	0	0	0	0.623249
2169994	1756	2.4014	2.23045	2.0103	2.01953	1.93146	1.53908	1.38739	0.934498	0	0	0	0.681241
2169995	1756	2.4014	2.22917	2.01115	2.0187	1.93146	1.53908	1.38739	0.934498	0	0	0	0.681241
2169996	1756	2.40824	2.22981	2.01368	2.02202	1.93146	1.54158	1.39094	0.934498	0	0	0	0.681241
2169997	1756	2.40312	2.22272	2.00775	2.01284	1.92221	1.52892	1.37291	0.924279	0	0	0	0.681241
2169998	1756	2.39445	2.21018	1.99476	2.00518	1.90956	1.52114	1.35793	0.90309	0	0	0	0.681241
2169999	1756	2.40312	2.22789	2.01115	2.03262	1.92428	1.54158	1.38382	0.924279	0	0	0	0.69897
2170000	1756	2.40312	2.23045	2.01452	2.03423	1.9345	1.549	1.38739	0.924279	0	0	0	0.69897
2170001	1756	2.4014	2.23045	2.01368	2.03503	1.9345	1.55145	1.38382	0.924279	0	0	0	0.69897
2170002	1756	2.39967	2.22853	2.0103	2.03503	1.93349	1.549	1.38382	0.924279	0	0	0	0.69897
2170003	1756	2.39794	2.2188	2.00689	2.03423	1.92634	1.53908	1.36922	0.924279	0	0	0	0.69897
2170004	1756	2.39794	2.21814	2.00689	2.03423	1.92942	1.53908	1.36922	0.924279	0	0	0	0.69897
2170005	1756	2.40312	2.22401	2.00173	2.0406	1.92531	1.54158	1.36173	0.924279	0	0	0	0.69897
2170006	1756	2.40312	2.22466	2.00432	2.0406	1.92737	1.54407	1.36549	0.924279	0	0	0	0.69897
2170007	1756	2.39967	2.22531	2.00173	2.03981	1.9284	1.54158	1.36922	0.924279	0	0	0	0.69897
2170008	1756	2.3927	2.22272	1.99564	2.03503	1.91169	1.53908	1.36922	0.924279	0	0	0	0.69897
2170009	1756	2.39967	2.22917	1.99651	2.03663	1.91487	1.54158	1.37291	0.924279	0	0	0	0.716003
2170010	1756	2.40312	2.23172	1.99826	2.03981	1.91593	1.54654	1.37291	0.934498	0	0	0	0.716003
2170011	1756	2.40483	2.23172	1.99913	2.03822	1.91487	1.54654	1.37291	0.934498	0	0	0	0.716003
2170012	1756	2.40824	2.23616	1.99826	2.04218	1.91487	1.55871	1.37291	0.934498	0	0	0	0.763428
2170013	1756	2.4133	2.23867	2.00087	2.04297	1.91803	1.56348	1.38021	0.934498	0	0	0	0.763428
2170014	1756	2.40824	2.23805	2.0026	2.04376	1.91803	1.56348	1.38382	0.944483	0	0	0	0.763428
2170015	1756	2.45637	2.29226	2.0569	2.09621	1.98318	1.63144	1.43775	1.01703	0	0	0	0.792392
2170016	1756	2.44716	2.28724	2.05614	2.09691	1.98945	1.62118	1.43136	1.02531	0	0	0	0.792392
2170017	1756	2.50243	2.33546	2.10037	2.14239	2.03019	1.66087	1.48572	1.09342	0.0791812	0	0	0.819544
2170018	1756	2.50106	2.33143	2.10037	2.14176	2.02612	1.65514	1.48287	1.09342	0.0791812	0	0	0.819544
2170019	1756	2.49276	2.33143	2.09968	2.14114	2.02284	1.65896	1.48287	1.09342	0.0791812	0	0	0.819544
2170020	1756	2.46687	2.31754	2.08135	2.12385	1.99476	1.64738	1.44716	1.08636	0.0791812	0	0	0.80618
2170021	1756	2.46538	2.31334	2.07846	2.12254	1.99476	1.64542	1.44404	1.08636	0.0791812	0	0	0.80618
2170022	1756	2.46835	2.31754	2.08135	2.12969	2.00173	1.64738	1.45025	1.09342	0.0791812	0	0	0.80618
2170023	1756	2.4624	2.30856	2.07482	2.12254	1.99034	1.64542	1.44404	1.09342	0.0791812	0	0	0.80618
2170024	1756	2.45637	2.30374	2.06819	2.1186	1.98945	1.64345	1.44404	1.09342	0.0791812	0	0	0.80618
2170025	1756	2.44871	2.29994	2.06145	2.11327	1.98588	1.64345	1.44716	1.10037	0.0791812	0	0	0.80618
2170026	1756	2.4456	2.29667	2.05767	2.11193	1.98498	1.63548	1.45025	1.09342	0.0791812	0	0	0.80618
2170027	1756	2.45637	2.30856	2.07335	2.12581	1.99826	1.64933	1.46538	1.10037	0.146128	0	0	0.819544
2170028	1756	2.45637	2.30803	2.07115	2.1245	1.99826	1.64738	1.4624	1.09342	0.146128	0	0	0.819544
2170029	1756	2.45179	2.30803	2.07115	2.12189	1.99564	1.64147	1.45637	1.07918	0.146128	0	0	0.819544
2170030	1756	2.45025	2.30643	2.06819	2.12057	1.99123	1.63749	1.45637	1.07918	0.146128	0	0	0.819544
2170031	1756	2.44871	2.30103	2.06296	2.11661	1.98498	1.62941	1.44404	1.07188	0.146128	0	0	0.819544
2170032	1756	2.44716	2.30157	2.06296	2.11594	1.98498	1.62941	1.44404	1.07188	0.146128	0	0	0.819544
2170033	1756	2.4456	2.29557	2.05843	2.11193	1.98137	1.62737	1.44404	1.06446	0.146128	0	0	0.819544
2170034	1756	2.4456	2.29557	2.0569	2.11126	1.98227	1.62737	1.44091	1.06446	0.146128	0	0	0.819544
2170035	1756	2.43297	2.29336	2.05077	2.10789	1.97955	1.62531	1.44404	1.0569	0.146128	0	0	0.819544
2170036	1756	2.42651	2.28499	2.0406	2.09899	1.97955	1.63144	1.43775	1.0569	0.146128	0	0	0.819544
2170037	1756	2.42651	2.28443	2.03822	2.09899	1.97955	1.63144	1.43457	1.0569	0.146128	0	0	0.819544
2170038	1756	2.42813	2.28612	2.04139	2.09968	1.98498	1.63144	1.44716	1.0569	0.146128	0	0	0.819544
2170039	1756	2.42813	2.28612	2.04218	2.09968	1.98498	1.63144	1.44716	1.0569	0.146128	0	0	0.819544
2170040	1756	2.42813	2.2878	2.0406	2.10037	1.98408	1.63144	1.44716	1.0569	0.146128	0	0	0.819544
2170041	1756	2.42975	2.29281	2.04532	2.10924	1.99651	1.64345	1.46835	1.07918	0.146128	0	0	0.819544
2170042	1756	2.42813	2.2917	2.04454	2.10789	1.99388	1.64147	1.46835	1.07918	0.146128	0	0	0.80618
2170043	1756	2.41996	2.28556	2.03583	2.1038	1.98318	1.63749	1.45939	1.07918	0.146128	0	0	0.80618
2170044	1756	2.41996	2.28612	2.03583	2.1038	1.98318	1.63749	1.45939	1.07918	0.146128	0	0	0.80618
2170045	1756	2.40483	2.27989	2.02449	2.09899	1.97772	1.63347	1.45939	1.07188	0.146128	0	0	0.792392
2170046	1756	2.40312	2.27875	2.02531	2.09899	1.97864	1.63347	1.45939	1.07188	0.146128	0	0	0.778151
2170047	1756	2.3962	2.26717	2.02036	2.09412	1.9722	1.62941	1.44404	1.06446	0.0791812	0	0	0.763428
2170048	1756	2.4133	2.2816	2.02857	2.10721	1.98408	1.64345	1.4624	1.08636	0.0791812	0	0	0.763428
2170049	1756	2.41162	2.2816	2.02857	2.10721	1.98408	1.64147	1.4624	1.08636	0.0791812	0	0	0.763428
2170050	1756	2.40312	2.26893	2.0162	2.0983	1.97405	1.63749	1.45025	1.08636	0	0	0	0.748188
2170051	1756	2.40483	2.26951	2.01703	2.0983	1.97497	1.63548	1.45637	1.08636	0	0	0	0.748188
2170052	1756	2.40483	2.2701	2.01703	2.09899	1.97313	1.63749	1.45637	1.10037	0	0	0	0.732394
2170053	1756	2.40824	2.27068	2.01953	2.10037	1.97864	1.64345	1.44716	1.10721	0	0	0	0.748188
2170054	1756	2.40993	2.27068	2.02036	2.10175	1.98227	1.64345	1.44716	1.10721	0	0	0	0.748188
2170055	1756	2.40824	2.26951	2.02036	2.10037	1.98137	1.64345	1.45025	1.10721	0	0	0	0.748188
2170056	1756	2.40824	2.26893	2.02036	2.09968	1.98137	1.64147	1.45025	1.10721	0	0	0	0.748188
2170057	1756	2.37658	2.24613	1.99123	2.07555	1.96284	1.6149	1.44716	1.07188	0	0	0	0.732394
2170058	1756	2.38202	2.25346	1.99739	2.08063	1.9722	1.62531	1.4624	1.08636	0	0	0	0.732394
2170059	1756	2.38202	2.25346	1.99739	2.08135	1.97405	1.62531	1.4624	1.08636	0	0	0	0.732394
2170060	1756	2.3927	2.25947	2.00432	2.08778	1.98227	1.63144	1.47422	1.08636	0	0	0	0.716003
2170061	1756	2.39094	2.25828	2.00346	2.0835	1.98318	1.63144	1.47129	1.08636	0	0	0	0.716003
2170062	1756	2.38917	2.25467	1.99651	2.07408	1.97955	1.62118	1.46835	1.07918	0	0	0	0.69897
2170063	1756	2.38917	2.25527	1.99564	2.07262	1.97681	1.61909	1.46835	1.07918	0	0	0	0.69897
2170064	1756	2.38917	2.25467	1.99388	2.07335	1.97589	1.617	1.46538	1.07918	0	0	0	0.69897
2170065	1756	2.39094	2.25708	1.99564	2.07482	1.97681	1.61909	1.46538	1.07918	0	0	0	0.69897
2170066	1756	2.39094	2.25648	1.99651	2.07628	1.97772	1.62325	1.46538	1.07918	0	0	0	0.69897
2170067	1756	2.3962	2.26186	1.99564	2.08565	2.00173	1.63749	1.46538	1.09342	0	0	0	0.716003
2170068	1756	2.39445	2.26067	1.99388	2.0835	1.99913	1.63548	1.46538	1.09342	0	0	0	0.716003
2170069	1756	2.39094	2.25648	1.98408	2.0799	2.00689	1.63548	1.48287	1.10037	0	0	0	0.716003
2170070	1756	2.38917	2.25588	1.98137	2.07555	2.00346	1.62941	1.48001	1.10037	0	0	0	0.716003
2170071	1756	2.38917	2.25406	1.97864	2.07408	2.00432	1.62941	1.47422	1.10037	0	0	0	0.716003
2170072	1756	2.38739	2.25527	1.97405	2.07041	2.00432	1.62531	1.47422	1.10037	0	0	0	0.716003
2170073	1756	2.38739	2.25648	1.97405	2.07188	2.00432	1.62941	1.47422	1.10721	0	0	0	0.716003
2170074	1756	2.38561	2.25888	1.97681	2.07555	2.00087	1.62531	1.47422	1.11394	0	0	0	0.716003
2170075	1756	2.38739	2.25888	1.97497	2.077	2.0026	1.62737	1.48001	1.10721	0	0	0	0.69897
2170076	1756	2.35411	2.22337	1.95036	2.0461	1.98137	1.5977	1.47422	1.09342	0	0	0	0.681241
2170077	1756	2.37291	2.23867	1.9722	2.06893	2.01199	1.62941	1.50515	1.12057	0	0	0	0.643453
2170078	1756	2.37291	2.23363	1.9722	2.05843	2.0162	1.62531	1.51851	1.13354	0	0	0	0.60206
2170079	1756	2.37658	2.23426	1.97405	2.05994	2.01703	1.63144	1.52114	1.13354	0	0	0	0.60206
2170080	1756	2.37658	2.233	1.97313	2.05994	2.01703	1.63144	1.52114	1.13354	0	0	0	0.60206
2170081	1756	2.37658	2.23172	1.97313	2.05918	2.01703	1.62941	1.52114	1.13354	0	0	0	0.60206
2170082	1756	2.37658	2.23109	1.97128	2.05918	2.01703	1.62941	1.52114	1.13354	0	0	0	0.60206
2170083	1756	2.37291	2.22853	1.96848	2.05461	2.01368	1.62737	1.52114	1.1271	0	0	0	0.60206
2170084	1756	2.37658	2.22917	1.96942	2.05538	2.0162	1.62941	1.51851	1.1271	0	0	0	0.60206
2170085	1756	2.37658	2.22853	1.97035	2.05538	2.01536	1.63548	1.52114	1.1271	0	0	0	0.60206
2170086	1756	2.38382	2.2266	1.96942	2.05538	2.01452	1.65128	1.53908	1.1271	0	0	0	0.623249
2170087	1756	2.36361	2.20952	1.94939	2.03902	2.00346	1.63347	1.52634	1.09342	0	0	0	0.579784
2170088	1756	2.36361	2.20952	1.95134	2.0406	2.00518	1.63347	1.52634	1.09342	0	0	0	0.60206
2170089	1756	2.36361	2.21018	1.95231	2.04139	2.00518	1.63548	1.52634	1.09342	0	0	0	0.60206
2170090	1756	2.36549	2.21285	1.95521	2.04454	2.0103	1.63749	1.52892	1.10721	0	0	0	0.623249
2170091	1756	2.37107	2.22076	1.95904	2.05461	2.02036	1.64738	1.53656	1.10721	0	0	0	0.643453
2170092	1756	2.37475	2.22401	1.96473	2.05843	2.02776	1.65321	1.53148	1.12057	0	0	0	0.643453
2170093	1756	2.37475	2.22724	1.96379	2.06296	2.03181	1.65128	1.53148	1.1271	0	0	0	0.643453
2170094	1756	2.37475	2.22596	1.96379	2.05843	2.03262	1.64542	1.53403	1.1271	0	0	0	0.643453
2170095	1756	2.36736	2.20615	1.94841	2.0461	2.02366	1.64738	1.52375	1.10721	0	0	0	0.579784
2170096	1756	2.36922	2.20952	1.95424	2.04922	2.02776	1.64933	1.52892	1.10721	0	0	0	0.579784
2170097	1756	2.36549	2.22141	1.95809	2.05385	2.03902	1.65896	1.53656	1.1271	0	0	0	0.623249
2170098	1756	2.37291	2.22207	1.95999	2.05614	2.03822	1.65896	1.53656	1.1271	0	0	0	0.623249
2170099	1756	2.36549	2.21617	1.95713	2.05308	2.03583	1.65321	1.53148	1.11394	0	0	0	0.623249
2170100	1756	2.35411	2.19728	1.93752	2.02857	2.02694	1.63949	1.51587	1.10037	0	0	0	0.60206
2170101	1756	2.35218	2.19382	1.93752	2.031	2.02119	1.64345	1.52114	1.10037	0	0	0	0.60206
2170102	1756	2.35025	2.19451	1.93752	2.031	2.02202	1.64147	1.52114	1.10037	0	0	0	0.60206
2170103	1756	2.35218	2.19934	1.94052	2.03583	2.031	1.64542	1.52375	1.10037	0.0791812	0	0	0.60206
2170104	1756	2.36736	2.20615	1.95424	2.04844	2.04139	1.66087	1.53403	1.11394	0.0791812	0	0	0.623249
2170105	1756	2.38382	2.22337	1.96095	2.06521	2.05308	1.67025	1.55145	1.11394	0.146128	0	0	0.662758
2170106	1756	2.37291	2.21418	1.95521	2.0569	2.04922	1.66652	1.549	1.11394	0.146128	0	0	0.662758
2170107	1756	2.42651	2.26717	2.02531	2.13098	2.11793	1.734	1.62941	1.20952	0.20412	0	0	0.681241
2170108	1756	2.42651	2.26304	2.02366	2.12905	2.11727	1.734	1.62941	1.20952	0.20412	0	0	0.681241
2170109	1756	2.50515	2.33244	2.0976	2.20303	2.19145	1.80346	1.70586	1.26482	0.20412	0	0	0.778151
2170110	1756	2.50106	2.32736	2.0976	2.20303	2.18921	1.80072	1.70415	1.26951	0.20412	0	0	0.763428
2170111	1756	2.50106	2.33041	2.0976	2.20683	2.19479	1.80209	1.70927	1.26951	0.20412	0	0	0.763428
2170112	1756	2.49831	2.33092	2.0976	2.20683	2.19535	1.80346	1.71096	1.26951	0.20412	0	0	0.763428
2170113	1756	2.49276	2.32787	2.09552	2.2003	2.19424	1.79796	1.70757	1.27875	0.20412	0	0	0.716003
2170114	1756	2.50106	2.33696	2.11126	2.21431	2.20629	1.80072	1.71933	1.2878	0.255273	0	0	0.732394
2170115	1756	2.50106	2.33496	2.10924	2.21272	2.20629	1.79934	1.71767	1.29226	0.255273	0	0	0.732394
2170116	1756	2.45179	2.27761	2.0569	2.16967	2.16613	1.74974	1.68485	1.25527	0.255273	0	0	0.69897
2170117	1756	2.45332	2.28499	2.06744	2.17377	2.17143	1.76641	1.6902	1.26482	0.20412	0	0	0.69897
2170118	1756	2.39094	2.22917	2.0187	2.13162	2.14114	1.734	1.65514	1.22011	0.146128	0	0	0.662758
2170119	1756	2.3962	2.23426	2.02366	2.13862	2.14922	1.74194	1.66276	1.22531	0.146128	0	0	0.662758
2170120	1756	2.39445	2.22981	2.02119	2.13481	2.14799	1.73878	1.66276	1.22531	0.146128	0	0	0.662758
2170121	1756	2.3962	2.23045	2.02449	2.13609	2.15106	1.74351	1.66464	1.22531	0.146128	0	0	0.662758
2170122	1756	2.3962	2.23172	2.02612	2.13545	2.14922	1.74351	1.66464	1.22531	0.146128	0	0	0.662758
2170123	1756	2.38917	2.22596	2.02202	2.12775	2.14426	1.74036	1.66087	1.22011	0.146128	0	0	0.662758
2170124	1756	2.38917	2.22981	2.02036	2.1284	2.14551	1.74036	1.66087	1.22011	0.146128	0	0	0.681241
2170125	1756	2.39094	2.22853	2.02119	2.1271	2.14489	1.73878	1.66087	1.22011	0.146128	0	0	0.681241
2170126	1756	2.38561	2.22141	2.0187	2.1232	2.13925	1.73878	1.65514	1.21484	0.146128	0	0	0.681241
2170127	1756	2.38739	2.22076	2.01953	2.12189	2.13988	1.73878	1.65321	1.21484	0.146128	0	0	0.681241
2170128	1756	2.37475	2.20615	2.00173	2.10721	2.13033	1.72754	1.64345	1.20952	0.0791812	0	0	0.662758
2170129	1756	2.37291	2.20615	2.00173	2.10653	2.12905	1.72754	1.64147	1.20952	0.0791812	0	0	0.662758
2170130	1756	2.37291	2.2048	2.00087	2.10449	2.1284	1.73078	1.64147	1.20952	0.146128	0	0	0.662758
2170131	1756	2.3784	2.20683	2.0026	2.10585	2.12969	1.734	1.64147	1.21484	0.146128	0	0	0.681241
2170132	1756	2.38021	2.20817	2.0026	2.10721	2.13098	1.73719	1.64147	1.21484	0.146128	0	0	0.681241
2170133	1756	2.38202	2.2075	2.00604	2.10721	2.13226	1.73719	1.64147	1.21484	0.146128	0	0	0.681241
2170134	1756	2.38202	2.20884	2.00604	2.10721	2.13226	1.73878	1.64147	1.21484	0.146128	0	0	0.681241
2170135	1756	2.38202	2.20817	2.00604	2.10653	2.13162	1.73878	1.64147	1.21484	0.146128	0	0	0.681241
2170136	1756	2.39094	2.20952	2.00689	2.10857	2.13545	1.74194	1.63949	1.22531	0.146128	0	0	0.681241
2170137	1756	2.39094	2.20817	2.00775	2.10857	2.13354	1.73719	1.63949	1.22531	0.146128	0	0	0.681241
2170138	1756	2.39445	2.21814	2.01368	2.11727	2.13799	1.74194	1.64345	1.24055	0.146128	0	0	0.681241
2170139	1756	2.39445	2.21418	2.00775	2.11727	2.13481	1.73719	1.63347	1.24055	0.146128	0	0	0.69897
2170140	1756	2.40312	2.22011	2.0103	2.12057	2.13799	1.74351	1.63548	1.24055	0.20412	0	0	0.69897
2170141	1756	2.40483	2.2188	2.0103	2.11992	2.13799	1.74351	1.63949	1.24055	0.20412	0	0	0.69897
2170142	1756	2.40483	2.21418	2.00432	2.11193	2.13162	1.73719	1.62531	1.22531	0.20412	0	0	0.69897
2170143	1756	2.40654	2.21617	2.00346	2.11261	2.13354	1.73878	1.62737	1.22531	0.20412	0	0	0.716003
2170144	1756	2.40654	2.21683	2.0026	2.11327	2.13418	1.73878	1.62737	1.22531	0.20412	0	0	0.716003
2170145	1756	2.40654	2.21617	2.00173	2.11327	2.13418	1.74036	1.62737	1.22531	0.20412	0	0	0.716003
2170146	1756	2.40654	2.21617	2.00173	2.11394	2.13418	1.74036	1.62737	1.22531	0.20412	0	0	0.716003
2170147	1756	2.40654	2.21551	2.00173	2.11327	2.13354	1.74036	1.62737	1.22531	0.20412	0	0	0.716003
2170148	1756	2.40993	2.21748	2.00432	2.11727	2.13609	1.74507	1.63749	1.22531	0.20412	0	0	0.716003
2170149	1756	2.39094	2.20071	1.99388	2.1038	2.1284	1.734	1.62941	1.20952	0.255273	0	0	0.732394
2170150	1756	2.3927	2.20548	1.99913	2.10449	2.1329	1.73878	1.63144	1.20952	0.255273	0	0	0.732394
2170151	1756	2.39094	2.20683	1.99913	2.10449	2.13354	1.73719	1.62941	1.20952	0.255273	0	0	0.732394
2170152	1756	2.39094	2.20548	1.99739	2.10449	2.1329	1.73719	1.62531	1.20952	0.255273	0	0	0.732394
2170153	1756	2.3962	2.20615	2.00087	2.10585	2.13672	1.73719	1.62531	1.19866	0.255273	0	0	0.732394
2170154	1756	2.38739	2.20344	1.99739	2.1038	2.12646	1.72916	1.62531	1.18752	0.255273	0	0	0.716003
2170155	1756	2.38561	2.20412	1.99651	2.10312	2.1245	1.72916	1.62531	1.18752	0.255273	0	0	0.716003
2170156	1756	2.38561	2.2048	1.99651	2.1038	2.12516	1.72916	1.62531	1.18752	0.255273	0	0	0.716003
2170157	1756	2.38561	2.20683	1.99739	2.10721	2.12905	1.72916	1.62531	1.18752	0.255273	0	0	0.716003
2170158	1756	2.38561	2.2075	1.99739	2.10653	2.1284	1.73078	1.62531	1.18752	0.255273	0	0	0.716003
2170159	1756	2.38739	2.20276	1.99826	2.10653	2.13162	1.73239	1.61909	1.19866	0.255273	0	0	0.716003
2170160	1756	2.39094	2.20344	2	2.10653	2.13162	1.734	1.61909	1.20412	0.255273	0	0	0.716003
2170161	1756	2.38202	2.19728	1.99476	2.10037	2.12581	1.73239	1.6149	1.20952	0.255273	0	0	0.716003
2170162	1756	2.38202	2.19728	1.99476	2.10037	2.12516	1.734	1.6149	1.20952	0.255273	0	0	0.716003
2170163	1756	2.3784	2.1959	1.99564	2.1038	2.1232	1.7356	1.617	1.20952	0.255273	0	0	0.716003
2170164	1756	2.38382	2.20208	1.99913	2.10789	2.12516	1.73878	1.62325	1.20952	0.255273	0	0	0.732394
2170165	1756	2.39967	2.21285	2.01284	2.12385	2.13481	1.74507	1.63949	1.21484	0.30103	0	0	0.732394
2170166	1756	2.39967	2.21152	2.01199	2.1232	2.13481	1.74351	1.63949	1.21484	0.30103	0	0	0.732394
2170167	1756	2.40993	2.22076	2.01536	2.12905	2.13988	1.75282	1.64738	1.23045	0.342423	0	0	0.748188
2170168	1756	2.4216	2.233	2.0162	2.1329	2.13672	1.75282	1.67025	1.23045	0.342423	0	0	0.80618
2170169	1756	2.4216	2.23363	2.01536	2.13418	2.13735	1.75282	1.67025	1.23045	0.342423	0	0	0.80618
2170170	1756	2.43775	2.25828	2.04454	2.14799	2.15229	1.7679	1.6721	1.26007	0.342423	0	0	0.80618
2170171	1756	2.44716	2.26067	2.04999	2.15168	2.15655	1.76938	1.6721	1.26007	0.342423	0	0	0.80618
2170172	1756	2.4456	2.26126	2.04999	2.15229	2.15594	1.77232	1.67394	1.26007	0.342423	0	0	0.80618
2170173	1756	2.44871	2.26126	2.04999	2.15168	2.15594	1.77232	1.67578	1.26007	0.342423	0	0	0.80618
2170174	1756	2.44871	2.26067	2.04999	2.15106	2.15534	1.76938	1.67578	1.25527	0.342423	0	0	0.80618
2170175	1756	2.45025	2.26007	2.05077	2.14983	2.15715	1.77232	1.67578	1.25527	0.342423	0	0	0.80618
2170176	1756	2.44871	2.26007	2.04999	2.1486	2.15534	1.77085	1.6721	1.26007	0.342423	0	0	0.80618
2170177	1756	2.44404	2.25285	2.04218	2.14114	2.1486	1.76938	1.66276	1.25527	0.342423	0	0	0.778151
2170178	1756	2.42325	2.233	2.01536	2.11992	2.12254	1.74036	1.63749	1.23553	0.342423	0	0	0.778151
2170179	1756	2.41497	2.22917	2.0103	2.11661	2.11528	1.73719	1.62531	1.23045	0.342423	0	0	0.778151
2170180	1756	2.41162	2.22917	2.01199	2.11926	2.11661	1.73239	1.62531	1.23045	0.342423	0	0	0.778151
2170181	1756	2.41162	2.23109	2.01199	2.12057	2.11727	1.734	1.62531	1.23045	0.342423	0	0	0.778151
2170182	1756	2.41497	2.23616	2.02036	2.12581	2.12581	1.73878	1.62737	1.23553	0.342423	0	0	0.778151
2170183	1756	2.41664	2.23679	2.02036	2.12775	2.12581	1.73719	1.62737	1.23553	0.342423	0	0	0.778151
2170184	1756	2.42325	2.23805	2.02531	2.13354	2.1329	1.74351	1.62737	1.24551	0.342423	0	0	0.778151
2170185	1756	2.43136	2.24736	2.03981	2.14613	2.14051	1.7574	1.62941	1.25042	0.342423	0	0	0.792392
2170186	1756	2.44404	2.25768	2.04844	2.15168	2.14301	1.75282	1.63749	1.25527	0.342423	0	0	0.792392
2170187	1756	2.43457	2.24797	2.03583	2.14364	2.13545	1.73878	1.62737	1.25042	0.342423	0	0	0.792392
2170188	1756	2.43457	2.25103	2.03981	2.14613	2.13672	1.73878	1.62737	1.25042	0.342423	0	0	0.792392
2170189	1756	2.43616	2.25042	2.03902	2.14613	2.13609	1.73878	1.62941	1.25042	0.342423	0	0	0.778151
2170190	1756	2.43933	2.25285	2.04532	2.14983	2.13672	1.74507	1.63144	1.27416	0.342423	0	0	0.778151
2170191	1756	2.43775	2.25225	2.04297	2.14737	2.13418	1.74194	1.62941	1.26482	0.342423	0	0	0.763428
2170192	1756	2.43616	2.24551	2.04532	2.14239	2.12969	1.7356	1.62325	1.26482	0.30103	0	0	0.763428
2170193	1756	2.43297	2.2418	2.03981	2.13925	2.12385	1.734	1.62325	1.25527	0.30103	0	0	0.763428
2170194	1756	2.43297	2.2393	2.03902	2.13354	2.12123	1.73239	1.61909	1.25042	0.30103	0	0	0.763428
2170195	1756	2.43933	2.24797	2.04532	2.13925	2.1245	1.7356	1.62118	1.24551	0.30103	0	0	0.792392
2170196	1756	2.43616	2.25042	2.04922	2.14051	2.12581	1.7356	1.62118	1.25042	0.342423	0	0	0.792392
2170197	1756	2.44091	2.26126	2.05843	2.14737	2.13481	1.74194	1.62941	1.26482	0.342423	0	0	0.792392
2170198	1756	2.43933	2.24981	2.05385	2.14301	2.12581	1.73239	1.62118	1.25527	0.30103	0	0	0.763428
2170199	1756	2.45484	2.26951	2.08493	2.15897	2.15229	1.76193	1.63949	1.29226	0.30103	0	0	0.763428
2170200	1756	2.45637	2.27068	2.08565	2.15836	2.1529	1.76193	1.63749	1.29226	0.30103	0	0	0.763428
2170201	1756	2.45788	2.27589	2.0892	2.16017	2.15655	1.76343	1.63548	1.30103	0.30103	0	0	0.763428
2170202	1756	2.4609	2.27761	2.08707	2.15957	2.15957	1.75891	1.63144	1.30963	0.30103	0	0	0.763428
2170203	1756	2.4609	2.27704	2.08707	2.16017	2.16137	1.76042	1.63347	1.30963	0.30103	0	0	0.763428
2170204	1756	2.4609	2.27416	2.08565	2.15776	2.15473	1.76042	1.63144	1.30963	0.255273	0	0	0.763428
2170205	1756	2.44871	2.26834	2.077	2.1486	2.14675	1.74819	1.62325	1.30103	0.255273	0	0	0.748188
2170206	1756	2.44091	2.26658	2.08493	2.15168	2.15168	1.75435	1.617	1.33041	0.20412	0	0	0.732394
2170207	1756	2.44091	2.26717	2.0835	2.15106	2.15168	1.75435	1.617	1.33041	0.20412	0	0	0.732394
2170208	1756	2.3927	2.21617	2.02284	2.08207	2.08707	1.6902	1.53148	1.26007	0.146128	0	0	0.716003
2170209	1756	2.39445	2.22141	2.02612	2.08707	2.08991	1.70586	1.53148	1.26482	0.146128	0	0	0.716003
2170210	1756	2.29003	2.13114	1.93752	1.98767	1.993	1.617	1.41162	1.20952	0.146128	0	0	0.60206
2170211	1756	2.29003	2.13114	1.93852	1.98767	1.99739	1.617	1.41162	1.20412	0.146128	0	0	0.60206
2170212	1756	2.28556	2.12385	1.93651	1.97772	1.98856	1.61066	1.4014	1.20412	0.146128	0	0	0.60206
2170213	1756	2.28556	2.1214	1.93551	1.97681	1.98945	1.60853	1.39794	1.19312	0.146128	0	0	0.60206
2170214	1756	2.3075	2.13194	1.94151	1.993	2.00087	1.61909	1.41497	1.19312	0.146128	0	0	0.60206
2170215	1756	2.2878	2.11478	1.91698	1.96942	1.98046	1.60853	1.38382	1.18184	0.0791812	0	0	0.579784
2170216	1756	2.29667	2.12057	1.92324	1.97589	1.98767	1.61278	1.39794	1.17609	0.0791812	0	0	0.60206
2170217	1756	2.29885	2.11975	1.92324	1.97497	1.98588	1.61278	1.39794	1.18184	0.0791812	0	0	0.60206
2170218	1756	2.29226	2.11561	1.90741	1.97589	1.97772	1.60638	1.39794	1.16435	0.0791812	0	0	0.60206
2170219	1756	2.29885	2.11644	1.90849	1.97772	1.97772	1.60638	1.39794	1.16435	0.0791812	0	0	0.60206
2170220	1756	2.29447	2.11227	1.902	1.96942	1.96567	1.59988	1.38382	1.15836	0.0791812	0	0	0.60206
2170221	1756	2.3075	2.1214	1.91487	1.98408	1.98046	1.61066	1.39445	1.16435	0.0791812	0	0	0.60206
2170222	1756	2.3032	2.12057	1.91062	1.98318	1.97864	1.60853	1.40483	1.16435	0.0791812	0	0	0.60206
2170223	1756	2.30963	2.12385	1.90956	1.98588	1.98046	1.6149	1.40824	1.16435	0.0791812	0	0	0.60206
2170224	1756	2.30963	2.12548	1.91275	1.98588	1.98227	1.62531	1.4183	1.16435	0.0791812	0	0	0.60206
2170225	1756	2.30535	2.11893	1.91381	1.98408	1.98046	1.62325	1.4183	1.16435	0.0791812	0	0	0.579784
2170226	1756	2.31597	2.13274	1.92117	1.99739	1.98767	1.63144	1.43136	1.19312	0.0791812	0	0	0.579784
2170227	1756	2.32222	2.15076	1.92942	2.01452	2	1.65321	1.44716	1.20412	0.146128	0	0	0.579784
2170228	1756	2.32634	2.15836	1.93651	2.0187	2.00775	1.66276	1.45939	1.20952	0.146128	0	0	0.579784
2170229	1756	2.32634	2.15761	1.93651	2.0187	2.00775	1.66276	1.45939	1.20952	0.146128	0	0	0.579784
2170230	1756	2.32838	2.16658	1.94939	2.031	2.02694	1.66839	1.47712	1.20952	0.146128	0	0	0.579784
2170231	1756	2.32838	2.16286	1.94841	2.03019	2.02531	1.66464	1.47422	1.20952	0.0791812	0	0	0.579784
2170232	1756	2.32428	2.16435	1.95036	2.031	2.03342	1.66464	1.48572	1.20952	0.0791812	0	0	0.556303
2170233	1756	2.32634	2.1651	1.95328	2.03181	2.03503	1.66464	1.49136	1.22531	0.0791812	0	0	0.556303
2170234	1756	2.32634	2.16435	1.95424	2.03423	2.03583	1.66464	1.49415	1.22531	0.0791812	0	0	0.556303
2170235	1756	2.33646	2.17464	1.96284	2.04139	2.04297	1.67394	1.49693	1.24551	0.0791812	0	0	0.60206
2170236	1756	2.33646	2.17391	1.96284	2.04139	2.04297	1.67394	1.49693	1.24551	0.0791812	0	0	0.60206
2170237	1756	2.33646	2.18041	1.96379	2.04999	2.04297	1.67578	1.50515	1.23553	0.0791812	0	0	0.623249
2170238	1756	2.33846	2.18041	1.96379	2.05077	2.04297	1.67761	1.50515	1.23553	0.0791812	0	0	0.623249
2170239	1756	2.33244	2.17026	1.95713	2.04218	2.03902	1.6721	1.50243	1.22011	0.0791812	0	0	0.623249
2170240	1756	2.34635	2.17826	1.96379	2.05077	2.04689	1.67943	1.51055	1.23045	0.0791812	0	0	0.60206
2170241	1756	2.34439	2.17173	1.9619	2.04689	2.04454	1.6721	1.50786	1.23045	0	0	0	0.60206
2170242	1756	2.34439	2.17246	1.9619	2.04844	2.04454	1.6721	1.50786	1.23045	0	0	0	0.60206
2170243	1756	2.34044	2.17099	1.96095	2.04844	2.04218	1.66839	1.51055	1.23045	0	0	0	0.60206
2170244	1756	2.34242	2.16879	1.96095	2.04844	2.03981	1.66652	1.50786	1.23045	0	0	0	0.579784
2170245	1756	2.34439	2.16953	1.9619	2.05231	2.04218	1.66839	1.51055	1.23045	0	0	0	0.579784
2170246	1756	2.34635	2.17099	1.9619	2.05461	2.04376	1.66839	1.51322	1.23045	0	0	0	0.579784
2170247	1756	2.34635	2.17173	1.96755	2.05385	2.04844	1.6721	1.51587	1.23045	0	0	0	0.579784
2170248	1756	2.35025	2.18041	1.97128	2.06221	2.05614	1.67761	1.53148	1.23045	0	0	0	0.60206
2170249	1756	2.34242	2.17609	1.96567	2.05614	2.05308	1.6721	1.51851	1.23045	0	0	0	0.60206
2170250	1756	2.35218	2.18752	1.97313	2.06221	2.06296	1.67943	1.53403	1.23553	0	0	0	0.579784
2170251	1756	2.35218	2.1854	1.96848	2.06521	2.0607	1.67761	1.53656	1.23553	0	0	0	0.579784
2170252	1756	2.35793	2.18752	1.9722	2.06967	2.06221	1.67943	1.54158	1.24055	0	0	0	0.579784
2170253	1756	2.36736	2.19866	1.99034	2.07918	2.07262	1.68842	1.56348	1.25042	0	0	0	0.60206
2170254	1756	2.37291	2.20952	2	2.08707	2.08422	1.70243	1.58206	1.25527	0	0	0	0.60206
2170255	1756	2.37291	2.20884	1.99739	2.08707	2.08422	1.7007	1.58206	1.25527	0	0	0	0.60206
2170256	1756	2.3784	2.21551	2	2.09272	2.08636	1.70415	1.58433	1.26951	0	0	0	0.60206
2170257	1756	2.3962	2.23172	2.01284	2.11059	2.10243	1.71767	1.59329	1.27875	0	0	0	0.623249
2170258	1756	2.4014	2.23426	2.01953	2.11594	2.10312	1.72263	1.5977	1.27875	0	0	0	0.662758
2170259	1756	2.4133	2.23992	2.02366	2.12254	2.10789	1.72754	1.60206	1.27875	0	0	0	0.681241
2170260	1756	2.40483	2.23742	2.01703	2.11793	2.0983	1.71767	1.5977	1.26007	0	0	0	0.681241
2170261	1756	2.40654	2.23992	2.0162	2.11926	2.10312	1.71767	1.60423	1.25527	0	0	0	0.681241
2170262	1756	2.41664	2.24055	2.02119	2.1245	2.10517	1.71933	1.60423	1.25527	0	0	0	0.681241
2170263	1756	2.43616	2.26126	2.0461	2.16137	2.12254	1.7356	1.62531	1.27875	0	0	0	0.748188
2170264	1756	2.44248	2.26482	2.04844	2.16435	2.1271	1.7356	1.63144	1.27875	0	0	0	0.748188
2170265	1756	2.43775	2.25888	2.04532	2.16017	2.12516	1.73239	1.62531	1.27875	0	0	0	0.732394
2170266	1756	2.42813	2.26067	2.03663	2.15168	2.12385	1.73078	1.61278	1.2833	0	0	0	0.732394
2170267	1756	2.43136	2.26186	2.03981	2.15473	2.1245	1.73719	1.61278	1.2878	0	0	0	0.732394
2170268	1756	2.42813	2.25828	2.04218	2.15534	2.12254	1.73078	1.617	1.27875	0	0	0	0.716003
2170269	1756	2.40312	2.23363	2.03019	2.13481	2.10243	1.71433	1.58433	1.26482	0	0	0	0.623249
2170270	1756	2.40483	2.23426	2.03019	2.13481	2.1038	1.71265	1.58433	1.26482	0	0	0	0.623249
2170271	1756	2.38382	2.20071	1.99739	2.11461	2.07628	1.68664	1.5611	1.23045	0	0	0	0.623249
2170272	1756	2.37107	2.19934	1.99123	2.11126	2.07115	1.68664	1.5611	1.23553	0	0	0	0.623249
2170273	1756	2.38202	2.20817	2	2.11992	2.08207	1.69373	1.57054	1.24055	0	0	0	0.623249
2170274	1756	2.38202	2.20952	2.00346	2.12385	2.08493	1.69548	1.57054	1.24055	0	0	0	0.643453
2170275	1756	2.38202	2.21085	2.00432	2.1245	2.08493	1.69548	1.57054	1.24055	0	0	0	0.643453
2170276	1756	2.38917	2.21085	2.0026	2.12646	2.08636	1.69373	1.57519	1.23553	0	0	0	0.643453
2170277	1756	2.40312	2.22207	2.01368	2.13545	2.09412	1.70415	1.58433	1.23553	0	0	0	0.662758
2170278	1756	2.4216	2.23109	2.02857	2.14983	2.10585	1.716	1.58883	1.25042	0	0	0	0.69897
2170279	1756	2.4216	2.23172	2.02776	2.14983	2.10585	1.716	1.58883	1.24551	0	0	0	0.69897
2170280	1756	2.43136	2.23805	2.03342	2.15168	2.10992	1.71767	1.60423	1.25042	0	0	0	0.69897
2170281	1756	2.43297	2.23805	2.031	2.14922	2.10789	1.71767	1.60206	1.25042	0	0	0	0.69897
2170282	1756	2.43136	2.23805	2.031	2.14799	2.10721	1.71767	1.60206	1.25042	0	0	0	0.69897
2170283	1756	2.42975	2.23553	2.02531	2.14737	2.10106	1.71767	1.60206	1.24551	0	0	0	0.716003
2170284	1756	2.43297	2.23867	2.02938	2.14922	2.10653	1.73078	1.59988	1.26007	0	0	0.342423	0.778151
2170285	1756	2.42651	2.23616	2.02366	2.14364	2.09899	1.72428	1.5977	1.25042	0	0	0.477121	0.778151
2170286	1756	2.41497	2.2266	2.01115	2.1329	2.08991	1.70927	1.5977	1.25527	0	0	0.50515	0.778151
2170287	1756	2.4014	2.21551	2.00087	2.1245	2.08493	1.70927	1.58659	1.25042	0	0	0.50515	0.778151
2170288	1756	2.39794	2.21219	1.99739	2.11926	2.08493	1.70415	1.58206	1.24551	0	0	0.556303	0.748188
2170289	1756	2.39967	2.21418	1.99651	2.11992	2.08565	1.70586	1.58883	1.25527	0	0	0.556303	0.748188
2170290	1756	2.40483	2.22141	1.99913	2.12385	2.08849	1.70927	1.58883	1.25527	0	0	0.556303	0.748188
2170291	1756	2.43136	2.24797	2.01368	2.13925	2.10992	1.72754	1.60423	1.26007	0	0	0.60206	0.763428
2170292	1756	2.43136	2.24551	2.01284	2.13925	2.10857	1.72754	1.60423	1.25527	0	0	0.643453	0.763428
2170293	1756	2.43775	2.24613	2.01199	2.14364	2.10653	1.72754	1.60853	1.25527	0	0	0.681241	0.748188
2170294	1756	2.43775	2.24674	2.01452	2.14426	2.10789	1.72591	1.61278	1.25527	0	0	0.69897	0.748188
2170295	1756	2.43775	2.24428	2.0162	2.14551	2.10721	1.72754	1.61066	1.25527	0	0	0.732394	0.748188
2170296	1756	2.42975	2.23553	2.00945	2.14176	2.10312	1.72591	1.61278	1.25527	0	0	0.732394	0.716003
2170297	1756	2.43136	2.23172	2.00518	2.13925	2.10106	1.72428	1.61066	1.24551	0	0	0.732394	0.716003
2170298	1756	2.42488	2.21814	1.98945	2.13098	2.08778	1.716	1.5977	1.23045	0	0	0.763428	0.716003
2170299	1756	2.42488	2.21814	1.98856	2.12969	2.08778	1.716	1.5977	1.22531	0	0	0.80618	0.748188
2170300	1756	2.39967	2.19521	1.94939	2.11059	2.05767	1.68305	1.57749	1.18184	0	0	0.880814	0.778151
2170301	1756	2.41664	2.21219	1.98227	2.12646	2.07846	1.69897	1.5977	1.20412	0	0	1.04139	0.880814
2170302	1756	2.41497	2.20683	1.97681	2.1245	2.07188	1.69548	1.5977	1.19312	0.0791812	0	1.06446	0.892095
2170303	1756	2.41497	2.20952	1.97772	2.12516	2.07115	1.69373	1.59988	1.19312	0.20412	0	1.15229	0.944483
2170304	1756	2.41497	2.20952	1.97497	2.1232	2.06744	1.69197	1.59988	1.19312	0.20412	0.0791812	1.17026	0.944483
2170305	1756	2.4133	2.20817	1.97405	2.12189	2.06744	1.68842	1.59988	1.19312	0.20412	0.0791812	1.24055	0.954243
2170306	1756	2.41996	2.22466	1.99211	2.1284	2.08135	1.70586	1.61278	1.20412	0.30103	0.342423	1.37291	1.07188
2170307	1756	2.41162	2.21285	1.97589	2.11059	2.06296	1.6902	1.60423	1.16435	1.87737	2.36586	2.82556	2.62613
2170308	1756	2.41162	2.21617	1.97681	2.11059	2.06221	1.69197	1.60638	1.16435	1.88762	2.37291	2.83708	2.63528
2170309	1756	2.4133	2.21683	1.97955	2.11461	2.06819	1.69548	1.61066	1.17026	1.89098	2.38596	2.8446	2.64207
2170310	1756	2.40993	2.21352	1.97772	2.11193	2.0667	1.67943	1.61066	1.16435	2.02938	2.52917	2.97727	2.77115
2170311	1756	2.4133	2.22141	1.98408	2.11528	2.07115	1.68305	1.6149	1.17026	2.06296	2.57101	3.01511	2.80875
2170312	1756	2.40993	2.22207	1.98227	2.11461	2.06819	1.68305	1.6149	1.17609	2.1186	2.61909	3.06744	2.86177
2170313	1756	2.41664	2.22917	1.98767	2.12123	2.07041	1.68664	1.61909	1.18184	2.12646	2.62449	3.07188	2.86641
2170314	1756	2.41996	2.23236	1.99123	2.12646	2.07041	1.68842	1.61909	1.18184	2.54925	3.08529	3.52662	3.29916
2170315	1756	2.40654	2.22724	1.99123	2.1186	2.06521	1.68485	1.6149	1.18752	2.55437	3.0887	3.5294	3.30164
2170316	1756	2.40824	2.22789	1.99564	2.11992	2.06595	1.68485	1.617	1.18752	2.56205	3.09503	3.53646	3.30891
2170317	1756	2.4014	2.22337	1.98945	2.11528	2.05843	1.68124	1.60638	1.18184	2.56253	3.09538	3.53696	3.30908
2170318	1756	2.4183	2.24736	2.01787	2.13545	2.08135	1.69723	1.62737	1.19312	2.6081	3.13155	3.57687	3.34799
2170319	1756	2.41497	2.23867	2.0162	2.1271	2.07555	1.68664	1.617	1.19866	2.60938	3.13226	3.57791	3.34889
2170320	1756	2.41664	2.2418	2.01536	2.12775	2.0799	1.6902	1.61909	1.20412	2.62076	3.14051	3.58809	3.35801
2170321	1756	2.41664	2.24674	2.01703	2.13354	2.08636	1.6902	1.62325	1.20952	2.62076	3.14057	3.58816	3.35805
2170322	1756	2.40654	2.24117	2.00689	2.12385	2.077	1.68124	1.617	1.20412	2.62138	3.14076	3.58856	3.35847
2170323	1756	2.40654	2.24055	2.00689	2.1232	2.07482	1.67761	1.60853	1.19866	2.62159	3.14082	3.58879	3.35866
2170324	1756	2.4014	2.2393	2.00775	2.12254	2.07482	1.6721	1.60853	1.19866	2.62634	3.14507	3.59227	3.3626
2170325	1756	2.40312	2.23992	2.0103	2.12581	2.07408	1.66652	1.60206	1.20412	2.62655	3.14532	3.5928	3.36342
2170326	1756	2.40312	2.24304	2.0103	2.13098	2.07335	1.66652	1.60423	1.20412	2.63367	3.1518	3.5987	3.37018
2170327	1756	2.40824	2.24613	2.01787	2.1284	2.08422	1.67578	1.60638	1.19866	2.65225	3.16262	3.61232	3.38525
2170328	1756	2.40483	2.233	2.01115	2.11992	2.07773	1.65321	1.5977	1.19312	2.65244	3.16304	3.61257	3.38532
2170329	1756	2.41497	2.23679	2.0086	2.12775	2.0835	1.65514	1.59988	1.18752	2.66969	3.17661	3.62685	3.3994
2170330	1756	2.41497	2.2393	2.00945	2.12905	2.08636	1.65514	1.60423	1.18752	2.67043	3.17667	3.62712	3.39964
2170331	1756	2.42325	2.23805	2.01199	2.12646	2.08063	1.65128	1.60423	1.20412	2.67413	3.17892	3.62953	3.40216
2170332	1756	2.42975	2.2418	2.01199	2.1284	2.08493	1.65321	1.60638	1.20412	2.68251	3.18435	3.63482	3.40776
2170333	1756	2.42975	2.24304	2.00945	2.12905	2.07918	1.65321	1.60206	1.20412	2.68287	3.18498	3.63544	3.40831
2170334	1756	2.42975	2.24242	2.00775	2.12775	2.077	1.65128	1.59988	1.18752	2.68646	3.18853	3.63907	3.41219
2170335	1756	2.42813	2.24366	2.00604	2.12775	2.07555	1.65128	1.5977	1.18752	2.68646	3.18842	3.63915	3.41216
2170336	1756	2.41996	2.23363	1.99826	2.12189	2.06893	1.63949	1.5955	1.16435	2.68646	3.18853	3.63917	3.41212
2170337	1756	2.42488	2.23742	2.00346	2.1245	2.07482	1.63949	1.60638	1.17609	2.68842	3.19072	3.64139	3.41424
2170338	1756	2.41996	2.233	2.00346	2.11727	2.07482	1.63749	1.59988	1.18184	2.6886	3.19117	3.64177	3.41457
2170339	1756	2.42651	2.24613	2.01199	2.1271	2.08565	1.65321	1.61066	1.18752	2.71231	3.21373	3.66353	3.43845
2170340	1756	2.42651	2.24613	2.01368	2.12646	2.08422	1.65321	1.61066	1.18752	2.716	3.21738	3.66665	3.44122
2170341	1756	2.4133	2.23867	2.00689	2.11727	2.077	1.64542	1.60423	1.17609	2.717	3.21806	3.66715	3.44191
2170342	1756	2.40824	2.23867	2.00604	2.11992	2.077	1.64933	1.60853	1.18184	2.7185	3.21964	3.66833	3.44311
2170343	1756	2.40483	2.23742	2.00518	2.1186	2.07628	1.64933	1.60423	1.18184	2.71883	3.21995	3.66874	3.44342
2170344	1756	2.41162	2.23992	2.00689	2.11926	2.08135	1.65128	1.60423	1.18184	2.72247	3.22365	3.67243	3.44719
2170345	1756	2.4216	2.25346	2.01953	2.12775	2.08565	1.65514	1.617	1.18752	2.74429	3.24339	3.6941	3.46639
2170346	1756	2.43775	2.26717	2.02531	2.12969	2.08991	1.66464	1.62118	1.19866	2.77188	3.26816	3.72069	3.49293
2170347	1756	2.44091	2.27531	2.03503	2.13545	2.10243	1.67761	1.62941	1.20412	2.77247	3.26877	3.72128	3.49354
2170348	1756	2.43933	2.27473	2.03019	2.13609	2.09899	1.67394	1.62737	1.20412	2.77364	3.27003	3.72258	3.49507
2170349	1756	2.44091	2.26951	2.02776	2.13418	2.09691	1.67394	1.617	1.20412	2.77393	3.27017	3.7228	3.49507
2170350	1756	2.44404	2.27358	2.03019	2.13545	2.09691	1.67943	1.61909	1.20412	2.77583	3.27314	3.72555	3.49762
2170351	1756	2.43457	2.26245	2.02284	2.1284	2.08778	1.67025	1.60206	1.19866	2.77641	3.27407	3.72612	3.49831
2170352	1756	2.45332	2.27646	2.03503	2.14239	2.10789	1.68305	1.61278	1.21484	2.77945	3.27674	3.72892	3.50117
2170353	1756	2.45025	2.27704	2.03342	2.13925	2.10653	1.68124	1.60853	1.21484	2.78319	3.2809	3.73292	3.50537
2170354	1756	2.44248	2.26776	2.01703	2.13098	2.09691	1.6721	1.58883	1.20412	2.78419	3.28162	3.73358	3.50629
2170355	1756	2.44716	2.27875	2.02612	2.14051	2.10037	1.67025	1.57749	1.23553	2.83149	3.33151	3.78309	3.55543
2170356	1756	2.44716	2.27875	2.02694	2.14114	2.10037	1.67025	1.57749	1.23553	2.83315	3.33397	3.7852	3.55739
2170357	1756	2.44248	2.27242	2.02449	2.13672	2.0983	1.66652	1.57519	1.22011	2.83327	3.33409	3.78524	3.55753
2170358	1756	2.43775	2.26482	2.01703	2.1245	2.08849	1.66276	1.56585	1.22011	2.85285	3.35353	3.80481	3.57793
2170359	1756	2.43136	2.26186	2.00945	2.11727	2.0835	1.65706	1.5611	1.22011	2.85285	3.35361	3.80496	3.578
2170360	1756	2.43616	2.2701	2.02694	2.12385	2.09691	1.67578	1.57978	1.25042	2.87169	3.36683	3.81973	3.59187
2170361	1756	2.43616	2.26951	2.02776	2.1232	2.09552	1.67578	1.57978	1.25042	2.87192	3.36717	3.8201	3.5922
2170362	1756	2.43136	2.26658	2.02938	2.1232	2.09202	1.67761	1.57519	1.26007	2.87379	3.36862	3.82164	3.59373
2170363	1756	2.4216	2.26423	2.02531	2.11793	2.0892	1.6721	1.57054	1.25527	2.8746	3.36929	3.82213	3.59437
2170364	1756	2.4014	2.24304	1.99913	2.077	2.07041	1.65128	1.54654	1.23045	2.87471	3.36914	3.82204	3.59422
2170365	1756	2.4014	2.24613	2.00945	2.07262	2.07262	1.65706	1.54158	1.23553	2.8893	3.38557	3.83798	3.61
2170366	1756	2.40312	2.24736	2.0103	2.07408	2.07482	1.66087	1.54407	1.23553	2.89131	3.38938	3.84128	3.61342
2170367	1756	2.40312	2.23742	2.00689	2.07041	2.06744	1.65514	1.53908	1.22531	2.89387	3.39199	3.84397	3.61572
2170368	1756	2.39794	2.23992	2.00518	2.0667	2.06819	1.64738	1.54407	1.22011	2.89829	3.39641	3.84878	3.62041
2170369	1756	2.39094	2.2349	1.99913	2.05843	2.06371	1.64147	1.53403	1.21484	2.89883	3.39651	3.84899	3.62057
2170370	1756	2.39445	2.23805	2	2.0607	2.06744	1.64147	1.53403	1.21484	2.90816	3.40381	3.85627	3.62804
2170371	1756	2.3962	2.23742	1.99913	2.05994	2.0667	1.64542	1.53148	1.21484	2.90816	3.40388	3.85632	3.62808
2170372	1756	2.39445	2.23742	1.99826	2.05994	2.06595	1.64542	1.53148	1.22011	2.90827	3.40398	3.85637	3.62825
2170373	1756	2.39445	2.23679	1.99826	2.05994	2.06521	1.64345	1.53148	1.22011	2.90827	3.40405	3.85638	3.62831
2170374	1756	2.38561	2.22853	1.98945	2.04999	2.05308	1.63144	1.52114	1.21484	2.90934	3.40524	3.85759	3.62914
2170375	1756	2.38739	2.22917	1.98588	2.04689	2.04844	1.62941	1.51851	1.21484	2.91212	3.4081	3.8604	3.63187
2170376	1756	2.39094	2.23045	1.98677	2.04766	2.04922	1.62941	1.52114	1.21484	2.91614	3.41125	3.8642	3.63577
2170377	1756	2.38561	2.23236	1.99564	2.04454	2.04922	1.62941	1.51587	1.22531	2.91709	3.41192	3.86478	3.63647
2170378	1756	2.38739	2.22789	1.98945	2.04218	2.05231	1.62737	1.51587	1.22011	2.91897	3.4129	3.86632	3.63797
2170379	1756	2.36736	2.21814	1.97313	2.02612	2.03902	1.61278	1.51055	1.20412	2.91908	3.41293	3.86633	3.63805
2170380	1756	2.36736	2.21748	1.97313	2.02531	2.0406	1.61066	1.51055	1.20412	2.9196	3.41387	3.86728	3.63905
2170381	1756	2.35603	2.21285	1.96942	2.02449	2.03583	1.60853	1.49136	1.19312	2.92355	3.41654	3.87031	3.64161
2170382	1756	2.35793	2.21352	1.97405	2.02531	2.03743	1.60853	1.49693	1.19312	2.92799	3.42134	3.87464	3.64621
2170383	1756	2.35984	2.21285	1.97589	2.02612	2.03902	1.61066	1.50243	1.19866	2.92901	3.42154	3.87495	3.6466
2170384	1756	2.38021	2.23867	1.99564	2.04532	2.06296	1.62118	1.53908	1.23553	2.88513	3.36933	3.82129	3.59868
2170385	1756	2.38021	2.23553	1.99476	2.04454	2.05994	1.61066	1.54158	1.22531	2.85467	3.33037	3.78584	3.56415
2170386	1756	2.38021	2.23805	1.99651	2.04689	2.06145	1.61278	1.54158	1.23045	2.85721	3.33122	3.78763	3.56582
2170387	1756	2.38021	2.23742	1.99476	2.04454	2.05843	1.61066	1.53908	1.22011	2.85431	3.32789	3.78433	3.56232
2170388	1756	2.38021	2.23742	1.99564	2.04689	2.05918	1.61066	1.53908	1.22011	2.85637	3.32936	3.78579	3.56433
2170389	1756	2.3784	2.23679	1.99564	2.04532	2.05461	1.60638	1.54158	1.22011	2.85491	3.32707	3.78407	3.56284
2170390	1756	2.38202	2.2349	1.99564	2.04218	2.05843	1.60853	1.54407	1.20952	2.8537	3.32309	3.78112	3.5601
2170391	1756	2.37475	2.22789	1.99211	2.03503	2.05538	1.60853	1.54158	1.20952	2.84547	3.31463	3.77256	3.55206
2170392	1756	2.34242	2.19797	1.97035	2.01115	2.03181	1.57519	1.52375	1.18184	2.84757	3.31815	3.77558	3.55473
2170393	1756	2.35603	2.20952	1.97681	2.01787	2.03503	1.58433	1.52892	1.18184	2.87425	3.34211	3.79857	3.58022
2170394	1756	2.34439	2.2075	1.97128	2.00775	2.03342	1.58206	1.52375	1.18184	2.87379	3.34132	3.7979	3.5791
2170395	1756	2.37107	2.22853	2	2.03981	2.0569	1.617	1.54654	1.20952	2.88184	3.34772	3.806	3.5891
2170396	1756	2.37107	2.22917	1.99826	2.03902	2.05461	1.617	1.54654	1.20952	2.8799	3.34569	3.80438	3.5871
2170397	1756	2.38917	2.24859	2.01284	2.0569	2.0667	1.63949	1.55871	1.23045	2.88047	3.34682	3.80604	3.58834
2170398	1756	2.38739	2.2492	2.01452	2.05843	2.06819	1.64147	1.5563	1.23045	2.88116	3.34772	3.80699	3.58921
2170399	1756	2.38561	2.24736	2.01368	2.0569	2.06819	1.64147	1.5563	1.23045	2.88001	3.34635	3.80607	3.58809
2170400	1756	2.39094	2.2492	2.01953	2.06521	2.07482	1.64933	1.56585	1.23553	2.88366	3.34916	3.80808	3.59077
2170401	1756	2.3927	2.2492	2.0187	2.0667	2.07482	1.64933	1.56585	1.23553	2.87437	3.33774	3.79736	3.57949
2170402	1756	2.37475	2.23172	1.98677	2.04766	2.05308	1.63144	1.54654	1.22011	2.84336	3.30548	3.76509	3.54627
2170403	1756	2.38739	2.23805	1.99388	2.05843	2.06371	1.63548	1.54407	1.22011	2.85552	3.32031	3.77801	3.55976
2170404	1756	2.38382	2.23236	1.99123	2.05461	2.05843	1.63548	1.53908	1.20952	2.85552	3.32044	3.77815	3.55988
2170405	1756	2.41162	2.27126	2.02202	2.0976	2.09482	1.69548	1.58433	1.25042	2.87633	3.33802	3.79621	3.57889
2170406	1756	2.41162	2.27068	2.02202	2.0976	2.09482	1.69548	1.58433	1.25042	2.88173	3.34325	3.80142	3.58424
2170407	1756	2.4183	2.26893	2.0187	2.10175	2.0892	1.68664	1.58659	1.24551	2.8857	3.35013	3.80707	3.58932
2170408	1756	2.41996	2.27068	2.02036	2.10312	2.09202	1.68842	1.58659	1.25042	2.88739	3.35071	3.80883	3.591
2170409	1756	2.4183	2.266	2.01953	2.10106	2.0892	1.68305	1.58433	1.25042	2.88683	3.35064	3.80849	3.59073
2170410	1756	2.4216	2.26364	2.01703	2.09968	2.08493	1.68305	1.58206	1.24551	2.88762	3.35141	3.80899	3.59173
2170411	1756	2.42488	2.26186	2.0187	2.0976	2.0835	1.68664	1.58206	1.24551	2.87691	3.33961	3.79858	3.58127
2170412	1756	2.4216	2.25588	2.01284	2.09621	2.08207	1.68664	1.57749	1.24551	2.87297	3.33413	3.79359	3.57639
2170413	1756	2.43457	2.27473	2.03423	2.11992	2.10175	1.71265	1.59329	1.24551	2.88762	3.35056	3.80887	3.59313
2170414	1756	2.42975	2.26717	2.03019	2.11261	2.09968	1.70927	1.58883	1.24055	2.88649	3.3499	3.80856	3.59267
2170415	1756	2.43136	2.27646	2.0406	2.11727	2.11327	1.71767	1.5955	1.25042	2.88986	3.3523	3.81084	3.59453
2170416	1756	2.42813	2.2701	2.03342	2.11261	2.10992	1.71096	1.59329	1.23553	2.88773	3.35079	3.80968	3.59375
2170417	1756	2.43457	2.28499	2.04689	2.12189	2.12385	1.72099	1.59988	1.23553	2.89232	3.35656	3.81465	3.59925
2170418	1756	2.4456	2.28948	2.04844	2.12646	2.13033	1.72591	1.59988	1.24055	2.89454	3.35854	3.81667	3.60097
2170419	1756	2.44404	2.27761	2.031	2.11327	2.12189	1.72263	1.58433	1.23045	2.88795	3.35847	3.81567	3.60154
2170420	1756	2.44716	2.27704	2.02938	2.11261	2.12123	1.71933	1.58433	1.23045	2.8875	3.35828	3.81525	3.60117
2170421	1756	2.44871	2.27875	2.03503	2.11461	2.11793	1.716	1.58206	1.23045	2.89763	3.36881	3.82648	3.61289
2170422	1756	2.45637	2.27589	2.0406	2.11193	2.11926	1.71933	1.57978	1.22531	2.90015	3.37144	3.82963	3.6154
2170423	1756	2.46687	2.28612	2.05154	2.11992	2.12254	1.72428	1.58206	1.22531	2.91666	3.38863	3.84589	3.63341
2170424	1756	2.49415	2.31175	2.07262	2.14799	2.15106	1.75435	1.60853	1.24551	2.92686	3.39895	3.85713	3.64442
2170425	1756	2.49554	2.31439	2.07482	2.14983	2.15168	1.75435	1.61278	1.24551	2.93399	3.40773	3.86564	3.65443
2170426	1756	2.49415	2.31281	2.07115	2.14737	2.15106	1.75128	1.61278	1.24055	2.9348	3.40888	3.86672	3.65539
2170427	1756	2.49554	2.31122	2.07262	2.14613	2.15412	1.75282	1.61066	1.24055	2.9344	3.40729	3.86542	3.65356
2170428	1756	2.49554	2.31439	2.07628	2.15168	2.15655	1.74819	1.62531	1.23553	2.93013	3.40565	3.86242	3.6504
2170429	1756	2.49969	2.32428	2.08063	2.1529	2.16017	1.7574	1.62941	1.24055	2.9342	3.4102	3.86751	3.65502
2170430	1756	2.48996	2.31859	2.07846	2.14426	2.15168	1.74819	1.62118	1.24055	2.93742	3.41477	3.87141	3.65876
2170431	1756	2.49276	2.3248	2.0799	2.14737	2.14922	1.75128	1.617	1.24055	2.95511	3.4313	3.88806	3.67543
2170432	1756	2.4843	2.31963	2.06967	2.14051	2.14051	1.74819	1.60423	1.22531	2.95308	3.43027	3.8869	3.6744
2170433	1756	2.48144	2.31806	2.07041	2.13925	2.13672	1.74819	1.60206	1.22531	2.94929	3.42771	3.88433	3.67171
2170434	1756	2.48714	2.31806	2.07115	2.14239	2.13862	1.74819	1.60638	1.22011	2.95337	3.43069	3.88729	3.67481
2170435	1756	2.4843	2.31702	2.07041	2.14176	2.13799	1.74663	1.60423	1.22011	2.95231	3.42914	3.88593	3.67339
2170436	1756	2.48855	2.31649	2.07188	2.14114	2.13988	1.74819	1.60638	1.22011	2.95703	3.43355	3.89092	3.67841
2170437	1756	2.48855	2.31754	2.07188	2.14239	2.14051	1.74819	1.60638	1.22011	2.96104	3.43645	3.89366	3.68204
2170438	1756	2.4843	2.31545	2.06819	2.14176	2.13672	1.74819	1.5955	1.20952	2.96057	3.43546	3.89272	3.68119
2170439	1756	2.48855	2.32118	2.07041	2.14489	2.13735	1.74819	1.60423	1.20412	2.98263	3.45746	3.91356	3.70384
2170440	1756	2.48287	2.31334	2.06521	2.14176	2.13098	1.74036	1.5955	1.21484	2.97165	3.44688	3.90343	3.69264
2170441	1756	2.48287	2.31702	2.06446	2.14489	2.13098	1.74036	1.59329	1.21484	2.98009	3.456	3.91363	3.70162
2170442	1756	2.48855	2.31859	2.06521	2.14551	2.13354	1.74036	1.59329	1.21484	2.98579	3.46192	3.9196	3.7074
2170443	1756	2.48714	2.31911	2.06595	2.14239	2.13226	1.73878	1.58883	1.20952	2.98829	3.46419	3.92197	3.70969
2170444	1756	2.50106	2.33193	2.07628	2.15106	2.14051	1.74194	1.58883	1.20952	3.03173	3.5042	3.96193	3.75182
2170445	0	2.50243	2.33746	2.08422	2.15594	2.14239	1.74663	1.59106	1.21484	3.03286	3.50474	3.96297	3.75265
2170446	0	2.49415	2.32685	2.07628	2.1486	2.13988	1.74507	1.57978	1.20952	3.0244	3.49621	3.9539	3.74512
2170447	0	2.48144	2.31492	2.07335	2.14364	2.13354	1.73719	1.57978	1.19866	3.01072	3.48333	3.93968	3.73149
2170448	0	2.47567	2.30696	2.06371	2.13609	2.12057	1.72428	1.56585	1.19312	3.01038	3.48299	3.93938	3.73122
2170449	0	2.48714	2.31963	2.07918	2.14922	2.14301	1.74194	1.58206	1.21484	3.01309	3.48595	3.94302	3.73424
2170450	0	2.48714	2.31963	2.0799	2.14489	2.14239	1.74663	1.58433	1.21484	3.01418	3.4866	3.94369	3.73515
2170451	0	2.48714	2.32428	2.08063	2.14489	2.14301	1.74351	1.58206	1.22011	3.02539	3.49429	3.95113	3.74329
2170452	0	2.49415	2.32838	2.08707	2.14799	2.14301	1.74351	1.58433	1.22011	3.04305	3.51046	3.96741	3.76021
2170453	0	2.47712	2.31439	2.07555	2.13226	2.12254	1.72916	1.5682	1.20412	3.04147	3.50901	3.96595	3.75875
2170454	0	2.47712	2.31334	2.07482	2.13226	2.12189	1.72916	1.5682	1.19866	3.04297	3.50918	3.96662	3.75946
2170455	0	2.47712	2.31334	2.07482	2.1329	2.12189	1.72916	1.5682	1.19866	3.04234	3.5088	3.96641	3.75903
2170456	0	2.46538	2.29391	2.05614	2.11394	2.1038	1.716	1.5611	1.15836	3.01385	3.47645	3.93477	3.72908
2170457	0	2.46538	2.29447	2.05614	2.11394	2.10517	1.71933	1.5611	1.15836	3.01309	3.47468	3.93337	3.72793
2170458	0	2.46687	2.29721	2.05918	2.11727	2.10653	1.72263	1.56585	1.15836	3.0141	3.4757	3.93456	3.72904
2170459	0	2.4624	2.29115	2.05994	2.11793	2.1038	1.71767	1.56348	1.14613	3.00337	3.46324	3.92279	3.71724
2170460	0	2.46538	2.29115	2.06145	2.11992	2.1038	1.71767	1.56585	1.14613	3.00638	3.4658	3.92567	3.71994
2170461	0	2.45025	2.27818	2.03981	2.10585	2.08565	1.69373	1.53908	1.10721	2.99291	3.4553	3.91444	3.70983
2170462	0	2.45025	2.27818	2.03902	2.10585	2.08565	1.69373	1.53908	1.10721	2.99282	3.45536	3.9143	3.7098
2170463	0	2.45025	2.27932	2.03822	2.10449	2.08279	1.6902	1.53656	1.09342	2.99202	3.45475	3.91388	3.70924
2170464	0	2.45179	2.28103	2.03822	2.10449	2.08422	1.6902	1.53656	1.09342	2.99264	3.45539	3.91477	3.70974
2170465	0	2.45179	2.28103	2.03822	2.10517	2.08493	1.6902	1.53656	1.10037	2.9937	3.45621	3.91563	3.71071
2170466	0	2.4456	2.27473	2.02449	2.10517	2.07846	1.68305	1.53403	1.09342	2.98281	3.44264	3.90271	3.69878
2170467	0	2.44404	2.27358	2.02366	2.1038	2.07773	1.67943	1.53148	1.09342	2.98146	3.43943	3.90009	3.69622
2170468	0	2.43933	2.27416	2.02449	2.09968	2.07408	1.67761	1.53148	1.09342	2.98046	3.43813	3.89875	3.69536
2170469	0	2.45025	2.27531	2.02694	2.10449	2.07408	1.68664	1.52892	1.10037	2.98704	3.44248	3.90281	3.70003
2170470	0	2.45939	2.2833	2.03503	2.1038	2.07555	1.69197	1.52634	1.10037	3.01427	3.46485	3.9258	3.72372
2170471	0	2.45788	2.28046	2.03181	2.10037	2.07115	1.6902	1.52375	1.10037	3.008	3.45918	3.92049	3.71872
2170472	0	2.45637	2.27989	2.03181	2.09968	2.07041	1.68664	1.52375	1.10037	3.00852	3.46015	3.92107	3.71928
2170473	0	2.45637	2.27989	2.03181	2.09899	2.06967	1.68485	1.52375	1.09342	3.00843	3.46006	3.92102	3.71915
2170474	0	2.45788	2.2816	2.03423	2.09968	2.07335	1.6902	1.52892	1.09342	3.00954	3.4612	3.92198	3.72029
2170475	0	2.45484	2.28274	2.03583	2.09899	2.07482	1.69197	1.52634	1.09342	3.01064	3.46183	3.92265	3.72127
2170476	0	2.48144	2.30963	2.06744	2.12123	2.10243	1.71933	1.57519	1.1271	3.04399	3.49574	3.9579	3.75902
2170477	0	2.48287	2.31387	2.06819	2.12057	2.10312	1.71933	1.57287	1.1271	3.05069	3.50089	3.96342	3.76513
2170478	0	2.48144	2.31281	2.05994	2.12057	2.10037	1.72263	1.57519	1.11394	3.05077	3.50128	3.964	3.76524
2170479	0	2.46982	2.30803	2.05614	2.11461	2.08991	1.71433	1.56585	1.11394	3.05069	3.50221	3.96459	3.76549
2170480	0	2.46982	2.30803	2.05538	2.11594	2.08991	1.71433	1.56585	1.11394	3.051	3.50278	3.96498	3.76583
2170481	0	2.46982	2.31122	2.0569	2.11727	2.0892	1.71433	1.56585	1.11394	3.05146	3.50305	3.96487	3.766
2170482	0	2.47422	2.31228	2.05538	2.11926	2.09342	1.716	1.56585	1.11394	3.05515	3.50707	3.96866	3.77059
2170483	0	2.47276	2.31122	2.05154	2.1186	2.09272	1.716	1.5611	1.11394	3.05323	3.50289	3.96529	3.76713
2170484	0	2.47422	2.31228	2.05077	2.12057	2.09342	1.71433	1.55871	1.10721	3.05254	3.50344	3.966	3.7675
2170485	0	2.45788	2.28948	2.03019	2.10037	2.06819	1.70415	1.52892	1.06446	3.04883	3.5015	3.96367	3.76462
2170486	0	2.45637	2.29391	2.031	2.09899	2.06521	1.69897	1.53403	1.0569	3.05827	3.51426	3.97451	3.77583
2170487	0	2.47276	2.30157	2.03981	2.10789	2.07041	1.70586	1.53908	1.04922	3.08142	3.54228	4.00139	3.80459
2170488	0	2.47276	2.30374	2.03981	2.10653	2.07041	1.70586	1.53908	1.04922	3.08279	3.54503	4.00388	3.80766
2170489	0	2.49415	2.32222	2.05767	2.1271	2.08422	1.72428	1.5611	1.06446	3.11919	3.58152	4.04246	3.84714
2170490	0	2.50106	2.32889	2.07041	2.13162	2.09272	1.72916	1.56348	1.07918	3.12483	3.58659	4.04829	3.85235
2170491	0	2.49693	2.32634	2.06744	2.13033	2.08707	1.72591	1.55388	1.07918	3.12418	3.58593	4.04774	3.85182
2170492	0	2.49831	2.32991	2.06893	2.13033	2.08778	1.72263	1.55388	1.07918	3.1343	3.59785	4.05941	3.86286
2170493	0	2.49693	2.3294	2.06744	2.12905	2.08565	1.72099	1.55145	1.07918	3.13271	3.59541	4.05708	3.8607
2170494	0	2.48855	2.32325	2.06521	2.12581	2.08279	1.716	1.55145	1.08636	3.1174	3.57951	4.04246	3.84619
2170495	0	2.48855	2.32736	2.0667	2.12646	2.08493	1.716	1.55145	1.08636	3.12156	3.58338	4.04632	3.85003
2170496	0	2.46835	2.3091	2.03981	2.10037	2.06145	1.68664	1.52375	1.04922	3.11334	3.57597	4.03819	3.84106
2170497	0	2.49831	2.33995	2.05538	2.11926	2.07041	1.6902	1.52634	1.04922	3.17771	3.63631	4.0986	3.90144
2170498	0	2.48144	2.32274	2.04139	2.10106	2.05843	1.66839	1.51055	1.01703	3.17557	3.63407	4.09585	3.89894
2170499	0	2.49831	2.33445	2.04689	2.10857	2.06371	1.67025	1.51851	1.02531	3.19346	3.65248	4.11476	3.91776
2170500	0	2.5092	2.34733	2.05385	2.11793	2.07773	1.68305	1.53148	1.02531	3.19717	3.65656	4.119	3.92196
2170501	0	2.50651	2.35025	2.05231	2.11594	2.07628	1.68485	1.53403	1.02531	3.19745	3.65635	4.11905	3.92199
2170502	0	2.50786	2.35073	2.05461	2.11661	2.07628	1.68664	1.53656	1.03342	3.20047	3.65826	4.12093	3.92407
2170503	0	2.50786	2.3517	2.05538	2.11661	2.07628	1.68664	1.53656	1.02531	3.20069	3.65837	4.12114	3.92435
2170504	0	2.49831	2.34537	2.04922	2.10653	2.06595	1.68305	1.53656	1.02531	3.19557	3.65225	4.11594	3.91913
2170505	0	2.50243	2.35363	2.0569	2.11126	2.06893	1.68485	1.53908	1.02531	3.21564	3.67091	4.13492	3.9392
2170506	0	2.48001	2.32377	2.031	2.077	2.03743	1.62737	1.49693	0.973128	3.20747	3.66453	4.12808	3.93238
2170507	0	2.48855	2.33092	2.04139	2.0835	2.03981	1.62941	1.49969	0.973128	3.21869	3.67581	4.1383	3.94385
2170508	0	2.47712	2.31911	2.02857	2.07188	2.02938	1.61909	1.48287	0.973128	3.21293	3.66911	4.13175	3.93779
2170509	0	2.47567	2.32582	2.031	2.07628	2.02857	1.61909	1.48287	0.963788	3.22089	3.67954	4.14161	3.94851
2170510	0	2.4843	2.33041	2.03743	2.07773	2.03262	1.61909	1.48572	0.963788	3.2283	3.68815	4.14998	3.95684
2170511	0	2.47857	2.33445	2.03902	2.07628	2.03181	1.6149	1.48572	0.963788	3.23528	3.69464	4.1566	3.96324
2170512	0	2.47567	2.33345	2.03503	2.07555	2.031	1.61066	1.48287	0.963788	3.23366	3.69255	4.15454	3.96139
2170513	0	2.47422	2.33445	2.03583	2.07555	2.02776	1.60638	1.48287	0.954243	3.23543	3.69362	4.15629	3.96314
2170514	0	2.46389	2.31754	2.01703	2.05077	2.00346	1.57287	1.4624	0.944483	3.23416	3.69163	4.15529	3.96158
2170515	0	2.47422	2.33193	2.03019	2.0607	2.00945	1.57287	1.47422	0.944483	3.26079	3.72112	4.18438	3.98988
2170516	0	2.48001	2.33696	2.03181	2.0667	1.99476	1.56348	1.46538	0.924279	3.28393	3.74515	4.20839	4.01363
2170517	0	2.48287	2.34044	2.03663	2.06893	1.99564	1.56348	1.46538	0.924279	3.28901	3.75096	4.21408	4.01876
2170518	0	2.47567	2.32685	2.0187	2.0569	1.97497	1.549	1.45025	0.924279	3.28641	3.74771	4.21113	4.01576
2170519	0	2.47129	2.33345	2.02202	2.06446	1.96848	1.54158	1.45939	0.913814	3.30268	3.76488	4.22812	4.03217
2170520	0	2.4609	2.33041	2.02119	2.05767	1.95809	1.52634	1.45025	0.90309	3.30595	3.76603	4.22957	4.03389
2170521	0	2.46389	2.33596	2.02612	2.0569	1.95809	1.52892	1.45025	0.892095	3.31513	3.77546	4.23902	4.04345
2170522	0	2.45484	2.33143	2.02036	2.05308	1.95713	1.52892	1.45025	0.880814	3.30925	3.76978	4.23265	4.03748
2170523	0	2.4456	2.32889	2.01284	2.04766	1.94645	1.51587	1.44716	0.880814	3.30831	3.76874	4.23146	4.03657
2170524	0	2.43616	2.32377	2.00604	2.04218	1.94349	1.50786	1.44404	0.880814	3.30886	3.76655	4.23061	4.03482
2170525	0	2.40654	2.29994	1.98137	2.00604	1.89873	1.45332	1.40483	0.832509	3.30565	3.76298	4.22663	4.0311
2170526	0	2.41497	2.3032	1.98046	2.0086	1.90091	1.45939	1.40483	0.832509	3.31425	3.76848	4.2325	4.03664
2170527	0	2.41497	2.3032	1.98046	2.00775	1.89982	1.45939	1.40483	0.832509	3.31412	3.76819	4.23224	4.03648
2170528	0	2.41664	2.30535	1.97955	2.00432	1.89432	1.45637	1.40483	0.832509	3.31639	3.76997	4.23404	4.03845
2170529	0	2.40483	2.2917	1.95999	1.98588	1.86332	1.43775	1.36173	0.792392	3.31467	3.76839	4.23251	4.03697
2170530	0	2.39967	2.28499	1.95134	1.97864	1.85003	1.4183	1.35025	0.763428	3.31492	3.76821	4.23244	4.03722
2170531	0	2.3962	2.2878	1.95328	1.97589	1.84757	1.4183	1.34635	0.763428	3.31551	3.7685	4.23281	4.03829
2170532	0	2.39445	2.28274	1.95231	1.97035	1.84757	1.4183	1.34635	0.763428	3.31323	3.76601	4.22985	4.03575
2170533	0	2.3962	2.2833	1.95134	1.9722	1.84634	1.4183	1.34635	0.763428	3.31656	3.76882	4.23286	4.03882
2170534	0	2.39445	2.28217	1.95036	1.97035	1.84634	1.41497	1.34635	0.763428	3.3176	3.77007	4.2341	4.04038
2170535	0	2.38739	2.27875	1.95134	1.9619	1.83759	1.40824	1.33445	0.763428	3.31785	3.771	4.23508	4.04142
2170536	0	2.4183	2.29667	1.97405	1.97864	1.85126	1.4216	1.33445	0.763428	3.34136	3.79581	4.25918	4.06537
2170537	0	2.41996	2.30103	1.97955	1.98137	1.85003	1.4183	1.33445	0.763428	3.34596	3.80125	4.26451	4.07173
2170538	0	2.43616	2.3075	1.98498	1.98408	1.85126	1.4183	1.33445	0.763428	3.35311	3.80957	4.27271	4.07962
2170539	0	2.43775	2.30643	1.98498	1.98227	1.85003	1.4183	1.33445	0.763428	3.35442	3.81056	4.2738	4.08069
2170540	0	2.43616	2.30211	1.98677	1.97955	1.84634	1.41162	1.32222	0.763428	3.35036	3.80566	4.26991	4.07662
2170541	0	2.44871	2.3075	1.99739	1.98227	1.84634	1.4014	1.32222	0.716003	3.36354	3.81994	4.28395	4.09193
2170542	0	2.45332	2.30696	2.0026	1.98137	1.85003	1.40483	1.32222	0.716003	3.36751	3.82311	4.28628	4.09614
2170543	0	2.44871	2.30643	2.00518	1.98046	1.84386	1.40483	1.32222	0.716003	3.36661	3.82243	4.28539	4.09548
2170544	0	2.45025	2.30803	2.00604	1.98137	1.8451	1.4014	1.32222	0.716003	3.36732	3.82293	4.28609	4.096
2170545	0	2.43616	2.29447	1.99564	1.9722	1.82866	1.39445	1.32222	0.716003	3.34873	3.80576	4.26905	4.07876
2170546	0	2.42651	2.28668	1.98498	1.96284	1.81291	1.38021	1.31387	0.69897	3.34745	3.80474	4.26789	4.07777
2170547	0	2.42651	2.28612	1.98137	1.96284	1.81023	1.37658	1.30963	0.69897	3.34651	3.804	4.26695	4.07706
2170548	0	2.42651	2.28836	1.97955	1.96284	1.80889	1.38021	1.30103	0.69897	3.34834	3.80566	4.26894	4.07901
2170549	0	2.42651	2.29115	1.97955	1.96661	1.81023	1.38021	1.30103	0.69897	3.35183	3.80897	4.27186	4.08244
2170550	0	2.4216	2.28724	1.96848	1.95328	1.76641	1.34635	1.27416	0.623249	3.36165	3.81824	4.28074	4.09132
2170551	0	2.4216	2.28836	1.97128	1.95134	1.7574	1.32222	1.26482	0.623249	3.36788	3.82342	4.28633	4.09737
2170552	0	2.42488	2.27932	1.96848	1.95134	1.75587	1.31806	1.26482	0.60206	3.36459	3.82066	4.28369	4.095
2170553	0	2.4183	2.27646	1.96095	1.95424	1.7574	1.31806	1.26007	0.60206	3.35942	3.81594	4.27935	4.09017
2170554	0	2.4183	2.27646	1.96095	1.95328	1.7574	1.31806	1.26007	0.60206	3.35938	3.81591	4.27932	4.09022
2170555	0	2.41664	2.27531	1.95904	1.95134	1.7574	1.31806	1.26007	0.60206	3.35778	3.81471	4.27794	4.08896
2170556	0	2.4183	2.27589	1.96095	1.95231	1.7574	1.31806	1.26007	0.60206	3.35972	3.81632	4.27943	4.09028
2170557	0	2.41996	2.27704	1.96095	1.95231	1.75891	1.31806	1.26007	0.60206	3.36059	3.81742	4.2804	4.09128
2170558	0	2.42325	2.27761	1.96284	1.95231	1.7574	1.30963	1.26007	0.60206	3.3629	3.81949	4.28278	4.09334
2170559	0	2.4216	2.27473	1.95999	1.94743	1.75282	1.30103	1.25042	0.60206	3.36244	3.81915	4.28233	4.09292
2170560	0	2.41497	2.27473	1.95424	1.93852	1.74351	1.2878	1.25042	0.60206	3.36192	3.81891	4.28195	4.09262
2170561	0	2.41497	2.27818	1.95521	1.93551	1.74351	1.2878	1.24551	0.60206	3.36601	3.82234	4.28512	4.09688
2170562	0	2.41996	2.2816	1.95809	1.93752	1.74507	1.2878	1.24551	0.60206	3.36999	3.82655	4.28901	4.10039
2170563	0	2.41996	2.2833	1.95904	1.93852	1.74663	1.2878	1.24551	0.60206	3.37051	3.82734	4.28951	4.10097
2170564	0	2.4216	2.28217	1.95809	1.93752	1.74663	1.29226	1.24551	0.60206	3.37284	3.82952	4.29146	4.10295
2170565	0	2.4216	2.28046	1.95617	1.93651	1.74351	1.29226	1.24551	0.60206	3.37243	3.82899	4.29091	4.10254
2170566	0	2.4216	2.28274	1.95617	1.93551	1.74507	1.29226	1.24551	0.579784	3.37475	3.83055	4.29223	4.10409
2170567	0	2.43136	2.29885	1.96942	1.94743	1.74819	1.29226	1.24055	0.579784	3.39041	3.84434	4.30511	4.1186
2170568	0	2.45332	2.31649	1.98227	1.95521	1.75282	1.29226	1.24551	0.579784	3.4081	3.85773	4.31891	4.13365
2170569	0	2.45484	2.31806	1.98227	1.95617	1.75891	1.29226	1.25042	0.579784	3.41105	3.86103	4.32185	4.13671
2170570	0	2.4456	2.31439	1.97772	1.95134	1.76193	1.26951	1.24551	0.556303	3.4103	3.86067	4.32175	4.13656
2170571	0	2.43775	2.3091	1.96942	1.95134	1.75891	1.25527	1.24551	0.556303	3.40144	3.85371	4.31453	4.12955
2170572	0	2.43933	2.31069	1.9722	1.95134	1.75891	1.26007	1.24551	0.556303	3.40216	3.8546	4.31538	4.13043
2170573	0	2.44091	2.31122	1.97497	1.95134	1.75891	1.26007	1.24551	0.556303	3.40319	3.85513	4.31601	4.13137
2170574	0	2.44404	2.31545	1.97589	1.95521	1.76042	1.26007	1.24551	0.556303	3.40664	3.85855	4.31901	4.13427
2170575	0	2.44248	2.31387	1.97313	1.95424	1.75282	1.24551	1.23553	0.531479	3.40661	3.85859	4.31926	4.13431
2170576	0	2.45939	2.32531	1.98408	1.97128	1.76042	1.25527	1.24055	0.531479	3.42157	3.87318	4.33435	4.14816
2170577	0	2.43297	2.30266	1.94939	1.94052	1.69897	1.17609	1.1271	0.380211	3.41125	3.86245	4.32307	4.13701
2170578	0	2.42813	2.29667	1.94743	1.93952	1.69723	1.17609	1.1271	0.380211	3.40739	3.85961	4.31993	4.13383
2170579	0	2.43933	2.29994	1.95809	1.94151	1.7007	1.15836	1.1271	0.380211	3.41697	3.86797	4.32866	4.14231
2170580	0	2.43933	2.30157	1.95904	1.94349	1.7007	1.15836	1.1271	0.380211	3.4189	3.87003	4.3304	4.14446
2170581	0	2.46687	2.3248	1.98046	1.95231	1.716	1.15836	1.1271	0.380211	3.441	3.89225	4.3533	4.16668
2170582	0	2.47276	2.32838	1.99123	1.95713	1.71933	1.17026	1.1271	0.380211	3.45043	3.9005	4.36149	4.17606
2170583	0	2.46982	2.32582	1.99034	1.95134	1.70927	1.16435	1.1271	0.380211	3.44784	3.89806	4.35898	4.1736
2170584	0	2.46835	2.32634	1.993	1.95036	1.70927	1.16435	1.1271	0.380211	3.44821	3.89848	4.35945	4.17416
2170585	0	2.46538	2.32582	1.99211	1.94645	1.70415	1.15836	1.12057	0.380211	3.44818	3.89841	4.35933	4.17404
2170586	0	2.48144	2.33746	2.0026	1.95713	1.71433	1.15836	1.10037	0.342423	3.4644	3.91435	4.37603	4.18915
2170587	0	2.47857	2.33345	1.99913	1.95231	1.71433	1.15836	1.07918	0.342423	3.46087	3.90929	4.37182	4.18495
2170588	0	2.46389	2.32531	1.98856	1.93752	1.7007	1.1271	1.06446	0.342423	3.45114	3.89735	4.36043	4.17299
2170589	0	2.46389	2.32428	1.98945	1.93852	1.7007	1.1271	1.06446	0.342423	3.45225	3.89786	4.36115	4.17345
2170590	0	2.44091	2.30589	1.96755	1.90417	1.66464	1.04922	0.991226	0.255273	3.43537	3.88045	4.34284	4.1552
2170591	0	2.4624	2.32067	1.97589	1.91593	1.64933	1.04922	0.982271	0.146128	3.45173	3.89788	4.35981	4.17063
2170592	0	2.48572	2.33995	1.99476	1.93349	1.66652	1.0569	0.991226	0.146128	3.4702	3.91593	4.37762	4.18853
2170593	0	2.48714	2.34879	2.00604	1.9425	1.66276	1.0569	0.991226	0.146128	3.47808	3.9208	4.38288	4.19433
2170594	0	2.48855	2.35266	2.01115	1.94349	1.66276	1.0569	1	0.146128	3.48061	3.92336	4.38535	4.19667
2170595	0	2.48714	2.35025	2.00775	1.94052	1.65896	1.04922	0.982271	0.0791812	3.48055	3.92322	4.38515	4.19652
2170596	0	2.48855	2.34684	2.00604	1.93952	1.65321	1.04922	0.982271	0.0791812	3.47897	3.92159	4.38356	4.195
2170597	0	2.48996	2.34782	2.00689	1.94151	1.65896	1.04922	0.991226	0.0791812	3.48055	3.923	4.38481	4.19622
2170598	0	2.46389	2.32428	1.993	1.92117	1.64345	1.03342	0.982271	0.0791812	3.45755	3.89949	4.36133	4.1735
2170599	0	2.46389	2.3248	1.993	1.92117	1.64345	1.03342	0.973128	0.0791812	3.45788	3.89981	4.3616	4.17374
2170600	0	2.44871	2.31439	1.98767	1.91062	1.62737	1.01703	0.944483	0	3.45145	3.89205	4.35384	4.16618
2170601	0	2.43616	2.30103	1.98046	1.89653	1.58659	0.963788	0.892095	0	3.45074	3.8906	4.35225	4.16473
2170602	0	2.43457	2.29557	1.97681	1.88874	1.57054	0.913814	0.832509	0	3.44994	3.89019	4.35194	4.16418
2170603	0	2.43136	2.29281	1.97313	1.88536	1.5682	0.90309	0.819544	0	3.44799	3.88876	4.35043	4.16272
2170604	0	2.43136	2.29391	1.9722	1.88649	1.57287	0.90309	0.819544	0	3.45006	3.89037	4.35205	4.1643
2170605	0	2.43457	2.29447	1.97313	1.88986	1.57519	0.90309	0.819544	0	3.45157	3.89145	4.35306	4.16565
2170606	0	2.42813	2.28499	1.96473	1.88081	1.56585	0.892095	0.80618	0	3.44056	3.88077	4.34209	4.15425
2170607	0	2.42813	2.28443	1.96284	1.8704	1.54158	0.857332	0.748188	0	3.44041	3.88017	4.34159	4.1537
2170608	0	2.4183	2.27704	1.95134	1.85974	1.53403	0.845098	0.732394	0	3.43252	3.872	4.33403	4.14553
2170609	0	2.41996	2.27761	1.95036	1.85612	1.53403	0.857332	0.716003	0	3.43422	3.87372	4.33569	4.14743
2170610	0	2.4216	2.26951	1.94547	1.85003	1.52892	0.845098	0.716003	0	3.43197	3.8696	4.33201	4.14311
2170611	0	2.40993	2.26423	1.93752	1.84634	1.51587	0.845098	0.69897	0	3.42716	3.86363	4.32628	4.13751
2170612	0	2.40993	2.26067	1.9345	1.84261	1.51587	0.832509	0.681241	0	3.42433	3.86073	4.32347	4.13497
2170613	0	2.41162	2.26067	1.9345	1.84261	1.51587	0.832509	0.681241	0	3.42459	3.86097	4.32375	4.13516
2170614	0	2.41162	2.25947	1.93044	1.83885	1.51587	0.832509	0.681241	0	3.42459	3.86104	4.32335	4.1348
2170615	0	2.40993	2.25888	1.92942	1.83378	1.51851	0.832509	0.681241	0	3.42213	3.85822	4.32027	4.13213
2170616	0	2.39967	2.24304	1.91593	1.82607	1.50243	0.832509	0.60206	0	3.40736	3.8395	4.30166	4.11529
2170617	0	2.3927	2.22917	1.89763	1.80346	1.49693	0.80618	0.60206	0	3.39164	3.82141	4.28348	4.09785
2170618	0	2.38917	2.22531	1.89321	1.79934	1.49136	0.80618	0.60206	0	3.38966	3.81836	4.28092	4.0957
2170619	0	2.38917	2.22531	1.89209	1.80072	1.49415	0.80618	0.60206	0	3.38941	3.81828	4.28088	4.09564
2170620	0	2.38561	2.21748	1.88649	1.77815	1.48572	0.80618	0.531479	0	3.3784	3.8056	4.26832	4.08406
2170621	0	2.38202	2.21085	1.87274	1.7767	1.46835	0.792392	0.531479	0	3.3711	3.79767	4.26008	4.07612
2170622	0	2.37658	2.2075	1.86923	1.78104	1.47422	0.778151	0.531479	0	3.36855	3.79415	4.25658	4.07249
2170623	0	2.37658	2.20817	1.86923	1.7796	1.47422	0.778151	0.531479	0	3.36888	3.79435	4.25694	4.07277
2170624	0	2.38739	2.23172	1.89321	1.79518	1.49136	0.778151	0.579784	0	3.38607	3.81298	4.2745	4.08954
2170625	0	2.39445	2.24304	1.89982	1.79657	1.48572	0.778151	0.579784	0	3.39291	3.82255	4.28307	4.09893
2170626	0	2.3962	2.2418	1.90417	1.79934	1.48001	0.778151	0.579784	0	3.39351	3.82345	4.28377	4.09985
2170627	0	2.3927	2.23426	1.902	1.79099	1.46835	0.748188	0.50515	0	3.38618	3.81751	4.27782	4.09423
2170628	0	2.41996	2.25346	1.92324	1.82217	1.49136	0.792392	0.50515	0	3.40868	3.84032	4.30044	4.11894
2170629	0	2.41664	2.25042	1.92117	1.82086	1.49136	0.792392	0.50515	0	3.40596	3.83812	4.29828	4.11678
2170630	1757	2.42488	2.25527	1.92942	1.82995	1.49969	0.792392	0.50515	0	3.41437	3.84522	4.30547	4.12482
2170631	1757	2.42651	2.25225	1.93044	1.82995	1.50515	0.80618	0.50515	0	3.41524	3.84649	4.30688	4.12591
2170632	1757	2.43457	2.25828	1.93551	1.83378	1.50515	0.819544	0.50515	0	3.41972	3.85024	4.31117	4.13028
2170633	1757	2.43297	2.26067	1.93349	1.83251	1.51322	0.792392	0.50515	0	3.41657	3.84714	4.30854	4.12765
2170634	1757	2.43136	2.26186	1.9345	1.83123	1.51851	0.80618	0.50515	0	3.41787	3.84909	4.31063	4.12929
2170635	1757	2.43136	2.26186	1.9345	1.83123	1.51851	0.80618	0.50515	0	3.41873	3.84912	4.31069	4.12918
2170636	1757	2.43297	2.26423	1.93044	1.83123	1.52114	0.80618	0.50515	0	3.42005	3.84944	4.31111	4.12993
2170637	1757	2.40993	2.2449	1.90634	1.80482	1.48855	0.748188	0.50515	0	3.40278	3.8291	4.29146	4.1113
2170638	1757	2.40312	2.24366	1.90526	1.80618	1.49415	0.763428	0.477121	0	3.40749	3.83302	4.29511	4.11432
2170639	1757	2.38917	2.23805	1.89982	1.80072	1.49136	0.763428	0.477121	0	3.40144	3.82569	4.28806	4.10749
2170640	1757	2.39094	2.2393	1.90309	1.80209	1.49415	0.763428	0.477121	0	3.40157	3.82646	4.28872	4.10846
2170641	1757	2.38561	2.23616	1.89321	1.79239	1.48572	0.763428	0.447158	0	3.39697	3.822	4.28385	4.10362
2170642	1757	2.3784	2.23805	1.88309	1.78675	1.47422	0.748188	0.414973	0	3.39564	3.81804	4.27957	4.09988
2170643	1757	2.37475	2.23805	1.87622	1.78247	1.46538	0.732394	0.414973	0	3.3898	3.81208	4.2741	4.09368
2170644	1757	2.38021	2.24551	1.88081	1.78817	1.47712	0.778151	0.477121	0	3.39512	3.81919	4.2804	4.10131
2170645	1757	2.38917	2.25164	1.88762	1.80346	1.53403	1.10721	0.857332	0	3.39735	3.86833	4.30452	4.15344
2170646	1757	2.38739	2.25103	1.88649	1.80072	1.53403	1.10721	0.869232	0	3.39669	3.86746	4.30339	4.15277
2170647	1757	2.38739	2.25346	1.88762	1.80072	1.53403	1.10721	0.892095	0	3.39933	3.87086	4.30652	4.15597
2170648	1757	2.38739	2.25467	1.88986	1.80072	1.53148	1.10721	0.892095	0	3.39967	3.87139	4.30703	4.15663
2170649	1757	2.38561	2.25285	1.88649	1.79518	1.53908	1.11394	0.892095	0	3.40071	3.87845	4.31064	4.16344
2170650	1757	2.39445	2.25467	1.88986	1.79657	1.54158	1.12057	0.892095	0	3.40199	3.88033	4.31227	4.16574
2170651	1757	2.38561	2.24242	1.88081	1.78247	1.52892	1.10721	0.880814	0	3.39192	3.87097	4.30227	4.15697
2170652	1757	2.39094	2.25042	1.88309	1.79099	1.55388	1.22531	1.02531	0.146128	3.39484	3.90134	4.31946	4.18688
2170653	1757	2.38561	2.25225	1.88423	1.79379	1.5611	1.25042	1.03342	0.146128	3.39379	3.90756	4.32215	4.19233
2170654	1757	2.38561	2.25164	1.88762	1.79099	1.55871	1.26482	1.03342	0.30103	3.39641	3.91572	4.32692	4.20081
2170655	1757	2.39094	2.25164	1.88874	1.79934	1.5611	1.26482	1.03342	0.30103	3.39985	3.9187	4.33011	4.2039
2170656	1757	2.39794	2.28387	1.91908	1.87274	1.81823	1.72591	1.54654	0.90309	3.4062	4.13355	4.45352	4.41913
2170657	1757	2.40312	2.29003	1.92531	1.87967	1.82866	1.72591	1.54654	0.913814	3.4137	4.13823	4.4606	4.4241
2170658	1757	2.4014	2.29003	1.92531	1.87967	1.82866	1.72591	1.54654	0.913814	3.41387	4.13817	4.46049	4.42404
2170659	1757	2.39794	2.28892	1.92324	1.87852	1.82737	1.72591	1.54654	0.913814	3.41179	4.13742	4.45914	4.42336
2170660	1757	2.39967	2.29115	1.92428	1.88081	1.82866	1.72591	1.54654	0.913814	3.41454	4.139	4.46115	4.42493
2170661	1757	2.39967	2.29391	1.92428	1.88309	1.83251	1.734	1.55145	0.924279	3.41604	4.14257	4.46393	4.42886
2170662	1757	2.39794	2.29612	1.92324	1.88762	1.84011	1.74036	1.5563	0.924279	3.41721	4.14612	4.46719	4.43246
2170663	1757	2.3927	2.29447	1.92117	1.88536	1.83885	1.74036	1.55871	0.924279	3.4141	4.14463	4.46517	4.4314
2170664	1757	2.39445	2.29336	1.92221	1.88536	1.83759	1.74036	1.55871	0.924279	3.41451	4.14458	4.46554	4.43169
2170665	1757	2.39967	2.29667	1.92428	1.88762	1.84011	1.74036	1.55871	0.924279	3.41547	4.14518	4.46665	4.43247
2170666	1757	2.39794	2.29994	1.93044	1.89209	1.84386	1.74036	1.55871	0.924279	3.4181	4.147	4.4687	4.43407
2170667	1757	2.40993	2.30696	1.93651	1.90091	1.85248	1.75282	1.56585	0.924279	3.4216	4.15298	4.47446	4.44084
2170668	1757	2.40654	2.29831	1.93247	1.90091	1.85854	1.7679	1.58659	0.934498	3.41611	4.15942	4.47786	4.44802
2170669	1757	2.38202	2.28103	1.91908	1.89321	1.85491	1.76938	1.58433	0.934498	3.39922	4.15371	4.46909	4.44174
2170670	1757	2.38202	2.27875	1.92012	1.89432	1.85003	1.77232	1.58433	0.934498	3.39929	4.15381	4.46947	4.44191
2170671	1757	2.38739	2.28668	1.93044	1.902	1.86688	1.78533	1.5955	0.934498	3.40681	4.16779	4.48148	4.45682
2170672	1757	2.38917	2.28387	1.9284	1.89873	1.86688	1.78533	1.5955	0.934498	3.40541	4.16725	4.48064	4.45616
2170673	1757	2.40824	2.29557	1.94151	1.90849	1.87967	1.80889	1.61909	0.963788	3.41724	4.18598	4.4967	4.47617
2170674	1757	2.40654	2.29447	1.93852	1.91062	1.87967	1.80889	1.61909	0.963788	3.41641	4.18579	4.49646	4.47588
2170675	1757	2.40483	2.29115	1.93952	1.90526	1.87967	1.81023	1.61909	0.963788	3.4142	4.18481	4.49539	4.47516
2170676	1757	2.40483	2.29447	1.94052	1.90741	1.88309	1.81023	1.62325	0.963788	3.41544	4.1866	4.49658	4.47699
2170677	1757	2.3927	2.28556	1.9284	1.89209	1.87737	1.80618	1.62118	0.973128	3.40336	4.1811	4.48841	4.47215
2170678	1757	2.39967	2.30374	1.95134	1.91275	1.90741	1.83251	1.63949	1	3.4218	4.20101	4.50882	4.49164
2170679	1757	2.39794	2.30428	1.95134	1.91381	1.90634	1.83378	1.63949	1	3.42266	4.20244	4.50997	4.49306
2170680	1757	2.39445	2.31334	1.95036	1.9284	1.90526	1.83632	1.64147	1	3.4293	4.2071	4.51615	4.49755
2170681	1757	2.39967	2.31545	1.95231	1.92428	1.90956	1.83759	1.64345	1	3.43156	4.20956	4.51833	4.49976
2170682	1757	2.36922	2.29391	1.92942	1.91275	1.89873	1.83759	1.64345	1	3.40932	4.19914	4.50301	4.48975
2170683	1757	2.38739	2.31649	1.93651	1.93247	1.91169	1.86806	1.67761	1.03342	3.41963	4.22349	4.52356	4.51242
2170684	1757	2.38561	2.31754	1.93752	1.93247	1.91275	1.86806	1.67761	1.03342	3.42005	4.22387	4.52391	4.51277
2170685	1757	2.40483	2.3294	1.94645	1.94645	1.91908	1.87274	1.68664	1.03342	3.42742	4.23246	4.53204	4.52137
2170686	1757	2.40824	2.32838	1.94939	1.95231	1.91908	1.8739	1.68664	1.03342	3.42833	4.2337	4.53318	4.5227
2170687	1757	2.38739	2.31439	1.93752	1.93952	1.91169	1.87274	1.68664	1.03342	3.41068	4.22624	4.52165	4.51585
2170688	1757	2.38917	2.31597	1.93752	1.9425	1.91169	1.87274	1.68842	1.04139	3.41105	4.22709	4.52223	4.51656
2170689	1757	2.38917	2.31439	1.93752	1.94151	1.90956	1.87274	1.68842	1.04139	3.41068	4.22729	4.52218	4.51686
2170690	1757	2.39967	2.32582	1.94939	1.95036	1.92221	1.87737	1.69548	1.04139	3.42035	4.237	4.53229	4.52672
2170691	1757	2.4014	2.32736	1.95231	1.95231	1.92737	1.88081	1.69723	1.04139	3.42239	4.23858	4.5336	4.52817
2170692	1757	2.37291	2.31228	1.93551	1.9425	1.92737	1.88649	1.70415	1.0569	3.40878	4.23836	4.52787	4.52901
2170693	1757	2.34242	2.2917	1.91487	1.92531	1.91803	1.88536	1.70243	1.0569	3.38743	4.22989	4.51533	4.52091
2170694	1757	2.33846	2.2833	1.90309	1.92428	1.92012	1.88874	1.70243	1.0569	3.37814	4.22789	4.51144	4.51889
2170695	1757	2.33646	2.27989	1.90091	1.92428	1.92117	1.88874	1.70243	1.0569	3.37701	4.22765	4.51111	4.51885
2170696	1757	2.35411	2.30157	1.92428	1.94841	1.94052	1.89873	1.70586	1.07188	3.40185	4.24159	4.52978	4.53237
2170697	1757	2.35411	2.30211	1.92737	1.95036	1.94448	1.90309	1.70757	1.07188	3.40271	4.24288	4.53087	4.53361
2170698	1757	2.35218	2.30157	1.9284	1.94939	1.94151	1.90417	1.70586	1.08636	3.40291	4.24337	4.53165	4.5342
2170699	1757	2.35603	2.29721	1.92531	1.94349	1.93952	1.90417	1.70586	1.09342	3.39909	4.24319	4.53083	4.53373
2170700	1757	2.35603	2.29667	1.92531	1.94349	1.93952	1.90417	1.70586	1.09342	3.3996	4.24363	4.53143	4.53411
2170701	1757	2.35793	2.29447	1.92221	1.94349	1.93852	1.90634	1.70586	1.09342	3.39648	4.24289	4.53009	4.53325
2170702	1757	2.36736	2.29831	1.92324	1.95231	1.94349	1.90849	1.71096	1.09342	3.39843	4.24709	4.53376	4.5371
2170703	1757	2.37107	2.29994	1.92117	1.95231	1.94349	1.90849	1.71096	1.09342	3.39853	4.24753	4.53423	4.53744
2170704	1757	2.38021	2.3091	1.93952	1.9619	1.96942	1.92324	1.72099	1.09342	3.40671	4.25504	4.54219	4.54433
2170705	1757	2.38021	2.30696	1.93952	1.95999	1.96848	1.92428	1.72099	1.09342	3.40432	4.25431	4.54109	4.54355
2170706	1757	2.37658	2.30803	1.94052	1.95713	1.96848	1.92737	1.71933	1.10037	3.40388	4.25576	4.54221	4.54478
2170707	1757	2.37658	2.30803	1.93952	1.95617	1.96848	1.92737	1.71933	1.10037	3.40343	4.25566	4.54202	4.54466
2170708	1757	2.38021	2.30643	1.93952	1.95809	1.96848	1.92737	1.71933	1.10037	3.40312	4.25567	4.54202	4.54471
2170709	1757	2.38917	2.30963	1.94151	1.96095	1.96848	1.92942	1.72099	1.10037	3.40552	4.25723	4.54412	4.54648
2170710	1757	2.39094	2.30963	1.94349	1.95999	1.97035	1.9284	1.72099	1.09342	3.40453	4.25744	4.54414	4.5466
2170711	1757	2.38739	2.30803	1.94349	1.95809	1.97035	1.9284	1.72099	1.09342	3.40157	4.25671	4.54264	4.54591
2170712	1757	2.3927	2.31016	1.94448	1.96379	1.97128	1.93146	1.72263	1.09342	3.40429	4.26006	4.5461	4.54918
2170713	1757	2.39445	2.32015	1.94743	1.96942	1.97128	1.93349	1.72263	1.09342	3.40685	4.26228	4.54823	4.55118
2170714	1757	2.39794	2.3217	1.94939	1.9722	1.9722	1.93852	1.72263	1.09342	3.40844	4.26425	4.54998	4.55314
2170715	1757	2.39794	2.3217	1.95036	1.97313	1.97313	1.93852	1.72263	1.10037	3.40722	4.2644	4.54986	4.55325
2170716	1757	2.40654	2.33546	1.96942	1.98677	1.99211	1.95904	1.7356	1.1271	3.41857	4.28241	4.56458	4.57126
2170717	1757	2.41497	2.34044	1.97864	1.98498	1.99739	1.9722	1.73878	1.13988	3.42187	4.29059	4.57085	4.57919
2170718	1757	2.40993	2.33796	1.97864	1.98318	1.99651	1.97313	1.73878	1.13988	3.41992	4.29043	4.57036	4.57904
2170719	1757	2.4133	2.33696	1.97955	1.98677	1.99651	1.97313	1.73878	1.13988	3.41916	4.29108	4.57037	4.57962
2170720	1757	2.4183	2.34635	1.98137	1.99123	2	1.98498	1.75128	1.13988	3.42384	4.29408	4.57321	4.5821
2170721	1757	2.41664	2.34292	1.97864	1.993	2	1.98498	1.75128	1.14613	3.42275	4.29379	4.57266	4.58192
2170722	1757	2.41497	2.34242	1.97864	1.99123	1.99913	1.98408	1.75128	1.14613	3.42239	4.29328	4.57226	4.58141
2170723	1757	2.41664	2.34341	1.97772	1.98945	1.99826	1.98498	1.75128	1.14613	3.41843	4.2924	4.57045	4.58062
2170724	1757	2.4183	2.34292	1.97772	1.99034	1.99739	1.98677	1.74974	1.14613	3.41896	4.29199	4.5703	4.58031
2170725	1757	2.40654	2.32838	1.96284	1.98227	1.99739	1.99034	1.75282	1.15229	3.40565	4.28785	4.56388	4.57723
2170726	1757	2.4014	2.29721	1.94448	1.95999	1.92737	1.92117	1.63548	1.08636	3.3922	4.23247	4.52102	4.51934
2170727	1757	2.4014	2.29391	1.93551	1.94547	1.88649	1.87852	1.57749	1.04139	3.39041	4.19574	4.49688	4.48445
2170728	1757	2.39445	2.29447	1.93551	1.9425	1.88536	1.87506	1.57519	1.04139	3.38792	4.19315	4.49428	4.482
2170729	1757	2.36736	2.27589	1.91487	1.91698	1.87852	1.86688	1.57287	1.03342	3.3647	4.17979	4.47792	4.46841
2170730	1757	2.36736	2.28387	1.92634	1.9284	1.88423	1.86923	1.57519	1.04922	3.37291	4.18947	4.48646	4.47864
2170731	1757	2.36173	2.27875	1.92012	1.92428	1.88081	1.8704	1.57978	1.0569	3.36474	4.18675	4.48226	4.47541
2170732	1757	2.35793	2.27932	1.92221	1.92324	1.87622	1.86213	1.57519	1.04922	3.36429	4.1838	4.47989	4.4725
2170733	1757	2.34439	2.26893	1.91169	1.91698	1.86806	1.84757	1.56348	1.03342	3.35422	4.17218	4.46903	4.46111
2170734	1757	2.34439	2.26658	1.91062	1.91698	1.8657	1.84386	1.56585	1.03342	3.35353	4.17156	4.46842	4.46051
2170735	1757	2.3483	2.26658	1.91381	1.91381	1.8657	1.83885	1.56348	1.01703	3.35168	4.16736	4.46436	4.45617
2170736	1757	2.35218	2.27358	1.92117	1.92634	1.87967	1.84757	1.58206	1.02531	3.35889	4.17869	4.47343	4.46716
2170737	1757	2.3483	2.27242	1.91908	1.92737	1.8739	1.83632	1.57054	1.01703	3.35618	4.17218	4.46875	4.46062
2170738	1757	2.34439	2.27473	1.91803	1.9284	1.87274	1.83251	1.57054	1.01703	3.35476	4.17158	4.46813	4.45981
2170739	1757	2.34439	2.27242	1.91169	1.92117	1.86688	1.82478	1.5682	0.991226	3.3449	4.16486	4.4605	4.45326
2170740	1757	2.34044	2.273	1.91062	1.92117	1.86806	1.82737	1.5682	0.991226	3.34459	4.16529	4.46051	4.45367
2170741	1757	2.34044	2.27358	1.91275	1.92012	1.87157	1.82995	1.5682	1.01703	3.34506	4.1676	4.46216	4.45603
2170742	1757	2.34242	2.27473	1.91275	1.92012	1.8704	1.82995	1.5682	1.0086	3.34545	4.16747	4.46219	4.45587
2170743	1757	2.32838	2.25768	1.90417	1.90634	1.86094	1.80482	1.53148	0.991226	3.33292	4.15074	4.44744	4.43881
2170744	1757	2.32838	2.26007	1.902	1.90956	1.85733	1.76641	1.48572	0.991226	3.3381	4.13796	4.44027	4.42476
2170745	1757	2.32222	2.25406	1.89653	1.90634	1.85126	1.76343	1.48001	0.982271	3.33118	4.13414	4.43551	4.42074
2170746	1757	2.31597	2.24981	1.89763	1.90309	1.85248	1.76343	1.48001	0.982271	3.32781	4.13376	4.43388	4.42
2170747	1757	2.32428	2.25888	1.90417	1.91169	1.85974	1.77379	1.49415	0.991226	3.34112	4.14508	4.44483	4.43205
2170748	1757	2.32634	2.25708	1.90417	1.91275	1.85974	1.77379	1.49415	1	3.33858	4.14438	4.44321	4.43133
2170749	1757	2.34635	2.26717	1.90956	1.92221	1.86806	1.79379	1.51851	1	3.35017	4.16064	4.45682	4.44767
2170750	1757	2.34439	2.26364	1.90956	1.92324	1.8657	1.79379	1.51851	1	3.34686	4.15871	4.45451	4.44584
2170751	1757	2.33445	2.25947	1.90849	1.92012	1.86451	1.79518	1.51851	1.01703	3.34203	4.15738	4.45225	4.44437
2170752	1757	2.34242	2.26364	1.91169	1.92634	1.86923	1.80072	1.52114	1.03342	3.34947	4.16556	4.45942	4.45252
2170753	1757	2.33846	2.26423	1.91487	1.93247	1.86806	1.79934	1.53908	1.04922	3.34729	4.16829	4.4602	4.45539
2170754	1757	2.35603	2.27416	1.92324	1.94547	1.87274	1.81158	1.549	1.07918	3.36357	4.18246	4.47583	4.47063
2170755	1757	2.35603	2.27126	1.92117	1.94349	1.8704	1.80889	1.55145	1.0569	3.35908	4.17794	4.47166	4.46632
2170756	1757	2.3483	2.2701	1.92012	1.93952	1.8704	1.81158	1.5563	1.0569	3.35683	4.17822	4.47111	4.46639
2170757	1757	2.34439	2.27242	1.92117	1.93752	1.8739	1.81425	1.55871	1.06446	3.35824	4.18131	4.47368	4.46983
2170758	1757	2.33846	2.26482	1.91698	1.93146	1.86806	1.81823	1.56348	1.0569	3.34963	4.1792	4.46828	4.46774
2170759	1757	2.35025	2.27358	1.92737	1.93752	1.87274	1.82607	1.57054	1.0569	3.36211	4.19075	4.47971	4.47927
2170760	1757	2.35984	2.28103	1.93651	1.94939	1.87967	1.83251	1.57519	1.0569	3.37107	4.19939	4.48792	4.48789
2170761	1757	2.35984	2.27875	1.9345	1.94841	1.87737	1.83378	1.57519	1.0569	3.36877	4.19873	4.48678	4.48733
2170762	1757	2.38917	2.2917	1.95134	1.96473	1.88986	1.83885	1.59988	1.0569	3.38553	4.2141	4.50182	4.50394
2170763	1757	2.38739	2.29115	1.95036	1.96567	1.88649	1.83632	1.5955	1.06446	3.38202	4.21179	4.49873	4.50138
2170764	1757	2.3927	2.29336	1.95328	1.9722	1.89098	1.83759	1.60423	1.07188	3.38521	4.21644	4.50277	4.5056
2170765	1757	2.3927	2.29502	1.95617	1.97589	1.89542	1.84261	1.60853	1.07188	3.38814	4.21962	4.5057	4.50858
2170766	1757	2.38561	2.29226	1.95617	1.97313	1.89432	1.84136	1.60853	1.07188	3.38543	4.21914	4.50426	4.50799
2170767	1757	2.40824	2.3032	1.96848	1.97772	1.90417	1.85126	1.62118	1.09342	3.39791	4.23023	4.51583	4.5202
2170768	1757	2.39794	2.29502	1.96095	1.97035	1.89432	1.84136	1.6149	1.09342	3.39192	4.22458	4.50973	4.51395
2170769	1757	2.41664	2.31439	1.97955	1.97955	1.91803	1.85612	1.61066	1.11394	3.41212	4.24139	4.52622	4.53058
2170770	1757	2.41996	2.31859	1.98767	1.98318	1.91908	1.85491	1.61909	1.11394	3.41534	4.24468	4.52919	4.53386
2170771	1757	2.43297	2.33092	2.0026	1.98588	1.93044	1.86688	1.63144	1.1271	3.42478	4.25571	4.53959	4.54528
2170772	1757	2.43933	2.33546	2.00173	1.99476	1.92428	1.86688	1.63949	1.13988	3.42687	4.26015	4.54187	4.54868
2170773	1757	2.43933	2.33596	2.00346	1.99476	1.92634	1.86806	1.64345	1.13988	3.42801	4.2613	4.54293	4.55004
2170774	1757	2.4216	2.32634	1.99123	1.98677	1.90741	1.84386	1.62531	1.12057	3.41817	4.2482	4.53044	4.53562
2170775	1757	2.42488	2.32991	1.99123	1.98767	1.89982	1.84386	1.62737	1.12057	3.42002	4.25141	4.53319	4.53866
2170776	1757	2.42651	2.3294	1.99123	1.98767	1.90091	1.84261	1.62737	1.12057	3.41943	4.25205	4.53336	4.53927
2170777	1757	2.43136	2.33345	1.99388	1.98945	1.90309	1.85248	1.63144	1.1271	3.4219	4.25698	4.53744	4.54396
2170778	1757	2.42488	2.32991	1.99476	1.98767	1.90417	1.85974	1.63949	1.12057	3.41867	4.25616	4.53577	4.54316
2170779	1757	2.41497	2.31545	1.97864	1.97405	1.87852	1.84011	1.62737	1.11394	3.40257	4.24326	4.52056	4.53033
2170780	1757	2.41497	2.31334	1.97864	1.97497	1.87737	1.83885	1.62941	1.11394	3.40226	4.24311	4.52037	4.53014
2170781	1757	2.40824	2.29994	1.96755	1.9619	1.8739	1.83885	1.62737	1.11394	3.38639	4.23697	4.51013	4.52424
2170782	1757	2.41497	2.30266	1.97035	1.96942	1.87852	1.8537	1.64345	1.1271	3.39048	4.24626	4.51826	4.53414
2170783	1757	2.40993	2.30266	1.97681	1.97035	1.87852	1.8537	1.64738	1.1271	3.39192	4.24799	4.51986	4.53586
2170784	1757	2.38917	2.27761	1.95904	1.94645	1.86332	1.82217	1.61278	1.10037	3.37291	4.22373	4.49591	4.51305
2170785	1757	2.39094	2.2816	1.9619	1.94939	1.86688	1.82086	1.62531	1.10037	3.37676	4.22751	4.49919	4.5168
2170786	1757	2.37291	2.2701	1.95328	1.93952	1.85854	1.81823	1.617	1.10037	3.36944	4.22151	4.49245	4.5109
2170787	1757	2.37107	2.27358	1.95424	1.93752	1.85974	1.82217	1.61909	1.10721	3.37048	4.22275	4.49329	4.51186
2170788	1757	2.3962	2.29831	1.97772	1.95904	1.89653	1.8537	1.65896	1.14613	3.39361	4.2537	4.52196	4.545
2170789	1757	2.39445	2.29885	1.97864	1.95713	1.89982	1.8537	1.65706	1.13988	3.39651	4.25591	4.52436	4.54759
2170790	1757	2.3927	2.30049	1.98137	1.96473	1.902	1.85491	1.66276	1.14613	3.39981	4.26055	4.5281	4.55189
2170791	1757	2.38739	2.29281	1.9722	1.96473	1.89763	1.85733	1.66276	1.15229	3.38984	4.2542	4.5196	4.54516
2170792	1757	2.38561	2.29059	1.9722	1.96473	1.89209	1.85491	1.66464	1.15229	3.38796	4.25395	4.51925	4.54484
2170793	1757	2.38202	2.28668	1.96755	1.96095	1.89098	1.85003	1.65514	1.13988	3.38482	4.25099	4.51638	4.54179
2170794	1757	2.38561	2.29281	1.96755	1.96379	1.89653	1.85248	1.65706	1.14613	3.38814	4.25449	4.51978	4.54544
2170795	1757	2.38739	2.28668	1.96567	1.95713	1.89432	1.8488	1.65896	1.14613	3.38227	4.25202	4.51617	4.54302
2170796	1757	2.39794	2.29115	1.96848	1.96661	1.902	1.86451	1.66276	1.15836	3.39157	4.26181	4.52556	4.55337
2170797	1757	2.38202	2.26893	1.94841	1.94645	1.87967	1.8537	1.65896	1.14613	3.36605	4.24879	4.50686	4.54077
2170798	1757	2.38917	2.27242	1.95328	1.95036	1.88195	1.85733	1.66464	1.15836	3.37144	4.25382	4.51174	4.54573
2170799	1757	2.38917	2.27242	1.95328	1.95036	1.88309	1.85612	1.66464	1.14613	3.36929	4.25287	4.51021	4.54481
2170800	1757	2.38202	2.26834	1.95134	1.95036	1.88195	1.85733	1.66839	1.14613	3.36489	4.2512	4.50731	4.54348
2170801	1757	2.38382	2.26893	1.95521	1.95036	1.88309	1.85733	1.66839	1.14613	3.36511	4.25215	4.5081	4.54451
2170802	1757	2.38202	2.26951	1.95521	1.95521	1.89542	1.86688	1.67761	1.16435	3.36496	4.25253	4.50802	4.54486
2170803	1757	2.37475	2.27358	1.96284	1.95231	1.89542	1.87274	1.67394	1.17609	3.37048	4.2561	4.51148	4.5488
2170804	1757	2.37658	2.27932	1.9722	1.95713	1.90526	1.88195	1.67943	1.18752	3.378	4.26327	4.51837	4.55623
2170805	1757	2.3784	2.273	1.96661	1.95231	1.902	1.88309	1.68664	1.19866	3.37478	4.26392	4.51682	4.55779
2170806	1757	2.38021	2.27184	1.96661	1.95424	1.90091	1.88195	1.68842	1.20412	3.3761	4.26541	4.5184	4.55938
2170807	1757	2.38021	2.2701	1.96473	1.95328	1.89982	1.87852	1.68842	1.19866	3.37435	4.2633	4.51608	4.55746
2170808	1757	2.38561	2.27989	1.97313	1.9619	1.90634	1.88195	1.69548	1.19866	3.38403	4.27181	4.52487	4.56652
2170809	1757	2.38917	2.2833	1.97497	1.96284	1.91169	1.88195	1.69897	1.19866	3.38543	4.27357	4.52651	4.56828
2170810	1757	2.38021	2.27932	1.9722	1.96095	1.91169	1.87967	1.69897	1.19866	3.38267	4.27215	4.52429	4.56667
2170811	1757	2.38202	2.27704	1.97128	1.9619	1.90849	1.88195	1.69897	1.19866	3.38285	4.27277	4.52434	4.56714
2170812	1757	2.38202	2.28046	1.9722	1.96473	1.91381	1.88762	1.70415	1.20412	3.38621	4.27702	4.52783	4.57136
2170813	1757	2.37658	2.27875	1.97035	1.9619	1.91381	1.88649	1.70415	1.20412	3.38439	4.27535	4.52577	4.56987
2170814	1757	2.38202	2.28046	1.97589	1.96567	1.91908	1.89209	1.71265	1.20412	3.38924	4.28059	4.53038	4.57523
2170815	1757	2.37658	2.27818	1.97405	1.96284	1.91803	1.88649	1.71265	1.20412	3.38728	4.27873	4.52849	4.57339
2170816	1757	2.37658	2.27589	1.9722	1.9619	1.91698	1.88649	1.71265	1.19866	3.38721	4.27829	4.52808	4.57304
2170817	1757	2.37291	2.26423	1.95328	1.94939	1.89542	1.86451	1.69897	1.17609	3.37738	4.26276	4.51452	4.55771
2170818	1757	2.36361	2.25708	1.94151	1.94547	1.88874	1.84757	1.69723	1.16435	3.37074	4.25391	4.50649	4.54894
2170819	1757	2.36736	2.26186	1.94841	1.95036	1.89432	1.85126	1.70243	1.17026	3.37603	4.2588	4.51138	4.55413
2170820	1757	2.36549	2.26186	1.94547	1.94645	1.89432	1.85126	1.70243	1.17026	3.37475	4.25746	4.51009	4.55286
2170821	1757	2.35984	2.25103	1.94349	1.94151	1.88874	1.83378	1.68842	1.17026	3.36929	4.25418	4.50665	4.55018
2170822	1757	2.35793	2.25527	1.94349	1.94349	1.89432	1.83885	1.6902	1.16435	3.37066	4.25718	4.50932	4.55317
2170823	1757	2.35984	2.25588	1.94349	1.94349	1.89432	1.84011	1.69197	1.16435	3.37059	4.25749	4.50958	4.55343
2170824	1757	2.38561	2.27646	1.96379	1.96661	1.91698	1.86806	1.71096	1.19312	3.39403	4.27915	4.5325	4.57744
2170825	1757	2.3784	2.27531	1.9619	1.96473	1.91803	1.86451	1.71433	1.18752	3.39305	4.27784	4.53125	4.57614
2170826	1757	2.3784	2.27068	1.95809	1.96284	1.90849	1.85974	1.70927	1.18184	3.39058	4.27513	4.52829	4.57321
2170827	1757	2.38202	2.27242	1.95617	1.96567	1.91062	1.86094	1.71265	1.18184	3.39157	4.27576	4.52883	4.57396
2170828	1757	2.38382	2.27242	1.95424	1.96379	1.90956	1.85974	1.71265	1.18184	3.39125	4.27546	4.52851	4.57371
2170829	1757	2.38739	2.27646	1.95999	1.96567	1.91593	1.87157	1.716	1.18752	3.39627	4.28026	4.53343	4.5786
2170830	1757	2.39967	2.2878	1.96755	1.98408	1.93044	1.88423	1.72099	1.18752	3.40817	4.29171	4.54455	4.58971
2170831	1757	2.39967	2.28046	1.95809	1.97497	1.92428	1.87967	1.71933	1.18184	3.40116	4.28442	4.53742	4.58214
2170832	1757	2.40312	2.28836	1.96755	1.98046	1.93044	1.88081	1.72591	1.17609	3.40651	4.28945	4.54276	4.58755
2170833	1757	2.40312	2.28668	1.96567	1.97955	1.93044	1.87967	1.72428	1.17609	3.40463	4.28848	4.54142	4.58652
2170834	1757	2.40654	2.28724	1.96567	1.98046	1.93044	1.88081	1.72754	1.18184	3.40545	4.28964	4.54252	4.58749
2170835	1757	2.40824	2.29336	1.96942	1.98137	1.93146	1.88195	1.72428	1.18184	3.40841	4.29186	4.54555	4.58971
2170836	1757	2.40312	2.2917	1.96661	1.98408	1.93146	1.88195	1.72428	1.18184	3.40766	4.29148	4.54532	4.58962
2170837	1757	2.40654	2.29612	1.96661	1.97681	1.92531	1.87737	1.71767	1.18184	3.40606	4.28806	4.54313	4.58648
2170838	1757	2.41162	2.30266	1.97313	1.97864	1.93044	1.88423	1.72591	1.18184	3.41155	4.29304	4.54802	4.59161
2170839	1757	2.41497	2.30589	1.97681	1.98498	1.94151	1.89321	1.73878	1.19866	3.418	4.30062	4.55485	4.59906
2170840	1757	2.41664	2.30589	1.97864	1.98677	1.93952	1.89542	1.74351	1.20952	3.4188	4.30152	4.55573	4.59999
2170841	1757	2.41664	2.30535	1.98137	1.98945	1.93952	1.89209	1.74819	1.21484	3.41853	4.30247	4.55651	4.60086
2170842	1757	2.41664	2.3075	1.97772	1.98767	1.93551	1.88986	1.74819	1.19866	3.41697	4.29985	4.55408	4.59816
2170843	1757	2.41664	2.30535	1.97772	1.98856	1.93752	1.88874	1.74819	1.19866	3.41667	4.2997	4.55386	4.5979
2170844	1757	2.41996	2.31122	1.98227	1.99388	1.9425	1.89653	1.75282	1.19866	3.42111	4.30465	4.55856	4.60288
2170845	1757	2.41664	2.31963	1.99476	1.99739	1.94841	1.92221	1.76938	1.20952	3.42885	4.31818	4.57107	4.61523
2170846	1757	2.41664	2.31963	1.99564	1.99651	1.95328	1.92428	1.77085	1.20952	3.4294	4.31904	4.5717	4.61596
2170847	1757	2.41497	2.32118	1.99913	2.00173	1.95904	1.93146	1.77232	1.20952	3.43146	4.32214	4.57486	4.61896
2170848	1757	2.41162	2.31492	1.99388	1.993	1.95424	1.92221	1.76492	1.20412	3.42279	4.31629	4.56855	4.61276
2170849	1757	2.41162	2.31649	1.99739	1.99476	1.95617	1.92221	1.76343	1.19866	3.42501	4.31923	4.5711	4.61524
2170850	1757	2.3962	2.30856	1.99388	1.98677	1.94841	1.90634	1.74974	1.18184	3.41564	4.3071	4.56015	4.6031
2170851	1757	2.40824	2.31702	2.00173	1.99913	1.96379	1.92324	1.75587	1.18752	3.42318	4.31886	4.57097	4.61391
2170852	1757	2.4216	2.32377	2.00945	2.00173	1.97405	1.94052	1.7679	1.18184	3.43348	4.33015	4.58182	4.62489
2170853	1757	2.41497	2.31963	2.00689	1.99651	1.97035	1.93651	1.76641	1.17026	3.42768	4.32515	4.57698	4.62005
2170854	1757	2.43136	2.33696	2.02857	2.0086	1.99826	1.95713	1.78958	1.20952	3.43851	4.34406	4.59346	4.63853
2170855	1757	2.41664	2.32685	2.02284	1.99913	1.99476	1.94448	1.78247	1.18752	3.42465	4.33212	4.57997	4.62631
2170856	1757	2.4216	2.33092	2.03181	2	2.00604	1.95521	1.79239	1.20952	3.42859	4.3383	4.58589	4.6321
2170857	1757	2.43297	2.33445	2.03743	2.0103	2.0086	1.95904	1.80072	1.21484	3.43233	4.34333	4.59096	4.63709
2170858	1757	2.43933	2.33092	2.03503	2.01199	2.00518	1.9619	1.79796	1.20952	3.43027	4.34184	4.58929	4.63516
2170859	1757	2.4624	2.3483	2.05154	2.02938	2.02366	1.98137	1.81954	1.22011	3.44765	4.36154	4.6088	4.65515
2170860	1757	2.45332	2.33995	2.04532	2.02449	2.02036	1.97681	1.81558	1.22011	3.43762	4.3545	4.60113	4.64837
2170861	1757	2.46687	2.35411	2.05154	2.03902	2.03181	2.00173	1.83632	1.24551	3.44935	4.37338	4.61842	4.66552
2170862	1757	2.4843	2.36078	2.0569	2.04376	2.04376	2.01115	1.8451	1.25527	3.45643	4.38232	4.62722	4.67431
2170863	1757	2.47129	2.35266	2.04844	2.03342	2.03663	2.01199	1.83632	1.25527	3.44576	4.37718	4.62078	4.66799
2170864	1757	2.48287	2.3565	2.05843	2.03583	2.04139	2.01953	1.84261	1.26007	3.45136	4.38304	4.62648	4.67412
2170865	1757	2.48001	2.35603	2.05614	2.03262	2.0406	2.0187	1.83506	1.26007	3.45043	4.38238	4.6259	4.67377
2170866	1757	2.4843	2.35698	2.05231	2.03019	2.0406	2.02036	1.83632	1.26007	3.44864	4.38207	4.62529	4.67344
2170867	1757	2.48572	2.35698	2.05077	2.031	2.0406	2.01953	1.83632	1.26007	3.44861	4.38236	4.62547	4.67363
2170868	1757	2.46687	2.34537	2.03902	2.02531	2.031	2.01368	1.82866	1.24551	3.43556	4.374	4.61551	4.66457
2170869	1757	2.46687	2.35073	2.0406	2.02694	2.031	2.01452	1.82866	1.24055	3.43797	4.376	4.61746	4.66657
2170870	1757	2.44871	2.32634	2.02036	2.00945	2.01115	2.00087	1.82347	1.22531	3.41333	4.35899	4.59863	4.6493
2170871	1757	2.44716	2.32889	2.02284	2.01199	2.01536	2.00945	1.82478	1.23045	3.41444	4.36137	4.60108	4.65191
2170872	1757	2.43297	2.31649	2.00945	2.00775	2.00689	2.00087	1.8169	1.22011	3.40178	4.35229	4.59074	4.64256
2170873	1757	2.4216	2.30374	2.00173	1.99123	1.99651	1.99651	1.80889	1.20952	3.38934	4.33956	4.57841	4.62996
2170874	1757	2.4216	2.30374	2.00346	1.99123	1.99564	1.99651	1.80754	1.20952	3.38867	4.3402	4.57873	4.63034
2170875	1757	2.42813	2.30589	2.0103	2.00173	2	2	1.81023	1.22531	3.39192	4.34387	4.58313	4.63458
2170876	1757	2.43136	2.30535	2.01284	2.0026	2.0026	2.00173	1.81023	1.24055	3.3921	4.34443	4.58351	4.6351
2170877	1757	2.43775	2.31281	2.01452	2.00518	2.00604	2.00346	1.81291	1.26482	3.39498	4.34782	4.58674	4.63871
2170878	1757	2.43457	2.3091	2.0103	2.00346	2.0026	1.99913	1.80754	1.26007	3.39305	4.34437	4.58386	4.6356
2170879	1757	2.43457	2.30803	2.00945	2.0026	2.0026	1.99739	1.80618	1.26007	3.39256	4.34391	4.5834	4.63511
2170880	1757	2.43775	2.30266	2.00518	2.00087	2.00173	1.99564	1.80072	1.26007	3.38931	4.34281	4.58155	4.63419
2170881	1757	2.43775	2.30589	2.00775	2.00518	2.00518	1.99913	1.80209	1.26007	3.39182	4.34666	4.58502	4.63782
2170882	1757	2.43616	2.30696	2.01115	2.00346	2.00518	1.99651	1.79934	1.25527	3.39129	4.34653	4.58474	4.63773
2170883	1757	2.42325	2.30103	2.0086	2	1.99913	1.98588	1.78675	1.25042	3.38407	4.33815	4.57617	4.62924
2170884	1757	2.42325	2.29885	2.0026	1.99826	1.99826	1.98498	1.7839	1.25042	3.3822	4.33663	4.57458	4.62775
2170885	1757	2.43136	2.31492	2.01368	2.01368	2.0026	2.00087	1.79239	1.26482	3.39252	4.34822	4.58591	4.63934
2170886	1757	2.42975	2.31175	2.00945	2.01115	1.99913	2.00173	1.78247	1.26951	3.38839	4.34554	4.58332	4.63676
2170887	1757	2.43297	2.31387	2.01368	2.01284	2	2.00518	1.78817	1.26951	3.38963	4.34806	4.58553	4.63891
2170888	1757	2.43457	2.31175	2.0162	2.01284	2.00346	2.00689	1.79239	1.26482	3.39192	4.34977	4.58732	4.64082
2170889	1757	2.41162	2.28836	1.99651	1.99211	1.97497	1.98408	1.76641	1.23553	3.36881	4.32544	4.56302	4.61472
2170890	1757	2.4183	2.29226	1.99826	1.99564	1.98137	1.99123	1.77379	1.24055	3.37313	4.33077	4.56796	4.6193
2170891	1757	2.4216	2.29115	1.99564	1.98677	1.98227	1.99123	1.77085	1.23553	3.36951	4.32699	4.56457	4.61573
2170892	1757	2.4183	2.28724	1.99388	1.98046	1.97864	1.98945	1.76938	1.23553	3.36791	4.3249	4.56271	4.61399
2170893	1757	2.42488	2.29115	1.993	1.98227	1.97955	1.99388	1.76938	1.25042	3.37122	4.32778	4.56542	4.6172
2170894	1757	2.4216	2.2878	1.98945	1.97772	1.97772	1.99123	1.7679	1.25527	3.36855	4.32498	4.56279	4.61458
2170895	1757	2.42325	2.28499	1.99211	1.98137	1.97955	1.99388	1.77085	1.26007	3.36985	4.32885	4.56577	4.61779
2170896	1757	2.43297	2.29226	2.00775	1.99476	1.99034	2.01199	1.78675	1.26482	3.37927	4.341	4.57714	4.62953
2170897	1757	2.42325	2.28668	2.00173	1.98408	1.98318	2.0026	1.78247	1.25527	3.36784	4.33245	4.5678	4.62032
2170898	1757	2.42488	2.2878	2.00173	1.98318	1.98318	2.0026	1.78247	1.25527	3.36814	4.33293	4.56827	4.62075
2170899	1757	2.41664	2.28443	1.99651	1.97772	1.97772	1.99739	1.77815	1.24551	3.36309	4.32926	4.56436	4.61703
2170900	1757	2.44091	2.31334	2.0162	1.99211	1.99826	2.02776	1.80482	1.26007	3.38267	4.35142	4.58638	4.63895
2170901	1757	2.45179	2.32274	2.02612	2.0026	2.01115	2.03583	1.81558	1.26007	3.39273	4.36144	4.59597	4.64892
2170902	1757	2.45025	2.32118	2.02202	2.00346	2.0103	2.03663	1.81558	1.26007	3.39196	4.36069	4.59504	4.64817
2170903	1757	2.45484	2.32428	2.02202	2.00432	2.01199	2.03743	1.8169	1.26007	3.39417	4.36274	4.5971	4.65019
2170904	1757	2.45484	2.31649	2.01368	1.99913	2.00775	2.031	1.81558	1.25042	3.38557	4.35657	4.59067	4.64387
2170905	1757	2.45025	2.31016	2.00689	1.99476	2	2.02449	1.81158	1.24055	3.37793	4.35081	4.58467	4.63795
2170906	1757	2.45179	2.31702	2.01368	2.00346	2.01368	2.03583	1.81291	1.25042	3.38536	4.35742	4.59167	4.64464
2170907	1757	2.45025	2.31649	2.01368	2.00173	2.01199	2.03583	1.81158	1.24551	3.38432	4.35655	4.59064	4.64358
2170908	1757	2.4624	2.32736	2.02612	2.0103	2.02284	2.04218	1.82086	1.26007	3.39375	4.36524	4.59917	4.65287
2170909	1757	2.45788	2.3217	2.0187	2.00432	2.02119	2.04532	1.81954	1.26007	3.38586	4.3602	4.59355	4.64728
2170910	1757	2.45637	2.32067	2.02119	2.0086	2.02284	2.04922	1.82086	1.26007	3.38732	4.36176	4.59525	4.64925
2170911	1757	2.47129	2.32838	2.02531	2.01703	2.02857	2.0607	1.82607	1.27875	3.39459	4.37043	4.60397	4.65736
2170912	1757	2.46687	2.32685	2.02366	2.0162	2.02857	2.05918	1.82607	1.27875	3.39396	4.3695	4.60322	4.65656
2170913	1757	2.46687	2.32582	2.02202	2.01284	2.02449	2.05538	1.82217	1.27416	3.39037	4.36577	4.59987	4.65271
2170914	1757	2.46835	2.32634	2.02531	2.01368	2.02694	2.05614	1.82607	1.27416	3.39249	4.36808	4.60197	4.65495
2170915	1757	2.4624	2.31859	2.01787	2.00518	2.02119	2.05308	1.81954	1.27416	3.3831	4.36179	4.59536	4.64851
2170916	1757	2.49554	2.34733	2.05538	2.03743	2.06296	2.09202	1.84634	1.31387	3.4138	4.3939	4.62791	4.68193
2170917	1757	2.49693	2.34782	2.05538	2.03743	2.06446	2.09202	1.84757	1.31387	3.4142	4.39437	4.62833	4.68242
2170918	1757	2.50106	2.35122	2.06296	2.04297	2.06967	2.09482	1.85854	1.32222	3.41877	4.39954	4.63397	4.68833
2170919	1757	2.49969	2.35073	2.06296	2.04297	2.06893	2.09552	1.85612	1.32634	3.41926	4.40013	4.63472	4.68891
2170920	1757	2.49831	2.34439	2.05918	2.03902	2.06521	2.09272	1.85248	1.32222	3.41441	4.39678	4.63109	4.6853
2170921	1757	2.50515	2.34928	2.06296	2.04689	2.07262	2.09899	1.85854	1.32634	3.42216	4.40434	4.63845	4.69243
2170922	1757	2.51055	2.35218	2.07115	2.05308	2.08135	2.10517	1.8657	1.32634	3.43059	4.41223	4.64613	4.69987
2170923	1757	2.51055	2.34928	2.07188	2.04999	2.08063	2.1038	1.8657	1.33041	3.42891	4.41056	4.64427	4.69823
2170924	1757	2.51322	2.35411	2.07846	2.05385	2.08636	2.10924	1.86923	1.33041	3.43489	4.41712	4.65045	4.70419
2170925	1757	2.49415	2.33345	2.05538	2.02612	2.06819	2.09342	1.85612	1.30963	3.4127	4.40034	4.63204	4.68532
2170926	1757	2.49415	2.33596	2.05614	2.031	2.06819	2.09552	1.85733	1.30963	3.41501	4.40232	4.6341	4.68747
2170927	1757	2.49831	2.33945	2.05994	2.03743	2.06967	2.09691	1.85854	1.30963	3.41823	4.40616	4.6381	4.69099
2170928	1757	2.49415	2.33995	2.06296	2.03423	2.07482	2.09968	1.85733	1.31806	3.41893	4.40715	4.63911	4.69179
2170929	1757	2.49693	2.34193	2.06595	2.04139	2.07918	2.10517	1.85854	1.31806	3.42174	4.41147	4.64393	4.69611
2170930	1757	2.50515	2.34537	2.06595	2.04844	2.07918	2.10175	1.86332	1.31387	3.42144	4.41258	4.64484	4.69717
2170931	1757	2.50243	2.34341	2.06967	2.04844	2.08063	2.10924	1.87506	1.33041	3.4187	4.41292	4.64431	4.69679
2170932	1757	2.50243	2.34537	2.07262	2.04844	2.08279	2.11261	1.88081	1.33041	3.42085	4.41437	4.64568	4.69817
2170933	1757	2.49969	2.33895	2.06595	2.04218	2.07773	2.11193	1.8739	1.33041	3.41454	4.40944	4.64038	4.69289
2170934	1757	2.51188	2.34586	2.07628	2.04376	2.08565	2.11727	1.88081	1.33041	3.4218	4.4153	4.64655	4.699
2170935	1757	2.5092	2.34488	2.077	2.04454	2.08565	2.11661	1.87852	1.32634	3.42124	4.41489	4.64604	4.69859
2170936	1757	2.5172	2.34586	2.08207	2.04922	2.09132	2.12057	1.88195	1.32634	3.42393	4.41833	4.64898	4.70205
2170937	1757	2.51851	2.34928	2.08422	2.04844	2.09968	2.12581	1.88423	1.33041	3.43014	4.42364	4.65461	4.7075
2170938	1757	2.51322	2.33945	2.07773	2.04766	2.0983	2.12385	1.87967	1.32222	3.42403	4.41933	4.64984	4.70321
2170939	1757	2.51188	2.33646	2.07482	2.04844	2.10106	2.1232	1.87852	1.32634	3.42154	4.41831	4.6485	4.70204
2170940	1757	2.50786	2.33294	2.07115	2.04218	2.09342	2.11992	1.86806	1.31387	3.41507	4.41272	4.6432	4.69611
2170941	1757	2.50651	2.33345	2.06967	2.03981	2.09482	2.11793	1.8657	1.30535	3.41357	4.4116	4.64212	4.69508
2170942	1757	2.50786	2.33596	2.06819	2.03663	2.09482	2.11926	1.86213	1.30103	3.41507	4.41223	4.64261	4.69554
2170943	1757	2.50786	2.33445	2.07041	2.03743	2.09482	2.12123	1.86332	1.30103	3.41601	4.41315	4.64373	4.69655
2170944	1757	2.5092	2.33846	2.07335	2.0406	2.09482	2.12385	1.86332	1.30535	3.41886	4.41573	4.6464	4.69939
2170945	1757	2.50651	2.33294	2.06893	2.03663	2.09202	2.11992	1.86094	1.30535	3.41474	4.41228	4.64301	4.69589
2170946	1757	2.50786	2.31754	2.05461	2.02449	2.077	2.10106	1.84386	1.29667	3.40274	4.39693	4.62816	4.68132
2170947	1757	2.5172	2.32428	2.06296	2.03743	2.08207	2.10517	1.85733	1.30535	3.41175	4.40529	4.63671	4.69032
2170948	1757	2.51455	2.32377	2.05843	2.03262	2.07628	2.10037	1.85612	1.30535	3.40919	4.40221	4.63353	4.68734
2170949	1757	2.51455	2.32531	2.0607	2.03262	2.0799	2.10517	1.85974	1.30963	3.41152	4.40497	4.63606	4.69019
2170950	1757	2.51455	2.32582	2.05918	2.03181	2.08135	2.10653	1.85974	1.30963	3.41061	4.40436	4.63547	4.68983
2170951	1757	2.5172	2.33345	2.05994	2.04218	2.08422	2.10992	1.86806	1.31806	3.41577	4.40998	4.64093	4.6951
2170952	1757	2.50786	2.3294	2.05461	2.03503	2.07482	2.10037	1.86806	1.32634	3.41007	4.40306	4.63448	4.68879
2170953	1757	2.49831	2.32325	2.04689	2.03262	2.0667	2.08778	1.85854	1.32222	3.39909	4.39323	4.62458	4.679
2170954	1757	2.49969	2.32531	2.04766	2.03262	2.06967	2.08991	1.86094	1.32634	3.40154	4.39553	4.62656	4.68138
2170955	1757	2.48144	2.3091	2.02366	2.01703	2.05077	2.07918	1.83378	1.29226	3.38735	4.37853	4.61043	4.66465
2170956	1757	2.49276	2.32067	2.03583	2.02857	2.06296	2.09202	1.8451	1.30103	3.39815	4.39093	4.62234	4.67627
2170957	1757	2.49276	2.32118	2.02857	2.02776	2.05538	2.08707	1.84011	1.2833	3.39473	4.38717	4.61835	4.67269
2170958	1757	2.48572	2.31806	2.02612	2.01536	2.05538	2.0835	1.83123	1.27875	3.39076	4.38315	4.61415	4.66877
2170959	1757	2.48001	2.31702	2.02531	2.01199	2.05767	2.08063	1.83123	1.27875	3.39023	4.38297	4.61379	4.66866
2170960	1757	2.45939	2.29885	2.00945	1.99388	2.03981	2.06744	1.81158	1.26951	3.37346	4.36723	4.59719	4.65233
2170961	1757	2.4609	2.30049	2.0086	1.99739	2.0406	2.06819	1.81823	1.26951	3.37335	4.36762	4.59754	4.65266
2170962	1757	2.44091	2.27932	1.99826	1.97864	2.02449	2.0461	1.79796	1.25042	3.35288	4.34531	4.57574	4.63173
2170963	1757	2.4183	2.27242	1.99476	1.97497	2.01368	2.03663	1.78958	1.24055	3.34471	4.33714	4.56746	4.62361
2170964	1757	2.40824	2.26541	1.98945	1.97128	2.01284	2.03423	1.78247	1.24055	3.34001	4.33125	4.56168	4.61779
2170965	1757	2.39445	2.25588	1.97772	1.96473	2.00775	2.02531	1.7767	1.23045	3.33013	4.32343	4.55349	4.60955
2170966	1757	2.40654	2.266	1.98588	1.97589	2.01787	2.03423	1.78817	1.23553	3.34076	4.33456	4.56441	4.62061
2170967	1757	2.40654	2.26717	1.98945	1.97864	2.01703	2.03583	1.79518	1.24551	3.34435	4.33819	4.5678	4.62409
2170968	1757	2.40654	2.26717	1.98767	1.97955	2.01703	2.03663	1.79518	1.24551	3.3438	4.33753	4.56715	4.62353
2170969	1757	2.40654	2.26717	1.98498	1.97864	2.01787	2.03583	1.79518	1.24551	3.34376	4.3375	4.56713	4.62358
2170970	1757	2.40824	2.26245	1.98408	1.98137	2.01703	2.03981	1.79796	1.25042	3.34396	4.33859	4.56786	4.62434
2170971	1757	2.40483	2.26304	1.98588	1.98046	2.01703	2.0406	1.79657	1.25042	3.34262	4.33769	4.56704	4.62352
2170972	1757	2.40483	2.25888	1.98227	1.97955	2.0162	2.03583	1.79379	1.26951	3.34112	4.33656	4.56539	4.62211
2170973	1757	2.40312	2.266	1.99211	1.98408	2.01787	2.04454	1.80209	1.26951	3.34533	4.34118	4.5698	4.62655
2170974	1757	2.4014	2.26717	1.99211	1.98318	2.01787	2.04532	1.79796	1.27416	3.34627	4.34256	4.57108	4.62775
2170975	1757	2.40312	2.26776	1.99034	1.98408	2.01953	2.04689	1.79657	1.27875	3.34659	4.34276	4.57138	4.62801
2170976	1757	2.3927	2.26304	1.98046	1.9722	2.01536	2.04297	1.79099	1.26482	3.34009	4.33709	4.56486	4.62182
2170977	1757	2.39794	2.27646	1.98945	1.98408	2.02202	2.05614	1.80209	1.26951	3.35311	4.3495	4.57693	4.6347
2170978	1757	2.38739	2.26834	1.98677	1.98046	2.01536	2.05385	1.80072	1.24055	3.34943	4.34539	4.57289	4.63028
2170979	1757	2.38739	2.26776	1.98767	1.98227	2.01703	2.05231	1.80072	1.25042	3.34978	4.34606	4.57354	4.63093
2170980	1757	2.40824	2.28836	2.01452	2.00689	2.04376	2.07188	1.82217	1.26007	3.36706	4.36792	4.59534	4.65245
2170981	1757	2.40483	2.28612	2.01115	2.0026	2.0406	2.06893	1.82086	1.25042	3.3632	4.36439	4.59177	4.6487
2170982	1757	2.40824	2.28892	2.01284	1.99913	2.04532	2.07335	1.82217	1.26007	3.36414	4.36536	4.59292	4.64983
2170983	1757	2.40824	2.28612	2.00945	1.99826	2.04454	2.07335	1.82217	1.26007	3.36297	4.36423	4.59178	4.64863
2170984	1757	2.40824	2.28499	2.00775	1.99651	2.04376	2.07408	1.82478	1.25527	3.36143	4.36329	4.59081	4.6476
2170985	1757	2.41162	2.28948	2.01284	2.00173	2.04922	2.07846	1.83123	1.26482	3.36721	4.36863	4.59622	4.65312
2170986	1757	2.39967	2.27242	2.00087	1.98856	2.04376	2.06595	1.82347	1.25527	3.35345	4.35672	4.58394	4.64074
2170987	1757	2.39967	2.273	2.0026	1.99388	2.04999	2.06819	1.82478	1.25527	3.3558	4.35872	4.58587	4.64251
2170988	1757	2.39967	2.27184	1.99826	1.99211	2.05231	2.06819	1.82347	1.25527	3.3574	4.35881	4.58651	4.643
2170989	1757	2.39794	2.27068	1.99388	1.99211	2.04922	2.06371	1.81954	1.25527	3.35319	4.35559	4.5832	4.63974
2170990	1757	2.39967	2.27589	1.99913	1.99476	2.05538	2.06967	1.82478	1.26482	3.35664	4.36007	4.58796	4.64406
2170991	1757	2.39967	2.27358	2.00346	1.993	2.04999	2.06296	1.82217	1.27416	3.35133	4.35656	4.58415	4.64071
2170992	1757	2.40312	2.27473	2.00432	1.99564	2.04844	2.06296	1.82217	1.2833	3.3523	4.35768	4.58524	4.64181
2170993	1757	2.45179	2.31963	2.05614	2.04139	2.09412	2.12123	1.87274	1.34242	3.40405	4.40805	4.63798	4.69232
2170994	1757	2.45179	2.31859	2.05767	2.03902	2.09482	2.12189	1.8704	1.33445	3.40315	4.40752	4.63763	4.69178
2170995	1757	2.45637	2.32015	2.05918	2.04218	2.09691	2.12775	1.87274	1.33445	3.40548	4.41039	4.64033	4.69441
2170996	1757	2.45025	2.31754	2.05538	2.03663	2.09272	2.1245	1.86923	1.32634	3.40147	4.40512	4.63564	4.68948
2170997	1757	2.43775	2.31069	2.0406	2.02366	2.08422	2.11059	1.85491	1.32222	3.39227	4.39456	4.62562	4.67908
2170998	1757	2.45332	2.3248	2.05538	2.04139	2.10175	2.12905	1.86451	1.33445	3.40729	4.41071	4.64098	4.69518
2170999	1757	2.45179	2.32377	2.05614	2.03981	2.10175	2.12905	1.8657	1.33445	3.40688	4.41028	4.64054	4.69472
2171000	1757	2.4624	2.33143	2.06893	2.05231	2.11261	2.14239	1.87737	1.34635	3.41671	4.42155	4.65199	4.70597
2171001	1757	2.43933	2.30428	2.05077	2.03981	2.09621	2.11926	1.85491	1.33445	3.3985	4.40278	4.6331	4.68726
2171002	1757	2.42813	2.30266	2.04376	2.03342	2.08849	2.11594	1.8451	1.33846	3.39182	4.39754	4.62832	4.68242
2171003	1757	2.43616	2.30535	2.04844	2.03663	2.0892	2.11661	1.84634	1.33846	3.39414	4.40002	4.63063	4.68469
2171004	1757	2.43136	2.30157	2.04766	2.03503	2.08707	2.11461	1.8451	1.33846	3.39161	4.39776	4.62843	4.68251
2171005	1757	2.4456	2.31387	2.05843	2.04454	2.0976	2.1245	1.86094	1.35411	3.40333	4.4106	4.64168	4.69578
2171006	1757	2.4456	2.31334	2.05767	2.04454	2.0976	2.1245	1.86094	1.35411	3.40295	4.41023	4.64129	4.69538
2171007	1757	2.43933	2.3032	2.04922	2.03423	2.0835	2.11193	1.8537	1.33846	3.39111	4.39912	4.63023	4.68388
2171008	1757	2.44404	2.30963	2.05614	2.0406	2.08636	2.11594	1.85612	1.34242	3.39452	4.40276	4.63425	4.6878
2171009	1757	2.43136	2.29994	2.04532	2.03342	2.0799	2.11059	1.84757	1.33041	3.38582	4.39576	4.62734	4.68005
2171010	1757	2.47276	2.33345	2.07773	2.07262	2.11528	2.13799	1.88762	1.36549	3.42035	4.4284	4.66121	4.7155
2171011	1757	2.47129	2.33143	2.07408	2.0667	2.11261	2.13609	1.88423	1.36549	3.41837	4.42673	4.65954	4.71343
2171012	1757	2.45788	2.32531	2.07188	2.06296	2.10857	2.1271	1.88081	1.35025	3.41337	4.42074	4.65383	4.70798
2171013	1757	2.45939	2.32889	2.07408	2.06446	2.11126	2.13033	1.88195	1.35411	3.41591	4.42365	4.65665	4.71072
2171014	1757	2.45939	2.33496	2.07482	2.06819	2.11594	2.13354	1.88536	1.36173	3.41727	4.42718	4.65866	4.71292
2171015	1757	2.45788	2.33395	2.07188	2.06521	2.11461	2.13162	1.88195	1.36173	3.41457	4.42437	4.65598	4.71015
2171016	1757	2.45939	2.33395	2.07335	2.06595	2.11461	2.13098	1.88309	1.36173	3.41487	4.42452	4.6562	4.71032
2171017	1757	2.42651	2.30481	2.03822	2.03663	2.0799	2.09552	1.85974	1.32634	3.38485	4.39554	4.6265	4.67993
2171018	1757	2.42488	2.30643	2.0406	2.03902	2.08063	2.09899	1.86332	1.32634	3.38746	4.39811	4.62911	4.68261
2171019	1757	2.41497	2.29885	2.031	2.03342	2.07408	2.09552	1.85248	1.31806	3.37931	4.39109	4.62139	4.67476
2171020	1757	2.41497	2.29885	2.03019	2.03342	2.07482	2.09621	1.8537	1.31387	3.37833	4.39052	4.62073	4.67417
2171021	1757	2.4133	2.2994	2.02938	2.03423	2.07628	2.09691	1.8537	1.31387	3.3788	4.39069	4.6211	4.67436
2171022	1757	2.41162	2.29667	2.02938	2.02938	2.06967	2.09132	1.85126	1.31387	3.37218	4.38488	4.61522	4.66866
2171023	1757	2.41497	2.30374	2.03503	2.03019	2.06819	2.09412	1.8537	1.33041	3.37092	4.38556	4.61593	4.66981
2171024	1757	2.42325	2.31859	2.04922	2.03902	2.07628	2.10449	1.86451	1.33846	3.38331	4.39863	4.62766	4.68217
2171025	1757	2.4183	2.31281	2.04218	2.03583	2.07115	2.09968	1.85974	1.33846	3.37643	4.39152	4.62085	4.67563
2171026	1757	2.42488	2.32067	2.04766	2.04218	2.0799	2.10653	1.86688	1.34635	3.38382	4.39948	4.62874	4.6836
2171027	1757	2.42813	2.31806	2.04999	2.03743	2.0799	2.10517	1.8657	1.35025	3.38234	4.39844	4.62764	4.68235
2171028	1757	2.43616	2.32991	2.06371	2.04218	2.09132	2.1232	1.87967	1.36173	3.39259	4.40714	4.63683	4.69139
2171029	1757	2.45637	2.35698	2.08636	2.07846	2.12189	2.15351	1.91803	1.4014	3.41497	4.43379	4.66402	4.71709
2171030	1757	2.45332	2.35841	2.08565	2.07335	2.12057	2.15594	1.91803	1.40483	3.4135	4.43167	4.6611	4.71464
2171031	1757	2.44716	2.35411	2.08279	2.06967	2.12189	2.15836	1.91698	1.4183	3.4135	4.43128	4.66083	4.71439
2171032	1757	2.44404	2.34684	2.07628	2.0569	2.11059	2.14613	1.90417	1.40483	3.40514	4.42324	4.65331	4.70678
2171033	1757	2.44716	2.34635	2.07335	2.05843	2.10924	2.14301	1.89982	1.4014	3.40367	4.42241	4.65267	4.70611
2171034	1757	2.45484	2.3483	2.07773	2.0607	2.11059	2.14301	1.90091	1.40483	3.40599	4.42461	4.6549	4.70821
2171035	1757	2.44091	2.34044	2.06744	2.05843	2.10243	2.13799	1.89432	1.40483	3.39801	4.41834	4.64832	4.70167
2171036	1757	2.4456	2.34143	2.0667	2.05918	2.1038	2.14114	1.89653	1.40483	3.39933	4.41991	4.64994	4.70302
2171037	1757	2.43457	2.33696	2.05918	2.05538	2.09899	2.13862	1.89542	1.41162	3.39431	4.41539	4.64545	4.69855
2171038	1757	2.43297	2.33244	2.05538	2.05231	2.08849	2.13354	1.89209	1.40824	3.38686	4.40944	4.63901	4.69246
2171039	1757	2.46687	2.36596	2.08063	2.07628	2.10653	2.15229	1.92428	1.4183	3.41347	4.43515	4.66552	4.71966
2171040	1757	2.46389	2.36126	2.07773	2.07188	2.10106	2.14922	1.92012	1.41497	3.40997	4.43209	4.66252	4.71656
2171041	1757	2.46538	2.36126	2.08135	2.07628	2.1038	2.15168	1.92221	1.4216	3.41263	4.43517	4.66523	4.71945
2171042	1757	2.46538	2.36314	2.08135	2.077	2.10312	2.15229	1.92324	1.4216	3.4136	4.43658	4.66657	4.72063
2171043	1757	2.46687	2.36455	2.08565	2.07918	2.10517	2.15412	1.92531	1.4216	3.41387	4.43781	4.66782	4.72181
2171044	1757	2.47422	2.37107	2.0892	2.08279	2.11327	2.15655	1.93247	1.42488	3.4187	4.44414	4.67359	4.72793
2171045	1757	2.47567	2.36875	2.08707	2.08207	2.11394	2.15655	1.93349	1.4216	3.41711	4.443	4.67227	4.72646
2171046	1757	2.48714	2.37658	2.0983	2.09061	2.1232	2.16376	1.94448	1.43136	3.42661	4.45295	4.68172	4.73586
2171047	1757	2.48996	2.38337	2.09968	2.09412	2.12646	2.17319	1.94448	1.43775	3.42956	4.45726	4.68607	4.74029
2171048	1757	2.47712	2.38066	2.09061	2.08707	2.1186	2.16967	1.93651	1.42813	3.42318	4.45186	4.68055	4.73423
2171049	1757	2.47857	2.37931	2.09132	2.0892	2.11793	2.16967	1.93651	1.42813	3.42367	4.4524	4.68114	4.73474
2171050	1757	2.47712	2.37749	2.08849	2.08991	2.11327	2.16554	1.93349	1.42488	3.4192	4.44868	4.67744	4.73098
2171051	1757	2.48287	2.38066	2.09202	2.09202	2.11193	2.16791	1.93349	1.42488	3.42111	4.45073	4.67942	4.73317
2171052	1757	2.47857	2.37429	2.0892	2.0892	2.11594	2.1685	1.93146	1.4183	3.4185	4.44909	4.6777	4.73168
2171053	1757	2.47857	2.36968	2.08778	2.08493	2.11394	2.16732	1.92634	1.40824	3.41677	4.44693	4.67535	4.72942
2171054	1757	2.47712	2.36922	2.08707	2.08493	2.11394	2.16791	1.9284	1.40824	3.41704	4.44724	4.67571	4.72973
2171055	1757	2.47567	2.36689	2.08565	2.08636	2.11126	2.16673	1.92737	1.40483	3.4143	4.44494	4.67357	4.72723
2171056	1757	2.47712	2.36502	2.08636	2.08565	2.11193	2.16495	1.93044	1.40483	3.4138	4.44497	4.67367	4.72691
2171057	1757	2.46982	2.35555	2.07628	2.077	2.09968	2.15473	1.92324	1.39794	3.40418	4.43485	4.66392	4.71737
2171058	1757	2.46982	2.35698	2.08279	2.07918	2.10175	2.15897	1.93349	1.4014	3.40882	4.43969	4.66884	4.72214
2171059	1757	2.46687	2.35936	2.0799	2.08063	2.10175	2.16376	1.9345	1.40483	3.40868	4.44015	4.66907	4.72247
2171060	1757	2.46687	2.35889	2.07918	2.0799	2.09968	2.16316	1.93349	1.40483	3.40821	4.43943	4.6685	4.72179
2171061	1757	2.46389	2.35603	2.07482	2.07918	2.0983	2.15957	1.92942	1.40483	3.40398	4.43562	4.66497	4.71785
2171062	1757	2.4624	2.35698	2.07408	2.07628	2.09691	2.15897	1.92531	1.40483	3.4035	4.43497	4.66426	4.71706
2171063	1757	2.45939	2.36031	2.07408	2.07482	2.09899	2.15776	1.92531	1.40483	3.40212	4.43397	4.66322	4.71602
2171064	1757	2.4624	2.36031	2.07408	2.07628	2.09968	2.15776	1.92634	1.40483	3.40137	4.43295	4.66206	4.71499
2171065	1757	2.46687	2.36549	2.08135	2.08207	2.09968	2.16137	1.93044	1.41162	3.40593	4.43689	4.66623	4.71933
2171066	1757	2.46687	2.36642	2.08135	2.08135	2.0983	2.16256	1.93247	1.41497	3.40562	4.43663	4.666	4.71912
2171067	1757	2.45788	2.35603	2.07773	2.07262	2.0892	2.15534	1.92737	1.40824	3.39602	4.42738	4.65675	4.70977
2171068	1757	2.45484	2.35363	2.07408	2.06967	2.08778	2.15045	1.92012	1.4014	3.39161	4.42319	4.65269	4.70565
2171069	1757	2.4624	2.3565	2.07846	2.07846	2.09691	2.15229	1.92428	1.4014	3.39794	4.42945	4.65887	4.71184
2171070	1757	2.4624	2.35603	2.07918	2.07846	2.09621	2.15229	1.92531	1.4014	3.39749	4.42919	4.65859	4.71159
2171071	1757	2.4609	2.35793	2.09061	2.08279	2.1186	2.1529	1.93349	1.4014	3.39693	4.42954	4.65893	4.71186
2171072	1757	2.48855	2.37703	2.10721	2.10449	2.13609	2.16967	1.95999	1.40824	3.4178	4.45387	4.68357	4.73542
2171073	1757	2.48855	2.37337	2.10585	2.10243	2.13481	2.16732	1.95809	1.39445	3.41614	4.45207	4.68189	4.73349
2171074	1757	2.49276	2.37337	2.10175	2.10106	2.13862	2.16435	1.95328	1.40824	3.41857	4.45527	4.68563	4.73678
2171075	1757	2.49276	2.37245	2.10037	2.10106	2.13799	2.16256	1.95328	1.40483	3.41741	4.45369	4.68427	4.73544
2171076	1757	2.49136	2.37107	2.09968	2.10037	2.13735	2.16017	1.95328	1.4014	3.41687	4.45292	4.68349	4.7346
2171077	1757	2.49276	2.37153	2.10106	2.10243	2.13735	2.16197	1.95328	1.4014	3.41727	4.4536	4.68421	4.73539
2171078	1757	2.48287	2.35841	2.09202	2.09202	2.12905	2.1486	1.9425	1.38739	3.40381	4.44131	4.67238	4.72276
2171079	1757	2.4843	2.35936	2.09412	2.09621	2.13162	2.14983	1.9425	1.38739	3.40528	4.44247	4.67367	4.72391
2171080	1757	2.4843	2.35698	2.09412	2.09552	2.13226	2.15168	1.9425	1.38021	3.40309	4.44078	4.67185	4.72207
2171081	1757	2.46687	2.33945	2.07262	2.07555	2.11126	2.13545	1.92634	1.37291	3.38739	4.42245	4.65371	4.70389
2171082	1757	2.48144	2.34635	2.07918	2.08991	2.12385	2.14922	1.93852	1.39094	3.39804	4.43268	4.66433	4.71419
2171083	1757	2.47857	2.34193	2.07555	2.08707	2.11661	2.14301	1.93651	1.38382	3.39417	4.42806	4.65974	4.70955
2171084	1757	2.48001	2.34439	2.07846	2.08849	2.11926	2.14364	1.9425	1.38382	3.39686	4.43092	4.66254	4.71211
2171085	1757	2.48996	2.35984	2.09132	2.10106	2.13033	2.15045	1.95521	1.40824	3.40844	4.44152	4.67389	4.72312
2171086	1757	2.49415	2.36126	2.09412	2.10312	2.13481	2.15106	1.95424	1.4014	3.4097	4.44312	4.67552	4.72428
2171087	1757	2.49276	2.36408	2.0983	2.10517	2.14051	2.15229	1.95904	1.40824	3.41557	4.44818	4.68064	4.72943
2171088	1757	2.49276	2.36642	2.10449	2.10653	2.13799	2.15776	1.95999	1.40483	3.41823	4.45123	4.68394	4.73293
2171089	1757	2.48855	2.36408	2.10106	2.10449	2.13354	2.15351	1.95617	1.40483	3.4135	4.44738	4.67994	4.72887
2171090	1757	2.50243	2.38112	2.11793	2.1186	2.14675	2.16613	1.96848	1.4183	3.43124	4.46336	4.69567	4.74477
2171091	1757	2.50106	2.37658	2.11327	2.11661	2.14239	2.16137	1.96379	1.41162	3.42826	4.46025	4.69227	4.74163
2171092	1757	2.49831	2.37521	2.11261	2.11594	2.14613	2.16316	1.96095	1.4014	3.42907	4.46059	4.6932	4.74218
2171093	1757	2.49415	2.37475	2.11126	2.11394	2.14613	2.16256	1.95999	1.39445	3.42801	4.45936	4.69206	4.74099
2171094	1757	2.45025	2.33445	2.0667	2.07628	2.10517	2.10992	1.91908	1.34242	3.37862	4.41448	4.6454	4.6956
2171095	1757	2.44404	2.33143	2.06446	2.07918	2.10449	2.10653	1.91908	1.33846	3.37683	4.41248	4.64341	4.69344
2171096	1757	2.44091	2.33092	2.06446	2.07628	2.10585	2.10175	1.91698	1.33445	3.37438	4.40958	4.64095	4.69085
2171097	1757	2.45025	2.33945	2.07335	2.08135	2.11727	2.10857	1.92531	1.33445	3.38086	4.41519	4.64683	4.69647
2171098	1757	2.45025	2.33945	2.07335	2.08135	2.11727	2.10857	1.92531	1.33445	3.38108	4.41508	4.64679	4.69648
2171099	1757	2.43616	2.32787	2.06145	2.06595	2.09968	2.08991	1.91698	1.32222	3.36706	4.40065	4.63337	4.68219
2171100	1757	2.43775	2.3294	2.06145	2.06893	2.10175	2.09552	1.92012	1.32222	3.3681	4.40282	4.63551	4.68427
2171101	1757	2.43775	2.3248	2.05461	2.06296	2.09968	2.08707	1.91169	1.31387	3.3644	4.397	4.62962	4.67878
2171102	1757	2.47857	2.35841	2.09132	2.0983	2.14051	2.13481	1.95231	1.36549	3.40236	4.43203	4.66615	4.71497
2171103	1757	2.47712	2.35218	2.0892	2.09482	2.13799	2.1329	1.95036	1.35793	3.39856	4.42811	4.66216	4.71067
2171104	1757	2.46982	2.35025	2.08707	2.09272	2.13925	2.13354	1.95036	1.35793	3.39763	4.42718	4.66141	4.70967
2171105	1757	2.47276	2.35218	2.0892	2.09412	2.14114	2.13735	1.95231	1.36173	3.4005	4.43	4.66405	4.71241
2171106	1757	2.45788	2.34094	2.07918	2.08565	2.13162	2.12775	1.93952	1.34635	3.38867	4.41787	4.65158	4.6998
2171107	1757	2.45939	2.34242	2.0799	2.08778	2.1329	2.12775	1.93952	1.35025	3.38995	4.41921	4.65271	4.70107
2171108	1757	2.45788	2.34242	2.07846	2.08778	2.13481	2.12775	1.93752	1.35025	3.38941	4.41893	4.65249	4.70072
2171109	1757	2.45637	2.33746	2.07408	2.08279	2.1329	2.12385	1.93551	1.34635	3.38621	4.4156	4.6489	4.69728
2171110	1757	2.45637	2.33696	2.07555	2.0835	2.13162	2.12516	1.93651	1.34635	3.38628	4.41571	4.64902	4.6975
2171111	1757	2.41162	2.30103	2.0461	2.04297	2.09552	2.09202	1.89873	1.30963	3.34799	4.3817	4.61367	4.65995
2171112	1757	2.4133	2.30049	2.0461	2.04454	2.09482	2.09132	1.89982	1.30963	3.34776	4.38154	4.6135	4.6598
2171113	1757	2.41162	2.2994	2.04454	2.0406	2.09412	2.09061	1.89873	1.30963	3.34577	4.3802	4.61178	4.65826
2171114	1757	2.41162	2.29885	2.04844	2.04297	2.09552	2.09061	1.902	1.30963	3.34838	4.3821	4.61343	4.66021
2171115	1757	2.4183	2.29557	2.05538	2.04376	2.09482	2.09342	1.90634	1.30103	3.35083	4.38217	4.61532	4.66174
2171116	1757	2.43136	2.30157	2.06221	2.05308	2.10857	2.10312	1.90956	1.30535	3.36082	4.39259	4.62493	4.67147
2171117	1757	2.42975	2.30266	2.06221	2.05308	2.10857	2.1038	1.90849	1.30535	3.36037	4.39235	4.62465	4.67124
2171118	1757	2.42975	2.30589	2.06521	2.0569	2.10857	2.10585	1.90956	1.32634	3.3638	4.39594	4.628	4.67486
2171119	1757	2.42975	2.31122	2.06744	2.05843	2.10924	2.10653	1.90741	1.33445	3.36504	4.39737	4.62935	4.67613
2171120	1757	2.43616	2.31963	2.07408	2.0607	2.11793	2.11126	1.91381	1.34635	3.37103	4.40407	4.63651	4.68252
2171121	1757	2.4624	2.34537	2.10585	2.09202	2.15045	2.14675	1.94841	1.40824	3.40212	4.43734	4.66989	4.71416
2171122	1757	2.46538	2.34635	2.10924	2.09202	2.15229	2.1486	1.95036	1.40824	3.40466	4.43974	4.67177	4.71635
2171123	1757	2.46389	2.34782	2.10857	2.09482	2.15412	2.15045	1.95036	1.4183	3.40617	4.44119	4.67338	4.71779
2171124	1757	2.48144	2.36829	2.1232	2.11661	2.17898	2.15897	1.96755	1.43775	3.42348	4.45912	4.69111	4.73601
2171125	1757	2.47712	2.35793	2.11193	2.11059	2.17143	2.15168	1.96284	1.42813	3.41374	4.44976	4.68273	4.72682
2171126	1757	2.48001	2.35936	2.11261	2.11461	2.17319	2.1529	1.96473	1.43457	3.41641	4.45286	4.68556	4.72974
2171127	1757	2.47129	2.35218	2.10653	2.10857	2.16673	2.14551	1.95904	1.42813	3.4097	4.44581	4.67864	4.72254
2171128	1757	2.46835	2.35218	2.1038	2.10857	2.16613	2.14426	1.95617	1.42488	3.40885	4.44495	4.6778	4.72175
2171129	1757	2.47276	2.3439	2.09061	2.10857	2.16017	2.13481	1.95231	1.4183	3.40226	4.44006	4.6721	4.71617
2171130	1757	2.45179	2.31334	2.06521	2.07408	2.13033	2.10037	1.91803	1.37658	3.37927	4.41481	4.64626	4.6915
2171131	1757	2.46687	2.32634	2.07262	2.08707	2.14239	2.11059	1.94448	1.38382	3.394	4.42827	4.65904	4.70536
2171132	1757	2.4609	2.32377	2.07041	2.0835	2.13735	2.10585	1.93952	1.36922	3.38963	4.42472	4.65516	4.70148
2171133	1757	2.45939	2.32634	2.06967	2.08135	2.14051	2.10653	1.93852	1.36922	3.38963	4.42513	4.65559	4.70196
2171134	1757	2.45788	2.32685	2.07262	2.08493	2.14051	2.11126	1.94645	1.36922	3.39273	4.42875	4.65904	4.70556
2171135	1757	2.45332	2.32787	2.07188	2.08565	2.14364	2.11594	1.94939	1.36549	3.39578	4.43116	4.66162	4.70821
2171136	1757	2.46687	2.34586	2.08422	2.0983	2.16137	2.13033	1.96284	1.38739	3.40814	4.44347	4.67313	4.72102
2171137	1757	2.46389	2.3439	2.08422	2.09691	2.16077	2.12969	1.96379	1.38739	3.40729	4.4424	4.67206	4.72029
2171138	1757	2.47712	2.35841	2.1038	2.10653	2.17609	2.14737	1.96848	1.39794	3.42157	4.4593	4.68788	4.73581
2171139	1757	2.47857	2.35936	2.10312	2.10653	2.17551	2.14613	1.96755	1.4014	3.42098	4.45906	4.68755	4.73556
2171140	1757	2.44716	2.32889	2.08207	2.08636	2.16197	2.1284	1.9425	1.4014	3.39856	4.4383	4.66566	4.71271
2171141	1757	2.45179	2.32889	2.07773	2.08422	2.15412	2.1271	1.93752	1.4014	3.39846	4.43832	4.66568	4.71275
2171142	1757	2.45332	2.33092	2.07262	2.0799	2.14983	2.1271	1.93852	1.39445	3.40012	4.43952	4.66663	4.71391
2171143	1757	2.4609	2.33445	2.07555	2.08493	2.1529	2.13481	1.94151	1.39445	3.40384	4.44369	4.67053	4.71819
2171144	1757	2.46982	2.33596	2.07408	2.09132	2.15594	2.14176	1.9425	1.39794	3.40681	4.4467	4.67359	4.72134
2171145	1757	2.4624	2.32838	2.06819	2.08707	2.1486	2.13735	1.9345	1.39445	3.40095	4.43953	4.66682	4.7142
2171146	1757	2.45788	2.32991	2.06744	2.08778	2.14799	2.13545	1.93349	1.39794	3.40144	4.43953	4.66684	4.7143
2171147	1757	2.45179	2.32118	2.05538	2.07846	2.13799	2.1271	1.92117	1.38739	3.39072	4.42891	4.65657	4.70391
2171148	1757	2.44871	2.31911	2.05231	2.07555	2.13672	2.11926	1.92117	1.39094	3.38917	4.42598	4.65336	4.70066
2171149	1757	2.44871	2.31334	2.05231	2.07115	2.13735	2.11727	1.91698	1.39445	3.38564	4.42268	4.64994	4.69738
2171150	1757	2.44716	2.31387	2.05538	2.06893	2.13545	2.11926	1.91803	1.39445	3.386	4.42322	4.65025	4.69793
2171151	1757	2.44716	2.31806	2.0569	2.06967	2.13672	2.12123	1.91908	1.39445	3.38725	4.42445	4.65141	4.69915
2171152	1757	2.44248	2.31754	2.05308	2.0667	2.13354	2.11793	1.91908	1.39445	3.38453	4.42167	4.64885	4.69618
2171153	1757	2.44091	2.31649	2.05308	2.06145	2.1271	2.11461	1.91381	1.39445	3.38126	4.41763	4.64493	4.69232
2171154	1757	2.44091	2.31702	2.05538	2.06145	2.1271	2.11394	1.91381	1.39445	3.38162	4.41808	4.64542	4.69272
2171155	1757	2.44091	2.31649	2.05538	2.06221	2.12646	2.11327	1.91169	1.39445	3.38133	4.41776	4.64504	4.69239
2171156	1757	2.44091	2.31649	2.05767	2.06221	2.1271	2.11261	1.91275	1.39794	3.38198	4.41844	4.64575	4.69319
2171157	1757	2.43616	2.31492	2.05994	2.06221	2.1245	2.11727	1.91803	1.39794	3.38403	4.41952	4.64661	4.69445
2171158	1757	2.43297	2.31439	2.05767	2.05994	2.12385	2.11793	1.91593	1.39794	3.38256	4.41835	4.64536	4.69326
2171159	1757	2.43136	2.31069	2.04844	2.05231	2.12123	2.11126	1.902	1.4014	3.37763	4.41306	4.63998	4.688
2171160	1757	2.43136	2.3075	2.04844	2.05154	2.11992	2.10517	1.89982	1.4014	3.37658	4.41162	4.63859	4.6866
2171161	1757	2.43136	2.30963	2.05154	2.05538	2.1245	2.11126	1.90309	1.4014	3.38137	4.41545	4.64237	4.69075
2171162	1757	2.43616	2.31492	2.05994	2.05918	2.13098	2.11661	1.90526	1.40483	3.38696	4.42107	4.64791	4.69647
2171163	1757	2.43457	2.31387	2.06296	2.05994	2.13418	2.11926	1.90634	1.40483	3.38839	4.4224	4.64918	4.69792
2171164	1757	2.43933	2.31175	2.06145	2.05538	2.13545	2.1186	1.90417	1.4014	3.38941	4.42262	4.64931	4.69813
2171165	1757	2.43933	2.31175	2.06221	2.05461	2.13672	2.11992	1.90417	1.4014	3.39079	4.42394	4.65036	4.69928
2171166	1757	2.43136	2.30696	2.05231	2.04922	2.13545	2.11126	1.89873	1.39094	3.38485	4.41856	4.64485	4.69346
2171167	1757	2.43933	2.31281	2.06296	2.05538	2.14364	2.11661	1.90526	1.40483	3.39333	4.42737	4.65341	4.70222
2171168	1757	2.43616	2.31387	2.05843	2.05385	2.14301	2.11727	1.902	1.40483	3.3927	4.42656	4.65268	4.70134
2171169	1757	2.44091	2.31228	2.0607	2.0569	2.14239	2.11793	1.90309	1.40483	3.39382	4.42751	4.65351	4.70234
2171170	1757	2.43457	2.3091	2.0569	2.04766	2.13418	2.11528	1.89982	1.40483	3.38799	4.42165	4.64776	4.69649
2171171	1757	2.43297	2.3091	2.05614	2.04844	2.13418	2.11727	1.89982	1.40483	3.38863	4.42228	4.64837	4.69714
2171172	1757	2.4456	2.31069	2.0607	2.06145	2.14551	2.12646	1.90526	1.4183	3.39648	4.42877	4.65556	4.70386
2171173	1757	2.41162	2.28612	2.03822	2.03503	2.1245	2.1038	1.87274	1.40824	3.37181	4.40073	4.62673	4.67598
2171174	1757	2.4133	2.29281	2.04532	2.03902	2.1284	2.10789	1.87506	1.4183	3.3772	4.40562	4.63192	4.68097
2171175	1757	2.40654	2.28612	2.03981	2.03503	2.12254	2.10243	1.87274	1.40483	3.37037	4.39738	4.62326	4.67273
2171176	1757	2.40993	2.28892	2.04139	2.03583	2.12581	2.10449	1.87622	1.40483	3.37273	4.39995	4.6255	4.67508
2171177	1757	2.41497	2.29059	2.04766	2.04999	2.13226	2.11126	1.87967	1.40483	3.37912	4.4056	4.63178	4.68087
2171178	1757	2.41664	2.29336	2.0461	2.04999	2.13481	2.11261	1.87967	1.40824	3.38213	4.40835	4.63437	4.68338
2171179	1757	2.43457	2.2994	2.05461	2.05918	2.14301	2.1232	1.89098	1.42488	3.39242	4.4186	4.64403	4.69352
2171180	1757	2.44716	2.30696	2.05843	2.0667	2.1486	2.12775	1.90091	1.42488	3.39912	4.42613	4.65139	4.70143
2171181	1757	2.45332	2.31334	2.06744	2.07335	2.1529	2.13033	1.90526	1.43457	3.40514	4.43251	4.65807	4.70804
2171182	1757	2.4609	2.31545	2.06893	2.07628	2.15351	2.13354	1.90741	1.43457	3.40841	4.43575	4.66151	4.71119
2171183	1757	2.4456	2.30696	2.06145	2.06145	2.14176	2.11926	1.89432	1.4183	3.39825	4.42566	4.65092	4.7009
2171184	1757	2.44716	2.31281	2.06521	2.06744	2.14301	2.12516	1.89763	1.4183	3.40157	4.42934	4.6546	4.70461
2171185	1757	2.4456	2.31016	2.06221	2.06595	2.14114	2.12581	1.89098	1.4183	3.39929	4.42655	4.65186	4.70214
2171186	1757	2.45939	2.32222	2.08135	2.08207	2.16077	2.15534	1.90849	1.41162	3.41444	4.44216	4.66872	4.71971
2171187	1757	2.45025	2.31702	2.07408	2.07555	2.15229	2.15229	1.90417	1.40824	3.40804	4.43625	4.66263	4.71395
2171188	1757	2.45179	2.31175	2.06893	2.07188	2.14613	2.14983	1.89873	1.4014	3.40192	4.43067	4.65695	4.70834
2171189	1757	2.45484	2.3075	2.06145	2.06819	2.14426	2.14301	1.89763	1.4014	3.39818	4.42668	4.65272	4.70389
2171190	1757	2.45637	2.30803	2.06145	2.06967	2.14489	2.14301	1.89763	1.4014	3.39843	4.42711	4.65297	4.70428
2171191	1757	2.44404	2.29612	2.05614	2.05994	2.14364	2.14426	1.89763	1.40483	3.39287	4.42144	4.64766	4.69892
2171192	1757	2.4456	2.29831	2.05767	2.05994	2.14364	2.14489	1.89982	1.40483	3.39403	4.42162	4.64802	4.69928
2171193	1757	2.44404	2.29831	2.05308	2.0607	2.14051	2.14301	1.89763	1.40483	3.39315	4.4214	4.64721	4.69893
2171194	1757	2.45179	2.30157	2.06296	2.07188	2.14613	2.14922	1.91062	1.41162	3.40199	4.43059	4.65579	4.70793
2171195	1757	2.45025	2.3032	2.06371	2.07408	2.14737	2.15045	1.91062	1.41162	3.40405	4.4323	4.65763	4.70946
2171196	1757	2.4609	2.31963	2.0799	2.08063	2.16967	2.16554	1.92634	1.42488	3.41972	4.44845	4.67474	4.72499
2171197	1757	2.46389	2.32222	2.07918	2.08207	2.16791	2.16791	1.92737	1.42488	3.42206	4.45112	4.6772	4.72743
2171198	1757	2.45484	2.31439	2.07115	2.07846	2.15776	2.16197	1.91908	1.42488	3.41631	4.44601	4.67177	4.72225
2171199	1757	2.46389	2.32015	2.07773	2.08493	2.16077	2.16613	1.92117	1.43136	3.42137	4.45064	4.67684	4.72708
2171200	1757	2.47422	2.32991	2.09061	2.10517	2.17026	2.17725	1.93247	1.43775	3.43284	4.46256	4.68939	4.73896
2171201	1757	2.47422	2.32991	2.08991	2.10312	2.16909	2.17377	1.9284	1.43775	3.43194	4.4608	4.68759	4.73723
2171202	1757	2.46687	2.32787	2.08636	2.10106	2.16435	2.1685	1.92634	1.43457	3.4268	4.45665	4.68352	4.73262
2171203	1757	2.42488	2.29226	2.04999	2.06595	2.12581	2.12516	1.88309	1.39094	3.39213	4.42469	4.64945	4.69878
2171204	1757	2.43297	2.29667	2.05461	2.06967	2.1284	2.12775	1.88762	1.39445	3.39568	4.42805	4.6531	4.70213
2171205	1757	2.45179	2.31175	2.06595	2.08135	2.13862	2.14239	1.90741	1.40824	3.40814	4.44016	4.6663	4.71497
2171206	1757	2.44871	2.31281	2.06446	2.08135	2.13925	2.13988	1.90634	1.40483	3.40668	4.43845	4.66469	4.71333
2171207	1757	2.44871	2.31439	2.06446	2.08135	2.14114	2.14114	1.90741	1.40483	3.40763	4.43936	4.66555	4.71426
2171208	1757	2.45637	2.31963	2.06893	2.08565	2.14364	2.14799	1.91062	1.40483	3.41142	4.44256	4.66903	4.71755
2171209	1757	2.45637	2.32067	2.06819	2.08493	2.14301	2.14922	1.91062	1.40483	3.41172	4.44304	4.66936	4.71803
2171210	1757	2.45332	2.32428	2.07188	2.0892	2.14613	2.15229	1.91381	1.40824	3.41511	4.44659	4.67239	4.72132
2171211	1757	2.45484	2.32634	2.07262	2.0892	2.14799	2.15534	1.91593	1.41497	3.41634	4.44835	4.67418	4.72301
2171212	1757	2.45637	2.32736	2.07041	2.08849	2.14737	2.15594	1.91487	1.41497	3.41597	4.44776	4.67361	4.72247
2171213	1757	2.45788	2.32889	2.07188	2.09061	2.14799	2.15776	1.91698	1.41497	3.41817	4.45	4.67566	4.72476
2171214	1757	2.4609	2.33395	2.07482	2.0976	2.15168	2.16137	1.91908	1.4216	3.4217	4.4542	4.67978	4.72902
2171215	1757	2.45939	2.33041	2.06967	2.09621	2.1486	2.15957	1.91593	1.4183	3.41694	4.45011	4.67598	4.72495
2171216	1757	2.47857	2.35122	2.08707	2.11193	2.17085	2.18526	1.9284	1.43775	3.43489	4.4723	4.69699	4.74617
2171217	1757	2.46389	2.35411	2.09061	2.10924	2.16256	2.18696	1.93551	1.43457	3.43255	4.4695	4.69472	4.74412
2171218	1757	2.46982	2.35603	2.0976	2.11327	2.16613	2.18808	1.93752	1.43775	3.43514	4.47252	4.69755	4.74691
2171219	1757	2.46687	2.35363	2.09482	2.10992	2.16435	2.18526	1.93551	1.42488	3.43223	4.46913	4.69437	4.74348
2171220	1757	2.46687	2.34684	2.09272	2.10653	2.16197	2.18298	1.9345	1.4183	3.42839	4.46559	4.69078	4.73984
2171221	1757	2.47276	2.34537	2.08991	2.11126	2.16077	2.18977	1.93651	1.41497	3.4339	4.47188	4.69582	4.74555
2171222	1757	2.45179	2.32118	2.06145	2.07918	2.13418	2.16256	1.90091	1.35411	3.4096	4.44601	4.66929	4.72103
2171223	1757	2.45332	2.32222	2.05843	2.08063	2.13481	2.16256	1.89982	1.35411	3.40787	4.4448	4.66848	4.72004
2171224	1757	2.45025	2.31859	2.05614	2.07555	2.13226	2.16077	1.89873	1.33846	3.40572	4.44282	4.66638	4.71818
2171225	1757	2.42488	2.28556	2.02531	2.0461	2.0976	2.14489	1.86923	1.29667	3.37963	4.41605	4.63937	4.69073
2171226	1757	2.42651	2.28612	2.02612	2.04766	2.10175	2.14613	1.86688	1.29667	3.38133	4.41784	4.64117	4.69242
2171227	1757	2.43136	2.28668	2.02776	2.0461	2.10243	2.14922	1.86806	1.29226	3.38184	4.41788	4.64106	4.69249
2171228	1757	2.43933	2.29059	2.03423	2.04844	2.10857	2.15351	1.8704	1.29226	3.38521	4.42163	4.64462	4.69609
2171229	1757	2.44248	2.2917	2.03663	2.05154	2.10992	2.15473	1.87157	1.30963	3.38803	4.42487	4.64774	4.69934
2171230	1757	2.43136	2.28668	2.03181	2.04218	2.10449	2.14613	1.86094	1.30535	3.38155	4.41848	4.64134	4.69349
2171231	1757	2.43297	2.28443	2.031	2.03981	2.10037	2.14489	1.85733	1.30103	3.37894	4.41512	4.63806	4.69028
2171232	1757	2.41664	2.26776	2.02119	2.02612	2.08707	2.13226	1.82737	1.2878	3.36433	4.40245	4.62602	4.67744
2171233	1757	2.41664	2.26717	2.02036	2.02531	2.08565	2.13098	1.82607	1.2878	3.36346	4.40134	4.62505	4.67633
2171234	1757	2.42488	2.26658	2.02366	2.03262	2.08422	2.13354	1.83123	1.29667	3.3687	4.4069	4.63041	4.68194
2171235	1757	2.42325	2.26067	2.01953	2.02694	2.0835	2.12969	1.81823	1.30103	3.3641	4.40233	4.6258	4.67721
2171236	1757	2.4216	2.26364	2.02449	2.03342	2.08279	2.12775	1.82086	1.30963	3.36293	4.40353	4.62663	4.6781
2171237	1757	2.40824	2.24366	2.01199	2.0187	2.06446	2.11528	1.80346	1.2833	3.35114	4.39204	4.61576	4.66594
2171238	1757	2.40654	2.24366	2.01284	2.02036	2.06819	2.11327	1.80482	1.2833	3.35203	4.39301	4.61671	4.66673
2171239	1757	2.40483	2.22917	2	2.00775	2.05231	2.10037	1.80072	1.26951	3.34139	4.37846	4.60264	4.65358
2171240	1757	2.4014	2.22917	2	2.00689	2.05231	2.10037	1.80209	1.26482	3.34128	4.37825	4.60243	4.65332
2171241	1757	2.4014	2.22466	1.99739	2.00346	2.04844	2.09899	1.79657	1.25042	3.3367	4.37399	4.59835	4.64925
2171242	1757	2.39794	2.22466	1.99739	2.00432	2.04689	2.09899	1.79796	1.25042	3.33694	4.37416	4.59848	4.64942
2171243	1757	2.39445	2.21945	1.99564	2.00173	2.04139	2.09412	1.79099	1.25527	3.33147	4.36877	4.59346	4.64418
2171244	1757	2.39967	2.22596	1.99739	2.00346	2.04766	2.10243	1.80072	1.26951	3.34155	4.37703	4.60148	4.6532
2171245	1757	2.38739	2.22011	1.99476	1.99388	2.0406	2.09552	1.79796	1.26482	3.33566	4.37097	4.59526	4.64705
2171246	1757	2.38917	2.22401	1.99388	1.99564	2.04376	2.09621	1.79796	1.26482	3.33726	4.37366	4.5975	4.64931
2171247	1757	2.39094	2.22141	1.993	1.99564	2.04376	2.09552	1.79796	1.26007	3.3357	4.37243	4.59642	4.64814
2171248	1757	2.3927	2.22272	1.99388	1.99826	2.04532	2.09552	1.79796	1.26007	3.33654	4.37308	4.59714	4.64887
2171249	1757	2.40312	2.2188	1.99739	2.00087	2.04532	2.0976	1.79657	1.25042	3.33977	4.37794	4.60156	4.65375
2171250	1757	2.40312	2.21945	1.99739	2.00087	2.04454	2.09691	1.79657	1.24551	3.33945	4.37766	4.60121	4.65344
2171251	1757	2.40993	2.22337	1.99826	2.0026	2.04999	2.09968	1.79796	1.25042	3.34163	4.37954	4.60335	4.65557
2171252	1757	2.40824	2.21814	1.99651	2.00173	2.04766	2.09968	1.79657	1.25042	3.34072	4.37907	4.60293	4.65503
2171253	1757	2.40654	2.21617	1.99564	2.00518	2.05154	2.10106	1.79796	1.25042	3.34132	4.37956	4.60331	4.65559
2171254	1757	2.41996	2.23426	2.01452	2.01536	2.06744	2.11394	1.80889	1.26951	3.35468	4.39305	4.61738	4.66979
2171255	1757	2.42813	2.23553	2.01284	2.01536	2.06744	2.11394	1.81158	1.26951	3.35648	4.39496	4.61914	4.67191
2171256	1757	2.42813	2.24055	2.0162	2.01787	2.07188	2.11528	1.8169	1.27416	3.35942	4.39751	4.62158	4.67443
2171257	1757	2.42975	2.24117	2.01368	2.01703	2.07188	2.11727	1.81558	1.26951	3.35953	4.39745	4.62158	4.67434
2171258	1757	2.42975	2.23742	2.01199	2.01452	2.06967	2.11059	1.80346	1.26482	3.35395	4.39272	4.6169	4.66956
2171259	1757	2.43933	2.2492	2.01368	2.02612	2.07846	2.11261	1.8169	1.26951	3.3632	4.40338	4.62662	4.68012
2171260	1757	2.43616	2.24797	2.01115	2.02938	2.077	2.11126	1.81425	1.26007	3.36173	4.40231	4.62552	4.67882
2171261	1757	2.43775	2.25225	2.01536	2.03342	2.08422	2.11793	1.81823	1.25527	3.36414	4.40533	4.62848	4.68211
2171262	1757	2.43775	2.25042	2.01368	2.02938	2.08135	2.11327	1.81425	1.25527	3.36071	4.40262	4.62557	4.67906
2171263	1757	2.43457	2.24613	2.00945	2.02857	2.07628	2.10857	1.81291	1.25042	3.35622	4.39822	4.62114	4.67452
2171264	1757	2.44091	2.25527	2.01787	2.03981	2.08707	2.12123	1.82607	1.26482	3.36406	4.40785	4.63112	4.68431
2171265	1757	2.44404	2.26007	2.01953	2.04532	2.0892	2.12646	1.82737	1.27416	3.36372	4.40901	4.63211	4.6855
2171266	1757	2.4456	2.26186	2.02284	2.04844	2.09061	2.1284	1.82866	1.27875	3.36444	4.41033	4.63387	4.68699
2171267	1757	2.45025	2.26482	2.02366	2.04922	2.08991	2.1284	1.82995	1.27875	3.36553	4.41183	4.63505	4.68812
2171268	1757	2.44404	2.25708	2.01284	2.04376	2.0799	2.12385	1.81823	1.26007	3.35736	4.40415	4.6275	4.68042
2171269	1757	2.45637	2.26541	2.02366	2.05385	2.08707	2.1329	1.82995	1.27416	3.36384	4.41167	4.63512	4.68802
2171270	1757	2.45484	2.266	2.02449	2.05077	2.08991	2.13418	1.83123	1.27416	3.36429	4.4124	4.63564	4.68859
2171271	1757	2.45332	2.26717	2.02531	2.04999	2.09061	2.13418	1.83123	1.27416	3.36451	4.41293	4.63618	4.68908
2171272	1757	2.45332	2.26776	2.02612	2.04999	2.09272	2.13354	1.83378	1.27416	3.36481	4.41344	4.63656	4.68942
2171273	1757	2.45025	2.27242	2.02449	2.0406	2.08493	2.12581	1.82607	1.26482	3.36063	4.40985	4.63251	4.68593
2171274	1757	2.45788	2.27818	2.03423	2.04532	2.09272	2.13481	1.83759	1.26482	3.36847	4.41823	4.6407	4.69456
2171275	1757	2.4624	2.27818	2.03342	2.04532	2.09132	2.13481	1.84261	1.25042	3.36806	4.41836	4.64047	4.69453
2171276	1757	2.46835	2.2816	2.03583	2.0461	2.09272	2.13862	1.8451	1.25527	3.37062	4.42146	4.64334	4.69748
2171277	1757	2.46538	2.27589	2.03342	2.0461	2.0892	2.13672	1.84136	1.25527	3.36821	4.41915	4.64124	4.69535
2171278	1757	2.48144	2.30211	2.05538	2.05538	2.1232	2.15655	1.88649	1.2833	3.39161	4.44259	4.66471	4.72053
2171279	1757	2.48001	2.29994	2.05538	2.05385	2.12057	2.15776	1.88986	1.2878	3.39041	4.44158	4.66378	4.71946
2171280	1757	2.47129	2.30049	2.05614	2.05154	2.1186	2.15715	1.89209	1.27416	3.38846	4.44065	4.66317	4.71922
2171281	1757	2.45788	2.2917	2.04922	2.03902	2.11059	2.1529	1.88081	1.27416	3.37992	4.43222	4.65474	4.71056
2171282	1757	2.45332	2.28724	2.03902	2.03262	2.10517	2.14922	1.87506	1.26482	3.37431	4.42657	4.64865	4.7047
2171283	1757	2.45637	2.29391	2.04532	2.03981	2.11059	2.15473	1.88081	1.26482	3.38198	4.43288	4.65522	4.71183
2171284	1757	2.45939	2.29391	2.04689	2.04218	2.11126	2.15412	1.88195	1.26951	3.38303	4.43373	4.6561	4.71271
2171285	1757	2.4609	2.28948	2.0461	2.03663	2.11394	2.15106	1.88195	1.27416	3.38191	4.43213	4.65453	4.71128
2171286	1757	2.4609	2.28892	2.04689	2.03583	2.11394	2.15412	1.88536	1.27875	3.38335	4.43412	4.65669	4.71314
2171287	1757	2.43775	2.26304	2.0162	2.00945	2.08565	2.11793	1.85491	1.25527	3.35851	4.41145	4.63176	4.68825
2171288	1757	2.44716	2.26893	2.0162	2.01953	2.09968	2.12581	1.86923	1.26482	3.36977	4.42298	4.64347	4.6994
2171289	1757	2.44871	2.26893	2.0162	2.0187	2.10175	2.1271	1.86806	1.26482	3.37022	4.42364	4.6441	4.69997
2171290	1757	2.45025	2.27068	2.02036	2.01953	2.10517	2.12775	1.87157	1.26482	3.37173	4.42486	4.64538	4.70144
2171291	1757	2.45179	2.2878	2.03583	2.02857	2.11394	2.13672	1.89432	1.29226	3.38399	4.43638	4.65756	4.71271
2171292	1757	2.4456	2.2833	2.03822	2.02857	2.11394	2.12905	1.88536	1.27416	3.37778	4.43202	4.65311	4.70801
2171293	1757	2.45179	2.28836	2.04297	2.03902	2.12385	2.13481	1.89432	1.2878	3.38349	4.43857	4.65991	4.71435
2171294	1757	2.4609	2.29391	2.05154	2.04218	2.1329	2.13988	1.90634	1.29226	3.39161	4.44566	4.66722	4.72122
2171295	1757	2.45332	2.29557	2.04999	2.03663	2.1329	2.13925	1.89982	1.2878	3.38796	4.44281	4.66519	4.71848
2171296	1757	2.45637	2.30157	2.05231	2.03822	2.13354	2.14489	1.90417	1.29667	3.39224	4.44833	4.67034	4.72363
2171297	1757	2.4609	2.30428	2.04922	2.04139	2.12646	2.14301	1.902	1.29226	3.39012	4.44676	4.66852	4.72274
2171298	1757	2.46389	2.30374	2.04844	2.04376	2.13162	2.14301	1.90634	1.30103	3.38977	4.44589	4.66785	4.72186
2171299	1757	2.47129	2.31387	2.05994	2.05614	2.14489	2.15776	1.91908	1.30535	3.40329	4.45824	4.68048	4.73494
2171300	1757	2.46538	2.31281	2.05614	2.05461	2.14301	2.15957	1.91908	1.30535	3.40209	4.45783	4.67943	4.73422
2171301	1757	2.45179	2.30103	2.03981	2.03181	2.13481	2.14613	1.90741	1.29667	3.38874	4.44512	4.66588	4.72139
2171302	1757	2.45179	2.30266	2.03822	2.03181	2.13672	2.14551	1.90849	1.29667	3.38945	4.44594	4.66676	4.7222
2171303	1757	2.45025	2.30049	2.03503	2.02776	2.13354	2.14613	1.90849	1.29667	3.3871	4.44397	4.66472	4.7204
2171304	1757	2.45332	2.3032	2.03423	2.02612	2.13545	2.14675	1.91169	1.29667	3.38767	4.44456	4.66529	4.72106
2171305	1757	2.44716	2.29885	2.031	2.02202	2.1329	2.14489	1.91062	1.29226	3.38528	4.44207	4.66248	4.71849
2171306	1757	2.43136	2.28948	2.01953	2.01199	2.1232	2.13162	1.89763	1.27416	3.37522	4.43265	4.65228	4.70875
2171307	1757	2.43136	2.28836	2.0187	2.01115	2.12057	2.12969	1.89653	1.27416	3.37409	4.43162	4.65126	4.70765
2171308	1757	2.43457	2.2878	2.0187	2.01115	2.11926	2.12905	1.89542	1.27416	3.37343	4.4309	4.65058	4.70686
2171309	1757	2.42813	2.28668	2.0187	2.01284	2.12254	2.12775	1.89542	1.27875	3.37412	4.43187	4.6514	4.70814
2171310	1757	2.42651	2.28724	2.01953	2.01368	2.1232	2.12646	1.89763	1.27875	3.37453	4.43202	4.65167	4.70841
2171311	1757	2.42651	2.28103	2.01452	2.00604	2.11992	2.1232	1.89653	1.27875	3.37096	4.42852	4.64853	4.70502
2171312	1757	2.42488	2.27761	2.01115	2.00518	2.11594	2.11926	1.89321	1.26951	3.36855	4.42556	4.64551	4.70219
2171313	1757	2.43775	2.2878	2.0187	2.01284	2.12905	2.12385	1.90309	1.29226	3.37676	4.43418	4.65396	4.71106
2171314	1757	2.43457	2.28724	2.01703	2.00945	2.1271	2.12123	1.89982	1.29667	3.37368	4.43115	4.65093	4.70796
2171315	1757	2.43297	2.28499	2.0187	2.00432	2.12581	2.11926	1.89982	1.29667	3.37302	4.42943	4.64918	4.7063
2171316	1757	2.43136	2.28443	2.01787	2.00173	2.12516	2.11793	1.89873	1.29667	3.37265	4.42908	4.6487	4.70595
2171317	1757	2.40312	2.25648	1.98856	1.97681	2.09691	2.08207	1.87737	1.26951	3.34788	4.4008	4.62122	4.67889
2171318	1757	2.4014	2.24797	1.98318	1.96848	2.09272	2.07188	1.86688	1.26951	3.3423	4.39557	4.61594	4.67323
2171319	1757	2.39967	2.2492	1.97955	1.96661	2.09132	2.07335	1.86688	1.26951	3.34246	4.39462	4.61531	4.67283
2171320	1757	2.39794	2.2492	1.97955	1.96755	2.09202	2.07482	1.86688	1.26482	3.34317	4.39584	4.61648	4.6739
2171321	1757	2.40312	2.25588	1.98767	1.97772	2.0976	2.08063	1.87622	1.27416	3.35195	4.40408	4.62431	4.68226
2171322	1757	2.38739	2.24797	1.98137	1.96661	2.09061	2.0667	1.86806	1.26482	3.33965	4.3906	4.61155	4.66972
2171323	1757	2.38739	2.24736	1.98046	1.97035	2.08778	2.07115	1.87157	1.27875	3.33977	4.39183	4.61196	4.67078
2171324	1757	2.38202	2.2449	1.97955	1.96755	2.0835	2.06819	1.87274	1.27875	3.33814	4.39015	4.61031	4.66916
2171325	1757	2.38202	2.24797	1.97772	1.96848	2.08565	2.06819	1.87157	1.27875	3.33798	4.3901	4.61014	4.66895
2171326	1757	2.38561	2.25103	1.97955	1.97313	2.08565	2.06893	1.87274	1.27875	3.3408	4.39289	4.61287	4.67163
2171327	1757	2.38021	2.24797	1.97772	1.96848	2.08063	2.06446	1.8704	1.27875	3.33678	4.38889	4.60914	4.66798
2171328	1757	2.37107	2.24674	1.97589	1.96284	2.07846	2.05994	1.86806	1.27416	3.33329	4.38572	4.60627	4.66494
2171329	1757	2.36549	2.24551	1.97497	1.96848	2.07628	2.05767	1.87157	1.2833	3.33361	4.38506	4.6058	4.66454
2171330	1757	2.36361	2.24242	1.97128	1.96284	2.07408	2.05538	1.8704	1.26482	3.33037	4.38169	4.60251	4.66118
2171331	1757	2.36173	2.24797	1.97681	1.96942	2.07918	2.05918	1.87274	1.26482	3.33774	4.38722	4.60796	4.66646
2171332	1757	2.35793	2.24797	1.97589	1.96848	2.07846	2.05994	1.87274	1.26482	3.33758	4.3873	4.60799	4.66644
2171333	1757	2.35603	2.24551	1.97497	1.96567	2.07482	2.05461	1.86923	1.26482	3.33478	4.38371	4.60445	4.66281
2171334	1757	2.35603	2.24674	1.97497	1.96567	2.07555	2.05614	1.86923	1.26482	3.33478	4.38398	4.60464	4.66305
2171335	1757	2.3483	2.24242	1.96755	1.95809	2.07115	2.05385	1.86451	1.26007	3.32834	4.37707	4.59786	4.6561
2171336	1757	2.35984	2.25285	1.97772	1.97313	2.0799	2.06521	1.87622	1.26482	3.34044	4.38797	4.60853	4.66638
2171337	1757	2.36361	2.24736	1.96848	1.96567	2.07773	2.06221	1.86923	1.26007	3.3371	4.38378	4.60411	4.66201
2171338	1757	2.36922	2.24859	1.96848	1.96755	2.07555	2.05994	1.86806	1.26007	3.33546	4.38206	4.60246	4.6604
2171339	1757	2.36922	2.2492	1.96755	1.96661	2.07188	2.05918	1.86332	1.26007	3.33393	4.38045	4.60086	4.65884
2171340	1757	2.35793	2.24981	1.95809	1.9722	2.07188	2.05843	1.86451	1.26482	3.33361	4.3815	4.60236	4.6601
2171341	1757	2.36173	2.25346	1.96095	1.97405	2.07262	2.06145	1.8657	1.26951	3.33706	4.38528	4.60594	4.66364
2171342	1757	2.36173	2.25346	1.96284	1.97405	2.07408	2.06145	1.86688	1.27416	3.33746	4.38586	4.60653	4.66415
2171343	1757	2.36173	2.25527	1.96284	1.97405	2.07408	2.06221	1.8657	1.27416	3.33738	4.38589	4.60662	4.66413
2171344	1757	2.36173	2.25467	1.9619	1.97313	2.07408	2.06296	1.8657	1.26951	3.33694	4.38543	4.60621	4.66373
2171345	1757	2.3483	2.24674	1.95617	1.96755	2.0667	2.04766	1.85126	1.25527	3.32416	4.37428	4.59519	4.6521
2171346	1757	2.35025	2.25346	1.95809	1.9722	2.07188	2.04999	1.86094	1.25527	3.33045	4.38089	4.60151	4.65817
2171347	1757	2.35603	2.25285	1.96379	1.97035	2.06967	2.05461	1.8657	1.25527	3.33151	4.38125	4.60225	4.65897
2171348	1757	2.35411	2.25346	1.96379	1.96942	2.07115	2.05767	1.8657	1.26007	3.33329	4.38253	4.60348	4.66031
2171349	1757	2.35218	2.25225	1.96284	1.96755	2.06967	2.05994	1.8657	1.26007	3.33333	4.3826	4.60347	4.66033
2171350	1757	2.33646	2.2492	1.9619	1.96755	2.06744	2.05308	1.86213	1.26007	3.32842	4.37707	4.59835	4.6548
2171351	1757	2.33646	2.24981	1.9619	1.96755	2.06819	2.05614	1.86213	1.26007	3.33013	4.37867	4.59997	4.65642
2171352	1757	2.33445	2.24674	1.95809	1.96661	2.06595	2.05231	1.85974	1.26007	3.32858	4.37719	4.59853	4.65458
2171353	1757	2.33646	2.25042	1.9619	1.96661	2.06893	2.05154	1.86094	1.26007	3.33033	4.37825	4.59949	4.65555
2171354	1757	2.33846	2.24981	1.9619	1.96284	2.06521	2.05077	1.86213	1.26007	3.32883	4.37699	4.59828	4.6541
2171355	1757	2.33041	2.23867	1.94939	1.95713	2.05918	2.04139	1.85974	1.25527	3.32276	4.37055	4.59053	4.64636
2171356	1757	2.32428	2.23742	1.94841	1.95809	2.06221	2.04297	1.85974	1.25527	3.32168	4.36946	4.58944	4.64513
2171357	1757	2.32634	2.23553	1.94547	1.95713	2.06145	2.04766	1.85974	1.25527	3.32168	4.36982	4.58962	4.64529
2171358	1757	2.33445	2.24736	1.95713	1.96942	2.07555	2.05918	1.86923	1.26951	3.33441	4.38228	4.60205	4.65775
2171359	1757	2.33244	2.24613	1.95521	1.9722	2.07482	2.05918	1.86806	1.27416	3.33433	4.38225	4.60199	4.6576
2171360	1757	2.32222	2.2349	1.95521	1.95904	2.06819	2.0569	1.86213	1.26951	3.32543	4.37179	4.59238	4.64735
2171361	1757	2.32428	2.23679	1.95904	1.9619	2.07408	2.05994	1.86451	1.26951	3.32887	4.37493	4.59532	4.65012
2171362	1757	2.32428	2.23742	1.95713	1.9619	2.07115	2.05843	1.86332	1.26951	3.33163	4.3762	4.59697	4.65116
2171363	1757	2.32838	2.23867	1.9619	1.97035	2.0799	2.0667	1.86923	1.27416	3.33762	4.38294	4.60386	4.65783
2171364	1757	2.32634	2.23616	1.95713	1.96473	2.077	2.06595	1.86806	1.27416	3.33574	4.38122	4.60214	4.65613
2171365	1757	2.33041	2.23109	1.94743	1.95424	2.06595	2.05385	1.85974	1.26007	3.32976	4.37421	4.59468	4.64873
2171366	1757	2.32428	2.22466	1.94349	1.94645	2.06145	2.0461	1.85854	1.25042	3.32809	4.37142	4.59198	4.64591
2171367	1757	2.32838	2.22596	1.9425	1.94841	2.05994	2.04689	1.86451	1.24551	3.32854	4.37157	4.59162	4.64597
2171368	1757	2.32222	2.22076	1.94151	1.94645	2.05994	2.04689	1.86213	1.24551	3.32646	4.36931	4.58962	4.64408
2171369	1757	2.32015	2.22011	1.94052	1.94448	2.05994	2.04454	1.86213	1.24055	3.32543	4.36762	4.58797	4.64244
2171370	1757	2.3075	2.21285	1.93146	1.93752	2.05614	2.04376	1.85491	1.23045	3.32267	4.36303	4.58315	4.63798
2171371	1757	2.30535	2.21418	1.92737	1.93551	2.05385	2.04297	1.85126	1.23045	3.32131	4.36152	4.58178	4.63672
2171372	1757	2.31175	2.22141	1.93349	1.94151	2.05918	2.04766	1.85612	1.23553	3.3274	4.36878	4.58788	4.64366
2171373	1757	2.31175	2.22076	1.93247	1.94151	2.0569	2.04766	1.8537	1.23553	3.32646	4.36775	4.58702	4.64274
2171374	1757	2.29885	2.20952	1.92531	1.9345	2.04999	2.04376	1.85248	1.22011	3.3201	4.36177	4.58063	4.63647
2171375	1757	2.3075	2.22272	1.93247	1.95134	2.06296	2.05614	1.85974	1.24551	3.33106	4.37238	4.59237	4.64671
2171376	1757	2.29885	2.21418	1.92428	1.94645	2.05767	2.05077	1.8537	1.24055	3.32362	4.3654	4.58543	4.63984
2171377	1757	2.29885	2.21219	1.92428	1.94743	2.05918	2.04844	1.85612	1.24055	3.32399	4.36481	4.58483	4.63932
2171378	1757	2.30103	2.21551	1.92942	1.94841	2.06446	2.05077	1.85612	1.24551	3.32711	4.36729	4.58742	4.64203
2171379	1757	2.27416	2.1854	1.89209	1.92531	2.02036	2.02119	1.80618	1.22011	3.29447	4.33517	4.5543	4.60763
2171380	1757	2.2878	2.19243	1.91381	1.93247	2.03423	2.03181	1.82086	1.22531	3.30707	4.34651	4.56652	4.61949
2171381	1757	2.27416	2.18327	1.902	1.92428	2.02612	2.02119	1.80618	1.21484	3.2971	4.33591	4.55602	4.60806
2171382	1757	2.2878	2.19451	1.91275	1.93952	2.03583	2.031	1.82478	1.23045	3.31018	4.35014	4.56986	4.62158
2171383	1757	2.2878	2.19451	1.91381	1.93952	2.03583	2.03262	1.82607	1.22531	3.30963	4.34968	4.5696	4.62116
2171384	1757	2.27875	2.19103	1.90956	1.93651	2.03583	2.031	1.82347	1.23045	3.30367	4.34606	4.56563	4.61608
2171385	1757	2.28556	2.20548	1.93349	1.95134	2.05614	2.05767	1.84634	1.23553	3.3194	4.36455	4.58479	4.63362
2171386	1757	2.29003	2.21285	1.93044	1.95328	2.05918	2.06145	1.84757	1.23553	3.32243	4.36733	4.58781	4.63624
2171387	1757	2.33445	2.25285	1.97772	2	2.11327	2.10449	1.87852	1.26951	3.36354	4.41053	4.6321	4.67962
2171388	1757	2.33646	2.24859	1.97313	1.99476	2.10857	2.1038	1.87274	1.26951	3.36116	4.40803	4.62925	4.67657
2171389	1757	2.33041	2.24428	1.97128	1.99388	2.10175	2.10721	1.86688	1.26482	3.35953	4.40608	4.62685	4.67407
2171390	1757	2.32634	2.24428	1.97035	1.993	2.10037	2.10517	1.86688	1.26482	3.35892	4.40533	4.62609	4.67332
2171391	1757	2.33041	2.25346	1.97313	1.99739	2.10517	2.11727	1.86688	1.2833	3.36799	4.41498	4.63482	4.68266
2171392	1757	2.32634	2.2349	1.95713	1.98677	2.09552	2.10857	1.84634	1.25527	3.35522	4.40315	4.62225	4.67073
2171393	1757	2.32838	2.23172	1.94052	1.98137	2.08849	2.10653	1.8451	1.26007	3.35095	4.39952	4.61806	4.66666
2171394	1757	2.32015	2.22724	1.94052	1.97497	2.0835	2.10585	1.84011	1.25042	3.34756	4.39664	4.61517	4.66397
2171395	1757	2.30535	2.21683	1.92737	1.96755	2.06819	2.0983	1.82607	1.24055	3.3351	4.38487	4.60318	4.65226
2171396	1757	2.3032	2.21018	1.91803	1.96095	2.06296	2.09621	1.82217	1.23553	3.3298	4.37862	4.59656	4.64601
2171397	1757	2.30103	2.20071	1.91381	1.95617	2.05994	2.08778	1.8169	1.22531	3.32226	4.36998	4.58813	4.63782
2171398	1757	2.28556	2.17681	1.89432	1.93952	2.04297	2.07482	1.80482	1.21484	3.3069	4.35496	4.57196	4.62237
2171399	1757	2.28556	2.17898	1.90526	1.93852	2.04766	2.07628	1.80889	1.21484	3.30955	4.35926	4.57634	4.62654
2171400	1757	2.27416	2.1651	1.88986	1.92531	2.03262	2.05994	1.79657	1.20952	3.29243	4.34388	4.56033	4.60985
2171401	1757	2.26951	2.15987	1.88874	1.92012	2.03262	2.05614	1.79796	1.20952	3.28977	4.34134	4.55795	4.60764
2171402	1757	2.27184	2.16212	1.89209	1.92531	2.03743	2.05994	1.80072	1.21484	3.29265	4.34443	4.56133	4.61117
2171403	1757	2.27184	2.16212	1.89209	1.92324	2.03503	2.05918	1.79934	1.21484	3.29164	4.34326	4.56015	4.61011
2171404	1757	2.3032	2.1854	1.91803	1.93952	2.05538	2.08135	1.81291	1.24055	3.31116	4.36415	4.58335	4.63107
2171405	1757	2.32015	2.18893	1.92117	1.94743	2.05994	2.08565	1.81823	1.25042	3.31739	4.3706	4.58936	4.6368
2171406	1757	2.32428	2.19243	1.92117	1.95713	2.06595	2.08493	1.81425	1.25527	3.31931	4.37285	4.59167	4.63903
2171407	1757	2.32428	2.19243	1.91593	1.95231	2.06371	2.08636	1.80889	1.26951	3.31785	4.37159	4.59006	4.63771
2171408	1757	2.31387	2.19033	1.91698	1.95231	2.06371	2.08707	1.81023	1.26951	3.31798	4.3718	4.59024	4.63797
2171409	1757	2.31175	2.19103	1.91803	1.95231	2.06446	2.08636	1.81023	1.27416	3.31777	4.37171	4.59021	4.63792
2171410	1757	2.35025	2.22141	1.95999	1.99123	2.09202	2.11193	1.85003	1.31806	3.34674	4.39975	4.62033	4.66651
2171411	1757	2.35025	2.2188	1.95904	1.99123	2.09132	2.11261	1.84757	1.32222	3.34573	4.3991	4.61961	4.66573
2171412	1757	2.36736	2.233	1.96661	2.00945	2.11059	2.12969	1.85612	1.31806	3.35748	4.40969	4.6303	4.67597
2171413	1757	2.36922	2.23867	1.96755	2.01199	2.11528	2.13418	1.86094	1.32222	3.36252	4.41496	4.63502	4.68079
2171414	1757	2.35218	2.22596	1.95809	2.0026	2.10243	2.12905	1.85003	1.30103	3.35353	4.40544	4.62575	4.67081
2171415	1757	2.37475	2.25346	1.98227	2.02531	2.13162	2.1486	1.87622	1.31806	3.37177	4.42541	4.64537	4.69048
2171416	1757	2.37475	2.25042	1.97772	2.02284	2.12905	2.14799	1.87274	1.31387	3.36884	4.42281	4.64294	4.6878
2171417	1757	2.37475	2.25103	1.97864	2.02366	2.12969	2.14799	1.8739	1.31806	3.36914	4.42365	4.64382	4.68863
2171418	1757	2.37658	2.25346	1.97864	2.02694	2.13098	2.14983	1.87622	1.31806	3.3707	4.42521	4.64522	4.68992
2171419	1757	2.37475	2.25164	1.97313	2.02531	2.12905	2.14922	1.8739	1.31806	3.36899	4.42414	4.64403	4.68886
2171420	1757	2.38561	2.26007	1.98046	2.03262	2.13925	2.15957	1.88423	1.32222	3.37478	4.43048	4.65065	4.6946
2171421	1757	2.38739	2.26245	1.98408	2.03423	2.14114	2.16137	1.88874	1.32222	3.37742	4.43329	4.65331	4.69708
2171422	1757	2.38021	2.25648	1.97405	2.02531	2.13609	2.15534	1.87852	1.31387	3.36929	4.42543	4.64596	4.68889
2171423	1757	2.38202	2.25708	1.97681	2.02449	2.13799	2.15534	1.87737	1.31387	3.36966	4.42612	4.64648	4.68954
2171424	1757	2.38021	2.25527	1.97497	2.02366	2.13799	2.14799	1.87622	1.30535	3.36724	4.42212	4.64333	4.68564
2171425	1757	2.38021	2.25527	1.97497	2.02366	2.13799	2.14799	1.8739	1.30535	3.36713	4.42184	4.64297	4.68529
2171426	1757	2.38202	2.25467	1.98767	2.02776	2.14364	2.14983	1.87737	1.31387	3.37288	4.42789	4.64924	4.69127
2171427	1757	2.38202	2.26186	1.99034	2.03262	2.14983	2.15534	1.88309	1.32222	3.37691	4.43189	4.65382	4.69522
2171428	1757	2.38202	2.26245	1.99034	2.03423	2.15168	2.15594	1.88423	1.32634	3.3776	4.43271	4.65455	4.69584
2171429	1757	2.38739	2.26776	2.00087	2.04139	2.15957	2.16137	1.89432	1.33445	3.38471	4.43941	4.66133	4.70272
2171430	1757	2.38382	2.26482	1.99476	2.03423	2.15534	2.15897	1.88874	1.32634	3.38093	4.43639	4.65827	4.69954
2171431	1757	2.38202	2.266	1.99476	2.03423	2.15534	2.15897	1.88874	1.32634	3.38108	4.43638	4.65821	4.69946
2171432	1757	2.3927	2.26364	1.99651	2.03019	2.15715	2.16077	1.89542	1.32634	3.37974	4.43698	4.65837	4.69968
2171433	1757	2.39445	2.26541	1.99739	2.03019	2.15776	2.16137	1.89542	1.32634	3.38021	4.43747	4.6588	4.70023
2171434	1757	2.39967	2.26893	2	2.03019	2.16017	2.16256	1.89763	1.33445	3.38292	4.43958	4.66099	4.7024
2171435	1757	2.42813	2.28556	2.00945	2.04139	2.17085	2.17202	1.91275	1.34635	3.39676	4.45386	4.67546	4.71631
2171436	1757	2.42488	2.28499	2.00945	2.0406	2.17202	2.17085	1.91487	1.34635	3.39711	4.45429	4.67603	4.71687
2171437	1757	2.4183	2.27589	1.99913	2.02776	2.16613	2.16256	1.90526	1.34242	3.38789	4.44658	4.66826	4.70911
2171438	1757	2.41664	2.27531	1.99913	2.02694	2.16554	2.16137	1.90741	1.33846	3.38696	4.44524	4.66714	4.708
2171439	1757	2.41664	2.27531	2.00087	2.02612	2.16495	2.16197	1.90741	1.33846	3.38778	4.44597	4.66768	4.7086
2171440	1757	2.41664	2.27473	2.00087	2.02531	2.16495	2.16197	1.90741	1.34242	3.38767	4.44581	4.66747	4.70841
2171441	1757	2.41162	2.26658	1.99651	2.01787	2.16017	2.15594	1.90091	1.33041	3.38112	4.43924	4.6609	4.70143
2171442	1757	2.40993	2.26423	1.99476	2.0162	2.16077	2.15534	1.90309	1.33041	3.37981	4.43829	4.65962	4.70028
2171443	1757	2.40993	2.26541	1.993	2.01703	2.16017	2.15534	1.90417	1.33041	3.38057	4.43856	4.66004	4.7007
2171444	1757	2.40993	2.26541	1.99388	2.0162	2.16017	2.15534	1.90417	1.33041	3.38126	4.43911	4.66052	4.70124
2171445	1757	2.40993	2.26541	1.993	2.0162	2.16017	2.15473	1.90526	1.33041	3.38101	4.43889	4.66031	4.70108
[truncated: 5,089 more rows]

## Sheet: Fig4B clones
Insert profile of clones with BT_1759 locus
	BT_1759 insert
Day 7	2.5	3.1	4.2	Total screened
Mouse 1	6	1	0	10
Mouse 2	1	5	0	10
Mouse 3	3	6	0	10
Mouse 4	6	1	0	10
Mouse 5	8	2	0	10
	BT_1759 insert
Day 28	2.5	3.1	4.2	Total screened
Mouse 1	8	0	0	8
Mouse 2	8	0	0	8
Mouse 3	8	0	0	8
Mouse 4	8	0	0	8
Mouse 5	7	0	1	8
