# Supplementary material for: Improving microbial fitness in the mammalian gut by in vivo temporal functional metagenomics
Source: Mol Syst Biol. 2015 Mar 11;11(3):788. doi: 10.15252/msb.20145866 (PMC4380924; doi:10.15252/msb.20145866)
Supplement: Supplementary file 33 — Source Data for Figure 4C [file MSB-11-788-s032.xls]

## Sheet: Fig4C
Growth rates of clones in minimal media with sucrose
M9-Suc	growth rate (dbl/hr)					mean
MG1655	0	0
Empty vector	0	0
Cloned BT1757	0	0
Cloned BT1758	0	0
Cloned BT1757-1758	0	0
Cloned BT1759	0	0
Cloned BT1759 Δ4nt	0.133413	0.109385	0.102897	0.1246	0.125298	0.119119
stool isolates (si)
si M1 d28	0	0.144578	0.154739	0.126032		0.106337
si M2 d28	0.137033	0.119565	0.0925583	0.099686		0.112211
si M3 d28	0.165207	0.141409	0.163234	0.131291		0.150285
si M4 d28	0.142002	0.0769477	0.0851752	0.1313		0.108856
si M5 d28	0.0646301	0.0878632	0.411523	0.255635		0.204913
re-transformed stool plasmids (t)
t M1 d28	0.109934	0.113999	0.111017	0.106475		0.110356
t M2 d28	0.188353	0.0745342	0.104868	0.05068		0.104609
t M3 d28	0.108268	0.116455	0.116872	0.118213		0.114952
t M4 d28	0.150886	0.11184	0.121051	0.0949818		0.11969
t M5 d28	0.132629	0.113977	0	0.110347		0.0892383
