# Supplementary material for: Improving microbial fitness in the mammalian gut by in vivo temporal functional metagenomics
Source: Mol Syst Biol. 2015 Mar 11;11(3):788. doi: 10.15252/msb.20145866 (PMC4380924; doi:10.15252/msb.20145866)
Supplement: Supplementary file 34 — Source Data for Figure 5A [file MSB-11-788-s033.xls]

## Sheet: Fig5A
BT_0370 galactokinase and BT_371 glucose/galactose transporter
FPKM
input library					mouse 1		time (days)
Gene	replicate 1	replicate 2			Gene		1.5	1.75	2.5	3	4	7	10	14	21	28
BT_0368	99.7397	87.5868			BT_0368		187.662	170.198	339.025	456.951	313.586	3685.04	1322.11	60.5855	15.6584	27.1825
BT_0369	166.943	137.073			BT_0369		1210.07	4272.53	41880.3	92918.7	68658.5	147575	40240.5	2642.75	387.446	571.582
BT_0370	183.554	158.473			BT_0370		2514.12	12420.1	140883	273519	186423	169693	85030.6	6814.89	466	545.151
BT_0371	241.478	230.057			BT_0371		2399.09	13812	160845	316078	176222	100702	71805.9	6332.11	238.244	46.6343
BT_0372	148.785	148.282			BT_0372		559.052	3296.1	34493.6	76908.8	29272.6	7593.22	29953.7	2190.57	51.643	7.45856
					mouse 2	time (days)
					Gene	0.5	1.5	1.75	2.5	3	4	7	10	14	21	28
					BT_0368	97.2068	540.549	496.631	288.246	120.769	68.9157	19.5456	6.10397	0.101414	0.132871	0.310103
					BT_0369	295.544	65390.9	73955.9	98121.5	93287.2	56233.3	23959.4	27874.7	1715.37	620.266	204.862
					BT_0370	411.988	214541	210021	256416	214545	167894	182606	116458	4789.97	1707.74	625.149
					BT_0371	473.706	230333	237852	233397	157142	141300	182462	75379.3	4771.9	1832.95	671.995
					BT_0372	208.651	72206.8	63642.8	49711.8	18236.7	41186.8	61307	18842.5	2002.03	823.675	374.86
					mouse 3	time (days)
					Gene	0.5	1.5	1.75	2.5	3	4	7	10	14	21	28
					BT_0368	40.3314	547.736	623.248	329.57	214.206	94.9129	47.7803	9.66201	0.546105	0.123919	0.330183
					BT_0369	311.503	78888.1	85124.7	75616.7	81669.4	66063.4	63150.1	11755.3	297.432	44.6106	64.069
					BT_0370	733.324	224626	241888	274331	266898	179098	169512	35853.9	969.937	80.6735	166.985
					BT_0371	692.008	266819	280504	312039	235777	141549	145162	28669.1	822.65	64.2651	180.555
					BT_0372	133.852	75584.9	88982	110076	65958	23124.9	9841.87	2661.16	105.914	4.40828	52.6672
					mouse 4	time (days)
					Gene	0.5	1.5	1.75	2.5	3	4	7	10	14	21	28
					BT_0368	104.55	405.871	445.272	306.133	106.574	25.467	5.49705	1.18679	0	0	0
					BT_0369	376.095	62779.4	71420.8	70880.7	64277.4	27526.5	15205.3	17008.6	473.871	22.1422	3.32397
					BT_0370	600.18	227936	248106	262252	187261	137901	128841	119865	4664.26	90.5213	8.92418
					BT_0371	645.774	255558	272224	277979	166244	144398	141372	117247	5189.35	107.609	11.6687
					BT_0372	240.22	74504.5	84278.9	88011.6	34855	68224.5	79832.4	71814.2	2938.73	44.9827	5.76914
					mouse 5	time (days)
					Gene	0.5	1.5	1.75	2.5	3	4	7	10	14	21	28
					BT_0368	133.447	342.905	240.809	155.674	56.1602	18.8361	2.28113	0.141028	0	0	0
					BT_0369	268.336	43051.9	46207.5	61850.5	39277.5	37785.7	21236.7	1535.17	124.993	29.3563	4.55805
					BT_0370	343.175	161780	213263	260111	199001	147778	37299.9	5259.67	487.997	167.809	14.8636
					BT_0371	395.248	181718	253641	302905	202270	159029	37651.5	5440.28	498.86	192.748	15.8791
					BT_0372	181.346	44125.1	54835.1	67918.6	33310.2	28550.6	4261.79	758.13	87.4242	32.1572	2.54502
effective coverage
input library					mouse 1		time (days)
Gene	replicate 1	replicate 2			Gene		1.5	1.75	2.5	3	4	7	10	14	21	28
BT_0368	0.986945	0.986143			BT_0368		0.934842	0.637356	0.183129	0.140167	0.151077	0.150937	0.153071	0.148788	0.154904	0.15405
BT_0369	0.988758	0.988122			BT_0369		0.926958	0.901743	0.907399	0.879098	0.788039	0.979464	0.954824	0.931818	0.984094	0.993369
BT_0370	0.986465	0.984162			BT_0370		0.988186	0.995233	0.99225	0.99151	0.993603	0.992043	0.990734	0.993116	0.990582	0.986604
BT_0371	0.98782	0.984578			BT_0371		0.951688	0.973924	0.969813	0.961797	0.934224	0.942913	0.961969	0.964957	0.953535	0.935809
BT_0372	0.980343	0.985076			BT_0372		0.814856	0.727307	0.755077	0.85097	0.807255	0.751793	0.921869	0.925428	0.849857	0.831923
					mouse 2	time (days)
					Gene	0.5	1.5	1.75	2.5	3	4	7	10	14	21	28
					BT_0368	0.97909	0.19912	0.202137	0.204734	0.188603	0.178905	0.195347	0.18694	0.10278	0.130949	0.22764
					BT_0369	0.973501	0.794096	0.742023	0.658733	0.627845	0.591205	0.473261	0.501287	0.480945	0.462582	0.491155
					BT_0370	0.993928	0.99481	0.99571	0.996389	0.995483	0.995812	0.994781	0.992984	0.995589	0.993834	0.991153
					BT_0371	0.967141	0.97241	0.971505	0.909353	0.808507	0.937231	0.975677	0.854808	0.958817	0.98106	0.98699
					BT_0372	0.94022	0.82096	0.845463	0.87342	0.828939	0.776154	0.738577	0.868042	0.808522	0.76608	0.759832
					mouse 3	time (days)
					Gene	0.5	1.5	1.75	2.5	3	4	7	10	14	21	28
					BT_0368	0.934534	0.164751	0.154131	0.144145	0.157013	0.148994	0.123915	0.148	0.148857	0.13767	0.125911
					BT_0369	0.812775	0.849379	0.832895	0.772513	0.68196	0.647474	0.612202	0.582076	0.607524	0.695245	0.758515
					BT_0370	0.987227	0.993725	0.996126	0.995417	0.996239	0.995647	0.997158	0.996124	0.994635	0.991281	0.995304
					BT_0371	0.954101	0.986408	0.984237	0.987586	0.953716	0.874534	0.934606	0.911937	0.943467	0.828322	0.978319
					BT_0372	0.923144	0.826389	0.83043	0.903319	0.917122	0.901465	0.814756	0.899243	0.93352	0.926994	0.786948
					mouse 4	time (days)
					Gene	0.5	1.5	1.75	2.5	3	4	7	10	14	21	28
					BT_0368	0.94527	0.158773	0.156938	0.156742	0.146184	0.131819	0.133333	0.127649	0.0482887	0.0947082	0.0327786
					BT_0369	0.967003	0.845591	0.844216	0.788931	0.723776	0.615957	0.433248	0.407718	0.36448	0.57209	0.58376
					BT_0370	0.990106	0.995297	0.995191	0.995476	0.995301	0.995294	0.996457	0.997023	0.995355	0.993063	0.967345
					BT_0371	0.983969	0.987841	0.982549	0.981353	0.929923	0.964832	0.978343	0.978643	0.980545	0.97627	0.949333
					BT_0372	0.946685	0.765465	0.797892	0.856663	0.806432	0.952031	0.973233	0.979169	0.970356	0.929438	0.798393
					mouse 5	time (days)
					Gene	0.5	1.5	1.75	2.5	3	4	7	10	14	21	28
					BT_0368	0.978564	0.206455	0.187357	0.174459	0.292416	0.321515	0.439806	0.15134	0.000504286	0.000504286	0.000504286
					BT_0369	0.978156	0.765619	0.692646	0.66206	0.537934	0.672315	0.791075	0.726733	0.688594	0.557391	0.62397
					BT_0370	0.996377	0.995614	0.994441	0.99566	0.995474	0.995498	0.996418	0.995905	0.995177	0.986905	0.931763
					BT_0371	0.980006	0.988197	0.984028	0.983096	0.965469	0.978967	0.984284	0.984621	0.98336	0.985966	0.930639
					BT_0372	0.926125	0.573706	0.545979	0.564586	0.475936	0.441912	0.382313	0.411227	0.456146	0.422723	0.381055
