# Supplementary material for: Improving microbial fitness in the mammalian gut by in vivo temporal functional metagenomics
Source: Mol Syst Biol. 2015 Mar 11;11(3):788. doi: 10.15252/msb.20145866 (PMC4380924; doi:10.15252/msb.20145866)
Supplement: Supplementary file 35 — Source Data for Figure 5B [file MSB-11-788-s034.xls]

## Sheet: Fig5B
Mapped reads to each base in region BT_1756 to BT_1760
		log10(mean reads) if mean >1, else assign 0
genomic coordinate	gene	lib	h12	h36	h42	h60	d3	d4	d7	d10	d14	d21	d28
452372	368	1.95904	1.84973	1.46538	1.4624	1.0569	0.342423	0	0	0	0	0	0
452373	368	1.95424	1.84973	1.46538	1.4624	1.0569	0.342423	0	0	0	0	0	0
452374	368	1.95904	1.85126	1.46538	1.47129	1.06446	0.342423	0	0	0	0	0	0
452375	368	1.96848	1.85126	1.46538	1.47422	1.07188	0.342423	0	0	0	0	0	0
452376	368	1.96848	1.86629	1.47712	1.48855	1.07918	0.342423	0	0	0	0	0	0
452377	368	1.98227	1.87795	1.48855	1.53148	1.13354	0.342423	0	0	0	0	0	0
452378	368	1.97313	1.87216	1.48001	1.53148	1.1271	0.30103	0	0	0	0	0	0
452379	368	1.97772	1.87651	1.49693	1.54654	1.13988	0.30103	0	0	0	0	0	0
452380	368	1.98227	1.87506	1.50243	1.55145	1.13988	0.30103	0	0	0	0	0	0
452381	368	1.98227	1.87506	1.50243	1.55388	1.13988	0.30103	0	0	0	0	0	0
452382	368	1.98227	1.87651	1.51587	1.5611	1.15836	0.30103	0	0	0	0	0	0
452383	368	1.98227	1.87938	1.52892	1.55871	1.15229	0.30103	0	0	0	0	0	0
452384	368	1.97772	1.87938	1.52892	1.5611	1.15229	0.30103	0	0	0	0	0	0
452385	368	1.99123	1.89487	1.53656	1.58206	1.16435	0.30103	0	0	0	0	0	0
452386	368	1.98677	1.87506	1.52892	1.57287	1.15836	0.342423	0	0	0	0	0	0
452387	368	2.02119	1.89625	1.55871	1.617	1.22011	0.380211	0	0	0	0	0	0
452388	368	2.01703	1.89348	1.5563	1.61066	1.22011	0.380211	0	0	0	0	0	0
452389	368	2.02531	1.89763	1.5682	1.62325	1.25042	0.380211	0	0	0	0	0	0
452390	368	2.02531	1.899	1.57054	1.62325	1.25042	0.380211	0	0	0	0	0	0
452391	368	2.01284	1.8907	1.56585	1.60638	1.23553	0.380211	0	0	0	0	0	0
452392	368	2.01284	1.8907	1.57054	1.60638	1.23553	0.380211	0	0	0	0	0	0
452393	368	2.01284	1.89348	1.57054	1.60206	1.23045	0.380211	0	0	0	0	0	0
452394	368	1.99564	1.88508	1.56348	1.5977	1.23045	0.380211	0	0	0	0	0	0
452395	368	1.99564	1.8879	1.56585	1.5955	1.24551	0.414973	0	0	0	0	0	0
452396	368	1.98677	1.86332	1.5563	1.58659	1.23045	0.342423	0	0	0	0	0	0
452397	368	1.98677	1.86923	1.55871	1.5955	1.24551	0.342423	0	0	0	0	0	0
452398	368	1.98677	1.86481	1.55145	1.59106	1.24551	0.342423	0	0	0	0	0	0
452399	368	2.02119	1.90309	1.60638	1.64147	1.30103	0.380211	0	0	0	0	0	0
452400	368	2.02531	1.90173	1.60638	1.64147	1.30103	0.380211	0	0	0	0	0	0
452401	368	2.03342	1.90849	1.61066	1.64345	1.30103	0.380211	0	0	0	0	0	0
452402	368	2.03342	1.91116	1.61278	1.64933	1.30103	0.380211	0	0	0	0	0	0
452403	368	2.03342	1.90982	1.60638	1.64933	1.30103	0.380211	0	0	0	0	0	0
452404	368	2.04139	1.91645	1.62118	1.66276	1.31387	0.380211	0	0	0	0	0	0
452405	368	2.04922	1.93069	1.65128	1.68842	1.32222	0.380211	0	0	0	0	0	0
452406	368	2.04922	1.93576	1.65128	1.68842	1.32222	0.380211	0	0	0	0	0	0
452407	368	2.04922	1.9345	1.65321	1.6902	1.32222	0.380211	0	0	0	0	0	0
452408	368	2.02531	1.93069	1.64147	1.68124	1.31387	0.30103	0	0	0	0	0	0
452409	368	2.03743	1.93576	1.64147	1.68664	1.31387	0.30103	0	0	0	0	0	0
452410	368	2.06446	1.94325	1.64147	1.7007	1.32222	0.342423	0	0	0	0	0	0
452411	368	2.06446	1.94694	1.64933	1.70243	1.32634	0.342423	0	0	0	0	0	0
452412	368	2.06819	1.95182	1.64933	1.70243	1.33041	0.342423	0	0	0	0	0	0
452413	368	2.07555	1.95182	1.64933	1.69897	1.34242	0.342423	0	0	0	0	0	0
452414	368	2.07188	1.93952	1.64345	1.69548	1.33445	0.30103	0	0	0	0	0	0
452415	368	2.07188	1.93952	1.64345	1.69373	1.33445	0.30103	0	0	0	0	0	0
452416	368	2.07188	1.93952	1.64345	1.69548	1.33445	0.30103	0	0	0	0	0	0
452417	368	2.07555	1.93952	1.64345	1.69548	1.33445	0.30103	0	0	0	0	0	0
452418	368	2.07188	1.93702	1.64738	1.70243	1.33846	0.30103	0	0	0	0	0	0
452419	368	2.0607	1.92942	1.64147	1.69897	1.33445	0.30103	0	0	0	0	0	0
452420	368	2.0607	1.92814	1.64147	1.69723	1.33445	0.30103	0	0	0	0	0	0
452421	368	2.0569	1.92942	1.64147	1.69548	1.33445	0.342423	0	0	0	0	0	0
452422	368	2.0569	1.92814	1.64147	1.69548	1.33445	0.342423	0	0	0	0	0	0
452423	368	2.07188	1.93702	1.64738	1.70243	1.33445	0.342423	0	0	0	0	0	0
452424	368	2.06446	1.93069	1.63548	1.69197	1.31806	0.380211	0	0	0	0	0	0
452425	368	2.06446	1.92942	1.63548	1.69548	1.32222	0.380211	0	0	0	0	0	0
452426	368	2.08279	1.94325	1.63949	1.70415	1.34242	0.414973	0	0	0	0	0	0
452427	368	2.08279	1.94939	1.64345	1.7007	1.34635	0.414973	0	0	0	0	0	0
452428	368	2.07918	1.94694	1.64345	1.7007	1.34635	0.414973	0	0	0	0	0	0
452429	368	2.08279	1.94694	1.64345	1.7007	1.34635	0.414973	0	0	0	0	0	0
452430	368	2.08279	1.94694	1.64738	1.7007	1.34635	0.414973	0	0	0	0	0	0
452431	368	2.08279	1.94694	1.64933	1.70586	1.34635	0.414973	0	0	0	0	0	0
452432	368	2.08279	1.95061	1.65128	1.71433	1.34242	0.414973	0	0	0	0	0	0
452433	368	2.08279	1.94694	1.65128	1.71265	1.33846	0.414973	0	0	0	0	0	0
452434	368	2.08279	1.94571	1.64933	1.71265	1.33846	0.414973	0	0	0	0	0	0
452435	368	2.08279	1.94571	1.64933	1.71265	1.34242	0.414973	0	0	0	0	0	0
452436	368	2.07555	1.94448	1.64933	1.71433	1.33846	0.380211	0	0	0	0	0	0
452437	368	2.07918	1.95182	1.64933	1.71096	1.34635	0.380211	0	0	0	0	0	0
452438	368	2.07918	1.95061	1.64933	1.71096	1.34635	0.380211	0	0	0	0	0	0
452439	368	2.08279	1.96614	1.66087	1.72263	1.34635	0.380211	0	0	0	0	0	0
452440	368	2.07918	1.96965	1.66276	1.71933	1.34242	0.380211	0	0	0	0	0	0
452441	368	2.07918	1.96848	1.65896	1.72099	1.34242	0.380211	0	0	0	0	0	0
452442	368	2.08636	1.98227	1.67394	1.72099	1.35411	0.447158	0	0	0	0	0	0
452443	368	2.08636	1.98114	1.67394	1.72099	1.35411	0.447158	0	0	0	0	0	0
452444	368	2.08636	1.98227	1.67578	1.71433	1.35025	0.447158	0	0	0	0	0	0
452445	368	2.08279	1.98114	1.6721	1.71265	1.35411	0.447158	0	0	0	0	0	0
452446	368	2.07555	1.97081	1.66087	1.70757	1.35411	0.447158	0	0	0	0	0	0
452447	368	2.0607	1.94939	1.64933	1.7007	1.35411	0.447158	0	0	0	0	0	0
452448	368	2.04922	1.94201	1.64147	1.69197	1.34635	0.414973	0	0	0	0	0	0
452449	368	2.05308	1.93952	1.63949	1.6902	1.34242	0.414973	0	0	0	0	0	0
452450	368	2.02531	1.91381	1.62941	1.67394	1.33041	0.380211	0	0	0	0	0	0
452451	368	2.02119	1.9058	1.617	1.6721	1.32222	0.380211	0	0	0	0	0	0
452452	368	2.01703	1.90982	1.59329	1.66839	1.31806	0.342423	0	0	0	0	0	0
452453	368	2.01703	1.91381	1.60423	1.67025	1.31806	0.342423	0	0	0	0	0	0
452454	368	2.01703	1.91116	1.60423	1.67025	1.31806	0.342423	0	0	0	0	0	0
452455	368	2.01703	1.90982	1.60423	1.67025	1.31387	0.342423	0	0	0	0	0	0
452456	368	2.0086	1.90849	1.60206	1.66839	1.31387	0.342423	0	0	0	0	0	0
452457	368	2.01284	1.90849	1.60638	1.67394	1.32222	0.380211	0	0	0	0	0	0
452458	368	2.00432	1.91249	1.6149	1.68305	1.32634	0.380211	0	0	0	0	0	0
452459	368	2.00432	1.91381	1.617	1.68664	1.33445	0.380211	0	0	0	0	0	0
452460	368	2.02938	1.92814	1.62737	1.69197	1.33846	0.380211	0	0	0	0	0	0
452461	368	2.02119	1.92428	1.62737	1.69197	1.33846	0.342423	0	0	0	0	0	0
452462	368	2.02531	1.92942	1.63144	1.69373	1.33846	0.342423	0.0791812	0	0	0	0	0
452463	368	2.0569	1.95545	1.66276	1.7007	1.35411	0.342423	0.146128	0	0	0	0	0
452464	368	2.0569	1.96023	1.66839	1.70927	1.35411	0.342423	0.146128	0	0	0	0	0
452465	368	2.0569	1.96023	1.66464	1.71096	1.35411	0.342423	0.146128	0	0	0	0	0
452466	368	2.05308	1.95303	1.66087	1.70415	1.35411	0.342423	0.146128	0	0	0	0	0
452467	368	2.05308	1.95061	1.65706	1.70243	1.36173	0.342423	0.146128	0	0	0	0	0
452468	368	2.04922	1.94939	1.65706	1.70243	1.36173	0.342423	0.146128	0	0	0	0	0
452469	368	2.04922	1.94448	1.65321	1.7007	1.35793	0.342423	0.146128	0	0	0	0	0
452470	368	2.04532	1.94201	1.64933	1.6902	1.34635	0.342423	0.146128	0	0	0	0	0
452471	368	2.03743	1.93702	1.62531	1.67761	1.32222	0.342423	0.146128	0	0	0	0	0
452472	368	2.03743	1.93952	1.62325	1.68664	1.32634	0.342423	0.146128	0	0	0	0	0
452473	368	2.04139	1.93702	1.62325	1.68485	1.33041	0.342423	0.146128	0	0	0	0	0
452474	368	2.04139	1.94077	1.62325	1.68842	1.33041	0.342423	0.146128	0	0	0	0	0
452475	368	2.03743	1.93952	1.62531	1.68664	1.33846	0.342423	0.146128	0	0	0	0	0
452476	368	2.03342	1.94201	1.62531	1.68485	1.33445	0.342423	0.146128	0	0	0	0	0
452477	368	2.03342	1.93069	1.61909	1.67578	1.33445	0.342423	0.146128	0	0	0	0	0
452478	368	2.01703	1.92942	1.62325	1.67025	1.32222	0.342423	0.20412	0	0	0	0	0
452479	368	2.01703	1.93069	1.62325	1.6721	1.32222	0.342423	0.20412	0	0	0	0	0
452480	368	2.0086	1.92942	1.61278	1.66276	1.31387	0.342423	0.20412	0	0	0	0	0
452481	368	2	1.92557	1.60423	1.65896	1.31387	0.342423	0.20412	0	0	0	0	0
452482	368	2.0086	1.93069	1.60423	1.66087	1.31806	0.342423	0.20412	0	0	0	0	0
452483	368	2.00432	1.92686	1.59329	1.65706	1.30535	0.342423	0.20412	0	0	0	0	0
452484	368	2.01284	1.92428	1.59106	1.65896	1.30535	0.380211	0.20412	0	0	0	0	0
452485	368	2.01284	1.92557	1.5955	1.65896	1.30535	0.380211	0.20412	0	0	0	0	0
452486	368	2.0086	1.91777	1.5955	1.64345	1.30963	0.380211	0.20412	0	0	0	0	0
452487	368	2.01284	1.92038	1.5977	1.64345	1.30963	0.342423	0.20412	0	0	0	0	0
452488	368	1.98677	1.90445	1.57287	1.60206	1.26482	0.30103	0.20412	0	0	0	0	0
452489	368	2	1.92298	1.58433	1.6149	1.2833	0.30103	0.20412	0	0	0	0	0
452490	368	1.99123	1.91908	1.57749	1.60206	1.25527	0.30103	0.146128	0	0	0	0	0
452491	368	1.99123	1.91777	1.57287	1.59988	1.26482	0.30103	0.146128	0	0	0	0	0
452492	368	2	1.92557	1.58206	1.60853	1.27416	0.30103	0.146128	0	0	0	0	0
452493	368	2	1.92557	1.59329	1.617	1.27875	0.30103	0.0791812	0	0	0	0	0
452494	368	2.01284	1.93576	1.62118	1.63144	1.30103	0.30103	0.0791812	0	0	0	0	0
452495	368	2.01703	1.93323	1.62118	1.63144	1.30535	0.30103	0.0791812	0	0	0	0	0
452496	368	2.00432	1.93197	1.61909	1.63144	1.29667	0.30103	0	0	0	0	0	0
452497	368	2.00432	1.93197	1.61909	1.63144	1.29667	0.30103	0	0	0	0	0	0
452498	368	2.01284	1.93197	1.61909	1.62325	1.2833	0.30103	0	0	0	0	0	0
452499	368	2.01284	1.9345	1.61909	1.62531	1.2833	0.30103	0	0	0	0	0	0
452500	368	1.98677	1.899	1.56585	1.57287	1.23045	0.255273	0	0	0	0	0	0
452501	368	1.98227	1.90309	1.57749	1.57749	1.24055	0.255273	0	0	0	0	0	0
452502	368	1.98227	1.90445	1.57287	1.58659	1.24551	0.255273	0	0	0	0	0	0
452503	368	1.99123	1.90714	1.57287	1.57978	1.25042	0.30103	0	0	0	0	0	0
452504	368	2	1.90849	1.57978	1.58433	1.25042	0.30103	0	0	0	0	0	0
452505	368	2.0086	1.91116	1.58659	1.59106	1.24551	0.30103	0	0	0	0	0	0
452506	368	1.99564	1.89209	1.56348	1.55871	1.23553	0.30103	0	0	0	0	0	0
452507	368	2.00432	1.8893	1.5682	1.56348	1.24551	0.342423	0	0	0	0	0	0
452508	368	2.00432	1.88649	1.56585	1.5563	1.24551	0.342423	0	0	0	0	0	0
452509	368	2.00432	1.88366	1.56348	1.55145	1.25042	0.342423	0	0	0	0	0	0
452510	368	1.99123	1.88224	1.56348	1.55145	1.25527	0.342423	0	0	0	0	0	0
452511	368	1.96848	1.87651	1.55388	1.53403	1.23553	0.30103	0	0	0	0	0	0
452512	368	1.99123	1.89348	1.57287	1.58206	1.26007	0.342423	0	0	0	0	0	0
452513	368	1.99564	1.89487	1.57287	1.58206	1.26007	0.342423	0	0	0	0	0	0
452514	368	1.97772	1.8893	1.5682	1.57978	1.24551	0.380211	0	0	0	0	0	0
452515	368	1.99564	1.91116	1.57749	1.5977	1.26482	0.414973	0	0	0	0	0	0
452516	368	1.99564	1.91116	1.57749	1.5955	1.26482	0.414973	0	0	0	0	0	0
452517	368	1.99564	1.91116	1.58206	1.60206	1.26482	0.414973	0	0	0	0	0	0
452518	368	2.01703	1.92557	1.61278	1.63548	1.30535	0.447158	0	0	0	0	0	0
452519	368	2.02531	1.92428	1.61066	1.62325	1.30103	0.447158	0	0	0	0	0	0
452520	368	2.02938	1.92428	1.61278	1.61909	1.30103	0.447158	0	0	0	0	0	0
452521	368	2.03342	1.92428	1.617	1.62118	1.30103	0.447158	0	0	0	0	0	0
452522	368	2.03342	1.92169	1.61278	1.62118	1.30103	0.414973	0	0	0	0	0	0
452523	368	2.04139	1.92814	1.61066	1.62118	1.30963	0.414973	0	0	0	0	0	0
452524	368	2.02531	1.92169	1.60423	1.617	1.30963	0.414973	0	0	0	0	0	0
452525	368	2.02119	1.92298	1.60423	1.617	1.30963	0.380211	0	0	0	0	0	0
452526	368	2.02119	1.92686	1.60638	1.61278	1.30963	0.380211	0	0	0	0	0	0
452527	368	2	1.91116	1.60423	1.61066	1.2878	0.380211	0	0	0	0	0	0
452528	368	2.0086	1.90849	1.60423	1.6149	1.2878	0.380211	0	0	0	0	0	0
452529	368	2.0086	1.90982	1.60423	1.6149	1.2878	0.380211	0	0	0	0	0	0
452530	368	2.00432	1.90982	1.60638	1.617	1.2878	0.380211	0	0	0	0	0	0
452531	368	2.00432	1.91116	1.60423	1.62118	1.2878	0.380211	0	0	0	0	0	0
452532	368	2.0086	1.91249	1.60853	1.62531	1.2878	0.380211	0	0	0	0	0	0
452533	368	2.0086	1.90849	1.60853	1.617	1.2878	0.380211	0	0	0	0	0	0
452534	368	2.0086	1.91249	1.61066	1.63347	1.29226	0.380211	0	0	0	0	0	0
452535	368	2.0086	1.91249	1.61066	1.63347	1.29226	0.380211	0	0	0	0	0	0
452536	368	2.0086	1.91645	1.61278	1.63347	1.2878	0.380211	0	0	0	0	0	0
452537	368	2.0086	1.91645	1.6149	1.63548	1.2878	0.380211	0	0	0	0	0	0
452538	368	1.99564	1.90982	1.61909	1.64147	1.27875	0.380211	0	0	0	0	0	0
452539	368	2.0086	1.91908	1.62531	1.64542	1.29226	0.380211	0	0	0	0	0	0
452540	368	2.00432	1.90982	1.62531	1.64738	1.30535	0.380211	0	0	0	0	0	0
452541	368	2.00432	1.90445	1.62118	1.64933	1.30535	0.380211	0	0	0	0	0	0
452542	368	2.00432	1.91249	1.62531	1.64933	1.30963	0.380211	0	0	0	0	0	0
452543	368	1.99564	1.89487	1.60423	1.64738	1.29667	0.30103	0	0	0	0	0	0
452544	368	2.0086	1.89625	1.6149	1.66087	1.30535	0.30103	0.0791812	0	0	0	0	0
452545	368	2.0086	1.90037	1.61278	1.66087	1.30535	0.30103	0	0	0	0	0	0
452546	368	2.01284	1.90037	1.61066	1.65896	1.30535	0.30103	0	0	0	0	0	0
452547	368	2.01703	1.90037	1.617	1.66464	1.30535	0.30103	0	0	0	0	0	0
452548	368	2.01284	1.899	1.60853	1.65514	1.29667	0.30103	0	0	0	0	0	0
452549	368	2.0086	1.8893	1.6149	1.65321	1.29226	0.30103	0	0	0	0	0	0
452550	368	2.0086	1.88508	1.6149	1.65321	1.29667	0.30103	0	0	0	0	0	0
452551	368	2.01703	1.88649	1.617	1.65321	1.29667	0.30103	0	0	0	0	0	0
452552	368	2.02119	1.89487	1.62941	1.65896	1.30103	0.30103	0	0	0	0	0	0
452553	368	2.0086	1.87506	1.62118	1.65321	1.2833	0.30103	0	0	0	0	0	0
452554	368	2.02938	1.9058	1.65321	1.69373	1.30963	0.414973	0.0791812	0	0	0	0	0
452555	368	2.06446	1.92038	1.67761	1.72263	1.33445	0.447158	0.0791812	0	0	0	0	0
452556	368	2.06819	1.92298	1.67761	1.72591	1.33445	0.447158	0.0791812	0	0	0	0	0
452557	368	2.06819	1.92428	1.67761	1.72591	1.33445	0.447158	0.0791812	0	0	0	0	0
452558	368	2.0607	1.92038	1.67394	1.71767	1.32634	0.414973	0.0791812	0	0	0	0	0
452559	368	2.0607	1.91381	1.67025	1.70927	1.31806	0.414973	0.0791812	0	0	0	0	0
452560	368	2.07918	1.92298	1.68305	1.71767	1.34242	0.447158	0.0791812	0	0	0	0	0
452561	368	2.0569	1.90982	1.6721	1.71433	1.33846	0.447158	0.0791812	0	0	0	0	0
452562	368	2.06446	1.92169	1.68485	1.72428	1.34242	0.447158	0.0791812	0	0	0	0	0
452563	368	2.0607	1.91777	1.68664	1.71933	1.33846	0.447158	0	0	0	0	0	0
452564	368	2.02531	1.88649	1.65321	1.70415	1.32222	0.447158	0	0	0	0	0	0
452565	368	2.02531	1.88081	1.64738	1.69897	1.32222	0.447158	0	0	0	0	0	0
452566	368	2.02938	1.88508	1.65128	1.69897	1.32634	0.447158	0	0	0	0	0	0
452567	368	2.02119	1.88508	1.64933	1.69897	1.31806	0.447158	0	0	0	0	0	0
452568	368	2.02531	1.88366	1.64933	1.69548	1.30963	0.447158	0	0	0	0	0	0
452569	368	2.02531	1.88224	1.64933	1.69548	1.30963	0.447158	0	0	0	0	0	0
452570	368	2.02531	1.8893	1.65128	1.69723	1.30963	0.477121	0	0	0	0	0	0
452571	368	2.02938	1.90445	1.65706	1.70415	1.30963	0.477121	0	0	0	0	0	0
452572	368	2.02531	1.90309	1.65706	1.70243	1.31387	0.477121	0	0	0	0	0	0
452573	368	2.02938	1.89763	1.66464	1.70243	1.30963	0.477121	0	0	0	0	0	0
452574	368	2.02938	1.899	1.66464	1.7007	1.30535	0.477121	0	0	0	0	0	0
452575	368	2.02938	1.90173	1.67025	1.7007	1.30963	0.477121	0	0	0	0	0	0
452576	368	2.03743	1.90714	1.67394	1.70757	1.30103	0.477121	0	0	0	0	0	0
452577	368	2.03743	1.90445	1.67394	1.70757	1.30103	0.477121	0	0	0	0	0	0
452578	368	2.05308	1.91249	1.67943	1.71265	1.30103	0.477121	0	0	0	0	0	0
452579	368	2.05308	1.90714	1.67761	1.70243	1.29667	0.477121	0	0	0	0	0	0
452580	368	2.0569	1.90714	1.67943	1.70586	1.29667	0.477121	0	0	0	0	0	0
452581	368	2.06446	1.91777	1.69548	1.72916	1.30103	0.477121	0	0	0	0	0	0
452582	368	2.06446	1.91908	1.69723	1.734	1.30535	0.447158	0	0	0	0	0	0
452583	368	2.0569	1.91249	1.69548	1.73078	1.30103	0.447158	0	0	0	0	0	0
452584	368	2.07555	1.91777	1.70415	1.74194	1.30535	0.447158	0	0	0	0	0	0
452585	368	2.07188	1.91645	1.69723	1.74507	1.30535	0.380211	0	0	0	0	0	0
452586	368	2.07188	1.92557	1.69897	1.75282	1.31806	0.380211	0	0	0	0	0	0
452587	368	2.06819	1.91908	1.70243	1.75282	1.30963	0.380211	0	0	0	0	0	0
452588	368	2.06819	1.91908	1.70243	1.76193	1.30963	0.380211	0	0	0	0	0	0
452589	368	2.0607	1.91908	1.70243	1.76193	1.30535	0.380211	0	0	0	0	0	0
452590	368	2.04532	1.90173	1.69548	1.75891	1.2878	0.380211	0	0	0	0	0	0
452591	368	2.04139	1.899	1.69197	1.76193	1.2878	0.380211	0	0	0	0	0	0
452592	368	2.04532	1.90849	1.70243	1.77379	1.29667	0.380211	0	0	0	0	0	0
452593	368	2.05308	1.90445	1.7007	1.77379	1.31387	0.380211	0	0	0	0	0	0
452594	368	2.0569	1.9058	1.69373	1.77379	1.30963	0.477121	0	0	0	0	0	0
452595	368	2.05308	1.89625	1.67394	1.7679	1.29667	0.50515	0	0	0	0	0	0
452596	368	2.0569	1.90445	1.67578	1.77085	1.30535	0.50515	0	0	0	0	0	0
452597	368	2.0569	1.91116	1.68842	1.77232	1.31806	0.477121	0	0	0	0	0	0
452598	368	2.0607	1.91249	1.6902	1.77525	1.31806	0.477121	0	0	0	0	0	0
452599	368	2.06446	1.91249	1.69197	1.7767	1.32634	0.477121	0	0	0	0	0	0
452600	368	2.06819	1.91777	1.7007	1.7767	1.33041	0.477121	0	0	0	0	0	0
452601	368	2.06819	1.91777	1.7007	1.7767	1.33041	0.477121	0	0	0	0	0	0
452602	368	2.08991	1.92169	1.70243	1.77525	1.35025	0.477121	0	0	0	0	0	0
452603	368	2.08991	1.91645	1.70586	1.7679	1.34635	0.477121	0.0791812	0	0	0	0	0
452604	368	2.09691	1.92428	1.72428	1.77815	1.36173	0.447158	0.0791812	0	0	0	0	0
452605	368	2.08991	1.92038	1.72099	1.77085	1.36173	0.447158	0.0791812	0	0	0	0	0
452606	368	2.07918	1.90982	1.70415	1.75587	1.35411	0.447158	0.0791812	0	0	0	0	0
452607	368	2.09691	1.92814	1.71767	1.78104	1.35411	0.447158	0.0791812	0	0	0	0	0
452608	368	2.08991	1.92686	1.71433	1.7796	1.34635	0.414973	0.0791812	0	0	0	0	0
452609	368	2.08991	1.92686	1.71767	1.7796	1.34635	0.414973	0.0791812	0	0	0	0	0
452610	368	2.09342	1.93069	1.71767	1.78104	1.34242	0.414973	0.0791812	0	0	0	0	0
452611	368	2.08991	1.93069	1.716	1.78247	1.34242	0.447158	0.0791812	0	0	0	0	0
452612	368	2.13033	1.96614	1.77085	1.81823	1.38021	0.447158	0.20412	0	0	0	0	0
452613	368	2.11394	1.95061	1.75282	1.79099	1.36173	0.447158	0.20412	0	0	0	0	0
452614	368	2.11059	1.94694	1.7574	1.79239	1.36549	0.447158	0.20412	0	0	0	0	0
452615	368	2.11059	1.94817	1.75891	1.79657	1.36549	0.447158	0.20412	0	0	0	0	0
452616	368	2.09342	1.93069	1.75435	1.78958	1.34635	0.414973	0.20412	0	0	0	0	0
452617	368	2.09342	1.93576	1.7574	1.79379	1.35025	0.414973	0.20412	0	0	0	0	0
452618	368	2.09691	1.93702	1.75587	1.78817	1.35411	0.414973	0.20412	0	0	0	0	0
452619	368	2.08991	1.92428	1.7356	1.76641	1.32222	0.380211	0.20412	0	0	0	0	0
452620	368	2.08636	1.92298	1.734	1.76641	1.32222	0.380211	0.20412	0	0	0	0	0
452621	368	2.08636	1.92686	1.734	1.76938	1.32222	0.380211	0.20412	0	0	0	0	0
452622	368	2.08279	1.92942	1.73078	1.77085	1.32634	0.380211	0.20412	0	0	0	0	0
452623	368	2.08279	1.92814	1.73078	1.77085	1.32634	0.380211	0.20412	0	0	0	0	0
452624	368	2.07918	1.92428	1.73239	1.77085	1.31806	0.380211	0.20412	0	0	0	0	0
452625	368	2.07918	1.92686	1.73239	1.77085	1.31806	0.380211	0.20412	0	0	0	0	0
452626	368	2.08279	1.93702	1.73878	1.77525	1.31806	0.380211	0.20412	0	0	0	0	0
452627	368	2.08279	1.93576	1.73719	1.7767	1.31387	0.380211	0.20412	0	0	0	0	0
452628	368	2.08636	1.93576	1.73719	1.77525	1.31387	0.342423	0.20412	0	0	0	0	0
452629	368	2.08279	1.92942	1.73239	1.77232	1.30963	0.342423	0.20412	0	0	0	0	0
452630	368	2.08279	1.92942	1.73078	1.77232	1.30963	0.342423	0.20412	0	0	0	0	0
452631	368	2.08279	1.92942	1.73078	1.77085	1.30963	0.342423	0.20412	0	0	0	0	0
452632	368	2.08636	1.93197	1.73239	1.76938	1.31387	0.380211	0.20412	0	0	0	0	0
452633	368	2.08636	1.92942	1.72591	1.76641	1.31387	0.380211	0.20412	0	0	0	0	0
452634	368	2.09691	1.94201	1.73239	1.77525	1.32222	0.380211	0.20412	0	0	0	0	0
452635	368	2.09691	1.93952	1.73078	1.77085	1.32222	0.380211	0.20412	0	0	0	0	0
452636	368	2.10037	1.94325	1.73878	1.77232	1.32222	0.380211	0.20412	0	0	0	0	0
452637	368	2.1038	1.94325	1.73878	1.77085	1.32222	0.380211	0.20412	0	0	0	0	0
452638	368	2.1271	1.96497	1.76042	1.7839	1.33445	0.414973	0.255273	0	0	0	0	0
452639	368	2.13033	1.96731	1.76492	1.78958	1.33041	0.414973	0.255273	0	0	0	0	0
452640	368	2.13033	1.95904	1.76042	1.78817	1.32222	0.414973	0.255273	0	0	0	0	0
452641	368	2.1271	1.94939	1.74974	1.7767	1.30535	0.414973	0.255273	0	0	0	0	0
452642	368	2.13033	1.95182	1.75128	1.7767	1.30963	0.414973	0.255273	0	0	0	0	0
452643	368	2.13033	1.94939	1.75587	1.77379	1.30535	0.414973	0.255273	0	0	0	0	0
452644	368	2.13033	1.95061	1.7574	1.7767	1.30535	0.414973	0.255273	0	0	0	0	0
452645	368	2.12057	1.95182	1.74974	1.7679	1.29667	0.414973	0.20412	0	0	0	0	0
452646	368	2.12057	1.94694	1.74974	1.7679	1.29667	0.414973	0.20412	0	0	0	0	0
452647	368	2.12385	1.94817	1.75128	1.7679	1.30103	0.414973	0.20412	0	0	0	0	0
452648	368	2.1271	1.95303	1.74974	1.7679	1.32222	0.414973	0.20412	0	0	0	0	0
452649	368	2.13033	1.95904	1.75891	1.77232	1.32634	0.414973	0.20412	0	0	0	0	0
452650	368	2.13354	1.96848	1.75891	1.78247	1.36549	0.414973	0.20412	0	0	0	0	0
452651	368	2.13672	1.97428	1.76492	1.78817	1.36922	0.414973	0.20412	0	0	0	0	0
452652	368	2.14613	1.98789	1.77815	1.80754	1.40483	0.447158	0.20412	0	0	0	0	0
452653	368	2.14922	1.98789	1.77815	1.80754	1.40483	0.447158	0.20412	0	0	0	0	0
452654	368	2.17026	2	1.78247	1.81425	1.40483	0.447158	0.20412	0	0	0	0	0
452655	368	2.16435	1.97543	1.75435	1.78247	1.39445	0.342423	0.146128	0	0	0	0	0
452656	368	2.13988	1.96497	1.7356	1.76042	1.38739	0.30103	0.146128	0	0	0	0	0
452657	368	2.13672	1.96261	1.7356	1.76042	1.38739	0.30103	0.146128	0	0	0	0	0
452658	368	2.14613	1.97428	1.74507	1.76938	1.40483	0.342423	0.146128	0	0	0	0	0
452659	368	2.14613	1.97428	1.74351	1.76938	1.40483	0.342423	0.146128	0	0	0	0	0
452660	368	2.14613	1.98227	1.74194	1.77525	1.41497	0.342423	0.146128	0	0	0	0	0
452661	368	2.12385	1.97197	1.72916	1.76492	1.38739	0.30103	0.146128	0	0	0	0	0
452662	368	2.13033	1.97658	1.73878	1.76938	1.39094	0.30103	0.146128	0	0	0	0	0
452663	368	2.1271	1.96731	1.73239	1.76938	1.38739	0.30103	0.146128	0	0	0	0	0
452664	368	2.1271	1.97081	1.7356	1.77379	1.39445	0.30103	0.146128	0	0	0	0	0
452665	368	2.13354	1.98453	1.74507	1.77815	1.40483	0.30103	0.146128	0	0	0	0	0
452666	368	2.13988	1.98789	1.74819	1.77525	1.40824	0.30103	0.146128	0	0	0	0	0
452667	368	2.13988	1.98227	1.74819	1.77379	1.40483	0.30103	0.0791812	0	0	0	0	0
452668	368	2.14301	1.98565	1.75891	1.7767	1.4216	0.30103	0.0791812	0	0	0	0	0
452669	368	2.13988	1.98565	1.75891	1.77815	1.42488	0.30103	0.0791812	0	0	0	0	0
452670	368	2.16435	2.00966	1.78104	1.78817	1.44404	0.380211	0.20412	0	0	0	0	0
452671	368	2.16435	2.0054	1.78104	1.79239	1.44716	0.342423	0.20412	0	0	0	0	0
452672	368	2.16137	1.99673	1.78104	1.79099	1.44716	0.342423	0.20412	0	0	0	0	0
452673	368	2.19312	2.02325	1.79379	1.79934	1.46835	0.380211	0.20412	0	0	0	0	0
452674	368	2.1959	2.02735	1.79657	1.80618	1.48287	0.414973	0.414973	0	0	0	0	0
452675	368	2.1959	2.02531	1.79518	1.80889	1.48001	0.414973	0.414973	0	0	0	0	0
452676	368	2.1959	2.01912	1.79099	1.80618	1.47712	0.414973	0.414973	0	0	0	0	0
452677	368	2.19033	2.01494	1.78817	1.79796	1.47712	0.414973	0.414973	0	0	0	0	0
452678	368	2.19033	2.01494	1.79379	1.80072	1.47712	0.414973	0.414973	0	0	0	0	0
452679	368	2.18184	2.00753	1.78958	1.80072	1.47712	0.414973	0.414973	0	0	0	0	0
452680	368	2.18184	2.00647	1.78958	1.80072	1.47712	0.414973	0.414973	0	0	0	0	0
452681	368	2.17609	2.00647	1.78817	1.79796	1.47712	0.414973	0.414973	0	0	0	0	0
452682	368	2.16732	1.99564	1.7796	1.77525	1.48001	0.414973	0.414973	0	0	0	0	0
452683	368	2.16435	1.99564	1.7796	1.77085	1.47712	0.414973	0.414973	0	0	0	0	0
452684	368	2.17026	2.00325	1.78817	1.78104	1.48287	0.414973	0.414973	0	0	0	0	0
452685	368	2.15836	2.00325	1.7796	1.77379	1.48572	0.447158	0.414973	0	0	0	0	0
452686	368	2.15534	2.00217	1.7796	1.76938	1.48572	0.447158	0.414973	0	0	0	0	0
452687	368	2.16137	1.99891	1.77815	1.76343	1.48001	0.50515	0.380211	0	0	0	0	0
452688	368	2.16137	1.99891	1.77379	1.76193	1.47712	0.50515	0.380211	0	0	0	0	0
452689	368	2.16435	2.00325	1.78533	1.76193	1.49415	0.531479	0.380211	0	0	0	0	0
452690	368	2.16732	2.01072	1.79099	1.77085	1.49693	0.556303	0.380211	0	0	0	0	0
452691	368	2.17026	2.01494	1.79099	1.76938	1.49693	0.579784	0.380211	0	0	0	0	0
452692	368	2.18184	2.02735	1.79796	1.77815	1.50515	0.579784	0.380211	0	0	0	0	0
452693	368	2.1959	2.03242	1.80754	1.77525	1.53403	0.60206	0.380211	0	0	0	0	0
452694	368	2.19033	2.03242	1.81425	1.78958	1.52114	0.623249	0.380211	0	0	0	0	0
452695	368	2.19033	2.02938	1.81425	1.78247	1.53148	0.556303	0.380211	0	0	0	0	0
452696	368	2.18752	2.02633	1.81158	1.77815	1.52634	0.531479	0.380211	0	0	0	0	0
452697	368	2.18184	2.01808	1.81023	1.77379	1.51851	0.531479	0.342423	0	0	0	0	0
452698	368	2.18469	2.01178	1.80072	1.76938	1.51055	0.531479	0.342423	0	0	0	0	0
452699	368	2.18184	2.01389	1.79934	1.7767	1.51587	0.531479	0.342423	0	0	0	0	0
452700	368	2.17898	2.02428	1.80346	1.7796	1.51851	0.531479	0.342423	0	0	0	0	0
452701	368	2.18469	2.02531	1.80209	1.7839	1.52114	0.531479	0.342423	0	0	0	0	0
452702	368	2.18469	2.02531	1.80209	1.78533	1.52114	0.531479	0.342423	0	0	0	0	0
452703	368	2.16435	2.01912	1.79379	1.78104	1.50515	0.556303	0.342423	0	0	0	0	0
452704	368	2.18469	2.03842	1.81023	1.80482	1.54654	0.579784	0.30103	0	0	0	0	0
452705	368	2.17609	2.03543	1.79657	1.79796	1.53656	0.579784	0.30103	0	0	0	0	0
452706	368	2.17609	2.03643	1.79657	1.79934	1.53656	0.579784	0.30103	0	0	0	0	0
452707	368	2.17898	2.03643	1.79934	1.80209	1.53656	0.579784	0.30103	0	0	0	0	0
452708	368	2.17026	2.02633	1.79099	1.78247	1.53908	0.60206	0.30103	0	0	0	0	0
452709	368	2.17026	2.03242	1.79379	1.78533	1.549	0.60206	0.342423	0	0	0	0	0
452710	368	2.17319	2.03643	1.79099	1.78817	1.549	0.60206	0.342423	0	0	0	0	0
452711	368	2.17609	2.0404	1.79934	1.79099	1.55145	0.60206	0.342423	0	0	0	0	0
452712	368	2.17898	2.0404	1.80072	1.78817	1.55145	0.579784	0.342423	0	0	0	0	0
452713	368	2.13988	2.01494	1.7574	1.76193	1.53148	0.579784	0.255273	0	0	0	0	0
452714	368	2.14613	2.01389	1.76193	1.76492	1.53403	0.579784	0.255273	0	0	0	0	0
452715	368	2.14613	2.01284	1.7574	1.76492	1.52892	0.579784	0.255273	0	0	0	0	0
452716	368	2.14922	2.01284	1.75587	1.76343	1.52892	0.579784	0.255273	0	0	0	0	0
452717	368	2.14922	2.01072	1.75435	1.76042	1.52892	0.579784	0.255273	0	0	0	0	0
452718	368	2.15229	2.00966	1.75435	1.75891	1.52634	0.579784	0.255273	0	0	0	0	0
452719	368	2.15534	2.01599	1.75891	1.76641	1.52634	0.579784	0.255273	0	0	0	0	0
452720	368	2.14301	2.01389	1.7574	1.76641	1.52634	0.579784	0.255273	0.0791812	0	0	0	0
452721	368	2.15534	2.02015	1.76641	1.77379	1.53403	0.579784	0.255273	0.0791812	0	0	0	0
452722	368	2.15229	2.01703	1.76492	1.77085	1.53403	0.579784	0.30103	0.0791812	0	0	0	0
452723	368	2.15229	2.01599	1.76938	1.77085	1.53403	0.579784	0.30103	0.0791812	0	0	0	0
452724	368	2.15836	2.02325	1.77525	1.77525	1.53656	0.579784	0.30103	0.0791812	0	0	0	0
452725	368	2.15534	2.02222	1.77379	1.77525	1.53656	0.579784	0.30103	0.0791812	0	0	0	0
452726	368	2.15534	2.02222	1.77379	1.77379	1.53656	0.579784	0.30103	0.0791812	0	0	0	0
452727	368	2.15534	2.01284	1.76938	1.76938	1.53656	0.579784	0.30103	0.0791812	0	0	0	0
452728	368	2.15534	2.00966	1.76938	1.7679	1.53908	0.579784	0.30103	0.0791812	0	0	0	0
452729	368	2.16435	2.02119	1.77525	1.77232	1.54158	0.579784	0.30103	0.0791812	0	0	0	0
452730	368	2.16435	2.04139	1.79796	1.7839	1.55388	0.60206	0.30103	0.0791812	0	0	0	0
452731	368	2.16435	2.04434	1.79796	1.78817	1.5563	0.60206	0.30103	0.0791812	0	0	0	0
452732	368	2.16435	2.0463	1.79934	1.79239	1.55871	0.60206	0.30103	0.0791812	0	0	0	0
452733	368	2.16137	2.04336	1.79796	1.79099	1.55871	0.579784	0.30103	0.0791812	0	0	0	0
452734	368	2.15836	2.04434	1.79934	1.79099	1.55871	0.579784	0.30103	0.0791812	0	0	0	0
452735	368	2.16435	2.04336	1.80754	1.79934	1.57054	0.60206	0.30103	0.0791812	0	0	0	0
452736	368	2.16435	2.04336	1.80889	1.80072	1.5682	0.60206	0.30103	0.0791812	0	0	0	0
452737	368	2.16137	2.04238	1.80482	1.79934	1.57054	0.60206	0.30103	0.0791812	0	0	0	0
452738	368	2.15836	2.03941	1.80346	1.79796	1.57054	0.60206	0.30103	0.0791812	0	0	0	0
452739	368	2.13988	2.02119	1.78247	1.78247	1.56348	0.579784	0.255273	0.0791812	0	0	0	0
452740	368	2.13672	2.01912	1.7796	1.7796	1.56348	0.579784	0.255273	0.0791812	0	0	0	0
452741	368	2.13033	2.02222	1.78247	1.78104	1.56585	0.579784	0.255273	0.0791812	0	0	0	0
452742	368	2.15534	2.03842	1.79518	1.79379	1.5682	0.579784	0.30103	0.0791812	0	0	0	0
452743	368	2.15229	2.03743	1.79379	1.79239	1.56585	0.579784	0.30103	0.0791812	0	0	0	0
452744	368	2.16137	2.03743	1.79379	1.79518	1.5611	0.579784	0.0791812	0	0	0	0	0
452745	368	2.16137	2.03643	1.79099	1.78675	1.5611	0.556303	0	0	0	0	0	0
452746	368	2.16137	2.03443	1.79239	1.78675	1.5611	0.556303	0	0	0	0	0	0
452747	368	2.17319	2.04238	1.80072	1.79934	1.5682	0.579784	0	0	0	0	0	0
452748	368	2.17026	2.04727	1.80346	1.80072	1.5682	0.579784	0	0	0	0	0	0
452749	368	2.16732	2.04336	1.80072	1.79657	1.5563	0.579784	0	0	0	0	0	0
452750	368	2.16435	2.0404	1.79239	1.79518	1.5563	0.579784	0	0	0	0	0	0
452751	368	2.16137	2.0304	1.7839	1.78104	1.53148	0.579784	0	0	0	0	0	0
452752	368	2.15534	2.02938	1.78247	1.7839	1.52634	0.579784	0	0	0	0	0	0
452753	368	2.14301	2.01703	1.77085	1.76193	1.49969	0.556303	0	0	0	0	0	0
452754	368	2.13672	2.01178	1.76343	1.7574	1.49969	0.556303	0	0	0	0	0	0
452755	368	2.11394	2.00217	1.75891	1.75435	1.50243	0.556303	0	0	0	0	0	0
452756	368	2.1038	1.99782	1.75435	1.75282	1.49693	0.556303	0	0	0	0	0	0
452757	368	2.11059	2.00108	1.76193	1.76193	1.50243	0.579784	0	0	0	0	0	0
452758	368	2.11059	2.00108	1.76343	1.76193	1.50243	0.579784	0	0	0	0	0	0
452759	368	2.10037	1.99012	1.75282	1.75128	1.48572	0.556303	0	0	0	0	0	0
452760	368	2.10037	1.99782	1.7574	1.76042	1.49136	0.556303	0	0.0791812	0	0	0	0
452761	368	2.10037	1.989	1.75435	1.75282	1.48572	0.556303	0	0.0791812	0	0	0	0
452762	368	2.13354	2.01808	1.7839	1.76938	1.50243	0.556303	0.0791812	0	0	0	0	0
452763	368	2.1271	2.01284	1.77525	1.76343	1.49693	0.556303	0.0791812	0	0	0	0	0
452764	368	2.15534	2.02938	1.79518	1.77525	1.52634	0.579784	0.0791812	0	0	0	0	0
452765	368	2.15229	2.02222	1.78817	1.77085	1.52114	0.579784	0.0791812	0	0	0	0	0
452766	368	2.14922	2.00966	1.7839	1.76938	1.51322	0.579784	0.146128	0	0	0	0	0
452767	368	2.14301	2.00647	1.7839	1.76938	1.51322	0.579784	0.146128	0	0	0	0	0
452768	368	2.14922	2.0086	1.7796	1.77085	1.51322	0.579784	0.20412	0	0	0	0	0
452769	368	2.14301	2.00966	1.77379	1.77085	1.50243	0.579784	0.20412	0	0	0	0	0
452770	368	2.14301	2.01072	1.77525	1.77232	1.50515	0.579784	0.20412	0	0	0	0	0
452771	368	2.1271	1.99564	1.75587	1.77085	1.49136	0.531479	0.0791812	0	0	0	0	0
452772	368	2.1271	1.99564	1.75587	1.77085	1.48855	0.531479	0.0791812	0	0	0	0	0
452773	368	2.1271	1.99564	1.75435	1.77232	1.48855	0.531479	0.0791812	0	0	0	0	0
452774	368	2.09342	1.97081	1.74507	1.77232	1.47712	0.50515	0.0791812	0	0	0	0	0
452775	368	2.08636	1.96614	1.74036	1.76938	1.47422	0.50515	0.0791812	0	0	0	0	0
452776	368	2.09342	1.96965	1.74194	1.77085	1.47712	0.531479	0.0791812	0	0	0	0	0
452777	368	2.09342	1.97081	1.74194	1.77379	1.48001	0.531479	0.0791812	0	0	0	0	0
452778	368	2.09342	1.97197	1.74036	1.77379	1.47712	0.531479	0.0791812	0	0	0	0	0
452779	368	2.09691	1.97313	1.73719	1.77379	1.47712	0.531479	0.0791812	0	0	0	0	0
452780	368	2.09342	1.97313	1.7356	1.76938	1.47712	0.531479	0.0791812	0	0	0	0	0
452781	368	2.08991	1.97081	1.72754	1.7679	1.47712	0.531479	0.0791812	0	0	0	0	0
452782	368	2.09342	1.97772	1.74507	1.77379	1.48001	0.556303	0.146128	0	0	0	0	0
452783	368	2.09342	1.97772	1.74036	1.77379	1.47712	0.556303	0.146128	0	0	0	0	0
452784	368	2.13033	2	1.77232	1.81158	1.49693	0.579784	0.146128	0	0	0	0	0
452785	368	2.12385	1.99454	1.76343	1.80346	1.49136	0.579784	0.146128	0	0	0	0	0
452786	368	2.1271	2.0054	1.77525	1.80889	1.49136	0.556303	0.146128	0	0	0	0	0
452787	368	2.13988	2.0086	1.7796	1.81291	1.49415	0.556303	0.146128	0	0	0	0	0
452788	368	2.13354	2.00325	1.7767	1.81023	1.49136	0.50515	0.146128	0	0	0	0	0
452789	368	2.13354	2.00325	1.7767	1.81158	1.49136	0.50515	0.146128	0	0	0	0	0
452790	368	2.13988	2.00325	1.7796	1.82086	1.47712	0.477121	0.146128	0	0	0	0	0
452791	368	2.13988	2	1.77525	1.81425	1.47422	0.447158	0.146128	0	0	0	0	0
452792	368	2.15229	2.01808	1.78675	1.82737	1.48001	0.414973	0.146128	0.0791812	0	0	0	0
452793	368	2.14301	2.00753	1.78675	1.81558	1.47129	0.414973	0.20412	0.0791812	0	0	0	0
452794	368	2.12385	1.99564	1.7679	1.80754	1.43457	0.380211	0.20412	0.0791812	0	0	0	0
452795	368	2.1271	1.99782	1.75891	1.79099	1.43775	0.342423	0.20412	0	0	0	0	0
452796	368	2.12385	1.99564	1.75282	1.79239	1.4216	0.342423	0.20412	0	0	0	0	0
452797	368	2.13033	2.00753	1.75435	1.79657	1.42813	0.342423	0.255273	0	0	0	0	0
452798	368	2.13033	2.00753	1.75435	1.79657	1.43136	0.342423	0.255273	0	0	0	0	0
452799	368	2.1271	2.00647	1.75435	1.79657	1.43136	0.342423	0.255273	0	0	0	0	0
452800	368	2.13672	2.0086	1.7679	1.78817	1.42488	0.342423	0.30103	0	0	0	0	0
452801	368	2.14922	2.01178	1.78247	1.80754	1.43775	0.342423	0.30103	0	0	0	0	0
452802	368	2.14301	2.00432	1.78104	1.80072	1.43136	0.342423	0.30103	0	0	0	0	0
452803	368	2.14613	2.00647	1.78247	1.79934	1.43136	0.342423	0.30103	0	0	0	0	0
452804	368	2.14613	2.00966	1.78675	1.79934	1.43136	0.30103	0.30103	0	0	0	0	0
452805	368	2.13033	1.99673	1.77379	1.78675	1.38382	0.255273	0.30103	0	0	0	0	0
452806	368	2.13033	1.99233	1.76938	1.78104	1.38021	0.255273	0.30103	0	0	0	0	0
452807	368	2.13033	1.99233	1.76938	1.78104	1.38382	0.255273	0.30103	0	0	0	0	0
452808	368	2.1271	1.99233	1.76641	1.77815	1.38739	0.255273	0.30103	0	0	0	0	0
452809	368	2.12057	1.98789	1.76343	1.77525	1.38382	0.20412	0.30103	0	0	0	0	0
452810	368	2.12057	1.98677	1.76193	1.77815	1.38382	0.20412	0.255273	0	0	0	0	0
452811	368	2.12385	1.99564	1.76938	1.78247	1.38739	0.255273	0.255273	0	0	0	0	0
452812	368	2.1271	2.01912	1.79099	1.80346	1.4014	0.30103	0.255273	0	0	0	0	0
452813	368	2.1271	2.01599	1.79239	1.80618	1.4014	0.30103	0.255273	0	0	0	0	0
452814	368	2.1271	2.0086	1.78533	1.79239	1.39445	0.30103	0.255273	0	0	0	0	0
452815	368	2.11727	2.01389	1.78533	1.79379	1.39445	0.342423	0.255273	0	0	0	0	0
452816	368	2.12385	2.01912	1.78817	1.79518	1.39794	0.380211	0.255273	0	0	0	0	0
452817	368	2.12057	2.01808	1.78817	1.79379	1.39794	0.380211	0.255273	0	0	0	0	0
452818	368	2.12057	2.02015	1.78958	1.79379	1.39794	0.380211	0.255273	0	0	0	0	0
452819	368	2.12385	2.01808	1.78675	1.79239	1.39794	0.380211	0.255273	0	0	0	0	0
452820	368	2.12057	2.01178	1.78247	1.78533	1.39794	0.380211	0.255273	0	0	0	0	0
452821	368	2.1271	2.02119	1.79239	1.78958	1.40824	0.380211	0.255273	0	0	0	0	0
452822	368	2.11727	2.01494	1.78533	1.7839	1.40483	0.380211	0.255273	0	0	0	0	0
452823	368	2.12385	2.02325	1.79934	1.79934	1.43136	0.380211	0.20412	0	0	0	0	0
452824	368	2.1271	2.02222	1.79657	1.79934	1.42813	0.380211	0.20412	0	0	0	0	0
452825	368	2.12057	2.01599	1.79099	1.79518	1.42488	0.380211	0.20412	0	0	0	0	0
452826	368	2.12057	2.01808	1.79379	1.79518	1.42488	0.380211	0.20412	0	0	0	0	0
452827	368	2.13354	2.02938	1.80482	1.80618	1.42488	0.414973	0.20412	0	0	0	0	0
452828	368	2.13354	2.0304	1.81291	1.80889	1.43457	0.414973	0.20412	0	0	0	0	0
452829	368	2.13672	2.03443	1.8169	1.81158	1.43136	0.447158	0.20412	0	0	0	0	0
452830	368	2.12385	2.02222	1.81023	1.80618	1.42813	0.447158	0.20412	0	0	0	0	0
452831	368	2.12057	2.00217	1.78817	1.79379	1.41497	0.447158	0.20412	0	0	0	0	0
452832	368	2.12057	1.99673	1.78817	1.78958	1.41162	0.447158	0.20412	0	0	0	0	0
452833	368	2.12385	1.99454	1.78675	1.78675	1.4216	0.447158	0.20412	0	0	0	0	0
452834	368	2.14613	2.00647	1.79518	1.80072	1.42488	0.447158	0.30103	0	0	0	0	0
452835	368	2.14613	2.0054	1.79379	1.80209	1.42488	0.447158	0.30103	0	0	0	0	0
452836	368	2.13033	1.99454	1.77815	1.7839	1.4014	0.414973	0.30103	0	0	0	0	0
452837	368	2.13033	1.99454	1.7767	1.7839	1.4014	0.414973	0.30103	0	0	0	0	0
452838	368	2.13033	1.99454	1.77379	1.78817	1.39794	0.414973	0.30103	0	0	0	0	0
452839	368	2.15229	2.00108	1.78247	1.79099	1.39094	0.414973	0.30103	0	0	0	0	0
452840	368	2.15229	2.00966	1.79379	1.80209	1.4014	0.414973	0.380211	0.0791812	0	0	0	0
452841	368	2.15229	2.0054	1.78958	1.79518	1.4014	0.414973	0.380211	0.0791812	0	0	0	0
452842	368	2.14922	2.00217	1.78675	1.79239	1.39445	0.414973	0.380211	0.0791812	0	0	0	0
452843	368	2.1271	1.98453	1.77379	1.7796	1.39094	0.414973	0.342423	0.0791812	0	0	0	0
452844	368	2.1271	1.98677	1.77379	1.78247	1.39094	0.414973	0.342423	0.0791812	0	0	0	0
452845	368	2.13033	1.98677	1.76492	1.77815	1.38382	0.414973	0.342423	0.146128	0	0	0	0
452846	368	2.13988	1.99344	1.7767	1.78533	1.38739	0.414973	0.342423	0.146128	0	0	0	0
452847	368	2.13988	1.99454	1.7767	1.7839	1.39094	0.414973	0.342423	0.146128	0	0	0	0
452848	368	2.1271	1.98565	1.7679	1.77085	1.38021	0.380211	0.342423	0.146128	0	0	0	0
452849	368	2.12385	1.97886	1.76343	1.76938	1.37658	0.380211	0.342423	0.146128	0	0	0	0
452850	368	2.12057	1.97772	1.76343	1.76938	1.38021	0.414973	0.342423	0.146128	0	0	0	0
452851	368	2.1271	1.98453	1.77232	1.77379	1.38382	0.447158	0.342423	0.146128	0	0	0	0
452852	368	2.1271	1.98565	1.77815	1.77525	1.38382	0.447158	0.342423	0.146128	0	0	0	0
452853	368	2.1271	1.98114	1.77379	1.7679	1.38382	0.447158	0.342423	0.146128	0	0	0	0
452854	368	2.13672	1.98677	1.77232	1.76938	1.38739	0.447158	0.342423	0.146128	0	0	0	0
452855	368	2.14301	1.98565	1.77232	1.7679	1.38739	0.447158	0.380211	0.146128	0	0	0	0
452856	368	2.18752	2.01178	1.81158	1.80209	1.40483	0.477121	0.380211	0.146128	0	0	0	0
452857	368	2.18752	2.01072	1.81158	1.79934	1.4014	0.477121	0.380211	0.146128	0	0	0	0
452858	368	2.17898	2.00966	1.80482	1.79099	1.38021	0.447158	0.380211	0.146128	0	0	0	0
452859	368	2.18184	2.00966	1.80346	1.78817	1.38021	0.447158	0.380211	0.146128	0	0	0	0
452860	368	2.18752	2.00432	1.81158	1.79099	1.36922	0.447158	0.447158	0.146128	0	0	0	0
452861	368	2.18752	1.99782	1.80889	1.78675	1.36549	0.447158	0.447158	0.0791812	0	0	0	0
452862	368	2.18469	2.00217	1.81023	1.78958	1.36173	0.447158	0.447158	0.0791812	0	0	0	0
452863	368	2.15534	1.97197	1.78247	1.77232	1.33445	0.447158	0.414973	0.0791812	0	0	0	0
452864	368	2.15836	1.97543	1.7839	1.77379	1.33846	0.477121	0.414973	0.0791812	0	0	0	0
452865	368	2.13988	1.96142	1.77379	1.76641	1.30103	0.477121	0.414973	0.0791812	0	0	0	0
452866	368	2.14613	1.96379	1.7796	1.77379	1.31387	0.477121	0.414973	0.0791812	0	0	0	0
452867	368	2.14301	1.96731	1.78104	1.77379	1.31387	0.477121	0.380211	0.0791812	0	0	0	0
452868	368	2.14301	1.97428	1.78104	1.77815	1.30963	0.477121	0.380211	0.0791812	0	0	0	0
452869	368	2.13354	1.97313	1.78104	1.78247	1.30963	0.477121	0.342423	0.0791812	0	0	0	0
452870	368	2.15229	1.98677	1.79796	1.79518	1.32634	0.477121	0.380211	0.0791812	0	0	0	0
452871	368	2.15229	1.98565	1.79796	1.79518	1.32222	0.477121	0.380211	0.0791812	0	0	0	0
452872	368	2.15229	1.989	1.79796	1.79657	1.32222	0.477121	0.380211	0.146128	0	0	0	0
452873	368	2.14613	1.98789	1.79796	1.79518	1.32222	0.50515	0.380211	0.146128	0	0	0	0
452874	368	2.14922	1.99344	1.80618	1.80209	1.33445	0.50515	0.380211	0.146128	0	0	0	0
452875	368	2.15229	1.99673	1.80889	1.80346	1.32222	0.50515	0.380211	0.146128	0	0	0	0
452876	368	2.15229	1.99564	1.81158	1.80482	1.32222	0.50515	0.380211	0.146128	0	0	0	0
452877	368	2.14922	1.99454	1.81023	1.80209	1.32222	0.50515	0.380211	0.146128	0	0	0	0
452878	368	2.14922	1.99564	1.81425	1.80072	1.32222	0.531479	0.380211	0.146128	0	0	0	0
452879	368	2.15534	1.99454	1.81558	1.80072	1.32634	0.531479	0.380211	0.146128	0	0	0	0
452880	368	2.15229	2.00108	1.81823	1.80346	1.34635	0.531479	0.380211	0.146128	0	0	0	0
452881	368	2.15534	2.0054	1.81954	1.80754	1.34635	0.531479	0.380211	0.146128	0	0	0	0
452882	368	2.15836	2.00966	1.82866	1.81823	1.35793	0.531479	0.414973	0.146128	0	0	0	0
452883	368	2.15534	2.00108	1.81823	1.81158	1.35411	0.50515	0.380211	0.146128	0	0	0	0
452884	368	2.16137	2.00325	1.81954	1.81558	1.35793	0.50515	0.380211	0.146128	0	0	0	0
452885	368	2.13033	1.98227	1.78958	1.78247	1.33445	0.477121	0.380211	0.146128	0	0	0	0
452886	368	2.13033	1.98453	1.80072	1.7839	1.33846	0.477121	0.380211	0.146128	0	0	0	0
452887	368	2.1271	1.97197	1.79099	1.7767	1.33445	0.477121	0.380211	0.146128	0	0	0	0
452888	368	2.12057	1.96965	1.78817	1.77525	1.33445	0.477121	0.380211	0.146128	0	0	0	0
452889	368	2.11394	1.96965	1.78958	1.7767	1.33445	0.477121	0.380211	0.146128	0	0	0	0
452890	368	2.12385	1.98114	1.79657	1.7839	1.33846	0.477121	0.380211	0.146128	0	0	0	0
452891	368	2.11727	1.97543	1.7839	1.77379	1.33445	0.477121	0.380211	0.146128	0	0	0	0
452892	368	2.11394	1.97543	1.78247	1.77085	1.33846	0.477121	0.380211	0.146128	0	0	0	0
452893	368	2.11059	1.95785	1.78247	1.79239	1.35025	0.50515	0.380211	0.0791812	0	0	0	0
452894	368	2.10721	1.95785	1.7767	1.78958	1.35025	0.50515	0.342423	0.0791812	0	0	0	0
452895	368	2.11059	1.95904	1.78533	1.79379	1.35025	0.50515	0.342423	0.0791812	0	0	0	0
452896	368	2.11394	1.95545	1.78104	1.79379	1.34242	0.50515	0.342423	0.0791812	0	0	0	0
452897	368	2.11727	1.96023	1.78675	1.79796	1.35793	0.50515	0.342423	0.0791812	0	0	0	0
452898	368	2.11727	1.95061	1.78675	1.79796	1.35025	0.50515	0.30103	0.0791812	0	0	0	0
452899	368	2.11727	1.95061	1.78675	1.79934	1.35793	0.50515	0.30103	0.0791812	0	0	0	0
452900	368	2.12057	1.95182	1.78533	1.79796	1.35411	0.50515	0.30103	0.0791812	0	0	0	0
452901	368	2.11059	1.94571	1.77232	1.79657	1.35411	0.50515	0.255273	0.0791812	0	0	0	0
452902	368	2.08991	1.92942	1.75282	1.77525	1.32634	0.50515	0.255273	0.0791812	0	0	0	0
452903	368	2.08991	1.93197	1.75128	1.77815	1.33041	0.531479	0.30103	0.0791812	0	0	0	0
452904	368	2.11059	1.94939	1.7796	1.81023	1.36173	0.556303	0.30103	0.0791812	0	0	0	0
452905	368	2.11394	1.94817	1.78247	1.81158	1.36173	0.556303	0.30103	0.0791812	0	0	0	0
452906	368	2.10721	1.94077	1.77379	1.79934	1.35411	0.531479	0.30103	0.0791812	0	0	0	0
452907	368	2.10721	1.94571	1.78247	1.80754	1.37658	0.556303	0.30103	0.0791812	0	0	0	0
452908	368	2.1038	1.94694	1.78247	1.80754	1.36922	0.556303	0.30103	0.0791812	0	0	0	0
452909	368	2.1038	1.94571	1.78247	1.80754	1.36549	0.556303	0.30103	0.0791812	0	0	0	0
452910	368	2.10721	1.94939	1.78247	1.80889	1.36549	0.579784	0.30103	0.0791812	0	0	0	0
452911	368	2.12057	1.95303	1.78533	1.81291	1.35411	0.579784	0.30103	0.0791812	0	0	0	0
452912	368	2.11727	1.94448	1.77815	1.80889	1.35025	0.531479	0.30103	0.0791812	0	0	0	0
452913	368	2.11394	1.91645	1.7574	1.79379	1.33041	0.50515	0.30103	0	0	0	0	0
452914	368	2.12057	1.92428	1.76193	1.79796	1.32634	0.50515	0.342423	0	0	0	0	0
452915	368	2.12385	1.93702	1.7796	1.80889	1.33445	0.50515	0.342423	0	0	0	0	0
452916	368	2.12385	1.93197	1.7767	1.80346	1.33445	0.50515	0.380211	0	0	0	0	0
452917	368	2.11727	1.92686	1.7767	1.80072	1.33445	0.477121	0.380211	0	0	0	0	0
452918	368	2.12385	1.93069	1.78104	1.80346	1.35025	0.477121	0.380211	0	0	0	0	0
452919	368	2.12385	1.92557	1.7796	1.80482	1.35025	0.50515	0.380211	0	0	0	0	0
452920	368	2.13033	1.93069	1.78533	1.81425	1.35025	0.50515	0.380211	0	0	0	0	0
452921	368	2.1271	1.93323	1.78958	1.81291	1.34635	0.50515	0.380211	0	0	0	0	0
452922	368	2.13354	1.94694	1.79934	1.82995	1.35793	0.50515	0.380211	0	0	0	0	0
452923	368	2.13033	1.95182	1.79796	1.82995	1.35025	0.50515	0.380211	0	0	0	0	0
452924	368	2.12385	1.94201	1.78533	1.81558	1.32634	0.50515	0.380211	0.0791812	0	0	0	0
452925	368	2.13354	1.96497	1.80072	1.83506	1.34242	0.556303	0.380211	0.0791812	0	0	0	0
452926	368	2.13988	1.97428	1.81823	1.85126	1.35025	0.579784	0.380211	0.0791812	0	0	0	0
452927	368	2.14613	1.97313	1.82086	1.8537	1.35793	0.579784	0.414973	0.0791812	0	0	0	0
452928	368	2.13354	1.95904	1.81158	1.84386	1.35793	0.556303	0.414973	0	0	0	0	0
452929	368	2.13033	1.96379	1.80618	1.84261	1.35025	0.556303	0.414973	0	0	0	0	0
452930	368	2.1271	1.95904	1.80346	1.84011	1.35411	0.531479	0.414973	0	0	0	0	0
452931	368	2.13672	1.96614	1.80618	1.84386	1.35411	0.531479	0.447158	0	0	0	0	0
452932	368	2.13988	1.96614	1.80754	1.84136	1.35025	0.531479	0.447158	0	0	0	0	0
452933	368	2.14301	1.96614	1.80754	1.84136	1.35025	0.556303	0.447158	0	0	0	0	0
452934	368	2.14613	1.96731	1.81023	1.84386	1.34242	0.556303	0.447158	0	0	0	0	0
452935	368	2.13354	1.95545	1.80618	1.83759	1.33846	0.556303	0.380211	0	0	0	0	0
452936	368	2.13988	1.96142	1.81291	1.83885	1.34242	0.556303	0.380211	0	0	0	0	0
452937	368	2.13988	1.96731	1.84136	1.86213	1.38021	0.623249	0.414973	0	0	0	0	0
452938	368	2.14613	1.96848	1.84386	1.86332	1.38382	0.623249	0.414973	0	0	0	0	0
452939	368	2.14613	1.96848	1.8451	1.8657	1.38382	0.623249	0.414973	0	0	0	0	0
452940	368	2.13988	1.98114	1.85126	1.87737	1.39094	0.643453	0.414973	0.0791812	0	0	0	0
452941	368	2.13988	1.97886	1.84386	1.8704	1.38021	0.643453	0.342423	0	0	0	0	0
452942	368	2.13988	1.98	1.84634	1.8704	1.38021	0.643453	0.342423	0	0	0	0	0
452943	368	2.14613	1.989	1.8537	1.87622	1.39094	0.681241	0.342423	0	0	0	0	0
452944	368	2.14613	1.989	1.8537	1.87737	1.39094	0.681241	0.342423	0	0	0	0	0
452945	368	2.14613	1.99012	1.85491	1.87737	1.39445	0.681241	0.342423	0	0	0	0	0
452946	368	2.13354	1.98677	1.85733	1.87737	1.4014	0.681241	0.342423	0	0	0	0	0
452947	368	2.13033	1.98227	1.85491	1.87967	1.40824	0.716003	0.380211	0	0	0	0	0
452948	368	2.13033	1.98114	1.85491	1.88081	1.40483	0.716003	0.380211	0	0	0	0	0
452949	368	2.13033	1.98114	1.85733	1.88081	1.40483	0.716003	0.380211	0	0	0	0	0
452950	368	2.13033	1.98114	1.85854	1.88081	1.40824	0.716003	0.380211	0	0	0	0	0
452951	368	2.13672	1.99233	1.8657	1.88649	1.41162	0.69897	0.380211	0	0	0	0	0
452952	368	2.13988	1.9834	1.86213	1.88309	1.40824	0.681241	0.380211	0	0	0	0	0
452953	368	2.13988	1.98227	1.85733	1.87967	1.41162	0.681241	0.380211	0	0	0	0	0
452954	368	2.14613	1.98227	1.85974	1.87852	1.41162	0.681241	0.380211	0	0	0	0	0
452955	368	2.13672	1.97772	1.86213	1.87737	1.40824	0.681241	0.380211	0	0	0	0	0
452956	368	2.13354	1.97886	1.86451	1.87852	1.40824	0.681241	0.342423	0	0	0	0	0
452957	368	2.10721	1.97197	1.85974	1.86923	1.4014	0.662758	0.342423	0	0	0	0	0
452958	368	2.10721	1.97197	1.86451	1.8704	1.40483	0.662758	0.342423	0	0	0	0	0
452959	368	2.10721	1.97313	1.8657	1.87274	1.40483	0.681241	0.342423	0	0	0	0	0
452960	368	2.1038	1.97313	1.8657	1.87274	1.40483	0.681241	0.342423	0	0	0	0	0
452961	368	2.09691	1.97081	1.85733	1.86923	1.40483	0.681241	0.255273	0	0	0	0	0
452962	368	2.1271	1.98	1.88081	1.89321	1.41162	0.732394	0.255273	0	0	0	0	0
452963	368	2.13033	1.97772	1.88649	1.89542	1.41162	0.732394	0.255273	0	0	0	0	0
452964	368	2.13354	1.98677	1.89542	1.90417	1.43457	0.778151	0.30103	0	0	0	0	0
452965	368	2.13033	1.98453	1.89653	1.90091	1.43136	0.763428	0.30103	0	0	0	0	0
452966	368	2.11727	1.98565	1.89098	1.89763	1.43775	0.748188	0.30103	0	0	0	0	0
452967	368	2.11059	1.98789	1.89209	1.89542	1.43775	0.763428	0.30103	0	0	0	0	0
452968	368	2.11394	1.98565	1.89432	1.90091	1.44716	0.763428	0.342423	0	0	0	0	0
452969	368	2.12057	1.98114	1.89653	1.89873	1.45025	0.763428	0.342423	0	0	0	0	0
452970	368	2.12385	1.98	1.89653	1.89432	1.45025	0.763428	0.342423	0	0	0	0	0
452971	368	2.10721	1.96023	1.88536	1.88762	1.45939	0.748188	0.30103	0	0	0	0	0
452972	368	2.11394	1.96614	1.89209	1.89321	1.47422	0.748188	0.30103	0	0	0	0	0
452973	368	2.11059	1.95904	1.89321	1.89098	1.48287	0.748188	0.30103	0	0	0	0	0
452974	368	2.12385	1.96142	1.89982	1.89653	1.48855	0.732394	0.30103	0	0	0	0	0
452975	368	2.12057	1.95182	1.89209	1.88986	1.48001	0.732394	0.30103	0	0	0	0	0
452976	368	2.11394	1.94448	1.88762	1.88309	1.47712	0.732394	0.30103	0	0	0	0	0
452977	368	2.11727	1.94694	1.88762	1.88536	1.48001	0.732394	0.30103	0	0	0	0	0
452978	368	2.11727	1.94939	1.88874	1.88649	1.48001	0.732394	0.30103	0	0	0	0	0
452979	368	2.12385	1.95303	1.88986	1.88536	1.47712	0.732394	0.30103	0	0	0	0	0
452980	368	2.12385	1.95785	1.89098	1.88762	1.47422	0.732394	0.30103	0	0	0	0	0
452981	368	2.12385	1.95424	1.88762	1.88423	1.45939	0.732394	0.30103	0	0	0	0	0
452982	368	2.13988	1.96731	1.90309	1.89432	1.47129	0.748188	0.342423	0	0	0	0	0
452983	368	2.13988	1.96614	1.89653	1.88986	1.46538	0.748188	0.30103	0	0	0	0	0
452984	368	2.13988	1.96497	1.89542	1.89209	1.46538	0.748188	0.30103	0	0	0	0	0
452985	368	2.13354	1.96142	1.89432	1.89098	1.45939	0.748188	0.30103	0	0	0	0	0
452986	368	2.13033	1.96023	1.89321	1.88986	1.45939	0.748188	0.30103	0	0	0	0	0
452987	368	2.13672	1.96497	1.89982	1.89542	1.46835	0.763428	0.30103	0	0	0	0	0
452988	368	2.13354	1.96614	1.90526	1.89873	1.47129	0.763428	0.380211	0	0	0	0	0
452989	368	2.1271	1.96497	1.90634	1.89873	1.46835	0.763428	0.380211	0	0	0	0	0
452990	368	2.1271	1.96497	1.90634	1.89873	1.46835	0.763428	0.380211	0	0	0	0	0
452991	368	2.11727	1.95424	1.90091	1.89209	1.46538	0.763428	0.414973	0	0	0	0	0
452992	368	2.12057	1.95545	1.902	1.89432	1.47129	0.763428	0.414973	0	0	0	0	0
452993	368	2.12057	1.95061	1.90309	1.89432	1.46835	0.763428	0.414973	0	0	0	0	0
452994	368	2.1038	1.94817	1.89763	1.86688	1.45332	0.748188	0.414973	0	0	0	0	0
452995	368	2.1038	1.94817	1.89763	1.86688	1.45332	0.748188	0.414973	0	0	0	0	0
452996	368	2.10037	1.94448	1.89098	1.86094	1.45025	0.748188	0.414973	0	0	0	0	0
452997	368	2.08636	1.94325	1.89542	1.86094	1.45025	0.748188	0.414973	0	0	0	0	0
452998	368	2.08636	1.93952	1.89321	1.85612	1.45025	0.748188	0.414973	0	0	0	0	0
452999	368	2.1038	1.95424	1.90634	1.86806	1.46835	0.763428	0.477121	0	0	0	0	0
453000	368	2.11059	1.95424	1.90526	1.86806	1.4624	0.763428	0.477121	0	0	0	0	0
453001	368	2.10721	1.95424	1.90634	1.86806	1.46538	0.763428	0.477121	0	0	0	0	0
453002	368	2.10721	1.95545	1.90849	1.86806	1.46538	0.763428	0.477121	0	0	0	0	0
453003	368	2.1038	1.95785	1.91275	1.87274	1.46538	0.792392	0.477121	0	0	0	0	0
453004	368	2.10721	1.95785	1.91275	1.87506	1.46538	0.778151	0.447158	0	0	0	0	0
453005	368	2.08636	1.94448	1.89763	1.85248	1.44404	0.763428	0.447158	0	0	0	0	0
453006	368	2.09342	1.95303	1.902	1.85974	1.44404	0.778151	0.447158	0	0	0	0	0
453007	368	2.08991	1.95665	1.89098	1.8537	1.42813	0.732394	0.477121	0	0	0	0	0
453008	368	2.10037	1.94939	1.88309	1.84261	1.41162	0.732394	0.447158	0	0	0	0	0
453009	368	2.12385	1.95904	1.89763	1.85003	1.42488	0.732394	0.447158	0	0	0	0	0
453010	368	2.1271	1.96261	1.89653	1.85003	1.43775	0.748188	0.447158	0	0	0	0	0
453011	368	2.12385	1.95904	1.89763	1.8488	1.43775	0.732394	0.477121	0	0	0	0	0
453012	368	2.11394	1.94939	1.89432	1.83759	1.43457	0.732394	0.477121	0	0	0	0	0
453013	368	2.11727	1.94817	1.89653	1.83885	1.43136	0.732394	0.477121	0	0	0	0	0
453014	368	2.13354	1.96614	1.90741	1.85126	1.44404	0.763428	0.531479	0	0	0	0	0
453015	368	2.1271	1.96731	1.90634	1.85003	1.45637	0.763428	0.50515	0	0	0	0	0
453016	368	2.13033	1.95785	1.89653	1.84634	1.45332	0.778151	0.50515	0	0	0	0	0
453017	368	2.13988	1.96848	1.90526	1.86213	1.45637	0.792392	0.50515	0	0	0	0	0
453018	368	2.13988	1.96614	1.90309	1.86213	1.45939	0.778151	0.50515	0	0	0	0	0
453019	368	2.13354	1.96614	1.90417	1.86923	1.44716	0.80618	0.50515	0	0	0	0	0
453020	368	2.13354	1.96731	1.90741	1.86688	1.44404	0.80618	0.50515	0	0	0	0	0
453021	368	2.13033	1.97313	1.90956	1.86688	1.45025	0.80618	0.531479	0	0	0	0	0
453022	368	2.13354	1.97428	1.90956	1.8704	1.45025	0.80618	0.531479	0	0	0	0	0
453023	368	2.12057	1.95182	1.89763	1.85126	1.42813	0.80618	0.531479	0	0	0	0	0
453024	368	2.12057	1.95061	1.89873	1.85248	1.42813	0.792392	0.531479	0	0	0	0	0
453025	368	2.12057	1.95061	1.89542	1.84757	1.41497	0.778151	0.531479	0	0	0	0	0
453026	368	2.11059	1.93069	1.88536	1.83123	1.40824	0.763428	0.531479	0	0	0	0	0
453027	368	2.11727	1.9345	1.88195	1.83632	1.40824	0.763428	0.531479	0	0	0	0	0
453028	368	2.11059	1.93323	1.87737	1.83251	1.4014	0.763428	0.50515	0	0	0	0	0
453029	368	2.11059	1.93323	1.87737	1.83251	1.40483	0.763428	0.50515	0	0	0	0	0
453030	368	2.11059	1.92814	1.8739	1.83123	1.4014	0.763428	0.50515	0	0	0	0	0
453031	368	2.11727	1.94448	1.89653	1.85248	1.4216	0.763428	0.531479	0	0	0	0	0
453032	368	2.11394	1.94448	1.90741	1.85612	1.43136	0.792392	0.50515	0	0	0	0	0
453033	368	2.12385	1.94817	1.92117	1.87506	1.43775	0.792392	0.531479	0	0	0	0	0
453034	368	2.1271	1.95061	1.92324	1.87506	1.43775	0.80618	0.531479	0	0	0	0	0
453035	368	2.12385	1.95061	1.92117	1.8704	1.43136	0.80618	0.531479	0	0	0	0	0
453036	368	2.11394	1.94939	1.91908	1.86451	1.42813	0.80618	0.531479	0	0	0	0	0
453037	368	2.11059	1.94325	1.91381	1.86213	1.42488	0.80618	0.531479	0	0	0	0	0
453038	368	2.12385	1.94694	1.91487	1.86923	1.42488	0.80618	0.556303	0	0	0	0	0
453039	368	2.1271	1.95665	1.91698	1.88195	1.41162	0.80618	0.579784	0	0	0	0	0
453040	368	2.13033	1.95545	1.91803	1.87737	1.41497	0.80618	0.60206	0	0	0	0	0
453041	368	2.11059	1.9345	1.90634	1.86332	1.39794	0.792392	0.60206	0	0	0	0	0
453042	368	2.10721	1.92686	1.90417	1.85974	1.39094	0.792392	0.60206	0	0	0	0	0
453043	368	2.10721	1.92686	1.90091	1.86094	1.39094	0.792392	0.60206	0	0	0	0	0
453044	368	2.1271	1.93197	1.90634	1.87274	1.4014	0.778151	0.60206	0	0	0	0	0
453045	368	2.1271	1.93323	1.90634	1.87157	1.4014	0.778151	0.60206	0	0	0	0	0
453046	368	2.1271	1.93197	1.90526	1.8704	1.39794	0.778151	0.60206	0	0	0	0	0
453047	368	2.1271	1.93069	1.90309	1.8704	1.38739	0.778151	0.60206	0	0	0	0	0
453048	368	2.12385	1.92814	1.89653	1.86332	1.37658	0.748188	0.579784	0	0	0	0	0
453049	368	2.13033	1.94448	1.902	1.87157	1.38382	0.748188	0.579784	0	0	0	0	0
453050	368	2.13354	1.94694	1.90091	1.8704	1.38739	0.748188	0.579784	0.0791812	0	0	0	0
453051	368	2.13354	1.94939	1.89982	1.87274	1.38739	0.748188	0.579784	0.0791812	0	0	0	0
453052	368	2.1271	1.93952	1.89321	1.86806	1.38739	0.748188	0.579784	0.0791812	0	0	0	0
453053	368	2.11727	1.93952	1.88986	1.86688	1.38382	0.748188	0.579784	0.0791812	0	0	0	0
453054	368	2.11727	1.93827	1.88986	1.86806	1.38021	0.748188	0.579784	0.0791812	0	0	0	0
453055	368	2.11394	1.93827	1.89098	1.87157	1.38021	0.748188	0.60206	0.0791812	0	0	0	0
453056	368	2.11394	1.93576	1.88874	1.87274	1.38021	0.748188	0.60206	0.0791812	0	0	0	0
453057	368	2.11059	1.9345	1.88649	1.87274	1.38021	0.748188	0.60206	0.0791812	0	0	0	0
453058	368	2.09342	1.91249	1.85854	1.85733	1.36173	0.763428	0.60206	0	0	0	0	0
453059	368	2.09342	1.91514	1.86094	1.85491	1.36173	0.763428	0.60206	0	0	0	0	0
453060	368	2.11059	1.91116	1.86451	1.85491	1.37291	0.778151	0.60206	0	0	0	0	0
453061	368	2.11059	1.91249	1.86806	1.85612	1.37291	0.778151	0.60206	0	0	0	0	0
453062	368	2.11394	1.91514	1.86923	1.85854	1.37291	0.778151	0.60206	0	0	0	0	0
453063	368	2.10721	1.94325	1.87622	1.87967	1.4014	0.792392	0.60206	0	0	0	0	0
453064	368	2.1038	1.94325	1.86923	1.87737	1.40483	0.80618	0.60206	0	0	0	0	0
453065	368	2.1038	1.93576	1.86094	1.87157	1.38382	0.778151	0.579784	0	0	0	0	0
453066	368	2.11394	1.94694	1.87157	1.88081	1.39445	0.792392	0.579784	0.0791812	0	0	0	0
453067	368	2.11394	1.93827	1.86688	1.87506	1.38382	0.792392	0.579784	0.0791812	0	0	0	0
453068	368	2.11394	1.9345	1.86213	1.87157	1.37658	0.778151	0.579784	0.0791812	0	0	0	0
453069	368	2.11059	1.93069	1.85491	1.86213	1.36922	0.778151	0.556303	0.0791812	0	0	0	0
453070	368	2.10037	1.92814	1.85003	1.85974	1.36922	0.778151	0.556303	0.0791812	0	0	0	0
453071	368	2.09342	1.93069	1.85003	1.85974	1.36922	0.778151	0.556303	0.146128	0	0	0	0
453072	368	2.09342	1.9345	1.85126	1.86213	1.37291	0.778151	0.556303	0.146128	0	0	0	0
453073	368	2.08991	1.93069	1.84386	1.85733	1.36173	0.778151	0.60206	0.146128	0	0	0	0
453074	368	2.09342	1.92942	1.84386	1.85491	1.36173	0.778151	0.60206	0.146128	0	0	0	0
453075	368	2.08279	1.92557	1.83378	1.8488	1.35793	0.778151	0.60206	0.146128	0	0	0	0
453076	368	2.08279	1.92557	1.83632	1.84757	1.35793	0.778151	0.60206	0.146128	0	0	0	0
453077	368	2.08279	1.92428	1.83632	1.84757	1.35793	0.778151	0.60206	0.146128	0	0	0	0
453078	368	2.07918	1.92428	1.83506	1.8451	1.35411	0.778151	0.60206	0.146128	0	0	0	0
453079	368	2.07918	1.92038	1.83506	1.84261	1.35411	0.778151	0.60206	0.146128	0	0	0	0
453080	368	2.07918	1.92814	1.83378	1.8451	1.35793	0.763428	0.60206	0.146128	0	0	0	0
453081	368	2.07918	1.92557	1.83378	1.84634	1.36549	0.763428	0.623249	0.146128	0	0	0	0
453082	368	2.07918	1.92428	1.83632	1.8451	1.36922	0.763428	0.623249	0.146128	0	0	0	0
453083	368	2.0569	1.90309	1.81954	1.83506	1.35411	0.763428	0.60206	0.146128	0	0	0	0
453084	368	2.05308	1.90037	1.81823	1.83123	1.35793	0.778151	0.623249	0.146128	0	0	0	0
453085	368	2.05308	1.899	1.81823	1.83251	1.35793	0.778151	0.623249	0.146128	0	0	0	0
453086	368	2.0569	1.89763	1.81954	1.83123	1.35793	0.792392	0.623249	0.146128	0	0	0	0
453087	368	2.0569	1.89763	1.81954	1.82995	1.35793	0.792392	0.623249	0.146128	0	0	0	0
453088	368	2.05308	1.89209	1.80618	1.82347	1.34242	0.778151	0.623249	0.146128	0	0	0	0
453089	368	2.0607	1.8893	1.79934	1.81823	1.33445	0.778151	0.579784	0.146128	0	0	0	0
453090	368	2.07555	1.89348	1.80209	1.82086	1.33445	0.778151	0.579784	0.146128	0	0	0	0
453091	368	2.07555	1.89763	1.80346	1.82086	1.33846	0.778151	0.579784	0.146128	0	0	0	0
453092	368	2.07555	1.90037	1.80482	1.82217	1.33846	0.778151	0.556303	0.146128	0	0	0	0
453093	368	2.07188	1.899	1.80346	1.82347	1.32634	0.778151	0.579784	0.146128	0	0	0	0
453094	368	2.07188	1.899	1.80209	1.82478	1.32634	0.778151	0.579784	0.146128	0	0	0	0
453095	368	2.07188	1.90849	1.80889	1.82995	1.33846	0.778151	0.579784	0.146128	0	0	0	0
453096	368	2.10037	1.93069	1.84011	1.8537	1.36922	0.80618	0.579784	0.146128	0	0	0	0
453097	368	2.10037	1.93197	1.84386	1.85612	1.36922	0.80618	0.579784	0.146128	0	0	0	0
453098	368	2.11394	1.93827	1.84011	1.86094	1.37291	0.80618	0.579784	0.146128	0	0	0	0
453099	368	2.11059	1.93702	1.84386	1.85974	1.37291	0.80618	0.60206	0.146128	0	0	0	0
453100	368	2.09342	1.92428	1.83251	1.8488	1.35025	0.792392	0.556303	0.0791812	0	0	0	0
453101	368	2.09691	1.93576	1.84136	1.87852	1.36922	0.819544	0.579784	0.0791812	0	0	0	0
453102	368	2.1038	1.94201	1.85126	1.88081	1.38021	0.819544	0.579784	0.0791812	0	0	0	0
453103	368	2.1271	1.96261	1.87852	1.90417	1.4014	0.832509	0.60206	0.0791812	0	0	0	0
453104	368	2.13033	1.96023	1.8739	1.89982	1.40824	0.819544	0.60206	0.0791812	0	0	0	0
453105	368	2.1271	1.95785	1.87852	1.89873	1.40483	0.819544	0.60206	0.0791812	0	0	0	0
453106	368	2.1271	1.95545	1.87274	1.90309	1.39794	0.819544	0.60206	0.0791812	0	0	0	0
453107	368	2.11727	1.94939	1.8657	1.89763	1.39794	0.80618	0.60206	0.0791812	0	0	0	0
453108	368	2.12385	1.94694	1.8704	1.90417	1.40483	0.80618	0.579784	0.0791812	0	0	0	0
453109	368	2.11394	1.94325	1.8657	1.89982	1.39794	0.792392	0.579784	0.0791812	0	0	0	0
453110	368	2.08991	1.9345	1.85248	1.89098	1.38382	0.792392	0.579784	0.0791812	0	0	0	0
453111	368	2.09342	1.93576	1.85854	1.89763	1.37658	0.792392	0.579784	0.0791812	0	0	0	0
453112	368	2.09342	1.93576	1.85733	1.89982	1.37658	0.792392	0.556303	0.0791812	0	0	0	0
453113	368	2.09342	1.93952	1.86213	1.90417	1.38021	0.792392	0.556303	0.0791812	0	0	0	0
453114	368	2.08991	1.93952	1.86213	1.90526	1.39094	0.80618	0.579784	0.0791812	0	0	0	0
453115	368	2.08636	1.93576	1.86094	1.89432	1.38382	0.778151	0.531479	0.0791812	0	0	0	0
453116	368	2.08991	1.94077	1.86923	1.89873	1.38021	0.819544	0.579784	0.0791812	0	0	0	0
453117	368	2.08279	1.93827	1.86688	1.89542	1.37658	0.819544	0.579784	0.0791812	0	0	0	0
453118	368	2.07555	1.92686	1.85491	1.88195	1.36549	0.80618	0.556303	0.0791812	0	0	0	0
453119	368	2.07555	1.92686	1.85733	1.88309	1.36549	0.819544	0.556303	0.0791812	0	0	0	0
453120	368	2.07555	1.92428	1.8537	1.87506	1.36549	0.792392	0.556303	0.0791812	0	0	0	0
453121	368	2.07555	1.93069	1.8537	1.88423	1.37291	0.792392	0.556303	0.0791812	0	0	0	0
453122	368	2.07188	1.92038	1.8451	1.8739	1.36922	0.792392	0.531479	0.0791812	0	0	0	0
453123	368	2.08279	1.92557	1.84757	1.87274	1.38382	0.80618	0.531479	0.0791812	0	0	0	0
453124	368	2.08991	1.92557	1.8488	1.87274	1.38382	0.80618	0.531479	0.0791812	0	0	0	0
453125	368	2.08991	1.92686	1.85248	1.88309	1.38739	0.819544	0.531479	0.146128	0	0	0	0
453126	368	2.09691	1.93702	1.86806	1.89432	1.39094	0.819544	0.531479	0.20412	0	0	0	0
453127	368	2.10721	1.93576	1.8739	1.89982	1.39445	0.832509	0.531479	0.20412	0	0	0	0
453128	368	2.09342	1.92428	1.8657	1.88536	1.39445	0.832509	0.531479	0.20412	0	0	0	0
453129	368	2.09342	1.92298	1.8657	1.88536	1.39445	0.832509	0.531479	0.20412	0	0	0	0
453130	368	2.09691	1.92557	1.88874	1.90417	1.4014	0.857332	0.556303	0.255273	0	0	0	0
453131	368	2.1038	1.93952	1.89763	1.90956	1.41162	0.869232	0.556303	0.255273	0	0	0	0
453132	368	2.11394	1.9345	1.88423	1.89542	1.39445	0.880814	0.531479	0.255273	0	0	0	0
453133	368	2.11059	1.92814	1.8704	1.88762	1.38382	0.857332	0.531479	0.255273	0	0	0	0
453134	368	2.09342	1.92298	1.85248	1.86923	1.37658	0.857332	0.50515	0.255273	0	0	0	0
453135	368	2.08636	1.92428	1.85126	1.87157	1.38021	0.857332	0.50515	0.20412	0	0	0	0
453136	368	2.10037	1.93702	1.86094	1.88081	1.39794	0.857332	0.531479	0.20412	0	0	0	0
453137	368	2.10721	1.94325	1.86451	1.88762	1.4014	0.869232	0.531479	0.20412	0	0	0	0
453138	368	2.1038	1.94325	1.86451	1.88762	1.4014	0.869232	0.531479	0.20412	0	0	0	0
453139	368	2.1038	1.94694	1.8739	1.89209	1.4216	0.880814	0.50515	0.20412	0	0	0	0
453140	368	2.10037	1.93827	1.86806	1.87852	1.41497	0.892095	0.477121	0.146128	0	0	0	0
453141	368	2.10037	1.93702	1.86688	1.87737	1.41162	0.892095	0.447158	0.146128	0	0	0	0
453142	368	2.1038	1.93827	1.86688	1.87622	1.41162	0.892095	0.447158	0.146128	0	0	0	0
453143	368	2.1038	1.93827	1.86688	1.87852	1.41162	0.892095	0.477121	0.146128	0	0	0	0
453144	368	2.10721	1.94201	1.88309	1.88762	1.4183	0.90309	0.477121	0.146128	0	0	0	0
453145	368	2.09342	1.93702	1.88536	1.88423	1.41162	0.90309	0.50515	0.146128	0	0	0	0
453146	368	2.09342	1.93576	1.88536	1.88536	1.41162	0.90309	0.50515	0.146128	0	0	0	0
453147	368	2.09691	1.93952	1.88986	1.88986	1.41497	0.913814	0.50515	0.146128	0	0	0	0
453148	368	2.09691	1.94077	1.88986	1.88762	1.41497	0.913814	0.50515	0.146128	0	0	0	0
453149	368	2.09691	1.94571	1.89432	1.88986	1.41497	0.924279	0.50515	0.146128	0	0	0	0
453150	368	2.08991	1.92038	1.89542	1.88649	1.41162	0.944483	0.50515	0.146128	0	0	0	0
453151	368	2.09691	1.91908	1.89763	1.89432	1.41497	0.963788	0.50515	0.0791812	0	0	0	0
453152	368	2.09691	1.91777	1.89873	1.89321	1.41497	0.963788	0.50515	0.0791812	0	0	0	0
453153	368	2.09691	1.91514	1.89982	1.89321	1.41162	0.963788	0.50515	0.0791812	0	0	0	0
453154	368	2.09691	1.92557	1.90956	1.90091	1.41497	0.963788	0.50515	0.0791812	0	0	0	0
453155	368	2.13354	1.97313	1.95809	1.94547	1.48287	1.01703	0.623249	0.0791812	0	0	0	0
453156	368	2.13033	1.97313	1.95809	1.94349	1.49693	1.01703	0.623249	0.0791812	0	0	0	0
453157	368	2.1271	1.97543	1.95904	1.9425	1.49693	1.01703	0.623249	0.0791812	0	0	0	0
453158	368	2.13033	1.97658	1.95809	1.94349	1.49969	1.01703	0.623249	0.0791812	0	0	0	0
453159	368	2.13033	1.97658	1.96284	1.94547	1.49969	1.01703	0.623249	0.146128	0	0	0	0
453160	368	2.13672	1.97658	1.95999	1.94939	1.50786	1.01703	0.662758	0.146128	0	0	0	0
453161	368	2.12057	1.97197	1.95521	1.94448	1.49969	1.0086	0.662758	0.146128	0	0	0	0
453162	368	2.1271	1.97197	1.95521	1.94547	1.49969	1.01703	0.662758	0.146128	0	0	0	0
453163	368	2.13033	1.97543	1.95809	1.94743	1.50243	1.01703	0.681241	0.146128	0	0	0	0
453164	368	2.11727	1.94077	1.9345	1.91062	1.47129	0.982271	0.681241	0.146128	0	0	0	0
453165	368	2.11727	1.93702	1.93247	1.90956	1.46835	0.973128	0.681241	0.146128	0	0	0	0
453166	368	2.11394	1.9345	1.93247	1.90634	1.46538	0.963788	0.681241	0.146128	0	0	0	0
453167	368	2.10721	1.92169	1.92428	1.89873	1.45939	0.954243	0.681241	0.0791812	0	0	0	0
453168	368	2.10721	1.92298	1.92324	1.89763	1.45637	0.954243	0.681241	0.0791812	0	0	0	0
453169	368	2.10721	1.92557	1.92221	1.89763	1.45637	0.954243	0.681241	0.0791812	0	0	0	0
453170	368	2.10721	1.92557	1.92221	1.89873	1.45637	0.954243	0.681241	0.0791812	0	0	0	0
453171	368	2.10721	1.92557	1.92324	1.89763	1.45637	0.954243	0.681241	0.0791812	0	0	0	0
453172	368	2.10721	1.92557	1.92634	1.90091	1.45939	0.963788	0.69897	0	0	0	0	0
453173	368	2.11059	1.92428	1.92531	1.89873	1.45637	0.963788	0.69897	0	0	0	0	0
453174	368	2.11394	1.92428	1.92737	1.89873	1.45332	0.963788	0.662758	0	0	0	0	0
453175	368	2.1038	1.92557	1.92428	1.89763	1.44091	0.973128	0.662758	0	0	0	0	0
453176	368	2.1038	1.92428	1.92428	1.89653	1.43775	0.973128	0.662758	0	0	0	0	0
453177	368	2.10037	1.92428	1.92634	1.90309	1.44091	0.973128	0.662758	0	0	0	0	0
453178	368	2.10037	1.92169	1.92531	1.902	1.44091	0.973128	0.662758	0	0	0	0	0
453179	368	2.11394	1.92814	1.92634	1.90849	1.44716	0.973128	0.662758	0	0	0	0	0
453180	368	2.12057	1.92942	1.92634	1.91062	1.45637	0.973128	0.662758	0	0	0	0	0
453181	368	2.11727	1.92428	1.92324	1.91169	1.44716	0.973128	0.662758	0	0	0	0	0
453182	368	2.11059	1.92298	1.92324	1.90849	1.44404	0.982271	0.643453	0	0	0	0	0
453183	368	2.11059	1.92169	1.92012	1.90741	1.44091	0.982271	0.643453	0	0	0	0	0
453184	368	2.11059	1.92169	1.91803	1.90309	1.44091	0.973128	0.643453	0	0	0	0	0
453185	368	2.11059	1.92169	1.91908	1.902	1.43775	0.963788	0.623249	0	0	0	0	0
453186	368	2.11059	1.92557	1.91698	1.90309	1.44091	0.963788	0.623249	0	0	0	0	0
453187	368	2.11394	1.93702	1.92531	1.90956	1.45939	0.963788	0.623249	0	0	0	0	0
453188	368	2.12057	1.95303	1.94151	1.91381	1.48855	1	0.623249	0	0	0	0	0
453189	368	2.11727	1.95182	1.94151	1.91169	1.48855	1	0.623249	0	0	0	0	0
453190	368	2.11394	1.95904	1.94743	1.92324	1.49693	1.0086	0.643453	0	0	0	0	0
453191	368	2.10037	1.95303	1.94349	1.91908	1.49693	1.0086	0.643453	0	0	0	0	0
453192	368	2.10721	1.95424	1.95328	1.92942	1.51587	1.0086	0.643453	0	0	0	0	0
453193	368	2.10721	1.95303	1.95617	1.93349	1.51851	1.0086	0.643453	0	0	0	0	0
453194	368	2.12057	1.96261	1.96661	1.93852	1.53148	1.01703	0.662758	0	0	0	0	0
453195	368	2.13988	1.98453	1.99123	1.95999	1.549	1.03342	0.681241	0.0791812	0	0	0	0
453196	368	2.13988	1.97081	1.98227	1.95328	1.54158	1.03342	0.681241	0.0791812	0	0	0	0
453197	368	2.12385	1.95665	1.96567	1.93551	1.54407	1.02531	0.681241	0.0791812	0	0	0	0
453198	368	2.13033	1.95904	1.96473	1.93852	1.54407	1.02531	0.681241	0.0791812	0	0	0	0
453199	368	2.1271	1.95424	1.96942	1.93752	1.549	1.02531	0.681241	0.0791812	0	0	0	0
453200	368	2.13033	1.95303	1.95713	1.92942	1.54158	1.01703	0.643453	0.0791812	0	0	0	0
453201	368	2.1271	1.94817	1.94939	1.92221	1.53656	1.0086	0.643453	0.0791812	0	0	0	0
453202	368	2.12057	1.9345	1.9425	1.89321	1.52375	0.991226	0.623249	0.0791812	0	0	0	0
453203	368	2.12057	1.92942	1.94151	1.89098	1.51055	0.991226	0.643453	0.0791812	0	0	0	0
453204	368	2.13033	1.93069	1.93852	1.90417	1.51851	1	0.662758	0.0791812	0	0	0	0
453205	368	2.13354	1.93069	1.93752	1.90417	1.51587	0.991226	0.662758	0.0791812	0	0	0	0
453206	368	2.13672	1.92942	1.93247	1.90309	1.51587	0.991226	0.662758	0.0791812	0	0	0	0
453207	368	2.13672	1.92038	1.9284	1.89982	1.51851	1	0.681241	0	0	0	0	0
453208	368	2.14922	1.92298	1.93752	1.91169	1.54407	1	0.69897	0.0791812	0	0	0	0
453209	368	2.14301	1.92428	1.93146	1.90741	1.54158	1	0.69897	0.0791812	0	0	0	0
453210	368	2.13988	1.92428	1.93044	1.90741	1.53908	1	0.69897	0.0791812	0	0	0	0
453211	368	2.14301	1.92686	1.93146	1.90956	1.53908	1	0.69897	0.0791812	0	0	0	0
453212	368	2.13672	1.92557	1.92737	1.90417	1.53403	1	0.69897	0.0791812	0	0	0	0
453213	368	2.13988	1.92686	1.92737	1.90849	1.54407	1.01703	0.69897	0.0791812	0	0	0	0
453214	368	2.13672	1.92298	1.92428	1.90634	1.53908	1.02531	0.69897	0.0791812	0	0	0	0
453215	368	2.13988	1.92428	1.92428	1.90634	1.53908	1.02531	0.69897	0.0791812	0	0	0	0
453216	368	2.12385	1.90849	1.91593	1.90091	1.53403	1.02531	0.69897	0.0791812	0	0	0	0
453217	368	2.11727	1.89625	1.90091	1.89321	1.52375	0.991226	0.643453	0.0791812	0	0	0	0
453218	368	2.12057	1.90445	1.91062	1.902	1.54407	1	0.643453	0.0791812	0	0	0	0
453219	368	2.11727	1.90445	1.91169	1.90091	1.54407	1.0086	0.643453	0.0791812	0	0	0	0
453220	368	2.11727	1.90714	1.91169	1.89982	1.54407	1	0.643453	0.0791812	0	0	0	0
453221	368	2.11727	1.90714	1.91275	1.89873	1.54407	1	0.643453	0.0791812	0	0	0	0
453222	368	2.12057	1.9058	1.91275	1.89432	1.55145	1	0.643453	0.0791812	0	0	0	0
453223	368	2.12057	1.90714	1.91593	1.90091	1.55145	1.0086	0.643453	0.146128	0	0	0	0
453224	368	2.11059	1.9058	1.91803	1.90849	1.549	1	0.643453	0.146128	0	0	0	0
453225	368	2.11059	1.90173	1.91908	1.90849	1.54654	1	0.643453	0.146128	0	0	0	0
453226	368	2.11394	1.9058	1.92428	1.90417	1.54407	1	0.643453	0.0791812	0	0	0	0
453227	368	2.11059	1.89348	1.90849	1.89321	1.54158	0.991226	0.643453	0	0	0	0	0
453228	368	2.10037	1.89348	1.90526	1.89098	1.53908	0.991226	0.643453	0.0791812	0	0	0	0
453229	368	2.1038	1.9058	1.91275	1.89653	1.54158	1	0.643453	0.0791812	0	0	0	0
453230	368	2.1038	1.91116	1.91803	1.90417	1.54407	1.0086	0.643453	0.0791812	0	0	0	0
453231	368	2.12057	1.94077	1.94841	1.93551	1.55871	1.04139	0.732394	0.0791812	0	0	0	0
453232	368	2.11394	1.93827	1.93952	1.92942	1.55145	1.03342	0.732394	0.0791812	0	0	0	0
453233	368	2.10037	1.92686	1.93247	1.92531	1.549	1.01703	0.732394	0.0791812	0	0	0	0
453234	368	2.09691	1.92557	1.93247	1.92634	1.549	1.01703	0.732394	0.0791812	0	0	0	0
453235	368	2.09691	1.92557	1.93247	1.92634	1.549	1.01703	0.732394	0.0791812	0	0	0	0
453236	368	2.11394	1.92942	1.9425	1.93551	1.55145	1.01703	0.748188	0.0791812	0	0	0	0
453237	368	2.12385	1.92557	1.94939	1.94052	1.549	1.04139	0.748188	0.0791812	0	0	0	0
453238	368	2.11727	1.92298	1.94743	1.9345	1.54654	1.04139	0.748188	0.0791812	0	0	0	0
453239	368	2.12057	1.92942	1.95231	1.93752	1.549	1.04139	0.763428	0.0791812	0	0	0	0
453240	368	2.10721	1.91777	1.94151	1.92737	1.53656	1.03342	0.763428	0.0791812	0	0	0	0
453241	368	2.11394	1.91777	1.94645	1.93349	1.53656	1.03342	0.763428	0.0791812	0	0	0	0
453242	368	2.11059	1.92169	1.94645	1.93551	1.54158	1.03342	0.778151	0.0791812	0	0	0	0
453243	368	2.10721	1.92038	1.94743	1.93752	1.54407	1.02531	0.778151	0.0791812	0	0	0	0
453244	368	2.10721	1.92169	1.94939	1.93651	1.54654	1.02531	0.763428	0.0791812	0	0	0	0
453245	368	2.1038	1.91777	1.93952	1.92942	1.54158	1.02531	0.763428	0.0791812	0	0	0	0
453246	368	2.08991	1.90714	1.92942	1.91698	1.53148	1.01703	0.748188	0	0	0	0	0
453247	368	2.1038	1.92428	1.94841	1.92942	1.54407	1.01703	0.748188	0	0	0	0	0
453248	368	2.10037	1.92038	1.94448	1.92531	1.54158	1.0086	0.748188	0	0	0	0	0
453249	368	2.10037	1.91908	1.94743	1.9284	1.54158	1.0086	0.748188	0	0	0	0	0
453250	368	2.09691	1.91645	1.9425	1.92531	1.53908	1	0.748188	0	0	0	0	0
453251	368	2.09691	1.92557	1.94349	1.93349	1.54654	0.982271	0.763428	0	0	0	0	0
453252	368	2.08636	1.92814	1.94151	1.92737	1.54158	0.982271	0.763428	0	0	0	0	0
453253	368	2.08991	1.92686	1.94547	1.92942	1.54654	0.982271	0.763428	0	0	0	0	0
453254	368	2.10037	1.92814	1.94547	1.92942	1.549	0.982271	0.763428	0	0	0	0	0
453255	368	2.11059	1.92298	1.94448	1.93044	1.55388	0.982271	0.763428	0	0	0	0	0
453256	368	2.08279	1.88081	1.91487	1.89321	1.51055	0.944483	0.716003	0	0	0	0	0
453257	368	2.08279	1.87795	1.91062	1.89321	1.49693	0.944483	0.681241	0	0	0	0	0
453258	368	2.08279	1.87506	1.90956	1.89321	1.49693	0.954243	0.681241	0	0	0	0	0
453259	368	2.08279	1.8707	1.91169	1.89432	1.49415	0.954243	0.681241	0	0	0	0	0
453260	368	2.07555	1.86776	1.90741	1.88649	1.49415	0.944483	0.681241	0	0	0	0	0
453261	368	2.06819	1.86481	1.90741	1.88195	1.48572	0.944483	0.643453	0	0	0	0	0
453262	368	2.06819	1.86481	1.90634	1.88536	1.48572	0.934498	0.643453	0	0	0	0	0
453263	368	2.06446	1.86183	1.90309	1.88309	1.48572	0.924279	0.643453	0	0	0	0	0
453264	368	2.07188	1.86183	1.91062	1.87967	1.48855	0.934498	0.643453	0	0	0	0	0
453265	368	2.07188	1.86629	1.92428	1.88081	1.49136	0.934498	0.643453	0	0	0	0	0
453266	368	2.07188	1.86629	1.92531	1.88081	1.49136	0.934498	0.643453	0	0	0	0	0
453267	368	2.07188	1.86629	1.92324	1.87967	1.48001	0.934498	0.643453	0	0	0	0	0
453268	368	2.06819	1.86332	1.92012	1.87852	1.47422	0.934498	0.643453	0	0	0	0	0
453269	368	2.07918	1.86629	1.92221	1.88195	1.48001	0.934498	0.643453	0	0	0	0	0
453270	368	2.08279	1.87651	1.92942	1.89653	1.48572	0.954243	0.662758	0	0	0	0	0
453271	368	2.08636	1.87651	1.93146	1.89653	1.49136	0.973128	0.662758	0	0	0	0	0
453272	368	2.09342	1.87795	1.93247	1.902	1.49693	0.982271	0.681241	0.146128	0	0	0	0
453273	368	2.09342	1.87795	1.93349	1.90091	1.50786	0.982271	0.662758	0.146128	0	0	0	0
453274	368	2.09342	1.88224	1.93146	1.90309	1.50515	0.982271	0.662758	0.146128	0	0	0	0
453275	368	2.09342	1.8907	1.94448	1.91381	1.51322	0.982271	0.662758	0.146128	0	0	0	0
453276	368	2.08991	1.88649	1.94547	1.91487	1.51055	0.973128	0.662758	0.146128	0	0	0	0
453277	368	2.08991	1.8879	1.94547	1.91381	1.51055	0.973128	0.662758	0.146128	0	0	0	0
453278	368	2.08991	1.89209	1.95036	1.91487	1.51851	0.991226	0.662758	0.146128	0	0	0	0
453279	368	2.09342	1.89209	1.95424	1.91908	1.51851	0.991226	0.662758	0.146128	0	0	0	0
453280	368	2.1271	1.93323	1.99034	1.94743	1.55145	1.03342	0.681241	0.146128	0	0	0	0
453281	368	2.12057	1.93069	1.99123	1.94743	1.54407	1.03342	0.681241	0.146128	0	0	0	0
453282	368	2.12057	1.93197	1.993	1.94448	1.54407	1.03342	0.681241	0.146128	0	0	0	0
453283	368	2.12385	1.94325	1.99564	1.94939	1.55145	1.03342	0.681241	0.146128	0	0	0	0
453284	368	2.13354	1.93952	1.99651	1.95424	1.55145	1.04139	0.681241	0.146128	0	0	0	0
453285	368	2.14301	1.95545	2.00604	1.97589	1.55871	1.04922	0.681241	0.146128	0	0	0	0
453286	368	2.14613	1.95424	2.00689	1.97681	1.5611	1.04922	0.681241	0.146128	0	0	0	0
453287	368	2.14613	1.95182	2.00689	1.97589	1.5611	1.04922	0.681241	0.146128	0	0	0	0
453288	368	2.13988	1.94077	1.99913	1.97035	1.54654	1.04139	0.681241	0.146128	0	0	0	0
453289	368	2.13033	1.92814	1.98408	1.96379	1.52375	1.01703	0.681241	0.146128	0	0	0	0
453290	368	2.13672	1.93323	1.99211	1.97035	1.53656	1.02531	0.69897	0.20412	0	0	0	0
453291	368	2.14301	1.92942	1.98677	1.96284	1.52892	1.01703	0.681241	0.255273	0	0	0	0
453292	368	2.14301	1.93069	1.98767	1.96284	1.52892	1.01703	0.681241	0.255273	0	0	0	0
453293	368	2.13672	1.92686	1.97681	1.95231	1.50786	1.01703	0.681241	0.255273	0	0	0	0
453294	368	2.13672	1.92428	1.97497	1.94743	1.50786	1.01703	0.681241	0.255273	0	0	0	0
453295	368	2.13672	1.93197	1.98227	1.94448	1.52375	1.03342	0.643453	0.255273	0	0	0	0
453296	368	2.14613	1.94077	1.99739	1.9425	1.549	1.04139	0.662758	0.30103	0	0	0	0
453297	368	2.14922	1.93952	1.99826	1.9425	1.55145	1.04139	0.662758	0.30103	0	0	0	0
453298	368	2.14613	1.93576	1.99651	1.94151	1.55145	1.04139	0.662758	0.30103	0	0	0	0
453299	368	2.13988	1.93197	1.99651	1.93752	1.5563	1.04139	0.662758	0.30103	0	0	0	0
453300	368	2.13033	1.92942	1.99123	1.93349	1.549	1.04139	0.662758	0.30103	0	0	0	0
453301	368	2.13672	1.93323	1.99388	1.93852	1.549	1.04139	0.662758	0.30103	0	0	0	0
453302	368	2.13672	1.93069	1.99211	1.93852	1.549	1.04139	0.662758	0.30103	0	0	0	0
453303	368	2.14301	1.93069	1.99476	1.9425	1.55145	1.04139	0.662758	0.30103	0	0	0	0
453304	368	2.13988	1.93827	1.98767	1.94547	1.5563	1.04139	0.643453	0.30103	0	0	0	0
453305	368	2.11059	1.91645	1.96942	1.91275	1.53656	1.02531	0.60206	0.30103	0	0	0	0
453306	368	2.11059	1.92169	1.97035	1.91275	1.53403	1.02531	0.60206	0.30103	0	0	0	0
453307	368	2.10721	1.92038	1.97035	1.91062	1.53403	1.02531	0.60206	0.30103	0	0	0	0
453308	368	2.10721	1.92038	1.96755	1.90526	1.53148	1.01703	0.579784	0.30103	0	0	0	0
453309	368	2.1038	1.91514	1.95904	1.89321	1.50243	1.02531	0.556303	0.255273	0	0	0	0
453310	368	2.1038	1.91381	1.95904	1.89209	1.49969	1.02531	0.556303	0.255273	0	0	0	0
453311	368	2.10721	1.91381	1.95999	1.89209	1.49969	1.02531	0.556303	0.255273	0	0	0	0
453312	368	2.10721	1.90982	1.95617	1.88874	1.49969	1.02531	0.556303	0.255273	0	0	0	0
453313	368	2.10721	1.90714	1.95999	1.89098	1.49969	1.01703	0.60206	0.342423	0	0	0	0
453314	368	2.11394	1.91908	1.96848	1.89542	1.51055	1.02531	0.623249	0.380211	0	0	0	0
453315	368	2.11394	1.92038	1.96661	1.89321	1.51322	1.01703	0.623249	0.380211	0	0	0	0
453316	368	2.11727	1.91908	1.96942	1.89209	1.51322	1.01703	0.623249	0.380211	0	0	0	0
453317	368	2.12385	1.91908	1.96848	1.89321	1.51851	1.01703	0.623249	0.380211	0	0	0	0
453318	368	2.13672	1.93702	1.98318	1.89982	1.53403	1.02531	0.623249	0.380211	0	0	0	0
453319	368	2.13672	1.93069	1.97772	1.88986	1.51851	1.0086	0.623249	0.380211	0	0	0	0
453320	368	2.14301	1.93323	1.98046	1.88986	1.51851	1.0086	0.623249	0.380211	0	0	0	0
453321	368	2.14613	1.93197	1.98318	1.89098	1.51851	1.0086	0.623249	0.380211	0	0	0	0
453322	368	2.15229	1.94694	1.99564	1.90417	1.549	1.02531	0.623249	0.380211	0	0	0	0
453323	368	2.16732	1.95545	2.0103	1.91169	1.55145	1.04139	0.643453	0.380211	0	0	0	0
453324	368	2.17026	1.95424	2.01115	1.91062	1.5563	1.04139	0.643453	0.342423	0	0	0	0
453325	368	2.17026	1.94939	2.00775	1.90417	1.549	1.04139	0.643453	0.342423	0	0	0	0
453326	368	2.17026	1.95182	2.00604	1.90526	1.55145	1.04139	0.69897	0.342423	0	0	0	0
453327	368	2.16435	1.94201	1.99211	1.89432	1.54407	1.03342	0.69897	0.342423	0	0	0	0
453328	368	2.16732	1.95061	1.99826	1.89873	1.55145	1.06446	0.69897	0.342423	0	0	0	0
453329	368	2.16732	1.95424	2.00518	1.90309	1.55145	1.06446	0.732394	0.30103	0	0	0	0
453330	368	2.16732	1.94817	2.00087	1.89763	1.55145	1.0569	0.732394	0.30103	0	0	0	0
453331	368	2.16732	1.94325	1.99913	1.89321	1.55388	1.04922	0.732394	0.30103	0	0	0	0
453332	368	2.15229	1.91381	1.97313	1.85854	1.53656	1.01703	0.643453	0.30103	0	0	0	0
453333	368	2.15229	1.91645	1.97405	1.86213	1.53656	1.01703	0.643453	0.30103	0	0	0	0
453334	368	2.14922	1.91777	1.97405	1.86451	1.53908	1.01703	0.643453	0.30103	0	0	0	0
453335	368	2.14922	1.91908	1.97681	1.87157	1.54407	1.02531	0.643453	0.30103	0	0	0	0
453336	368	2.16137	1.93197	1.98856	1.88536	1.5563	1.03342	0.643453	0.30103	0	0	0	0
453337	368	2.15534	1.92686	1.98677	1.88195	1.55871	1.03342	0.69897	0.342423	0	0	0	0
453338	368	2.13354	1.92169	1.97864	1.8739	1.55145	1.01703	0.681241	0.342423	0	0	0	0
453339	368	2.13354	1.92038	1.97772	1.87274	1.55145	1.0086	0.681241	0.342423	0	0	0	0
453340	368	2.14301	1.91777	1.97497	1.87274	1.549	1.0086	0.662758	0.342423	0	0	0	0
453341	368	2.14301	1.92038	1.97589	1.87506	1.55145	1.01703	0.662758	0.342423	0	0	0	0
453342	368	2.13033	1.92169	1.9722	1.87157	1.55145	1.0086	0.662758	0.342423	0	0	0	0
453343	368	2.13033	1.91777	1.9722	1.8739	1.549	1.04139	0.643453	0.342423	0	0	0	0
453344	368	2.13033	1.92298	1.97681	1.88536	1.55145	1.07188	0.662758	0.342423	0	0	0	0
453345	368	2.13033	1.92169	1.97497	1.88423	1.549	1.07188	0.662758	0.342423	0	0	0	0
453346	368	2.13033	1.92038	1.9722	1.88081	1.549	1.06446	0.662758	0.342423	0	0	0	0
453347	368	2.13354	1.91908	1.97405	1.88195	1.549	1.07188	0.662758	0.342423	0	0	0	0
453348	368	2.13672	1.91249	1.96284	1.87852	1.53908	1.07188	0.662758	0.380211	0	0	0	0
453349	368	2.13988	1.91645	1.96284	1.87967	1.54654	1.07918	0.681241	0.380211	0	0	0	0
453350	368	2.13988	1.91645	1.96095	1.87622	1.54654	1.07918	0.681241	0.380211	0	0	0	0
453351	368	2.13988	1.91381	1.95999	1.87622	1.55145	1.07918	0.681241	0.380211	0	0	0	0
453352	368	2.13988	1.90445	1.95328	1.8657	1.54654	1.07918	0.662758	0.380211	0	0	0	0
453353	368	2.13988	1.9058	1.95521	1.86806	1.549	1.07918	0.681241	0.380211	0	0	0	0
453354	368	2.13672	1.9058	1.95134	1.86451	1.54407	1.07918	0.681241	0.380211	0	0	0	0
453355	368	2.13033	1.90445	1.95134	1.8657	1.54654	1.07918	0.681241	0.380211	0	0	0	0
453356	368	2.12385	1.90714	1.95134	1.86451	1.549	1.08636	0.69897	0.414973	0	0	0	0
453357	368	2.11727	1.90714	1.95424	1.86332	1.56585	1.07918	0.681241	0.447158	0	0	0	0
453358	368	2.13672	1.92038	1.96848	1.87274	1.57978	1.07918	0.69897	0.447158	0	0	0	0
453359	368	2.13672	1.92038	1.96661	1.8739	1.57978	1.07188	0.69897	0.447158	0	0	0	0
453360	368	2.13354	1.92038	1.96473	1.87274	1.57978	1.07188	0.69897	0.447158	0	0	0	0
453361	368	2.13354	1.92038	1.96379	1.87506	1.58206	1.07918	0.69897	0.447158	0	0	0	0
453362	368	2.13033	1.92557	1.96848	1.87622	1.59106	1.08636	0.716003	0.447158	0	0	0	0
453363	368	2.13033	1.92557	1.96848	1.87274	1.5955	1.08636	0.716003	0.477121	0	0	0	0
453364	368	2.1271	1.92557	1.96848	1.87274	1.59329	1.08636	0.716003	0.50515	0	0	0	0
453365	368	2.11394	1.92557	1.95904	1.8704	1.58883	1.07918	0.69897	0.50515	0	0	0	0
453366	368	2.11059	1.92169	1.94547	1.8657	1.58883	1.07918	0.69897	0.477121	0	0	0	0
453367	368	2.13033	1.93323	1.96473	1.89763	1.61278	1.11394	0.732394	0.50515	0	0	0	0
453368	368	2.13033	1.93323	1.96848	1.89982	1.617	1.11394	0.732394	0.50515	0	0	0	0
453369	368	2.13033	1.9345	1.96942	1.89982	1.617	1.11394	0.732394	0.50515	0	0	0	0
453370	368	2.12057	1.93576	1.96848	1.902	1.6149	1.12057	0.732394	0.50515	0	0	0	0
453371	368	2.11727	1.92428	1.9619	1.88762	1.61066	1.10721	0.716003	0.50515	0	0	0	0
453372	368	2.13033	1.95904	1.99651	1.91803	1.65706	1.15229	0.792392	0.531479	0	0	0	0
453373	368	2.12385	1.95904	1.99476	1.91275	1.65321	1.14613	0.778151	0.477121	0	0	0	0
453374	368	2.12385	1.95665	1.99123	1.91062	1.64345	1.13988	0.778151	0.477121	0	0	0	0
453375	368	2.12385	1.95665	2.0026	1.92634	1.64933	1.15229	0.778151	0.477121	0	0	0	0
453376	368	2.12385	1.94939	1.99123	1.91698	1.64147	1.15229	0.778151	0.477121	0	0	0	0
453377	368	2.14301	1.96261	2.0026	1.93044	1.66276	1.16435	0.792392	0.50515	0	0	0	0
453378	368	2.14301	1.96261	2.0026	1.93044	1.66276	1.16435	0.792392	0.50515	0	0	0	0
453379	368	2.13672	1.95545	1.99388	1.92221	1.65514	1.15229	0.792392	0.50515	0	0	0	0
453380	368	2.13354	1.95303	1.99034	1.91803	1.65514	1.15229	0.792392	0.50515	0	0	0	0
453381	368	2.08636	1.90714	1.95328	1.88081	1.62941	1.12057	0.778151	0.50515	0	0	0	0
453382	368	2.09342	1.91777	1.95809	1.88762	1.63347	1.13354	0.80618	0.50515	0	0	0	0
453383	368	2.09342	1.91514	1.95713	1.88649	1.63347	1.13354	0.80618	0.50515	0	0	0	0
453384	368	2.08991	1.90309	1.95328	1.88195	1.62531	1.1271	0.80618	0.50515	0	0	0	0
453385	368	2.08636	1.9058	1.95904	1.87852	1.62531	1.1271	0.819544	0.50515	0	0	0	0
453386	368	2.07555	1.8879	1.94939	1.85612	1.62118	1.1271	0.819544	0.50515	0	0	0	0
453387	368	2.08279	1.8907	1.95617	1.86213	1.62737	1.13988	0.845098	0.50515	0	0	0	0
453388	368	2.08991	1.8893	1.95713	1.85974	1.62531	1.13988	0.845098	0.50515	0	0	0	0
453389	368	2.08991	1.8893	1.95713	1.86332	1.62941	1.13988	0.845098	0.531479	0	0	0	0
453390	368	2.09342	1.88649	1.96095	1.8704	1.62941	1.13988	0.845098	0.531479	0	0	0	0
453391	368	2.08991	1.88649	1.96095	1.86923	1.63548	1.13354	0.832509	0.50515	0	0	0	0
453392	368	2.07918	1.88366	1.9619	1.86688	1.63548	1.13354	0.845098	0.477121	0	0	0	0
453393	368	2.08636	1.8907	1.9619	1.86923	1.63548	1.13988	0.845098	0.477121	0	0	0	0
453394	368	2.08636	1.8907	1.9619	1.86923	1.63548	1.13988	0.845098	0.477121	0	0	0	0
453395	368	2.08991	1.89209	1.96379	1.86923	1.63749	1.13988	0.845098	0.477121	0	0	0	0
453396	368	2.07188	1.87361	1.94448	1.8657	1.617	1.12057	0.845098	0.477121	0	0	0	0
453397	368	2.04139	1.83727	1.90091	1.84261	1.57978	1.10037	0.819544	0.414973	0	0	0	0
453398	368	2.03743	1.84042	1.90091	1.8451	1.57978	1.10037	0.819544	0.414973	0	0	0	0
453399	368	2.02938	1.83727	1.90091	1.8451	1.57978	1.09342	0.819544	0.414973	0	0	0	0
453400	368	2.03743	1.83885	1.90417	1.8451	1.57519	1.10037	0.819544	0.414973	0	0	0	0
453401	368	2.04532	1.84198	1.91169	1.85612	1.58206	1.10721	0.819544	0.414973	0	0	0	0
453402	368	2.02938	1.83885	1.90741	1.85003	1.58206	1.10721	0.832509	0.414973	0	0	0	0
453403	368	2.08636	1.8907	1.96661	1.90741	1.63548	1.16435	0.832509	0.414973	0	0	0	0
453404	368	2.07555	1.8893	1.96379	1.90309	1.63347	1.16435	0.832509	0.414973	0	0	0	0
453405	368	2.07555	1.88508	1.97035	1.90634	1.63749	1.17026	0.845098	0.414973	0	0	0	0
453406	368	2.07918	1.88649	1.97681	1.90956	1.64147	1.18184	0.857332	0.414973	0	0	0	0
453407	368	2.06819	1.88224	1.97589	1.90417	1.64542	1.17609	0.845098	0.380211	0	0	0	0
453408	368	2.07918	1.89209	1.97955	1.90526	1.64738	1.17609	0.832509	0.380211	0	0	0	0
453409	368	2.08636	1.89348	1.97955	1.90526	1.64738	1.17609	0.832509	0.380211	0	0	0	0
453410	368	2.07555	1.8907	1.97681	1.90309	1.64738	1.17026	0.845098	0.380211	0	0	0	0
453411	368	2.07918	1.90037	1.98227	1.90526	1.65128	1.17026	0.845098	0.380211	0	0	0	0
453412	368	2.07555	1.90173	1.98318	1.90526	1.65128	1.17026	0.845098	0.380211	0	0	0	0
453413	368	2.11059	1.93576	2.01536	1.93551	1.68124	1.19312	0.857332	0.414973	0	0	0	0
453414	368	2.11059	1.93323	2.01115	1.93247	1.68124	1.19312	0.832509	0.342423	0	0	0	0
453415	368	2.10721	1.92814	2.00346	1.93146	1.6721	1.17609	0.819544	0.30103	0	0	0	0
453416	368	2.10721	1.92814	2.00432	1.93247	1.6721	1.17609	0.819544	0.30103	0	0	0	0
453417	368	2.11727	1.94077	2.00945	1.94448	1.67761	1.17609	0.832509	0.30103	0	0	0	0
453418	368	2.11394	1.94694	2.01452	1.94645	1.67943	1.18184	0.832509	0.30103	0	0	0	0
453419	368	2.10037	1.92814	2.00173	1.93752	1.66652	1.17609	0.832509	0.30103	0	0	0	0
453420	368	2.1038	1.93197	2.00087	1.93752	1.66652	1.18184	0.832509	0.30103	0	0	0	0
453421	368	2.09342	1.9345	2.00346	1.94349	1.6721	1.18184	0.857332	0.30103	0	0	0	0
453422	368	2.1038	1.93952	2.00346	1.94645	1.67761	1.19312	0.857332	0.30103	0	0	0	0
453423	368	2.09691	1.92428	1.99123	1.93349	1.65706	1.18184	0.857332	0.30103	0	0	0	0
453424	368	2.07918	1.91777	1.97405	1.92324	1.64542	1.17026	0.845098	0.30103	0	0	0	0
453425	368	2.07555	1.92038	1.9722	1.91593	1.64345	1.16435	0.845098	0.30103	0	0	0	0
453426	368	2.08636	1.92169	1.97313	1.91698	1.64345	1.16435	0.845098	0.30103	0	0	0	0
453427	368	2.08991	1.92686	1.97864	1.9284	1.64345	1.16435	0.819544	0.30103	0	0	0	0
453428	368	2.11059	1.94201	1.99388	1.94448	1.65128	1.17026	0.845098	0.342423	0	0	0	0
453429	368	2.1038	1.93702	1.98767	1.93952	1.64542	1.14613	0.845098	0.342423	0	0	0	0
453430	368	2.10037	1.93069	1.97955	1.93349	1.64542	1.14613	0.819544	0.342423	0	0	0	0
453431	368	2.09691	1.92686	1.97772	1.93551	1.64147	1.14613	0.819544	0.342423	0	0	0	0
453432	368	2.09691	1.92686	1.98046	1.93651	1.64345	1.15229	0.819544	0.342423	0	0	0	0
453433	368	2.1038	1.92428	1.98227	1.94052	1.64738	1.15229	0.819544	0.342423	0	0	0	0
453434	368	2.1038	1.92169	1.98046	1.93752	1.64738	1.15229	0.819544	0.342423	0	0	0	0
453435	368	2.11394	1.92038	1.97864	1.93852	1.64933	1.15229	0.819544	0.342423	0	0	0	0
453436	368	2.1271	1.92942	1.98408	1.93852	1.65514	1.15229	0.832509	0.342423	0	0	0	0
453437	368	2.11394	1.91777	1.97313	1.92942	1.64738	1.14613	0.832509	0.342423	0	0	0	0
453438	368	2.10721	1.92038	1.97313	1.93044	1.64542	1.14613	0.819544	0.342423	0	0	0	0
453439	368	2.10721	1.91645	1.97035	1.92737	1.64345	1.14613	0.819544	0.342423	0	0	0	0
453440	368	2.11394	1.92428	1.98227	1.9345	1.65321	1.15229	0.832509	0.342423	0	0	0	0
453441	368	2.10037	1.92038	1.98137	1.93146	1.65321	1.15229	0.832509	0.342423	0	0	0	0
453442	368	2.10037	1.91777	1.98046	1.93044	1.64933	1.14613	0.845098	0.342423	0	0	0	0
453443	368	2.10037	1.91514	1.97955	1.92634	1.64933	1.14613	0.845098	0.342423	0	0	0	0
453444	368	2.11394	1.92298	1.98588	1.93044	1.65321	1.12057	0.857332	0.380211	0	0	0	0
453445	368	2.12057	1.92169	1.98588	1.92117	1.65321	1.08636	0.845098	0.380211	0	0	0	0
453446	368	2.12057	1.92428	1.99034	1.92531	1.65514	1.08636	0.845098	0.380211	0	0	0	0
453447	368	2.13033	1.92169	1.99034	1.9284	1.65706	1.09342	0.845098	0.380211	0	0	0	0
453448	368	2.1271	1.92038	1.98588	1.92634	1.65706	1.09342	0.857332	0.380211	0	0	0	0
453449	368	2.1271	1.92814	1.99651	1.93044	1.66652	1.10037	0.857332	0.380211	0	0	0	0
453450	368	2.14301	1.93952	2.0162	1.94841	1.69548	1.12057	0.857332	0.380211	0	0	0	0
453451	368	2.15534	1.94077	2.0162	1.95231	1.70243	1.1271	0.857332	0.380211	0	0	0	0
453452	368	2.15534	1.94201	2.0187	1.95231	1.70415	1.1271	0.857332	0.380211	0	0	0	0
453453	368	2.15229	1.93952	2.01703	1.95036	1.7007	1.1271	0.857332	0.380211	0	0	0	0
453454	368	2.15229	1.9345	2.0162	1.95036	1.69897	1.1271	0.857332	0.380211	0	0	0	0
453455	368	2.15229	1.9345	2.0187	1.95231	1.7007	1.13988	0.869232	0.380211	0	0	0	0
453456	368	2.14922	1.93576	2.02202	1.95424	1.70243	1.13988	0.869232	0.380211	0	0	0	0
453457	368	2.14613	1.92557	2.0162	1.95036	1.70415	1.13988	0.880814	0.342423	0	0	0	0
453458	368	2.14613	1.91645	2.00775	1.94645	1.68664	1.14613	0.892095	0.30103	0	0	0	0
453459	368	2.14301	1.92298	2.01536	1.95231	1.68842	1.16435	0.924279	0.342423	0	0	0	0
453460	368	2.14613	1.92428	2.0187	1.95521	1.69548	1.18752	0.934498	0.342423	0	0	0	0
453461	368	2.14613	1.92428	2.03423	1.96567	1.73078	1.26482	1.04139	0.380211	0	0	0	0
453462	368	2.14613	1.92428	2.03342	1.96379	1.73078	1.26007	1.04139	0.380211	0	0	0	0
453463	368	2.14613	1.92038	2.02776	1.96284	1.72428	1.25527	1.03342	0.380211	0	0	0	0
453464	368	2.14922	1.92298	2.02857	1.96473	1.72099	1.26007	1.03342	0.342423	0	0	0	0
453465	368	2.14922	1.92298	2.02857	1.96473	1.72099	1.26007	1.03342	0.30103	0	0	0	0
453466	368	2.14922	1.92038	2.02938	1.96473	1.71933	1.26007	1.03342	0.30103	0	0	0	0
453467	368	2.14922	1.92814	2.03822	1.97497	1.72591	1.26951	1.04922	0.30103	0	0	0	0
453468	368	2.13033	1.91777	2.02776	1.95328	1.72099	1.27416	1.06446	0.255273	0	0	0	0
453469	368	2.13033	1.92038	2.031	1.95617	1.74036	1.2878	1.07918	0.255273	0	0	0	0
453470	368	2.13033	1.92038	2.03019	1.95617	1.74351	1.2878	1.07918	0.255273	0	0	0	0
453471	368	2.13033	1.91777	2.03019	1.95134	1.74194	1.2833	1.07918	0.255273	0	0	0	0
453472	368	2.13354	1.92557	2.03181	1.95231	1.74194	1.2833	1.08636	0.255273	0	0	0	0
453473	368	2.12057	1.8907	2.00173	1.92942	1.71096	1.25042	1.04922	0.342423	0	0	0	0
453474	368	2.12057	1.8893	2.00689	1.93551	1.71933	1.26007	1.0569	0.342423	0	0	0	0
453475	368	2.12057	1.8907	2.00689	1.93752	1.72099	1.26007	1.0569	0.342423	0	0	0	0
453476	368	2.11727	1.88366	1.99651	1.92117	1.71767	1.25527	1.0569	0.342423	0	0	0	0
453477	368	2.11394	1.88508	2.01284	1.92737	1.76343	1.30963	1.10721	0.380211	0	0	0	0
453478	368	2.09342	1.8707	2.00432	1.91698	1.7574	1.30963	1.10721	0.380211	0	0	0	0
453479	368	2.10037	1.8707	2.0103	1.92221	1.75891	1.30963	1.10721	0.380211	0	0	0	0
453480	368	2.10037	1.8707	2.01115	1.92117	1.75891	1.30963	1.10721	0.380211	0	0	0	0
453481	368	2.10721	1.87795	2.04999	1.97772	1.9425	1.50243	1.2878	0.623249	0.342423	0	0	0
453482	368	2.11059	1.89209	2.05538	1.98677	1.95036	1.51055	1.29226	0.623249	0.342423	0	0	0
453483	368	2.1038	1.8907	2.05614	1.98588	1.95521	1.50786	1.2878	0.623249	0.342423	0	0	0
453484	368	2.10721	1.89209	2.05614	1.98945	1.96473	1.50786	1.29226	0.623249	0.342423	0	0	0
453485	368	2.10721	1.89209	2.05614	1.98856	1.96473	1.51055	1.29226	0.623249	0.342423	0	0	0
453486	368	2.13033	1.91645	2.06967	2.00945	1.98318	1.52375	1.29667	0.643453	0.342423	0	0	0
453487	368	2.14301	1.91514	2.06967	2.00689	1.98318	1.52114	1.30103	0.643453	0.342423	0	0	0
453488	368	2.13672	1.91116	2.06521	2.00173	1.98046	1.52114	1.29667	0.643453	0.342423	0	0	0
453489	368	2.13033	1.91116	2.06521	2.00173	1.98046	1.52114	1.30103	0.643453	0.342423	0	0	0
453490	368	2.1271	1.91116	2.06595	2.00087	1.97864	1.52634	1.30535	0.623249	0.342423	0	0	0
453491	368	2.12057	1.90849	2.06595	1.99826	1.98227	1.52634	1.30535	0.623249	0.342423	0	0	0
453492	368	2.12057	1.9058	2.06145	1.99564	1.98408	1.53908	1.30535	0.623249	0.342423	0	0	0
453493	368	2.12057	1.90714	2.06521	1.99913	1.98408	1.53656	1.30535	0.623249	0.342423	0	0	0
453494	368	2.12057	1.899	2.06819	1.99913	1.98856	1.53908	1.30535	0.623249	0.342423	0	0	0
453495	368	2.17319	1.95303	2.13609	2.06446	2.06221	1.63347	1.4216	0.662758	0.414973	0	0	0
453496	368	2.17609	1.95785	2.13925	2.06967	2.0667	1.63749	1.42488	0.662758	0.414973	0	0	0
453497	368	2.18184	1.96023	2.14176	2.07115	2.07262	1.63949	1.43136	0.662758	0.414973	0	0	0
453498	368	2.17898	1.95785	2.13988	2.06967	2.07188	1.63949	1.43136	0.662758	0.414973	0	0	0
453499	368	2.17898	1.95545	2.13988	2.06819	2.07188	1.63949	1.43136	0.662758	0.414973	0	0	0
453500	368	2.18184	1.95904	2.14426	2.07555	2.08135	1.64542	1.44404	0.662758	0.414973	0	0	0
453501	368	2.17609	1.96142	2.14301	2.07918	2.08279	1.64542	1.44404	0.662758	0.414973	0	0	0
453502	368	2.17319	1.96023	2.14051	2.07628	2.08063	1.64738	1.44404	0.662758	0.414973	0	0	0
453503	368	2.17319	1.96142	2.14176	2.07846	2.08207	1.64738	1.44091	0.662758	0.414973	0	0	0
453504	368	2.1271	1.91645	2.10312	2.0406	2.06296	1.62941	1.44091	0.662758	0.380211	0	0	0
453505	368	2.17026	1.93323	2.13162	2.06744	2.09342	1.64147	1.45939	0.69897	0.414973	0	0	0
453506	368	2.17026	1.93197	2.12646	2.06296	2.09061	1.64147	1.45637	0.69897	0.414973	0	0	0
453507	368	2.17319	1.93827	2.12581	2.06744	2.0983	1.64345	1.4624	0.732394	0.414973	0	0	0
453508	368	2.17319	1.93827	2.13098	2.07188	2.09691	1.64933	1.46538	0.732394	0.414973	0	0	0
453509	368	2.16732	1.9345	2.14301	2.08135	2.10789	1.66464	1.47129	0.748188	0.414973	0	0	0
453510	368	2.16137	1.93827	2.14489	2.08207	2.11261	1.66652	1.47422	0.763428	0.447158	0	0	0
453511	368	2.16137	1.93702	2.15412	2.0892	2.11992	1.67761	1.48572	0.763428	0.50515	0	0	0
453512	368	2.15836	1.92942	2.15229	2.0892	2.11992	1.67761	1.49415	0.80618	0.556303	0	0	0
453513	368	2.15836	1.92686	2.15168	2.0892	2.11992	1.67761	1.49693	0.80618	0.556303	0	0	0
453514	368	2.13988	1.90173	2.13098	2.07482	2.11594	1.67943	1.50515	0.792392	0.556303	0	0	0
453515	368	2.14613	1.90849	2.17725	2.11261	2.14983	1.716	1.57287	1.01703	0.643453	0	0	0
453516	368	2.13988	1.899	2.17725	2.10721	2.15045	1.716	1.57287	1.01703	0.643453	0	0	0
453517	368	2.14613	1.899	2.17782	2.10721	2.15106	1.716	1.57749	1.02531	0.643453	0	0	0
453518	368	2.13033	1.88508	2.1726	2.09899	2.15045	1.716	1.57519	1.02531	0.60206	0	0	0
453519	368	2.13033	1.89348	2.17782	2.10857	2.15957	1.72428	1.58659	1.02531	0.60206	0	0	0
453520	368	2.13033	1.89487	2.18127	2.11059	2.16495	1.73078	1.58883	1.02531	0.643453	0	0	0
453521	368	2.13033	1.89487	2.17955	2.11059	2.16495	1.73239	1.58883	1.02531	0.643453	0	0	0
453522	368	2.13354	1.8907	2.17782	2.10789	2.16435	1.73239	1.58433	1.03342	0.643453	0	0	0
453523	368	2.12057	1.88366	2.17493	2.10517	2.16256	1.72916	1.58433	1.03342	0.643453	0	0	0
453524	368	2.12057	1.88224	2.17435	2.10449	2.16197	1.72916	1.58433	1.03342	0.643453	0	0	0
453525	368	2.11727	1.87651	2.17377	2.10449	2.16137	1.73078	1.58433	1.03342	0.643453	0	0	0
453526	368	2.11727	1.87216	2.17493	2.10721	2.16316	1.73078	1.58659	1.03342	0.643453	0	0	0
453527	368	2.11059	1.87361	2.17609	2.10789	2.16376	1.73078	1.59106	1.03342	0.643453	0	0	0
453528	368	2.11059	1.87651	2.18583	2.11594	2.17377	1.74194	1.60206	1.04139	0.662758	0	0	0
453529	368	2.08991	1.86332	2.1807	2.10653	2.17377	1.74036	1.59988	1.03342	0.662758	0	0	0
453530	368	2.09342	1.86183	2.18241	2.10653	2.17377	1.74194	1.60423	1.04139	0.662758	0	0	0
453531	368	2.09342	1.86332	2.18013	2.10312	2.16967	1.73239	1.59329	1.03342	0.662758	0	0	0
453532	368	2.09342	1.86332	2.17955	2.10106	2.16613	1.72428	1.58659	1.03342	0.662758	0	0	0
453533	368	2.10037	1.88508	2.18469	2.10449	2.17143	1.72754	1.58883	1.04139	0.662758	0	0	0
453534	368	2.09342	1.88649	2.18298	2.10175	2.16967	1.72591	1.58883	1.04139	0.662758	0	0	0
453535	368	2.09342	1.88649	2.18298	2.10243	2.16909	1.72591	1.58883	1.04139	0.662758	0	0	0
453536	368	2.08636	1.8907	2.19145	2.10992	2.17609	1.73239	1.60423	1.04139	0.662758	0	0	0
453537	368	2.07188	1.88081	2.18752	2.10721	2.17319	1.73078	1.59988	1.04922	0.662758	0	0	0
453538	368	2.08279	1.89209	2.19756	2.11126	2.18013	1.74351	1.60638	1.06446	0.681241	0	0	0
453539	368	2.08279	1.8893	2.2014	2.11126	2.18298	1.74819	1.61278	1.06446	0.681241	0	0	0
453540	368	2.08636	1.89209	2.19976	2.11126	2.18298	1.74663	1.61278	1.06446	0.681241	0	0	0
453541	368	2.10721	1.90309	2.2159	2.12581	2.19479	1.7574	1.61278	1.07188	0.69897	0	0	0
453542	368	2.11394	1.89763	2.22063	2.1284	2.2014	1.76193	1.61909	1.07188	0.69897	0	0	0
453543	368	2.1271	1.90714	2.23198	2.13672	2.20898	1.76193	1.62325	1.07918	0.69897	0	0	0
453544	368	2.1271	1.90849	2.23249	2.13672	2.20844	1.76343	1.62325	1.07918	0.69897	0	0	0
453545	368	2.12057	1.91777	2.23249	2.13481	2.21005	1.76641	1.62531	1.07188	0.69897	0	0	0
453546	368	2.11394	1.91381	2.23147	2.13354	2.20898	1.7679	1.62531	1.07188	0.69897	0	0	0
453547	368	2.11394	1.91116	2.22943	2.1329	2.20898	1.76641	1.62737	1.07188	0.69897	0	0	0
453548	368	2.10721	1.91514	2.233	2.13226	2.20898	1.7679	1.63347	1.07918	0.69897	0	0	0
453549	368	2.10721	1.91514	2.23096	2.1329	2.20898	1.76492	1.62941	1.07188	0.69897	0	0	0
453550	368	2.09691	1.89487	2.22115	2.1245	2.20466	1.76492	1.62941	1.06446	0.69897	0	0	0
453551	368	2.07555	1.87795	2.2014	2.10789	2.15534	1.72916	1.60423	1.04922	0.623249	0	0	0
453552	368	2.0607	1.87938	2.19811	2.09412	2.13735	1.70586	1.57519	1.03342	0.623249	0	0	0
453553	368	2.0607	1.88508	2.20629	2.10243	2.14239	1.71265	1.57978	1.04922	0.623249	0	0	0
453554	368	2.0607	1.89487	2.21112	2.10721	2.14551	1.716	1.57978	1.04922	0.643453	0	0	0
453555	368	2.06446	1.89625	2.21005	2.1038	2.14551	1.716	1.57519	1.04922	0.643453	0	0	0
453556	368	2.06446	1.89625	2.20952	2.10312	2.14426	1.71433	1.57749	1.04139	0.643453	0	0	0
453557	368	2.06446	1.89487	2.20412	2.09899	2.14114	1.71265	1.57519	1.04139	0.643453	0	0	0
453558	368	2.06446	1.89487	2.20249	2.09621	2.13354	1.70757	1.57054	1.04139	0.623249	0	0	0
453559	368	2.0607	1.90173	2.20466	2.09899	2.13545	1.70927	1.57287	1.04139	0.623249	0	0	0
453560	368	2.04139	1.88508	2.19033	2.08778	2.13033	1.69897	1.56348	1.03342	0.623249	0	0	0
453561	368	2.03743	1.88366	2.18696	2.08422	2.1271	1.69197	1.5611	1.03342	0.623249	0	0	0
453562	368	2.03743	1.88366	2.18412	2.07918	2.12123	1.69197	1.56348	1.01703	0.623249	0	0	0
453563	368	2.04139	1.88508	2.18696	2.07918	2.12057	1.69723	1.56585	1.03342	0.623249	0	0	0
453564	368	2.04532	1.8879	2.19089	2.08422	2.12254	1.69897	1.56348	1.03342	0.623249	0	0	0
453565	368	2.04532	1.88508	2.1959	2.08707	2.12385	1.70243	1.56585	1.03342	0.643453	0	0	0
453566	368	2.04532	1.88508	2.19645	2.08707	2.12516	1.7007	1.57287	1.04139	0.662758	0	0	0
453567	368	2.04532	1.88649	2.19976	2.08707	2.12905	1.70415	1.57287	1.04139	0.662758	0	0	0
453568	368	2.04532	1.87938	2.19033	2.07628	2.12189	1.69197	1.56585	1.04139	0.643453	0	0	0
453569	368	2.04922	1.8907	2.19089	2.07846	2.11793	1.69373	1.55871	1.04139	0.643453	0	0	0
453570	368	2.04922	1.8879	2.18921	2.07773	2.11661	1.69373	1.56585	1.04139	0.643453	0	0	0
453571	368	2.04922	1.8907	2.19368	2.08207	2.11992	1.7007	1.57287	1.04139	0.643453	0	0	0
453572	368	2.04922	1.89348	2.19201	2.0835	2.12189	1.7007	1.57054	1.04139	0.643453	0	0	0
453573	368	2.04922	1.90173	2.20683	2.09552	2.12775	1.70757	1.58206	1.0569	0.643453	0	0	0
453574	368	2.04532	1.90037	2.2052	2.09132	2.1232	1.70415	1.58206	1.03342	0.623249	0	0	0
453575	368	2.04922	1.899	2.20249	2.08565	2.12123	1.7007	1.57978	1.03342	0.623249	0	0	0
453576	368	2.0569	1.90173	2.20575	2.08991	2.1245	1.70757	1.58883	1.04139	0.623249	0	0	0
453577	368	2.0607	1.90309	2.20898	2.09272	2.1271	1.70757	1.58883	1.04139	0.623249	0	0	0
453578	368	2.09691	1.93197	2.22943	2.12775	2.13418	1.72591	1.60638	1.08636	0.662758	0	0	0
453579	368	2.10721	1.95545	2.25285	2.14613	2.1529	1.74036	1.63949	1.10037	0.662758	0	0	0
453580	368	2.10037	1.95545	2.25139	2.14426	2.1529	1.74194	1.63949	1.10037	0.662758	0	0	0
453581	368	2.11394	1.96497	2.26055	2.15534	2.16376	1.74819	1.64147	1.10037	0.662758	0	0	0
453582	368	2.10721	1.96142	2.25768	2.15168	2.16017	1.74194	1.63949	1.10037	0.662758	0	0	0
453583	368	2.11059	1.95303	2.25912	2.15106	2.15836	1.73719	1.64738	1.11394	0.662758	0	0	0
453584	368	2.11059	1.94694	2.25575	2.14922	2.15594	1.7356	1.64933	1.11394	0.662758	0	0	0
453585	368	2.11059	1.94201	2.24005	2.13418	2.13545	1.72428	1.61066	1.0569	0.643453	0	0	0
453586	368	2.11059	1.94077	2.23147	2.12385	2.1284	1.71767	1.60638	1.01703	0.623249	0	0	0
453587	368	2.07918	1.91645	2.21801	2.10653	2.11528	1.70757	1.60206	1.0086	0.623249	0	0	0
453588	368	2.08279	1.92557	2.22994	2.11394	2.1232	1.71767	1.60638	1.04922	0.643453	0	0	0
453589	368	2.08279	1.92557	2.2284	2.11261	2.12189	1.71433	1.60638	1.04922	0.643453	0	0	0
453590	368	2.08279	1.92557	2.2284	2.11327	2.12254	1.71433	1.60423	1.04139	0.643453	0	0	0
453591	368	2.09342	1.92942	2.23096	2.1186	2.1245	1.716	1.60206	1.03342	0.643453	0	0	0
453592	368	2.08991	1.92686	2.22891	2.11461	2.12057	1.70927	1.60206	1	0.643453	0	0	0
453593	368	2.08636	1.92686	2.22789	2.11461	2.11926	1.70415	1.60638	1.0086	0.662758	0	0	0
453594	368	2.08636	1.92428	2.22324	2.11126	2.12254	1.70586	1.60423	1.0086	0.662758	0	0	0
453595	368	2.07555	1.92298	2.22063	2.10992	2.11926	1.70243	1.60853	1.01703	0.662758	0	0	0
453596	368	2.0086	1.86629	2.16376	2.04922	2.05385	1.62325	1.53656	1	0.623249	0	0	0
453597	368	2.0086	1.86034	2.15897	2.04297	2.04844	1.61909	1.53403	1	0.579784	0	0	0
453598	368	2	1.85884	2.15715	2.03981	2.04454	1.62118	1.53148	0.991226	0.579784	0	0	0
453599	368	2	1.85884	2.15836	2.0406	2.0461	1.62325	1.53148	0.991226	0.579784	0	0	0
453600	368	2	1.86034	2.15897	2.04218	2.04689	1.62325	1.53403	0.991226	0.579784	0	0	0
453601	368	1.99564	1.85733	2.16017	2.03743	2.03663	1.61909	1.52892	0.991226	0.579784	0	0	0
453602	368	2.01284	1.85278	2.1529	2.02694	2.02857	1.6149	1.52114	1	0.579784	0	0	0
453603	368	2.01703	1.85431	2.14426	2.02119	2.02531	1.61278	1.51851	1	0.579784	0	0	0
453604	368	2.03342	1.85582	2.14737	2.02036	2.02857	1.61278	1.52634	1.0086	0.579784	0	0	0
453605	368	2.03743	1.85431	2.14922	2.02202	2.02938	1.61278	1.52634	1.0086	0.579784	0	0	0
453606	368	1.97772	1.83727	2.12385	1.99564	1.99651	1.60423	1.51587	0.991226	0.556303	0	0	0
453607	368	1.97772	1.83727	2.1245	1.99564	1.99564	1.60206	1.51587	0.991226	0.556303	0	0	0
453608	368	1.97772	1.84042	2.13098	1.99913	1.99913	1.60638	1.52375	0.982271	0.531479	0	0	0
453609	368	1.97772	1.83885	2.12646	1.993	2.00173	1.60206	1.52892	0.991226	0.531479	0	0	0
453610	368	2.01703	1.87216	2.14922	2.01536	2.031	1.61909	1.53403	0.991226	0.531479	0	0	0
453611	368	2.01703	1.8707	2.15045	2.0162	2.02776	1.61909	1.53656	0.982271	0.50515	0	0	0
453612	368	2.01703	1.8707	2.14983	2.01703	2.02938	1.61909	1.53656	0.982271	0.50515	0	0	0
453613	368	2.02119	1.8707	2.15045	2.01536	2.02857	1.62118	1.53403	0.954243	0.477121	0	0	0
453614	368	2.02119	1.87795	2.15594	2.02612	2.03342	1.62531	1.53908	0.954243	0.477121	0	0	0
453615	368	2.0086	1.86629	2.15715	2.02366	2.02776	1.6149	1.53148	0.954243	0.477121	0	0	0
453616	368	2.01284	1.86923	2.15776	2.02449	2.02284	1.60638	1.52634	0.963788	0.477121	0	0	0
453617	368	2.01284	1.88366	2.16017	2.02857	2.02119	1.60853	1.53403	0.963788	0.477121	0	0	0
453618	368	2.00432	1.88508	2.15897	2.031	2.02449	1.60853	1.52892	0.963788	0.50515	0	0	0
453619	368	2.00432	1.8879	2.16197	2.03503	2.02857	1.61909	1.53148	0.963788	0.50515	0	0	0
453620	368	2.02531	1.87795	2.15534	2.02449	2.01787	1.61278	1.52114	0.963788	0.50515	0	0	0
453621	368	2.05308	1.9058	2.17435	2.05308	2.04297	1.64345	1.54654	1	0.477121	0	0	0
453622	368	2.05308	1.9058	2.17551	2.05461	2.04297	1.64345	1.54654	1	0.477121	0	0	0
453623	368	2.05308	1.90982	2.18127	2.06371	2.05231	1.64933	1.54654	1.0086	0.477121	0	0	0
453624	368	2.08279	1.91908	2.20303	2.08207	2.07773	1.66464	1.5682	1.04139	0.477121	0	0	0
453625	368	2.1271	1.95665	2.24005	2.11193	2.10857	1.69897	1.5955	1.07918	0.50515	0	0	0
453626	368	2.17319	1.97197	2.25624	2.13418	2.12646	1.716	1.61909	1.09342	0.50515	0	0	0
453627	368	2.17319	1.97197	2.25624	2.1329	2.12516	1.71933	1.617	1.09342	0.50515	0	0	0
453628	368	2.17319	1.97197	2.25575	2.13354	2.12385	1.72099	1.61278	1.10037	0.50515	0	0	0
453629	368	2.16732	1.96261	2.24304	2.11793	2.11261	1.71096	1.59988	1.09342	0.477121	0	0	0
453630	368	2.18469	1.98	2.25575	2.13033	2.12969	1.74036	1.60423	1.13354	0.531479	0	0	0
453631	368	2.19033	1.98	2.25575	2.13226	2.13033	1.74036	1.59988	1.1271	0.531479	0	0	0
453632	368	2.19033	1.98114	2.25672	2.1329	2.13226	1.74194	1.60206	1.1271	0.531479	0	0	0
453633	368	2.1959	1.98227	2.25672	2.13226	2.13226	1.74194	1.60206	1.1271	0.531479	0	0	0
453634	368	2.19033	1.96379	2.24993	2.12646	2.12516	1.73719	1.59988	1.12057	0.531479	0	0	0
453635	368	2.1959	1.97313	2.25959	2.13862	2.13033	1.75435	1.617	1.13988	0.531479	0	0	0
453636	368	2.19866	1.97543	2.26102	2.13988	2.13226	1.7574	1.617	1.13988	0.531479	0	0	0
453637	368	2.1959	1.97772	2.26055	2.1329	2.1271	1.75128	1.617	1.13988	0.531479	0	0	0
453638	368	2.2014	1.9834	2.26387	2.13354	2.13354	1.7574	1.617	1.13354	0.531479	0	0	0
453639	368	2.19312	1.97313	2.25382	2.1284	2.12516	1.74507	1.60638	1.12057	0.50515	0	0	0
453640	368	2.1959	1.97658	2.25431	2.12969	2.12254	1.74819	1.60423	1.1271	0.50515	0	0	0
453641	368	2.1959	1.97428	2.25382	2.12905	2.12189	1.75282	1.60423	1.1271	0.50515	0	0	0
453642	368	2.17319	1.95785	2.23249	2.10992	2.10449	1.74036	1.60206	1.12057	0.477121	0	0	0
453643	368	2.16732	1.95665	2.22737	2.10721	2.09552	1.734	1.5955	1.12057	0.477121	0	0	0
453644	368	2.15534	1.94571	2.21643	2.09968	2.08565	1.73239	1.59106	1.11394	0.477121	0	0	0
453645	368	2.15836	1.95424	2.22063	2.10517	2.09272	1.74036	1.5977	1.11394	0.50515	0	0	0
453646	368	2.16435	1.96261	2.23754	2.1186	2.10992	1.75587	1.61909	1.12057	0.50515	0	0	0
453647	368	2.16435	1.96379	2.23754	2.11793	2.11394	1.75587	1.61909	1.1271	0.50515	0	0	0
453648	368	2.16732	1.96614	2.23855	2.11727	2.11394	1.7574	1.617	1.1271	0.50515	0	0	0
453649	368	2.16732	1.96379	2.23452	2.11394	2.11193	1.75282	1.61066	1.12057	0.50515	0	0	0
453650	368	2.17026	1.96261	2.23502	2.11193	2.11059	1.75282	1.61066	1.12057	0.50515	0	0	0
453651	368	2.17609	1.96614	2.23502	2.11727	2.11394	1.75587	1.617	1.12057	0.50515	0	0	0
453652	368	2.17609	1.96614	2.2335	2.11594	2.11126	1.75282	1.61278	1.12057	0.50515	0	0	0
453653	368	2.17609	1.96379	2.23401	2.11727	2.10992	1.75282	1.6149	1.12057	0.50515	0	0	0
453654	368	2.17609	1.96261	2.22943	2.11193	2.11126	1.74974	1.61278	1.11394	0.50515	0	0	0
453655	368	2.17609	1.95303	2.22427	2.10585	2.10517	1.74351	1.61278	1.11394	0.477121	0	0	0
453656	368	2.17609	1.96261	2.22789	2.10992	2.11126	1.74507	1.617	1.13354	0.477121	0	0	0
453657	368	2.17609	1.96261	2.22891	2.11059	2.11261	1.74507	1.6149	1.13354	0.477121	0	0	0
453658	368	2.17898	1.96261	2.23198	2.11261	2.11394	1.74507	1.617	1.13354	0.477121	0	0	0
453659	368	2.17898	1.96731	2.23805	2.11727	2.11394	1.74819	1.617	1.13354	0.477121	0	0	0
453660	368	2.17898	1.96142	2.23603	2.11327	2.11126	1.74507	1.61278	1.13354	0.477121	0	0	0
453661	368	2.18184	1.96023	2.23855	2.11926	2.11261	1.74974	1.62118	1.14613	0.477121	0	0	0
453662	368	2.18184	1.95904	2.23955	2.12123	2.11461	1.75128	1.62118	1.14613	0.477121	0	0	0
453663	368	2.18184	1.96142	2.23955	2.1232	2.11594	1.75128	1.617	1.15229	0.477121	0	0	0
453664	368	2.18469	1.96142	2.23955	2.12385	2.11594	1.74819	1.6149	1.13988	0.477121	0	0	0
453665	368	2.18469	1.96261	2.24353	2.13162	2.12254	1.75587	1.62737	1.13988	0.50515	0	0	0
453666	368	2.19033	1.96614	2.24699	2.13354	2.12775	1.75891	1.63347	1.15836	0.477121	0	0	0
453667	368	2.19033	1.96731	2.2465	2.13354	2.1271	1.76193	1.62737	1.15229	0.447158	0	0	0
453668	368	2.1959	1.96848	2.24452	2.13481	2.12905	1.76492	1.62941	1.15229	0.414973	0	0	0
453669	368	2.1959	1.96848	2.24403	2.13545	2.1271	1.76343	1.62737	1.15229	0.414973	0	0	0
453670	368	2.19033	1.95785	2.24452	2.13098	2.12646	1.75891	1.62737	1.15836	0.447158	0	0	0
453671	368	2.20412	1.99782	2.27967	2.16197	2.15412	1.79239	1.66652	1.19312	0.477121	0	0	0
453672	368	2.2014	2	2.27738	2.16137	2.15412	1.78675	1.66276	1.19312	0.477121	0	0	0
453673	368	2.22531	2.01808	2.30016	2.18526	2.17143	1.81023	1.69897	1.22531	0.477121	0	0	0
453674	368	2.22272	2.01284	2.2878	2.17551	2.16613	1.80482	1.6902	1.21484	0.477121	0	0	0
453675	368	2.22272	2.01284	2.2887	2.17667	2.16791	1.80482	1.69373	1.21484	0.477121	0	0	0
453676	368	2.22531	2.01599	2.29137	2.17955	2.1685	1.81023	1.69373	1.22531	0.477121	0	0	0
453677	368	2.22011	2.01284	2.2887	2.17667	2.16673	1.80482	1.68664	1.22011	0.477121	0	0	0
453678	368	2.21748	2.01178	2.28511	2.17493	2.16376	1.80346	1.68664	1.22011	0.477121	0	0	0
453679	368	2.18752	1.98453	2.25864	2.14051	2.14239	1.77525	1.65896	1.18184	0.414973	0	0	0
453680	368	2.18469	1.97197	2.23704	2.12254	2.12189	1.76042	1.62737	1.16435	0.414973	0	0	0
453681	368	2.18469	1.97543	2.25139	2.13033	2.12969	1.76193	1.62737	1.17026	0.414973	0	0	0
453682	368	2.17609	1.96848	2.24551	2.12254	2.12057	1.76042	1.63144	1.17609	0.414973	0	0	0
453683	368	2.18752	1.97772	2.25139	2.12775	2.13033	1.77085	1.64147	1.18752	0.414973	0	0	0
453684	368	2.18184	1.97428	2.24797	2.12254	2.12581	1.77085	1.63144	1.17609	0.447158	0	0	0
453685	368	2.18184	1.97313	2.24699	2.12123	2.1245	1.77085	1.62737	1.17609	0.447158	0	0	0
453686	368	2.18184	1.97313	2.24895	2.12254	2.12581	1.77085	1.62941	1.17609	0.447158	0	0	0
453687	368	2.18469	1.97197	2.25139	2.1271	2.12969	1.77525	1.63749	1.17609	0.477121	0	0	0
453688	368	2.18469	1.96848	2.25237	2.12969	2.13098	1.7796	1.63749	1.18184	0.477121	0	0	0
453689	368	2.17609	1.96379	2.24403	2.12581	2.12516	1.7679	1.63144	1.15229	0.447158	0	0	0
453690	368	2.17319	1.96379	2.24403	2.1284	2.12581	1.77085	1.63144	1.15229	0.447158	0	0	0
453691	368	2.17319	1.96497	2.24403	2.12905	2.12646	1.77232	1.63144	1.15229	0.447158	0	0	0
453692	368	2.16435	1.96261	2.24204	2.1245	2.1245	1.7679	1.63144	1.15836	0.447158	0	0	0
453693	368	2.17026	1.96614	2.24551	2.13162	2.13545	1.77232	1.63548	1.16435	0.447158	0	0	0
453694	368	2.17319	1.96497	2.2465	2.13226	2.13672	1.77232	1.63548	1.15836	0.447158	0	0	0
453695	368	2.17319	1.96497	2.24748	2.13418	2.13354	1.77085	1.63548	1.15836	0.447158	0	0	0
453696	368	2.18184	1.96614	2.25188	2.13925	2.13988	1.77815	1.63749	1.16435	0.477121	0	0	0
453697	368	2.18184	1.96848	2.25624	2.14176	2.14301	1.7839	1.63749	1.16435	0.477121	0	0	0
453698	368	2.17609	1.96848	2.25912	2.14301	2.14551	1.7839	1.63749	1.16435	0.477121	0	0	0
453699	368	2.17898	1.96848	2.26007	2.14551	2.14613	1.78533	1.63749	1.16435	0.477121	0	0	0
453700	368	2.18752	1.97197	2.26717	2.15473	2.15168	1.79239	1.64738	1.16435	0.477121	0	0	0
453701	368	2.19033	1.97428	2.28149	2.18639	2.15776	1.80482	1.65128	1.17026	0.477121	0	0	0
453702	368	2.21748	2.0054	2.31302	2.22063	2.19976	1.84011	1.68664	1.24055	0.556303	0	0	0
453703	368	2.20952	2.00647	2.31218	2.22063	2.20085	1.83885	1.68485	1.23553	0.556303	0	0	0
453704	368	2.20952	2.01912	2.3251	2.23502	2.21537	1.85003	1.70243	1.24055	0.60206	0	0	0
453705	368	2.19866	2.01599	2.32305	2.23401	2.21165	1.85126	1.69723	1.23553	0.60206	0	0	0
453706	368	2.20412	2.01912	2.32715	2.23805	2.21484	1.85733	1.70243	1.24551	0.60206	0	0	0
453707	368	2.20683	2.02119	2.32797	2.23805	2.21537	1.86213	1.7007	1.25042	0.60206	0	0	0
453708	368	2.20952	2.02222	2.33163	2.24055	2.21854	1.86688	1.70586	1.25042	0.60206	0	0	0
453709	368	2.20952	2.01599	2.32879	2.23805	2.21219	1.85854	1.69548	1.25042	0.579784	0	0	0
453710	368	2.20952	2.01599	2.3296	2.24105	2.21112	1.85733	1.6902	1.24551	0.623249	0	0	0
453711	368	2.18469	1.98789	2.31006	2.22115	2.18526	1.83759	1.67943	1.24055	0.60206	0	0	0
453712	368	2.18469	1.98677	2.31006	2.22063	2.18412	1.83759	1.67578	1.24055	0.60206	0	0	0
453713	368	2.20412	1.99454	2.32797	2.24155	2.20683	1.85854	1.69373	1.25042	0.623249	0	0	0
453714	368	2.2014	1.99782	2.33163	2.24551	2.20737	1.85854	1.69723	1.25042	0.623249	0	0	0
453715	368	2.21219	2.01599	2.34792	2.2572	2.21748	1.88081	1.71767	1.26007	0.623249	0	0	0
453716	368	2.20952	2.01284	2.34479	2.25527	2.21696	1.87967	1.716	1.26007	0.623249	0	0	0
453717	368	2.24797	2.03941	2.38166	2.29798	2.24895	1.91487	1.75282	1.27875	0.643453	0	0	0
453718	368	2.25285	2.05019	2.38668	2.3032	2.25334	1.92221	1.7574	1.27875	0.643453	0	0	0
453719	368	2.25527	2.055	2.3941	2.3075	2.25624	1.9284	1.7679	1.2833	0.623249	0	0	0
453720	368	2.25527	2.05404	2.39235	2.30664	2.25334	1.92428	1.7679	1.2833	0.623249	0	0	0
453721	368	2.24055	2.05019	2.39129	2.30449	2.25091	1.92117	1.7679	1.2833	0.623249	0	0	0
453722	368	2.23045	2.03743	2.40552	2.30621	2.25188	1.91803	1.76641	1.27416	0.643453	0	0	0
453723	368	2.233	2.03842	2.4062	2.30963	2.25382	1.92012	1.7679	1.27416	0.643453	0	0	0
453724	368	2.22789	2.04139	2.40756	2.3092	2.25527	1.92531	1.76938	1.27875	0.643453	0	0	0
453725	368	2.20683	2.03443	2.3941	2.29842	2.23855	1.91593	1.75587	1.26007	0.643453	0	0	0
453726	368	2.17026	2.00325	2.36884	2.27967	2.2159	1.89763	1.73878	1.23553	0.623249	0	0	0
453727	368	2.12385	1.98789	2.35755	2.26482	2.2014	1.88536	1.72263	1.23045	0.623249	0	0	0
453728	368	2.12385	1.99123	2.35641	2.26482	2.20249	1.88309	1.72591	1.23045	0.623249	0	0	0
453729	368	2.12385	1.99564	2.36211	2.27138	2.21059	1.88423	1.7356	1.22531	0.662758	0	0	0
453730	368	2.12385	2.00108	2.36996	2.27784	2.21696	1.88986	1.74819	1.23045	0.662758	0	0	0
453731	368	2.11394	1.99564	2.36736	2.2737	2.20898	1.87622	1.75282	1.20952	0.662758	0	0	0
453732	368	2.11059	1.99564	2.36996	2.2783	2.21165	1.87967	1.75891	1.22011	0.662758	0	0	0
453733	368	2.11059	1.99233	2.36884	2.28012	2.21005	1.88081	1.7574	1.22011	0.662758	0	0	0
453734	368	2.1038	1.99123	2.3681	2.27967	2.21112	1.88081	1.7574	1.22011	0.662758	0	0	0
453735	368	2.1038	1.99123	2.36773	2.27967	2.21112	1.88081	1.7574	1.22011	0.662758	0	0	0
453736	368	2.09691	1.98227	2.36021	2.27091	2.2079	1.86806	1.74663	1.20412	0.662758	0	0	0
453737	368	2.09342	1.98565	2.36286	2.2737	2.21059	1.87157	1.75587	1.20952	0.681241	0	0	0
453738	368	2.10037	1.98453	2.36173	2.27646	2.21325	1.8739	1.74507	1.20952	0.681241	0	0	0
453739	368	2.10721	1.98	2.35984	2.27646	2.20898	1.87274	1.74507	1.21484	0.681241	0	0	0
453740	368	2.10721	1.98114	2.37144	2.28691	2.21378	1.88536	1.75128	1.23553	0.681241	0	0	0
453741	368	2.10721	1.98	2.37254	2.28825	2.21801	1.88423	1.75128	1.23553	0.681241	0	0	0
453742	368	2.11727	1.99233	2.38238	2.29403	2.22789	1.88649	1.75587	1.23553	0.681241	0	0	0
453743	368	2.12057	1.99233	2.38489	2.29842	2.22789	1.88649	1.75587	1.24055	0.681241	0	0	0
453744	368	2.12057	1.99344	2.38596	2.29973	2.23198	1.88874	1.7574	1.24055	0.681241	0	0	0
453745	368	2.12057	1.99344	2.38525	2.29842	2.23249	1.88874	1.75587	1.24055	0.681241	0	0	0
453746	368	2.1271	1.989	2.39094	2.30406	2.23603	1.89098	1.75891	1.24551	0.681241	0	0	0
453747	368	2.11394	1.97428	2.3784	2.29403	2.22063	1.87967	1.74194	1.24055	0.681241	0	0	0
453748	368	2.11727	1.97313	2.37731	2.29358	2.21801	1.87852	1.74507	1.24551	0.681241	0	0	0
453749	368	2.11394	1.98114	2.3784	2.29491	2.22063	1.87967	1.74819	1.24551	0.681241	0	0	0
453750	368	2.11059	1.97543	2.37803	2.29403	2.22167	1.87737	1.74819	1.25042	0.681241	0	0	0
453751	368	2.10721	1.97658	2.37511	2.2927	2.22011	1.87852	1.75128	1.24551	0.681241	0	0	0
453752	368	2.10037	1.97197	2.37218	2.2878	2.21801	1.8739	1.74663	1.24551	0.681241	0	0	0
453753	368	2.10037	1.97197	2.37218	2.28691	2.21748	1.87157	1.74663	1.24055	0.681241	0	0	0
453754	368	2.10037	1.97543	2.3707	2.28601	2.21854	1.87157	1.74507	1.24055	0.681241	0	0	0
453755	368	2.1038	1.97886	2.37218	2.29092	2.21801	1.87622	1.75128	1.24551	0.716003	0	0	0
453756	368	2.10721	1.98114	2.37694	2.29579	2.22167	1.88195	1.75891	1.24551	0.732394	0	0	0
453757	368	2.11727	1.97197	2.37694	2.29667	2.22063	1.88649	1.75891	1.23045	0.732394	0	0	0
453758	368	2.11727	1.97658	2.38202	2.3032	2.22427	1.89763	1.76193	1.23045	0.732394	0	0	0
453759	368	2.11394	1.97658	2.38093	2.30146	2.22324	1.89873	1.76193	1.23045	0.732394	0	0	0
453760	368	2.11727	1.98565	2.38739	2.30578	2.23045	1.91062	1.76492	1.23553	0.732394	0	0	0
453761	368	2.11394	1.98453	2.3881	2.30664	2.23045	1.91062	1.76492	1.24055	0.732394	0	0	0
453762	368	2.13672	2.01072	2.40278	2.32428	2.24895	1.92531	1.78533	1.25042	0.763428	0	0	0
453763	368	2.13672	2.01072	2.40381	2.32552	2.25139	1.9284	1.78817	1.25527	0.763428	0	0	0
453764	368	2.14613	2.01178	2.40824	2.32838	2.25382	1.93247	1.79379	1.25042	0.763428	0	0	0
453765	368	2.14613	2.01072	2.40892	2.33001	2.25672	1.93852	1.79518	1.25042	0.763428	0	0	0
453766	368	2.14922	2.01072	2.40654	2.32305	2.24895	1.93044	1.78817	1.26482	0.748188	0	0	0
453767	368	2.14922	2.01389	2.40722	2.32675	2.25237	1.9345	1.79099	1.26482	0.763428	0	0	0
453768	368	2.14922	2.01389	2.40756	2.32919	2.25431	1.9345	1.79099	1.26482	0.763428	0	0	0
453769	368	2.14301	2.01178	2.40722	2.32879	2.25188	1.93044	1.79239	1.26482	0.763428	0	0	0
453770	368	2.14613	2.01389	2.41027	2.33203	2.25382	1.93349	1.79518	1.26951	0.763428	0	0	0
453771	368	2.14613	2.01072	2.40381	2.31973	2.24993	1.93044	1.79379	1.26482	0.748188	0	0	0
453772	368	2.13033	1.97543	2.38346	2.29754	2.23198	1.90741	1.76641	1.23553	0.732394	0	0	0
453773	368	2.15229	1.9834	2.39375	2.30492	2.23805	1.91381	1.77379	1.24055	0.732394	0	0	0
453774	368	2.12385	1.96379	2.37658	2.28601	2.22634	1.89653	1.74507	1.22011	0.732394	0	0	0
453775	368	2.12385	1.96497	2.37912	2.28646	2.2284	1.902	1.75128	1.23045	0.732394	0	0	0
453776	368	2.12385	1.96261	2.37767	2.28691	2.22737	1.90417	1.74663	1.23045	0.732394	0	0	0
453777	368	2.11727	1.95904	2.37621	2.28466	2.22583	1.89982	1.74663	1.22011	0.732394	0	0	0
453778	368	2.12385	1.96379	2.38382	2.29003	2.23096	1.90849	1.75282	1.22531	0.732394	0	0	0
453779	368	2.12385	1.97543	2.38881	2.29358	2.23502	1.91381	1.7574	1.23553	0.732394	0	0	0
453780	368	2.12385	1.97658	2.38952	2.29226	2.23553	1.91487	1.7574	1.23553	0.748188	0	0	0
453781	368	2.12057	1.97658	2.38739	2.29226	2.2335	1.91593	1.75587	1.23553	0.748188	0	0	0
453782	368	2.12057	1.97428	2.38668	2.29314	2.23096	1.91275	1.75587	1.23553	0.748188	0	0	0
453783	368	2.11727	1.97197	2.38382	2.2927	2.22943	1.90956	1.75128	1.23045	0.748188	0	0	0
453784	368	2.11059	1.96848	2.38202	2.29447	2.22583	1.90634	1.74507	1.23045	0.748188	0	0	0
453785	368	2.11394	1.97197	2.38596	2.29754	2.23249	1.91381	1.75435	1.24055	0.732394	0	0	0
453786	368	2.11394	1.97081	2.38775	2.29973	2.23401	1.91487	1.7574	1.24055	0.732394	0	0	0
453787	368	2.11394	1.97313	2.38775	2.30103	2.2335	1.91593	1.75587	1.24055	0.732394	0	0	0
453788	368	2.11727	1.96965	2.38881	2.30492	2.23704	1.91908	1.75282	1.24551	0.716003	0	0	0
453789	368	2.11727	1.97313	2.38987	2.30535	2.24005	1.91803	1.7574	1.24055	0.716003	0	0	0
453790	368	2.11394	1.97313	2.38952	2.30792	2.24105	1.92221	1.75891	1.24055	0.716003	0	0	0
453791	368	2.11394	1.97428	2.39129	2.31048	2.24551	1.92221	1.7574	1.24055	0.716003	0	0	0
453792	368	2.11394	1.97428	2.38775	2.30792	2.24204	1.91803	1.75587	1.24055	0.716003	0	0	0
453793	368	2.11394	1.97313	2.38668	2.30664	2.24254	1.91908	1.75587	1.23553	0.716003	0	0	0
453794	368	2.11059	1.97081	2.38525	2.3032	2.23502	1.91698	1.75128	1.23553	0.716003	0	0	0
453795	368	2.10721	1.97081	2.38489	2.30276	2.2335	1.91381	1.74974	1.23553	0.69897	0	0	0
453796	368	2.13988	1.99673	2.40552	2.32919	2.25912	1.93247	1.7796	1.27416	0.716003	0	0	0
453797	368	2.13033	1.99454	2.4014	2.32634	2.25431	1.92737	1.77525	1.26482	0.69897	0	0	0
453798	368	2.15229	2.00753	2.41263	2.33526	2.26529	1.9345	1.78533	1.29667	0.69897	0	0	0
453799	368	2.15229	2.01178	2.41464	2.33726	2.26905	1.93952	1.78958	1.29667	0.69897	0	0	0
453800	368	2.17026	2.02428	2.42488	2.34674	2.28058	1.95036	1.80072	1.31806	0.732394	0	0	0
453801	368	2.17898	2.03141	2.42846	2.34908	2.28646	1.94939	1.80209	1.32222	0.732394	0	0	0
453802	368	2.17609	2.02938	2.42749	2.34713	2.28466	1.94743	1.79934	1.31806	0.732394	0	0	0
453803	368	2.14613	2	2.40002	2.32015	2.25188	1.92012	1.76938	1.26007	0.681241	0	0	0
453804	368	2.14613	2.00108	2.40106	2.31973	2.25237	1.92012	1.77085	1.26007	0.681241	0	0	0
453805	368	2.13672	1.98677	2.39023	2.3092	2.23905	1.90956	1.75891	1.25527	0.643453	0	0	0
453806	368	2.15229	1.99673	2.40209	2.32305	2.25091	1.92117	1.76492	1.26951	0.69897	0	0	0
453807	368	2.14613	1.99454	2.39967	2.32056	2.25042	1.92012	1.76641	1.26007	0.69897	0	0	0
453808	368	2.14922	1.99233	2.40106	2.32222	2.25237	1.91908	1.7679	1.25527	0.69897	0	0	0
453809	368	2.14613	1.99123	2.3969	2.3189	2.25139	1.91487	1.76492	1.25527	0.69897	0	0	0
453810	368	2.14301	1.99564	2.3948	2.32015	2.25431	1.92324	1.76492	1.24551	0.69897	0	0	0
453811	368	2.14922	2.00432	2.39967	2.32715	2.2615	1.9284	1.77085	1.24551	0.662758	0	0	0
453812	368	2.14922	2.0086	2.40483	2.33203	2.26811	1.93247	1.77815	1.24551	0.681241	0	0	0
453813	368	2.14922	2.00966	2.40312	2.33082	2.26858	1.93044	1.77815	1.24551	0.681241	0	0	0
453814	368	2.1271	2.00217	2.3881	2.31345	2.24846	1.91487	1.76343	1.23553	0.662758	0	0	0
453815	368	2.1271	1.99891	2.38453	2.31091	2.24797	1.91381	1.76042	1.23553	0.662758	0	0	0
453816	368	2.11394	1.97772	2.37144	2.29885	2.24055	1.89432	1.74194	1.22531	0.662758	0	0	0
453817	368	2.11727	1.97886	2.37107	2.29842	2.24105	1.89321	1.74194	1.22531	0.662758	0	0	0
453818	368	2.0569	1.94448	2.32919	2.25431	2.20575	1.85733	1.70243	1.19312	0.643453	0	0	0
453819	368	2.04922	1.93197	2.32428	2.24797	2.2014	1.84757	1.69373	1.19312	0.643453	0	0	0
453820	368	2.04532	1.92686	2.31681	2.24403	2.19756	1.84011	1.68124	1.18184	0.643453	0	0	0
453821	368	2.06446	1.94325	2.33163	2.27045	2.21801	1.85854	1.69548	1.19312	0.681241	0	0	0
453822	368	2.06446	1.94201	2.33082	2.27138	2.21748	1.85974	1.69373	1.19312	0.681241	0	0	0
453823	368	2.0569	1.94448	2.31597	2.26717	2.21112	1.86213	1.68664	1.19312	0.643453	0	0	0
453824	368	2.0569	1.95182	2.32139	2.26905	2.21643	1.86688	1.69197	1.20412	0.643453	0	0	0
453825	368	2.0607	1.94325	2.31931	2.26951	2.21112	1.85974	1.6902	1.19312	0.643453	0	0	0
453826	368	2.06446	1.94325	2.32056	2.26951	2.21165	1.86094	1.69197	1.19312	0.643453	0	0	0
453827	368	2.06819	1.94325	2.32015	2.26811	2.21165	1.85854	1.6902	1.19866	0.643453	0	0	0
453828	368	2.06819	1.94077	2.31806	2.26811	2.21378	1.86332	1.68485	1.19312	0.643453	0	0	0
453829	368	2.07555	1.94325	2.32593	2.26951	2.21431	1.86688	1.68124	1.19312	0.643453	0	0	0
453830	368	2.07555	1.94571	2.32838	2.26951	2.21378	1.86923	1.68485	1.20412	0.60206	0	0	0
453831	368	2.08279	1.94325	2.32305	2.26482	2.20898	1.86688	1.67943	1.19866	0.60206	0	0	0
453832	368	2.07188	1.92814	2.31175	2.25959	2.20085	1.85974	1.66839	1.18752	0.579784	0	0	0
453833	368	2.06819	1.92686	2.31048	2.25575	2.19921	1.85612	1.66464	1.18184	0.579784	0	0	0
453834	368	2.08636	1.94571	2.3296	2.27045	2.22324	1.86806	1.68124	1.21484	0.60206	0	0	0
453835	368	2.08636	1.94939	2.33325	2.27277	2.22891	1.87274	1.68842	1.23045	0.60206	0	0	0
453836	368	2.08991	1.95061	2.33766	2.27875	2.23654	1.87967	1.69197	1.23045	0.60206	0	0	0
453837	368	2.08991	1.95061	2.33726	2.27875	2.23603	1.87967	1.6902	1.23045	0.60206	0	0	0
453838	368	2.08991	1.94817	2.33646	2.27921	2.233	1.87852	1.68305	1.22531	0.579784	0	0	0
453839	368	2.08279	1.94325	2.33445	2.27921	2.22994	1.87622	1.68664	1.23553	0.579784	0	0	0
453840	368	2.06819	1.94448	2.33486	2.28012	2.23045	1.87506	1.69373	1.23553	0.579784	0	0	0
453841	368	2.07918	1.95061	2.33885	2.2878	2.23855	1.87622	1.7007	1.23553	0.579784	0	0	0
453842	368	2.07188	1.94939	2.33606	2.28601	2.23603	1.8739	1.7007	1.23045	0.579784	0	0	0
453843	368	2.0569	1.94077	2.33163	2.2878	2.23401	1.87157	1.70243	1.24551	0.579784	0	0	0
453844	368	2.05308	1.95545	2.33405	2.29003	2.24005	1.87506	1.70757	1.25042	0.579784	0	0	0
453845	368	2.07555	1.97543	2.35411	2.30492	2.25042	1.88874	1.72428	1.29226	0.579784	0	0	0
453846	368	2.07555	1.97543	2.35411	2.30621	2.25042	1.89432	1.72754	1.29226	0.579784	0	0	0
453847	368	2.07918	1.98114	2.35679	2.30578	2.24944	1.90417	1.74819	1.30963	0.579784	0	0	0
453848	368	2.07918	1.98227	2.35603	2.3075	2.25237	1.90526	1.75128	1.31806	0.579784	0	0	0
453849	368	2.07555	1.98677	2.36097	2.31387	2.25382	1.91169	1.75587	1.31806	0.579784	0	0	0
453850	368	2.07555	1.97428	2.36248	2.31723	2.25334	1.90849	1.75435	1.32222	0.579784	0	0	0
453851	368	2.07555	1.97543	2.36511	2.31681	2.25237	1.90849	1.75587	1.32222	0.579784	0	0	0
453852	368	2.08636	1.989	2.4456	2.42553	2.33244	2.00346	1.80618	1.37658	0.623249	0	0	0
453853	368	2.08636	1.989	2.49024	2.49499	2.37985	2.06145	1.85491	1.39094	0.623249	0	0	0
453854	368	2.13354	2.01389	2.53732	2.54432	2.42193	2.12189	1.89542	1.40483	0.716003	0	0	0
453855	368	2.13672	2.02325	2.55485	2.56797	2.43807	2.14239	1.91908	1.41162	0.732394	0	0	0
453856	368	2.14613	2.02119	2.56253	2.58184	2.44404	2.15229	1.92324	1.41497	0.732394	0	0	0
453857	368	2.14922	2.0304	2.57403	2.59791	2.4603	2.16909	1.92737	1.43136	0.748188	0	0	0
453858	368	2.13988	2.03141	2.63889	2.66894	2.50893	2.22583	1.98137	1.47129	0.778151	0	0	0
453859	368	2.15229	2.03941	2.66539	2.70364	2.53428	2.25912	2.00518	1.49415	0.857332	0	0	0
453860	368	2.16137	2.0404	2.66876	2.70876	2.53882	2.26198	2.00689	1.49969	0.857332	0	0	0
453861	368	2.15836	2.0304	2.94586	3.02686	2.79741	2.54531	2.22891	1.69373	1.04139	0	0	0
453862	368	2.17319	2.04532	2.95211	3.03278	2.80318	2.55315	2.23452	1.70243	1.04139	0	0	0
453863	368	2.14922	2.01912	2.94763	3.02946	2.79782	2.54925	2.22634	1.69548	1.03342	0	0	0
453864	368	2.15534	2.01912	2.94988	3.03197	2.79906	2.55121	2.22789	1.69548	1.03342	0	0	0
453865	368	2.15534	2.01912	2.95875	3.04305	2.81131	2.56632	2.23502	1.70415	1.04139	0	0	0
453866	368	2.16732	2.03342	2.96624	3.04875	2.8177	2.56914	2.24452	1.71767	1.06446	0	0	0
453867	368	2.16137	2.03141	2.9683	3.052	2.8202	2.57403	2.24944	1.71433	1.06446	0	0	0
453868	368	2.17609	2.03743	2.96951	3.05431	2.82256	2.57588	2.25334	1.71265	1.06446	0	0	0
453869	368	2.17898	2.03743	2.97192	3.05607	2.82452	2.57841	2.25624	1.71933	1.07188	0	0	0
453870	368	2.19866	2.05019	2.99326	3.08164	2.84398	2.59857	2.27738	1.73078	1.09342	0	0	0
453871	368	2.19866	2.05212	2.99537	3.08235	2.84634	2.59945	2.28012	1.73239	1.09342	0	0	0
453872	368	2.19866	2.05212	2.99546	3.08235	2.84584	2.59945	2.28012	1.73239	1.09342	0	0	0
453873	368	2.19866	2.05019	2.99414	3.08307	2.84547	2.59966	2.28103	1.7356	1.09342	0	0	0
453874	368	2.17898	2.04336	2.99229	3.082	2.84435	2.59857	2.27921	1.734	1.09342	0	0	0
453875	368	2.17898	2.04139	2.99229	3.082	2.84336	2.59857	2.27921	1.73239	1.09342	0	0	0
453876	368	2.17898	2.04434	2.99291	3.08243	2.84361	2.59879	2.27875	1.73239	1.10037	0	0	0
453877	368	2.18184	2.04532	2.99352	3.08257	2.84373	2.59901	2.27921	1.73239	1.10721	0	0	0
453878	368	2.18184	2.04532	2.99511	3.08293	2.84448	2.60076	2.27967	1.73239	1.11394	0	0	0
453879	368	2.18469	2.0404	2.99484	3.083	2.84386	2.60076	2.27875	1.73078	1.11394	0	0	0
453880	368	2.18469	2.03342	2.99817	3.0875	2.84559	2.60595	2.2824	1.72754	1.12057	0	0	0
453881	368	2.19033	2.03242	3.00243	3.09167	2.8493	2.60874	2.28691	1.73239	1.11394	0	0	0
453882	368	2.19033	2.03342	3.00251	3.09237	2.84917	2.60874	2.28735	1.73239	1.11394	0	0	0
453883	368	2.19866	2.03941	3.00724	3.09705	2.85406	2.61993	2.3032	1.74351	1.13988	0	0	0
453884	368	2.2014	2.04825	3.00945	3.09899	2.85685	2.62201	2.30621	1.74663	1.13988	0	0	0
453885	368	2.1959	2.0463	3.01166	3.10023	2.85974	2.62387	2.30707	1.74351	1.13988	0	0	0
453886	368	2.21219	2.05019	3.01376	3.10202	2.8613	2.62552	2.30878	1.74663	1.14613	0	0	0
453887	368	2.21219	2.05019	3.01376	3.10182	2.86118	2.62572	2.30835	1.74819	1.14613	0	0	0
453888	368	2.21484	2.05404	3.01953	3.10789	2.8677	2.63286	2.3126	1.75128	1.14613	0	0	0
453889	368	2.21219	2.05212	3.01937	3.10741	2.86711	2.63205	2.31218	1.74974	1.14613	0	0	0
453890	368	2.22789	2.0607	3.03902	3.12652	2.88649	2.65283	2.33163	1.7679	1.18184	0	0	0
453891	368	2.23045	2.06446	3.04328	3.13033	2.89064	2.65896	2.33526	1.77232	1.18184	0	0	0
453892	368	2.24304	2.07555	3.06153	3.14749	2.90859	2.67834	2.35449	1.78817	1.18752	0	0	0
453893	368	2.24304	2.07646	3.06378	3.15014	2.91137	2.68178	2.35679	1.78958	1.19312	0	0	0
453894	368	2.25042	2.07555	3.06326	3.15008	2.91137	2.6816	2.35717	1.79239	1.19312	0	0	0
453895	368	2.24797	2.07555	3.06401	3.151	2.91297	2.68269	2.35755	1.79099	1.19866	0	0	0
453896	368	2.26007	2.0943	3.07343	3.15933	2.92148	2.69073	2.36549	1.79934	1.20952	0	0	0
453897	368	2.23805	2.07372	3.06885	3.15564	2.91666	2.68771	2.35832	1.78817	1.20412	0	0	0
453898	368	2.24551	2.07918	3.07203	3.16083	2.91981	2.69285	2.36361	1.79239	1.20412	0	0	0
453899	368	2.22789	2.06539	3.07011	3.16155	2.91845	2.69338	2.36211	1.7839	1.20412	0	0	0
453900	368	2.22789	2.0607	3.07107	3.16417	2.92023	2.69601	2.36399	1.78533	1.20412	0	0	0
453901	368	2.20952	2.04825	3.06915	3.16334	2.91803	2.69408	2.36059	1.77815	1.19312	0	0	0
453902	368	2.1959	2.04336	3.0743	3.17009	2.92387	2.7007	2.36586	1.7796	1.20412	0	0	0
453903	368	2.1959	2.04922	3.07635	3.17249	2.92624	2.70398	2.36884	1.78247	1.20412	0	0	0
453904	368	2.21219	2.05786	3.08343	3.17961	2.93308	2.71299	2.37365	1.78817	1.20952	0	0	0
453905	368	2.21484	2.0569	3.08343	3.17984	2.93308	2.71315	2.37328	1.78817	1.20952	0	0	0
453906	368	2.21484	2.05595	3.08336	3.17972	2.93288	2.71315	2.37291	1.78817	1.20952	0	0	0
453907	368	2.2014	2.04922	3.08235	3.18064	2.93258	2.71299	2.37438	1.78958	1.19312	0	0	0
453908	368	2.19866	2.04825	3.08185	3.1807	2.93258	2.71248	2.37291	1.78958	1.19312	0	0	0
453909	368	2.19312	2.04922	3.08286	3.18219	2.93369	2.71231	2.37365	1.79099	1.19312	0	0	0
453910	368	2.19866	2.05404	3.08615	3.18418	2.93661	2.71533	2.37475	1.79379	1.19312	0	0	0
453911	368	2.1959	2.04532	3.086	3.18424	2.93531	2.71383	2.37511	1.79239	1.19312	0	0	0
453912	368	2.19312	2.0404	3.0875	3.18577	2.93651	2.71483	2.37694	1.79239	1.19866	0	0	0
453913	368	2.19866	2.04139	3.08821	3.18679	2.93702	2.71584	2.37585	1.79379	1.19312	0	0	0
453914	368	2.19866	2.04139	3.08856	3.18707	2.93682	2.71634	2.37585	1.79379	1.19312	0	0	0
453915	368	2.19866	2.04336	3.08962	3.18837	2.93752	2.71717	2.37658	1.79379	1.19866	0	0	0
453916	368	2.1959	2.04238	3.09082	3.19022	2.93872	2.71933	2.37949	1.79518	1.19866	0	0	0
453917	368	2.19866	2.0463	3.09767	3.19756	2.94389	2.72624	2.38775	1.80618	1.19866	0	0	0
453918	368	2.1959	2.0463	3.09809	3.19778	2.94399	2.72673	2.38775	1.80618	1.19866	0	0	0
453919	368	2.2014	2.05404	3.10257	3.20074	2.94871	2.72981	2.38987	1.80889	1.20412	0	0	0
453920	368	2.2014	2.05595	3.1025	3.20091	2.949	2.73014	2.38952	1.80889	1.20412	0	0	0
453921	368	2.20683	2.055	3.10565	3.20396	2.95143	2.73448	2.39375	1.81291	1.20412	0	0	0
453922	368	2.20412	2.0463	3.11046	3.20866	2.95424	2.73894	2.39829	1.81425	1.19866	0	0	0
453923	368	2.20683	2.05019	3.11327	3.21085	2.95617	2.74036	2.40071	1.8169	1.19866	0	0	0
453924	368	2.20683	2.04238	3.11528	3.21288	2.95665	2.74068	2.40175	1.82086	1.19866	0	0	0
453925	368	2.20683	2.0404	3.11628	3.21394	2.95713	2.74194	2.40106	1.81823	1.19866	0	0	0
453926	368	2.20412	2.03941	3.11541	3.21336	2.95636	2.74178	2.40209	1.8169	1.19866	0	0	0
453927	368	2.21484	2.04532	3.12097	3.21743	2.96047	2.74476	2.40586	1.82217	1.20952	0	0	0
453928	368	2.22272	2.04532	3.12228	3.21869	2.96152	2.74617	2.4062	1.81954	1.20952	0	0	0
453929	368	2.24055	2.05595	3.12509	3.2211	2.96275	2.74648	2.40688	1.82217	1.20952	0	0	0
453930	368	2.23805	2.05308	3.12346	3.22141	2.96237	2.74429	2.40688	1.82086	1.20952	0	0	0
453931	368	2.23553	2.04922	3.06221	3.15131	2.90135	2.68753	2.35793	1.77379	1.15836	0	0	0
453932	368	2.233	2.05115	3.02268	3.11153	2.86153	2.64914	2.32263	1.72263	1.1271	0	0	0
453933	368	2.233	2.05115	3.02069	3.1085	2.85854	2.6464	2.32015	1.72428	1.1271	0	0	0
453934	368	2.233	2.05115	3.01502	3.10298	2.85321	2.64187	2.31513	1.72428	1.1271	0	0	0
453935	368	2.22272	2.04139	3.01301	3.10271	2.8504	2.64167	2.31091	1.71933	1.12057	0	0	0
453936	368	2.23045	2.0463	3.02596	3.11754	2.86225	2.65321	2.32675	1.72099	1.1271	0	0	0
453937	368	2.25042	2.07096	3.0566	3.14737	2.89098	2.68233	2.35603	1.74974	1.18184	0	0	0
453938	368	2.25042	2.07372	3.053	3.14576	2.88762	2.67943	2.35526	1.74507	1.17609	0	0	0
453939	368	2.25285	2.07372	3.05285	3.14545	2.88795	2.67961	2.35488	1.74663	1.18184	0	0	0
453940	368	2.26007	2.07555	3.04883	3.14233	2.88536	2.67541	2.35064	1.74351	1.17026	0	0	0
453941	368	2.26717	2.07828	3.05038	3.1447	2.88717	2.67706	2.3518	1.74663	1.17026	0	0	0
453942	368	2.26007	2.07463	3.0443	3.13963	2.88138	2.67247	2.34792	1.74974	1.16435	0	0	0
453943	368	2.26007	2.07646	3.04657	3.14195	2.88275	2.67394	2.35295	1.75282	1.15836	0	0	0
453944	368	2.26007	2.07188	3.04076	3.13532	2.87679	2.66932	2.34674	1.74351	1.15836	0	0	0
453945	368	2.26245	2.06446	3.04273	3.13748	2.87703	2.67136	2.34635	1.74663	1.15836	0	0	0
453946	368	2.24797	2.04922	3.03997	3.13672	2.87471	2.67099	2.34518	1.73239	1.15836	0	0	0
453947	368	2.25042	2.05595	3.04976	3.14557	2.88446	2.67888	2.35564	1.73719	1.17026	0	0	0
453948	368	2.24304	2.04825	3.03294	3.12956	2.86617	2.6603	2.33846	1.71096	1.15229	0	0	0
453949	368	2.24551	2.04727	3.02391	3.11767	2.85333	2.64875	2.32675	1.7007	1.15229	0	0	0
453950	368	2.24304	2.04238	3.02135	3.11634	2.85199	2.6464	2.32428	1.69723	1.14613	0	0	0
453951	368	2.24304	2.04238	3.02251	3.1172	2.85187	2.64738	2.3251	1.69897	1.14613	0	0	0
453952	368	2.25285	2.05115	3.03117	3.12633	2.86581	2.65896	2.33325	1.70586	1.15229	0	0	0
453953	368	2.24055	2.03342	3.02776	3.12281	2.85986	2.65321	2.32593	1.69723	1.13988	0	0	0
453954	368	2.25527	2.04727	3.04368	3.13615	2.87656	2.66181	2.33486	1.70757	1.14613	0	0	0
453955	368	2.22011	2.02428	3.0335	3.12801	2.8651	2.65108	2.32222	1.70243	1.13988	0	0	0
453956	368	2.21748	2.01703	3.03431	3.12652	2.86487	2.65167	2.32181	1.69897	1.13988	0	0	0
453957	368	2.20952	2.01599	3.0335	3.12594	2.86439	2.6505	2.32305	1.69548	1.12057	0	0	0
453958	368	2.21219	2.01284	3.04805	3.14045	2.87529	2.66539	2.33646	1.7007	1.13354	0	0	0
453959	368	2.20952	2.01072	3.02531	3.1172	2.85576	2.6468	2.31387	1.67943	1.12057	0	0	0
453960	368	2.20952	2.01494	3.03703	3.12418	2.86841	2.66049	2.32181	1.68305	1.10721	0	0	0
453961	368	2.20412	2.01703	3.03997	3.12535	2.87017	2.66276	2.32305	1.68485	1.11394	0	0	0
453962	368	2.20412	2.01703	3.03759	3.12352	2.86841	2.66143	2.32181	1.68485	1.11394	0	0	0
453963	368	2.1959	2.02119	3.04937	3.13424	2.88013	2.67302	2.33325	1.69548	1.13988	0	0	0
453964	368	2.1959	2.02015	3.0486	3.13354	2.8799	2.67265	2.33244	1.69548	1.13354	0	0	0
453965	368	2.19033	2.01912	3.04642	3.1313	2.87852	2.67062	2.33001	1.69373	1.13354	0	0	0
453966	368	2.18752	2.01808	3.04131	3.12522	2.87169	2.66181	2.32756	1.6902	1.13354	0	0	0
453967	368	2.17026	2.00325	3.03479	3.12011	2.86522	2.65839	2.31973	1.67578	1.11394	0	0	0
453968	368	2.17609	2.01703	3.04524	3.12866	2.87529	2.66521	2.32634	1.6902	1.12057	0	0	0
453969	368	2.16137	2.0086	3.04844	3.13143	2.87749	2.6682	2.3251	1.69897	1.12057	0	0	0
453970	368	2.15836	2.00753	3.04626	3.12943	2.87495	2.66596	2.32222	1.69548	1.12057	0	0	0
453971	368	2.13988	1.99673	3.03302	3.11059	2.8601	2.65302	2.30664	1.68124	1.10037	0	0	0
453972	368	2.13672	1.99123	3.03019	3.10931	2.85721	2.65147	2.30276	1.67761	1.10037	0	0	0
453973	368	2.1271	1.99344	3.03197	3.11039	2.85878	2.65379	2.30492	1.68124	1.10037	0	0	0
453974	368	2.1271	1.99673	3.03479	3.11361	2.86201	2.65667	2.30792	1.67943	1.10721	0	0	0
453975	368	2.1271	1.99344	3.03423	3.11374	2.86141	2.65686	2.30707	1.67943	1.10721	0	0	0
453976	368	2.14301	1.99891	3.04813	3.12821	2.87633	2.66857	2.31931	1.6902	1.1271	0	0	0
453977	368	2.15534	2.00217	3.05896	3.13975	2.88604	2.67925	2.33122	1.69897	1.1271	0	0	0
453978	368	2.15534	2.0054	3.06461	3.14607	2.8902	2.68377	2.33766	1.70586	1.12057	0	0	0
453979	368	2.17319	2.01912	3.07584	3.15818	2.90069	2.69179	2.34713	1.72428	1.12057	0	0	0
453980	368	2.16435	2.01912	3.07467	3.1574	2.90069	2.69126	2.34674	1.72428	1.12057	0	0	0
453981	368	2.16435	2.01703	3.07225	3.15394	2.89927	2.68681	2.344	1.72591	1.11394	0	0	0
453982	368	2.15836	2.01599	3.06856	3.15057	2.89597	2.68449	2.34005	1.72099	1.11394	0	0	0
453983	368	2.17898	2.02735	3.07489	3.15884	2.90124	2.69037	2.34753	1.72916	1.12057	0	0	0
453984	368	2.21484	2.08636	3.12169	3.20634	2.9524	2.7356	2.38881	1.76938	1.15836	0	0	0
453985	368	2.21219	2.08009	3.1211	3.20629	2.95134	2.73528	2.38846	1.7679	1.16435	0	0	0
453986	368	2.21484	2.08368	3.1271	3.21548	2.96009	2.7432	2.3969	1.78104	1.18184	0	0	0
453987	368	2.19866	2.07737	3.12581	3.21442	2.95818	2.74194	2.3941	1.77525	1.17609	0	0	0
453988	368	2.23553	2.10806	3.16292	3.25604	3.00113	2.7796	2.43712	1.81558	1.25042	0	0	0
453989	368	2.233	2.10466	3.16011	3.2528	2.99704	2.77554	2.43425	1.81291	1.25042	0	0	0
453990	368	2.23805	2.10551	3.16322	3.25672	2.99991	2.77887	2.43933	1.81425	1.25042	0	0	0
453991	368	2.22531	2.09255	3.15002	3.24363	2.98597	2.76418	2.42455	1.79934	1.22011	0	0	0
453992	368	2.22011	2.08458	3.14687	3.23965	2.98155	2.75876	2.42095	1.79657	1.22011	0	0	0
453993	368	2.20952	2.07555	3.13258	3.22686	2.96558	2.74335	2.40552	1.78533	1.21484	0	0	0
453994	368	2.20952	2.07463	3.13053	3.22505	2.96332	2.74052	2.40346	1.7839	1.20952	0	0	0
453995	368	2.23045	2.10721	3.15576	3.24861	2.98776	2.76745	2.43361	1.81023	1.25042	0	0	0
453996	368	2.23805	2.10975	3.16197	3.25343	2.99202	2.77188	2.44028	1.8169	1.25042	0	0	0
453997	368	2.22531	2.08991	3.15576	3.24841	2.98623	2.76597	2.43425	1.81023	1.24551	0	0	0
453998	368	2.22272	2.08991	3.15746	3.25022	2.98776	2.76641	2.43457	1.81023	1.24551	0	0	0
453999	368	2.22789	2.08991	3.15999	3.25178	2.99105	2.7679	2.43648	1.81158	1.24551	0	0	0
454000	368	2.233	2.09604	3.16322	3.25382	2.99352	2.76953	2.43996	1.81158	1.25042	0	0	0
454001	368	2.23553	2.09951	3.1653	3.25556	2.99607	2.77159	2.44154	1.81158	1.25527	0	0	0
454002	368	2.24055	2.1038	3.17563	3.26562	3.00681	2.78161	2.45025	1.8169	1.25527	0	0	0
454003	368	2.23805	2.09951	3.17026	3.25931	3.00043	2.77554	2.44436	1.81558	1.24551	0	0	0
454004	368	2.24304	2.09604	3.17319	3.26141	3.00294	2.77612	2.44654	1.8169	1.25527	0	0	0
454005	368	2.233	2.09517	3.18355	3.27235	3.01611	2.77873	2.45148	1.81425	1.25042	0	0	0
454006	368	2.23045	2.0943	3.18395	3.27351	3.01653	2.77974	2.4524	1.8169	1.25042	0	0	0
454007	368	2.23045	2.09604	3.18656	3.27688	3.01903	2.78276	2.45545	1.8169	1.25042	0	0	0
454008	368	2.23045	2.09342	3.18616	3.27582	3.01845	2.78233	2.45454	1.81425	1.25527	0	0	0
454009	368	2.25285	2.10806	3.20227	3.29296	3.03471	2.79768	2.47041	1.83378	1.26951	0	0	0
454010	368	2.25042	2.1089	3.20363	3.29526	3.03711	2.80099	2.47451	1.84011	1.2833	0	0	0
454011	368	2.25285	2.10721	3.20758	3.29959	3.04005	2.80318	2.48116	1.84386	1.2878	0	0	0
454012	368	2.25042	2.10721	3.20855	3.29951	3.041	2.80359	2.48116	1.84261	1.2878	0	0	0
454013	368	2.25527	2.10975	3.20914	3.30016	3.04289	2.80482	2.48202	1.84261	1.29667	0	0	0
454014	368	2.25042	2.10636	3.20806	3.29907	3.04195	2.80373	2.48144	1.84261	1.29667	0	0	0
454015	368	2.26245	2.11727	3.21664	3.3078	3.05023	2.81198	2.49136	1.8488	1.30535	0	0	0
454016	368	2.26245	2.11561	3.2179	3.30878	3.05169	2.81291	2.4922	1.85491	1.30963	0	0	0
454017	368	2.27184	2.1214	3.22401	3.31513	3.05767	2.82007	2.49665	1.85612	1.31387	0	0	0
454018	368	2.26951	2.11561	3.21859	3.30967	3.05438	2.81451	2.48996	1.84634	1.31387	0	0	0
454019	368	2.27416	2.12057	3.22214	3.31294	3.05903	2.81889	2.49304	1.85126	1.31806	0	0	0
454020	368	2.27184	2.11727	3.22047	3.31277	3.05729	2.81809	2.49471	1.85612	1.31387	0	0	0
454021	368	2.28103	2.12629	3.23674	3.32424	3.06945	2.82724	2.50433	1.86923	1.32634	0	0	0
454022	368	2.29003	2.13593	3.24269	3.33045	3.07773	2.83289	2.51028	1.87274	1.33445	0	0	0
454023	368	2.2833	2.13513	3.23935	3.32773	3.07555	2.82956	2.50651	1.87157	1.33041	0	0	0
454024	368	2.28556	2.13274	3.24105	3.32968	3.07809	2.8334	2.5084	1.87274	1.33846	0	0	0
454025	368	2.2878	2.13114	3.23915	3.32793	3.07759	2.83276	2.50623	1.86806	1.33846	0	0	0
454026	368	2.28556	2.1271	3.2382	3.3274	3.07657	2.83149	2.50678	1.8704	1.33846	0	0	0
454027	368	2.2878	2.12872	3.2384	3.32756	3.07693	2.832	2.50732	1.8704	1.33846	0	0	0
454028	368	2.27416	2.12385	3.23386	3.32465	3.07401	2.83008	2.50488	1.86688	1.33445	0	0	0
454029	368	2.26951	2.12548	3.23335	3.32358	3.07328	2.82918	2.50623	1.87157	1.34242	0	0	0
454030	368	2.26007	2.1214	3.23502	3.32556	3.07606	2.83187	2.50759	1.89763	1.35793	0	0	0
454031	368	2.26007	2.1214	3.23795	3.32871	3.0794	2.83607	2.51028	1.90741	1.35793	0	0	0
454032	368	2.26007	2.11893	3.2391	3.33009	3.08091	2.83607	2.51135	1.90849	1.36549	0	0	0
454033	368	2.26007	2.11893	3.24005	3.33009	3.08063	2.83607	2.51081	1.90849	1.36922	0	0	0
454034	368	2.27646	2.12953	3.25076	3.34124	3.09033	2.84597	2.53097	2.64048	2.18526	0.662758	0.477121	0.60206
454035	368	2.27646	2.13114	3.25348	3.34384	3.09258	2.8477	2.53983	2.87134	2.43329	0.934498	0.662758	0.763428
454036	368	2.27875	2.13033	3.25551	3.34553	3.09426	2.85175	2.54432	2.91897	2.47451	0.954243	0.732394	0.778151
454037	368	2.27184	2.12385	3.2467	3.33574	3.08615	2.84311	2.53504	2.93054	2.48544	0.982271	0.748188	0.792392
454038	368	2.25042	2.10295	3.22541	3.31505	3.067	2.82256	2.51614	2.99096	2.53706	1.07918	0.819544	0.869232
454039	368	2.25285	2.10037	3.22339	3.31209	3.06446	2.82046	2.51268	3.00303	2.55437	1.10037	0.819544	0.869232
454040	368	2.27184	2.10466	3.23613	3.32342	3.07831	2.83746	2.53046	3.00415	2.55509	1.10721	0.819544	0.857332
454041	368	2.26482	2.1038	3.23684	3.32325	3.07882	2.83797	2.53173	3.00638	2.55654	1.11394	0.819544	0.869232
454042	368	2.25768	2.1038	3.24289	3.32769	3.09237	2.84954	2.63729	3.69916	3.26368	1.78247	1.36922	1.56585
454043	368	2.25768	2.10295	3.24194	3.32601	3.0911	2.84819	2.63568	3.69966	3.26435	1.78247	1.36922	1.56585
454044	368	2.25768	2.10123	3.2409	3.32498	3.08948	2.84634	2.63407	3.70112	3.26571	1.78247	1.37658	1.5682
454045	368	2.25768	2.10295	3.24224	3.32634	3.09047	2.84794	2.63488	3.70115	3.2659	1.78247	1.37658	1.5682
454046	368	2.27646	2.11975	3.25734	3.34219	3.10428	2.86201	2.64875	3.70317	3.26806	1.78247	1.38021	1.57519
454047	368	2.27875	2.12953	3.26198	3.34713	3.10924	2.86688	2.65398	3.70357	3.26886	1.78247	1.38021	1.57519
454048	368	2.27875	2.12385	3.25677	3.34195	3.10462	2.86213	2.64856	3.70355	3.26886	1.7839	1.38021	1.57519
454049	368	2.27875	2.12872	3.25959	3.34439	3.10775	2.86487	2.65128	3.71071	3.27724	1.78817	1.38739	1.58206
454050	368	2.27875	2.13274	3.25998	3.34569	3.1089	2.86499	2.65147	3.71189	3.27843	1.78817	1.38739	1.58206
454051	368	2.27875	2.13274	3.25964	3.34518	3.10884	2.86487	2.65167	3.71201	3.27871	1.78817	1.38739	1.58206
454052	368	2.27875	2.14067	3.26425	3.3499	3.11388	2.87052	2.65475	3.71332	3.28035	1.78817	1.38739	1.58433
454053	368	2.27184	2.13434	3.25907	3.34526	3.10714	2.8638	2.65089	3.71364	3.28058	1.78817	1.38739	1.58433
454054	368	2.27184	2.13593	3.25912	3.34608	3.10836	2.86427	2.65147	3.71624	3.28312	1.79099	1.39445	1.58883
454055	368	2.25768	2.12385	3.2467	3.33469	3.09594	2.85345	2.64266	3.7166	3.28362	1.79099	1.39445	1.58883
454056	368	2.25768	2.12303	3.24694	3.33494	3.09601	2.85382	2.64306	3.71692	3.2843	1.79099	1.39445	1.59106
454057	368	2.25527	2.12303	3.24467	3.33317	3.09405	2.85052	2.64068	3.71694	3.28434	1.79099	1.39445	1.59106
454058	368	2.25527	2.1214	3.24339	3.33203	3.09251	2.84967	2.63909	3.717	3.28439	1.79099	1.39445	1.59106
454059	368	2.24797	2.11311	3.23259	3.32106	3.08264	2.83696	2.63266	3.71872	3.28664	1.79099	1.39445	1.59329
454060	368	2.24797	2.11311	3.23208	3.32197	3.08279	2.83658	2.63327	3.71913	3.28726	1.79099	1.39445	1.59329
454061	368	2.23805	2.11227	3.22298	3.3153	3.07474	2.82491	2.63205	3.73259	3.29885	1.80482	1.40824	1.60638
454062	368	2.23553	2.11059	3.21995	3.31328	3.07232	2.82243	2.63043	3.73262	3.29885	1.80482	1.40824	1.60638
454063	368	2.23553	2.11059	3.22084	3.31361	3.07298	2.82413	2.63144	3.73427	3.30051	1.80482	1.40824	1.61066
454064	368	2.23045	2.0943	3.20941	3.30341	3.06228	2.81158	2.62346	3.73413	3.3002	1.80482	1.40824	1.61066
454065	368	2.23045	2.0943	3.20935	3.30341	3.06236	2.81158	2.62366	3.73435	3.30042	1.80482	1.40824	1.61066
454066	368	2.23045	2.09604	3.21117	3.30514	3.06446	2.81411	2.629	3.74049	3.30578	1.80889	1.41162	1.6149
454067	368	2.22789	2.09517	3.20952	3.30307	3.06153	2.81184	2.62634	3.74115	3.30651	1.80889	1.41162	1.617
454068	368	2.23553	2.10037	3.21458	3.30711	3.06595	2.81637	2.63104	3.7447	3.30967	1.81425	1.41497	1.62118
454069	368	2.23553	2.09342	3.21139	3.30484	3.06348	2.81398	2.62798	3.74489	3.31069	1.81425	1.4183	1.62118
454070	368	2.22789	2.08902	3.20763	3.30103	3.05934	2.80983	2.62593	3.74575	3.3118	1.81558	1.4183	1.62118
454071	368	2.23805	2.10037	3.21806	3.31095	3.06937	2.82204	2.64147	3.76604	3.33228	1.84261	1.42488	1.64345
454072	368	2.23805	2.09691	3.21759	3.31078	3.06974	2.82073	2.64068	3.76637	3.33276	1.84261	1.42488	1.64345
454073	368	2.23805	2.09864	3.21922	3.31175	3.07159	2.82204	2.64207	3.76907	3.33514	1.84634	1.42488	1.64345
454074	368	2.23805	2.09691	3.21817	3.31116	3.0707	2.82073	2.64128	3.76941	3.33554	1.84634	1.42488	1.64345
454075	368	2.24055	2.09604	3.21224	3.30445	3.06356	2.81637	2.63829	3.77094	3.33706	1.84634	1.42813	1.64738
454076	368	2.27646	2.1438	3.26844	3.35622	3.11568	2.86439	2.70295	3.86755	3.4293	1.9284	1.5563	1.76492
454077	368	2.26482	2.14067	3.26122	3.34834	3.10762	2.8583	2.69775	3.86771	3.42956	1.92942	1.5563	1.76492
454078	368	2.26951	2.14301	3.26364	3.35238	3.11261	2.86022	2.70586	3.88794	3.44685	1.93952	1.5682	1.78817
454079	368	2.26951	2.14301	3.26155	3.34998	3.1114	2.85818	2.70364	3.88821	3.44731	1.94052	1.5682	1.78817
454080	368	2.26717	2.14999	3.26961	3.35904	3.11985	2.86817	2.71533	3.91057	3.4687	1.96095	1.58659	1.79934
454081	368	2.2833	2.15609	3.2804	3.36806	3.12833	2.87633	2.72099	3.91364	3.47267	1.96473	1.58659	1.80072
454082	368	2.2833	2.15609	3.28353	3.37088	3.13181	2.8799	2.72542	3.91742	3.4768	1.96661	1.58883	1.80482
454083	368	2.30103	2.16658	3.29477	3.38187	3.14057	2.88953	2.73352	3.92047	3.48193	1.96661	1.58883	1.81291
454084	368	2.28556	2.15761	3.29141	3.37734	3.1383	2.88615	2.73094	3.92056	3.48187	1.96661	1.58659	1.81291
454085	368	2.25527	2.10806	3.26335	3.34963	3.11046	2.85806	2.71517	3.9219	3.4837	1.96848	1.58659	1.81425
454086	368	2.26482	2.11394	3.26722	3.3543	3.11454	2.8632	2.71917	3.92308	3.48598	1.97035	1.58883	1.81558
454087	368	2.28103	2.13751	3.28803	3.37225	3.13513	2.88104	2.74601	3.96081	3.52163	2.01284	1.62531	1.86213
454088	368	2.29003	2.14067	3.32465	3.41108	3.17284	2.91466	2.77012	3.9691	3.52974	2.02449	1.63347	1.86923
454089	368	2.26245	2.11644	3.30198	3.38417	3.14743	2.88885	2.75205	3.96888	3.52943	2.02449	1.63347	1.86923
454090	368	2.26245	2.11561	3.30116	3.38378	3.14718	2.88897	2.75189	3.96934	3.53058	2.02857	1.63347	1.86923
454091	368	2.26717	2.12222	3.30384	3.38764	3.15063	2.89454	2.75496	3.97155	3.53555	2.03342	1.63548	1.86923
454092	368	2.26717	2.12467	3.30544	3.3903	3.15253	2.89719	2.75891	3.97735	3.541	2.03902	1.63749	1.87506
454093	368	2.26717	2.12791	3.31188	3.39704	3.16041	2.90309	2.76462	3.98326	3.54701	2.04766	1.64933	1.88536
454094	368	2.26482	2.1271	3.31902	3.40271	3.17026	2.91635	2.77786	3.99407	3.56542	2.08135	1.65128	1.88649
454095	368	2.26482	2.12872	3.31956	3.40333	3.17091	2.9173	2.77859	3.99427	3.56566	2.08135	1.65128	1.88649
454096	368	2.24551	2.09864	3.30281	3.38728	3.15521	2.89862	2.76522	3.99463	3.5659	2.08422	1.65128	1.88762
454097	368	2.23805	2.09604	3.29833	3.38328	3.15174	2.89498	2.76283	3.99524	3.56648	2.08279	1.65128	1.88874
454098	368	2.24304	2.09864	3.30094	3.38628	3.15467	2.89774	2.76537	3.99822	3.56984	2.08493	1.65321	1.88986
454099	368	2.24797	2.09691	3.30142	3.38678	3.15485	2.89851	2.76597	3.99853	3.57036	2.08493	1.65321	1.88986
454100	368	2.24304	2.09604	3.3022	3.38732	3.15564	2.90004	2.76745	4.00179	3.57431	2.08707	1.65514	1.89098
454101	368	2.24055	2.09167	3.30047	3.38543	3.15436	2.89785	2.76597	4.00224	3.57477	2.08707	1.65514	1.89098
454102	368	2.24055	2.09604	3.30246	3.38728	3.15709	2.89807	2.77056	4.00742	3.58015	2.09552	1.66087	1.89653
454103	368	2.24055	2.09255	3.29837	3.38371	3.15296	2.89542	2.77026	4.00909	3.58286	2.10106	1.66276	1.89873
454104	368	2.24055	2.0943	3.29986	3.38521	3.15509	2.89796	2.77159	4.01122	3.58503	2.1038	1.66652	1.90091
454105	368	2.23805	2.09864	3.30582	3.39125	3.16089	2.90612	2.77974	4.01698	3.59278	2.10992	1.67943	1.90634
454106	368	2.23553	2.09255	3.3041	3.38931	3.15872	2.90428	2.77916	4.01885	3.59455	2.11126	1.67943	1.90849
454107	368	2.23553	2.09342	3.30496	3.38924	3.16077	2.90612	2.78017	4.01916	3.5949	2.11126	1.67943	1.90849
454108	368	2.23553	2.09079	3.30233	3.38646	3.15981	2.90385	2.77859	4.01886	3.59475	2.11193	1.67943	1.90849
454109	368	2.23553	2.09079	3.30103	3.38546	3.15915	2.9032	2.77786	4.01828	3.59397	2.11193	1.67943	1.90849
454110	368	2.21748	2.08902	3.29898	3.38407	3.15691	2.90342	2.7751	4.02039	3.59743	2.11661	1.67943	1.92117
454111	368	2.23045	2.10975	3.32056	3.40644	3.17932	2.92583	2.79014	4.02959	3.60968	2.12905	1.68664	1.93651
454112	368	2.22272	2.11644	3.32654	3.41343	3.1827	2.92952	2.76834	3.9635	3.54967	2.07773	1.64345	1.87157
454113	368	2.22272	2.11644	3.32461	3.41219	3.17955	2.92645	2.74958	3.91404	3.50303	2.02938	1.58883	1.82347
454114	368	2.22789	2.12222	3.33989	3.42742	3.19128	2.94062	2.76373	3.93352	3.52033	2.04999	1.59988	1.84634
454115	368	2.22789	2.13033	3.34412	3.43319	3.197	2.94665	2.76834	3.93234	3.51972	2.05154	1.5977	1.85126
454116	368	2.21484	2.12303	3.33885	3.42755	3.19184	2.94091	2.76403	3.93278	3.52025	2.05077	1.5977	1.85248
454117	368	2.21484	2.12222	3.33866	3.42768	3.19201	2.94121	2.76612	3.93231	3.51999	2.05231	1.59329	1.85003
454118	368	2.20412	2.11727	3.33349	3.42193	3.18684	2.9349	2.76027	3.92781	3.51441	2.04689	1.59329	1.84634
454119	368	2.20683	2.11727	3.33341	3.42193	3.18537	2.9347	2.7577	3.91777	3.50463	2.03743	1.58433	1.83378
454120	368	2.20412	2.11227	3.33317	3.42206	3.18441	2.93318	2.75906	3.91805	3.50561	2.03743	1.58206	1.83251
454121	368	2.2014	2.10721	3.3326	3.42078	3.18395	2.93237	2.75511	3.91324	3.4996	2.031	1.57519	1.82478
454122	368	2.19866	2.10295	3.33021	3.41804	3.18133	2.92799	2.75496	3.91675	3.50256	2.03583	1.57287	1.82866
454123	368	2.18184	2.08902	3.32371	3.41071	3.17196	2.92012	2.74648	3.90831	3.49332	2.02612	1.5682	1.81954
454124	368	2.18184	2.08725	3.32453	3.41135	3.17278	2.92075	2.74554	3.9081	3.49231	2.02531	1.56585	1.81558
454125	368	2.18469	2.09167	3.32903	3.41611	3.17754	2.9221	2.7471	3.90812	3.49457	2.03019	1.56348	1.81425
454126	368	2.18469	2.10037	3.33862	3.42446	3.18645	2.93044	2.75709	3.92282	3.50848	2.04297	1.57978	1.83378
454127	368	2.18752	2.10123	3.34017	3.42576	3.18842	2.93186	2.75906	3.92499	3.50955	2.04454	1.57978	1.83506
454128	368	2.19033	2.10295	3.34737	3.43287	3.1959	2.94042	2.76656	3.93523	3.51833	2.05767	1.57978	1.84386
454129	368	2.19033	2.1038	3.34667	3.4322	3.19457	2.93922	2.75891	3.91703	3.501	2.04218	1.549	1.82347
454130	368	2.21484	2.11893	3.36188	3.44821	3.21101	2.95617	2.76908	3.91217	3.49745	2.03743	1.55871	1.82217
454131	368	2.22531	2.13033	3.37159	3.45809	3.22235	2.96736	2.78075	3.92004	3.50796	2.04689	1.57749	1.83123
454132	368	2.24304	2.14223	3.3836	3.47038	3.23366	2.97708	2.79754	3.94118	3.52696	2.07335	1.5955	1.85248
454133	368	2.24304	2.14145	3.38399	3.46953	3.23366	2.97681	2.79782	3.94251	3.52802	2.07628	1.59329	1.85003
454134	368	2.24055	2.1383	3.38241	3.46814	3.23193	2.97479	2.79754	3.94287	3.52845	2.07628	1.59329	1.85126
454135	368	2.22789	2.13194	3.37745	3.46315	3.22742	2.97081	2.79602	3.94329	3.52946	2.077	1.58883	1.8537
454136	368	2.22789	2.14145	3.38785	3.47249	3.23699	2.981	2.80686	3.95049	3.5385	2.08135	1.60638	1.8537
454137	368	2.22789	2.14145	3.38924	3.47331	3.23875	2.98281	2.80929	3.95112	3.53995	2.07846	1.60853	1.85854
454138	368	2.24055	2.17319	3.41711	3.49922	3.26553	3.00945	2.83594	3.98825	3.57227	2.1186	1.64147	1.89432
454139	368	2.24551	2.17464	3.42062	3.50316	3.26951	3.01301	2.8386	3.99007	3.57512	2.12123	1.64345	1.89432
454140	368	2.24551	2.17754	3.42423	3.50732	3.2742	3.02044	2.84584	3.99202	3.57745	2.12516	1.64933	1.89653
454141	368	2.22272	2.17319	3.41544	3.49947	3.26529	3.00869	2.83721	3.9921	3.57756	2.12646	1.64933	1.89763
454142	368	2.22531	2.17681	3.41764	3.50215	3.26797	3.01132	2.84136	3.99659	3.58238	2.12969	1.65514	1.90309
454143	368	2.22531	2.17826	3.41724	3.50185	3.26717	3.01106	2.84086	3.99649	3.58209	2.12969	1.65514	1.90309
454144	368	2.24055	2.19521	3.43098	3.51648	3.2809	3.02621	2.85382	4.01304	3.59752	2.14737	1.67761	1.92942
454145	368	2.24304	2.1959	3.43223	3.5177	3.2828	3.02694	2.85612	4.01548	3.59988	2.14922	1.67578	1.93044
454146	368	2.24551	2.1959	3.43185	3.51783	3.28258	3.02629	2.85612	4.01593	3.60023	2.14922	1.67761	1.93044
454147	368	2.22531	2.18256	3.42413	3.51033	3.27715	3.0202	2.85297	4.01776	3.60265	2.15106	1.68124	1.93349
454148	368	2.22272	2.17246	3.41999	3.50577	3.27263	3.01528	2.84807	4.01763	3.60243	2.15168	1.68124	1.9345
454149	368	2.22531	2.17391	3.42292	3.50848	3.27471	3.01837	2.85187	4.02023	3.6058	2.15351	1.68842	1.93651
454150	368	2.23045	2.16879	3.42137	3.50734	3.27337	3.0167	2.8504	4.01758	3.60267	2.15168	1.68842	1.93349
454151	368	2.22531	2.16658	3.42557	3.51714	3.28344	3.03471	2.86534	4.02097	3.60431	2.15957	1.69197	1.9345
454152	368	2.22789	2.16658	3.44846	3.55274	3.31981	3.08828	2.91318	4.03435	3.61126	2.17377	1.69723	1.93651
454153	368	2.23045	2.15912	3.46624	3.58514	3.34986	3.1293	2.95395	4.04549	3.61679	2.19145	1.70243	1.93651
454154	368	2.23553	2.16137	3.46734	3.58638	3.35064	3.13027	2.95511	4.04679	3.61832	2.19257	1.70243	1.93651
454155	368	2.24304	2.15987	3.47715	3.60056	3.36459	3.15076	2.97322	4.05165	3.62109	2.19866	1.70586	1.93752
454156	368	2.24304	2.16137	3.47986	3.60401	3.37066	3.15794	2.98091	4.05225	3.62155	2.2003	1.70586	1.93852
454157	368	2.24304	2.16212	3.48024	3.60472	3.37099	3.15872	2.98155	4.05253	3.6218	2.2003	1.70757	1.93752
454158	368	2.24551	2.16435	3.47299	3.59664	3.36429	3.15345	2.97845	4.05312	3.62255	2.2003	1.70757	1.93852
454159	368	2.24304	2.16732	3.6203	3.8094	3.56189	3.41504	3.22871	4.12895	3.65942	2.27508	1.734	1.94052
454160	368	2.24551	2.17754	3.62531	3.81423	3.56658	3.42085	3.23426	4.13476	3.66562	2.27967	1.7356	1.94547
454161	368	2.25285	2.1797	3.63199	3.81945	3.57243	3.42755	3.24085	4.14064	3.67123	2.28466	1.73719	1.95231
454162	368	2.25042	2.17026	3.63197	3.81924	3.5721	3.42788	3.24035	4.13771	3.66941	2.28285	1.73078	1.95036
454163	368	2.25285	2.17173	3.6342	3.82128	3.57403	3.43014	3.24314	4.14015	3.67138	2.28375	1.73239	1.95328
454164	368	2.25285	2.17173	3.63246	3.8204	3.5725	3.42823	3.24145	4.13697	3.66537	2.276	1.73239	1.95134
454165	368	2.25285	2.17099	3.63474	3.82281	3.57417	3.43069	3.24423	4.13863	3.6656	2.27508	1.734	1.95521
454166	368	2.25285	2.17099	3.63482	3.82294	3.57419	3.43098	3.24408	4.13871	3.6656	2.27462	1.734	1.95521
454167	368	2.25285	2.16953	3.63432	3.82249	3.57373	3.43056	3.24264	4.13666	3.66355	2.27323	1.73239	1.95424
454168	368	2.26482	2.17246	3.65912	3.84442	3.59811	3.45268	3.25734	4.14031	3.66814	2.27921	1.73239	1.95521
454169	368	2.25527	2.16953	3.68055	3.86358	3.61939	3.47123	3.26989	4.14075	3.66783	2.27921	1.73239	1.95617
454170	368	2.26717	2.18113	3.68723	3.86998	3.62476	3.47701	3.27642	4.14923	3.67618	2.28466	1.74194	1.96567
454171	368	2.26717	2.18256	3.6887	3.87144	3.62663	3.47929	3.27921	4.15053	3.67657	2.28601	1.74507	1.96661
454172	368	2.26245	2.17826	3.68906	3.87268	3.62708	3.48015	3.27825	4.14617	3.6721	2.28012	1.74507	1.9619
454173	368	2.26007	2.18041	3.70714	3.88871	3.64327	3.49698	3.28901	4.14795	3.67308	2.27921	1.74663	1.96284
454174	368	2.26245	2.18752	3.71938	3.90104	3.65495	3.51127	3.30159	4.15838	3.68184	2.28914	1.75282	1.97035
454175	368	2.27184	2.1959	3.72928	3.91195	3.66509	3.52208	3.31408	4.16916	3.6911	2.29798	1.76193	1.98046
454176	368	2.27184	2.19451	3.72965	3.91285	3.66672	3.52369	3.31584	4.16987	3.69135	2.29973	1.76193	1.97955
454177	368	2.23805	2.15458	3.71617	3.9042	3.65876	3.51959	3.30767	4.12652	3.64597	2.27045	1.6902	1.91275
454178	368	2.25527	2.16584	3.74819	3.93806	3.69434	3.55936	3.3476	4.14866	3.66541	2.29535	1.70757	1.93349
454179	368	2.24304	2.15685	3.74847	3.93795	3.69651	3.56177	3.34776	4.13785	3.6551	2.29092	1.69897	1.91698
454180	368	2.25285	2.16584	3.75537	3.94403	3.70259	3.56693	3.35319	4.14934	3.6693	2.29929	1.70927	1.93146
454181	368	2.24055	2.15836	3.96632	4.13723	3.91154	3.7489	3.49133	4.1468	3.66075	2.29092	1.69897	1.92942
454182	368	2.22531	2.15836	3.96607	4.13696	3.91109	3.74864	3.49147	4.14638	3.65961	2.28914	1.70243	1.93349
454183	368	2.233	2.1651	3.97882	4.15133	3.9235	3.76322	3.50529	4.16201	3.67389	2.30963	1.71433	1.94939
454184	368	2.21484	2.15458	3.97706	4.14998	3.92242	3.76248	3.50466	4.16148	3.67201	2.31048	1.71433	1.94645
454185	368	2.22531	2.16361	3.98262	4.1548	3.92693	3.76769	3.50974	4.16895	3.67897	2.31555	1.71767	1.95328
454186	368	2.22531	2.16286	3.98204	4.15411	3.9262	3.76724	3.50936	4.16806	3.67783	2.31429	1.71767	1.95134
454187	368	2.21748	2.15761	3.98233	4.15434	3.92663	3.76778	3.50985	4.16832	3.67721	2.31555	1.716	1.95134
454188	368	2.1959	2.13033	3.9776	4.15087	3.9227	3.76509	3.50539	4.14589	3.65312	2.29535	1.6902	1.91487
454189	368	2.18469	2.13033	3.97628	4.15007	3.92179	3.76439	3.5045	4.14166	3.64867	2.29048	1.68664	1.90849
454190	368	2.2014	2.1469	3.98476	4.15812	3.93026	3.77151	3.5121	4.15203	3.66263	2.30535	1.70586	1.91908
454191	368	2.21748	2.15685	3.9883	4.16178	3.93358	3.77447	3.5155	4.15953	3.66999	2.30963	1.70927	1.9284
454192	368	2.21219	2.15381	3.99451	4.16805	3.93964	3.78073	3.52197	4.16336	3.67197	2.31091	1.71265	1.93651
454193	368	2.20952	2.15076	3.99576	4.16952	3.9409	3.78206	3.52328	4.16176	3.6703	2.31006	1.71265	1.93247
454194	368	2.20952	2.14845	3.99447	4.16841	3.93976	3.78144	3.52247	4.15795	3.66588	2.30578	1.70243	1.92324
454195	368	2.22272	2.16062	4.00828	4.18279	3.95436	3.79606	3.53724	4.16902	3.67611	2.31555	1.71096	1.93247
454196	368	2.22531	2.15912	4.00889	4.183	3.95469	3.79621	3.53759	4.16903	3.67611	2.31555	1.71096	1.93349
454197	368	2.23045	2.16879	4.02377	4.19718	3.96836	3.80889	3.55118	4.17987	3.68658	2.32222	1.72099	1.94448
454198	368	2.233	2.18256	4.02608	4.1996	3.97092	3.81097	3.55357	4.1849	3.69234	2.32756	1.72263	1.94645
454199	368	2.22789	2.18113	4.02601	4.19968	3.97102	3.8112	3.55386	4.18348	3.69013	2.32756	1.72263	1.94645
454200	368	2.22272	2.18113	4.02629	4.19999	3.97125	3.81158	3.55408	4.18369	3.69009	2.32797	1.72428	1.94645
454201	368	2.21484	2.17898	4.02572	4.19965	3.97087	3.81103	3.55366	4.18175	3.68733	2.32675	1.72263	1.94547
454202	368	2.21484	2.18752	4.0437	4.2182	3.98835	3.82738	3.57015	4.19694	3.70195	2.34361	1.74194	1.95424
454203	368	2.27184	2.233	4.12972	4.3046	4.07444	3.90932	3.6525	4.26679	3.76251	2.40552	1.81425	2.01536
454204	368	2.26717	2.233	4.12968	4.30462	4.07459	3.90957	3.65267	4.26629	3.76115	2.40312	1.81291	2.01368
454205	368	2.26951	2.2349	4.13089	4.30614	4.07598	3.91069	3.65416	4.26802	3.76365	2.40346	1.81425	2.01703
454206	368	2.26482	2.23045	4.12941	4.30498	4.07484	3.90958	3.65281	4.26485	3.75847	2.40037	1.80482	2.01284
454207	368	2.26717	2.233	4.13683	4.31237	4.08176	3.91698	3.66016	4.26962	3.76289	2.40449	1.80482	2.01536
454208	368	2.26951	2.233	4.13771	4.31341	4.0826	3.9178	3.66113	4.27064	3.76376	2.40586	1.80482	2.0162
454209	368	2.26951	2.233	4.13847	4.31425	4.08334	3.91843	3.66177	4.27121	3.76422	2.40586	1.80346	2.01703
454210	368	2.27646	2.23426	4.13909	4.31484	4.08379	3.91896	3.66238	4.27227	3.76558	2.4062	1.80482	2.01787
454211	368	2.27416	2.2266	4.13797	4.3136	4.08338	3.91829	3.66234	4.2699	3.76194	2.40278	1.80482	2.0086
454212	368	2.26717	2.21484	4.13869	4.31483	4.08475	3.91984	3.66415	4.26788	3.75683	2.39759	1.80754	2.00518
454213	368	2.26482	2.2075	4.13695	4.31331	4.08346	3.91871	3.66302	4.2635	3.75082	2.39515	1.80346	2
454214	368	2.26482	2.21085	4.13961	4.31608	4.08609	3.92163	3.66588	4.26549	3.75214	2.39724	1.80346	2.00173
454215	368	2.25527	2.20208	4.13689	4.31386	4.08423	3.91994	3.66378	4.255	3.74019	2.38525	1.79379	1.98408
454216	368	2.25768	2.20071	4.1394	4.31666	4.08654	3.92262	3.66671	4.25923	3.74595	2.39199	1.80346	1.98318
454217	368	2.26007	2.20817	4.14623	4.32324	4.09287	3.92983	3.67387	4.26468	3.75083	2.3962	1.81023	1.98945
454218	368	2.26007	2.20884	4.14695	4.32406	4.09365	3.9307	3.67433	4.26476	3.75074	2.3969	1.81023	1.99034
454219	368	2.26007	2.2075	4.14687	4.32401	4.09361	3.93065	3.67422	4.2645	3.75026	2.3962	1.81023	1.98945
454220	368	2.25768	2.2075	4.14685	4.324	4.09367	3.93069	3.67424	4.26428	3.75008	2.39585	1.81023	1.98945
454221	368	2.25527	2.20817	4.14677	4.32412	4.09453	3.93202	3.67646	4.26418	3.74988	2.3955	1.80889	1.98945
454222	368	2.26717	2.23867	4.18308	4.35944	4.13003	3.96774	3.7125	4.29365	3.77699	2.42586	1.82995	2.0162
454223	368	2.26245	2.2418	4.18425	4.36096	4.13177	3.97001	3.71497	4.29349	3.77632	2.42619	1.83378	2.01703
454224	368	2.26245	2.24304	4.18479	4.36172	4.13288	3.97154	3.71655	4.29484	3.77804	2.42651	1.83378	2.01787
454225	368	2.26245	2.24428	4.18513	4.36201	4.13369	3.97268	3.71857	4.2942	3.7776	2.42455	1.83251	2.0187
454226	368	2.25768	2.2449	4.18554	4.36249	4.13432	3.97353	3.71912	4.29462	3.77808	2.42226	1.82737	2.02119
454227	368	2.25285	2.24055	4.18898	4.3655	4.13724	3.97598	3.72165	4.2909	3.7726	2.41664	1.8169	2.0103
454228	368	2.25042	2.25648	4.20053	4.37614	4.15417	3.99825	3.75211	4.29936	3.78213	2.42193	1.82347	2.01787
454229	368	2.26245	2.26304	4.20272	4.37216	4.15281	3.99228	3.74432	4.2901	3.77978	2.41564	1.84011	2.02036
454230	368	2.26245	2.26304	4.19524	4.36145	4.14385	3.97999	3.73043	4.27905	3.77446	2.40346	1.83506	2.02036
454231	368	2.26717	2.26482	4.20213	4.36864	4.14992	3.98683	3.73786	4.28628	3.78112	2.40926	1.84136	2.02776
454232	368	2.25042	2.25285	4.19924	4.36579	4.14709	3.98391	3.73502	4.28052	3.77379	2.40312	1.82866	2.02202
454233	368	2.233	2.24242	4.19754	4.36437	4.14593	3.98327	3.73344	4.2716	3.76355	2.39199	1.81823	2.0086
454234	368	2.233	2.2418	4.19686	4.36378	4.14534	3.98266	3.73267	4.27031	3.76248	2.39023	1.81823	2.00689
454235	368	2.233	2.24117	4.19607	4.3628	4.14456	3.98158	3.73128	4.26927	3.76176	2.3881	1.81823	2.00604
454236	368	2.23045	2.24428	4.20223	4.36829	4.15036	3.98716	3.7356	4.27353	3.76564	2.38952	1.82086	2.01284
454237	368	2.23045	2.23679	4.20064	4.36726	4.14907	3.98597	3.73381	4.26965	3.76023	2.38632	1.80754	2.01199
454238	368	2.233	2.23742	4.20247	4.36912	4.15109	3.98766	3.7353	4.27005	3.76057	2.38417	1.80618	2.0162
454239	368	2.25042	2.22596	4.20703	4.37547	4.15603	3.99346	3.74063	4.26871	3.76018	2.38453	1.81291	2.0162
454240	368	2.24551	2.22531	4.20582	4.37403	4.15486	3.99185	3.73872	4.26562	3.75714	2.37985	1.80889	2.01536
454241	368	2.25042	2.22724	4.21245	4.38057	4.16097	3.99853	3.745	4.27129	3.76238	2.3831	1.80889	2.01953
454242	368	2.25042	2.2266	4.21227	4.37992	4.16042	3.9977	3.74409	4.27047	3.76235	2.38166	1.80754	2.0187
454243	368	2.24797	2.22272	4.21168	4.37943	4.15992	3.99726	3.74343	4.268	3.75912	2.37949	1.80346	2.01368
454244	368	2.24797	2.22401	4.21178	4.37955	4.16007	3.99742	3.74326	4.26791	3.75938	2.37803	1.80346	2.01368
454245	368	2.233	2.20817	4.2093	4.37724	4.15813	3.99557	3.74134	4.25831	3.74847	2.36661	1.78675	1.99211
454246	368	2.233	2.21152	4.20948	4.37677	4.15751	3.9942	3.73933	4.25505	3.74718	2.36324	1.78247	1.993
454247	368	2.23805	2.21219	4.20983	4.37574	4.15686	3.9935	3.73772	4.25385	3.74789	2.36248	1.78247	1.993
454248	368	2.233	2.20817	4.20917	4.37507	4.15629	3.99286	3.73714	4.25258	3.74582	2.36135	1.77815	1.98767
454249	368	2.233	2.20817	4.20856	4.37444	4.15531	3.99213	3.73679	4.25342	3.74693	2.36097	1.77815	1.98945
454250	368	2.22789	2.20683	4.20763	4.37379	4.15466	3.99154	3.7363	4.2526	3.74506	2.35946	1.77232	1.98767
454251	368	2.22531	2.20412	4.16608	4.33327	4.1123	3.95411	3.70615	4.24905	3.74293	2.35946	1.77085	1.98588
454252	368	2.22531	2.2048	4.14515	4.31275	4.09035	3.93387	3.69362	4.25151	3.74718	2.36211	1.76938	1.99123
454253	368	2.22272	2.20683	4.14441	4.31198	4.0893	3.933	3.69339	4.25005	3.74596	2.36097	1.76938	1.99034
454254	368	2.22272	2.21018	4.14476	4.31226	4.08931	3.93298	3.69336	4.25106	3.74743	2.36173	1.77232	1.99388
454255	368	2.21748	2.20683	4.14409	4.31172	4.08871	3.93232	3.69286	4.25026	3.7464	2.36097	1.77232	1.99388
454256	368	2.20952	2.2075	4.14149	4.30857	4.08543	3.9287	3.68952	4.24773	3.74529	2.35793	1.76641	1.99388
454257	368	2.21219	2.20615	4.14021	4.30821	4.0846	3.92812	3.68854	4.25015	3.74757	2.3587	1.76641	1.99739
454258	368	2.21748	2.20548	4.13545	4.30446	4.08028	3.92482	3.68567	4.25185	3.74952	2.36097	1.76938	1.99913
454259	368	2.22011	2.2048	4.13583	4.30542	4.08089	3.92569	3.68651	4.25318	3.75102	2.36135	1.77085	1.99913
454260	368	2.22789	2.21285	4.1403	4.31194	4.08731	3.93286	3.6936	4.26136	3.75837	2.37181	1.78104	2.00432
454261	368	2.22789	2.20548	4.13944	4.31157	4.08694	3.93238	3.6932	4.25968	3.75597	2.37254	1.78533	2.00604
454262	368	2.24551	2.21418	4.14889	4.32269	4.09796	3.94339	3.70436	4.26824	3.76247	2.3784	1.79657	2.00775
454263	368	2.24797	2.21352	4.14877	4.32322	4.09792	3.94403	3.70504	4.27016	3.76401	2.3784	1.79796	2.01115
454264	368	2.25042	2.21551	4.15006	4.32449	4.0995	3.94627	3.7073	4.27232	3.76626	2.37949	1.79934	2.01284
454265	368	2.24551	2.21484	4.15025	4.32465	4.09952	3.94629	3.70721	4.27255	3.76649	2.37985	1.79796	2.01368
454266	368	2.25042	2.21748	4.15101	4.32565	4.10069	3.9476	3.70777	4.2746	3.76876	2.38238	1.80482	2.01536
454267	368	2.26007	2.22076	4.15678	4.33097	4.10682	3.95295	3.71346	4.27939	3.77286	2.3881	1.80889	2.02036
454268	368	2.26007	2.22011	4.14984	4.32476	4.1	3.94668	3.70908	4.27867	3.7721	2.3881	1.80889	2.01953
454269	368	2.25042	2.2188	4.14394	4.32011	4.09506	3.94227	3.70641	4.27787	3.77006	2.38668	1.81023	2.0187
454270	368	2.25042	2.21748	4.14361	4.31972	4.09482	3.94205	3.70614	4.27739	3.76975	2.38525	1.80889	2.0162
454271	368	2.24797	2.22531	4.16004	4.33593	4.11103	3.95893	3.72067	4.29516	3.78786	2.40312	1.82478	2.03902
454272	368	2.25768	2.23236	4.17377	4.3505	4.12544	3.97276	3.73392	4.30742	3.79945	2.41697	1.83378	2.04922
454273	368	2.25285	2.22724	4.17301	4.34967	4.12498	3.97222	3.73339	4.30513	3.79627	2.4143	1.83123	2.0461
454274	368	2.25285	2.22789	4.17039	4.34821	4.12382	3.97081	3.7331	4.3072	3.79847	2.41531	1.83632	2.04766
454275	368	2.25042	2.22076	4.16632	4.3441	4.12022	3.96621	3.72894	4.29937	3.79123	2.40688	1.83378	2.04139
454276	368	2.24797	2.21748	4.1659	4.34333	4.12024	3.96581	3.7271	4.29479	3.78709	2.40209	1.82737	2.03822
454277	368	2.25285	2.22724	4.17292	4.3505	4.12744	3.97384	3.7348	4.30138	3.79378	2.40926	1.82737	2.04454
454278	368	2.25285	2.2266	4.17087	4.34843	4.12519	3.97169	3.73231	4.30002	3.79197	2.40688	1.82478	2.04376
454279	368	2.23553	2.21945	4.16132	4.33815	4.11488	3.95914	3.71853	4.2877	3.78053	2.38846	1.81425	2.03181
454280	368	2.23553	2.21945	4.16158	4.33844	4.11505	3.9594	3.71875	4.28799	3.78072	2.38917	1.81425	2.03262
454281	368	2.24055	2.22011	4.17108	4.3485	4.12532	3.97051	3.72876	4.29474	3.78483	2.39829	1.82086	2.03743
454282	368	2.25768	2.23045	4.18358	4.36109	4.1382	3.9832	3.74038	4.30572	3.79484	2.41196	1.83123	2.05231
454283	368	2.26482	2.23742	4.19756	4.37519	4.152	3.99657	3.75305	4.31645	3.80449	2.42619	1.83506	2.05614
454284	368	2.25768	2.23172	4.18984	4.36673	4.14471	3.98814	3.74512	4.30427	3.79221	2.41027	1.82478	2.04139
454285	368	2.26717	2.23363	4.19192	4.36911	4.14706	3.99029	3.74712	4.30574	3.79322	2.41229	1.82737	2.04139
454286	368	2.25768	2.22596	4.18846	4.36613	4.1443	3.98717	3.74417	4.3003	3.78787	2.40824	1.82478	2.03583
454287	368	2.26951	2.23426	4.19777	4.37533	4.15308	3.99699	3.75288	4.31096	3.79826	2.42062	1.83885	2.04376
454288	368	2.26717	2.233	4.1975	4.37515	4.15277	3.99676	3.75276	4.3109	3.79833	2.41896	1.84011	2.04376
454289	368	2.26951	2.2349	4.2025	4.3796	4.15747	4.00128	3.75699	4.31476	3.80213	2.42521	1.8451	2.04766
454290	368	2.2878	2.24055	4.21551	4.3928	4.17082	4.01436	3.76856	4.32506	3.81097	2.43712	1.86213	2.06221
454291	368	2.27416	2.22724	4.21076	4.38839	4.16621	4.01047	3.76459	4.31836	3.80132	2.42619	1.8488	2.05538
454292	368	2.26245	2.22141	4.21122	4.3888	4.16676	4.0113	3.76556	4.3164	3.79884	2.42619	1.84634	2.05385
454293	368	2.25527	2.21683	4.20659	4.38438	4.16265	4.007	3.76146	4.31272	3.79472	2.42325	1.84386	2.04689
454294	368	2.25527	2.22011	4.21188	4.38952	4.16782	4.01255	3.76689	4.31692	3.79842	2.42749	1.8488	2.05154
454295	368	2.26717	2.22724	4.22448	4.4019	4.18008	4.02508	3.77935	4.3275	3.80858	2.44059	1.85974	2.05994
454296	368	2.26007	2.22272	4.2218	4.39864	4.17712	4.02214	3.77608	4.32545	3.80721	2.43965	1.86213	2.05538
454297	368	2.26007	2.2266	4.22638	4.40355	4.18203	4.02675	3.78025	4.32961	3.81149	2.44404	1.8657	2.05767
454298	368	2.25042	2.21551	4.21778	4.39537	4.17209	4.01585	3.76573	4.32217	3.80378	2.43807	1.85854	2.04844
454299	368	2.24797	2.20208	4.2163	4.39377	4.16898	4.01167	3.75967	4.31813	3.79871	2.43425	1.85854	2.04689
454300	368	2.24797	2.20615	4.2183	4.39568	4.17095	4.01329	3.76157	4.31991	3.80087	2.43838	1.86094	2.04844
454301	368	2.24797	2.20683	4.21871	4.39593	4.17116	4.01319	3.76128	4.32003	3.80134	2.43933	1.85974	2.05154
454302	368	2.25285	2.21085	4.22197	4.39895	4.1742	4.01613	3.76434	4.32251	3.80376	2.44154	1.85974	2.05385
454303	368	2.25042	2.20071	4.21035	4.38715	4.16316	4.00571	3.75392	4.31133	3.79242	2.42943	1.84634	2.04689
454304	368	2.19033	2.14613	4.14318	4.32026	4.09727	3.94404	3.69237	4.24897	3.73541	2.36959	1.7839	1.98945
454305	368	2.19033	2.14457	4.14398	4.32115	4.09783	3.94414	3.69235	4.2499	3.73627	2.37107	1.7839	1.98945
454306	368	2.19033	2.14535	4.14498	4.32236	4.09875	3.94566	3.69332	4.25032	3.73579	2.37291	1.78104	1.98767
454307	368	2.19033	2.14768	4.14659	4.32407	4.09994	3.94661	3.69436	4.25166	3.73707	2.37475	1.78247	1.98945
454308	368	2.19033	2.15305	4.15395	4.33145	4.10826	3.95385	3.70214	4.25795	3.74285	2.38489	1.78533	1.99564
454309	368	2.19033	2.15534	4.15473	4.33189	4.10873	3.95413	3.70202	4.25827	3.74284	2.38417	1.7839	1.99739
454310	368	2.19312	2.16212	4.1635	4.34121	4.11715	3.96302	3.71084	4.26847	3.75354	2.3962	1.79379	2.00689
454311	368	2.18469	2.16212	4.163	4.34065	4.11661	3.96229	3.70995	4.26723	3.75196	2.39585	1.79239	2.00604
454312	368	2.18469	2.16361	4.16355	4.34121	4.11706	3.96296	3.71046	4.26767	3.75242	2.39724	1.79099	2.00604
454313	368	2.17898	2.15685	4.16019	4.33783	4.11376	3.95971	3.70713	4.26418	3.74853	2.3962	1.78104	1.99739
454314	368	2.18184	2.15987	4.16407	4.34177	4.11758	3.96338	3.71105	4.26766	3.75194	2.40002	1.7839	2
454315	368	2.18184	2.15381	4.16189	4.33949	4.1148	3.95997	3.70644	4.26537	3.75031	2.39794	1.7839	1.99826
454316	368	2.18752	2.15305	4.16389	4.34172	4.11632	3.9609	3.70658	4.26725	3.75182	2.40002	1.78533	1.99826
454317	368	2.18469	2.14768	4.16086	4.33842	4.11356	3.9578	3.70319	4.2608	3.7431	2.39164	1.77379	1.99123
454318	368	2.18184	2.14223	4.16068	4.33776	4.11465	3.95592	3.70134	4.25911	3.74125	2.39129	1.77815	1.98767
454319	368	2.19033	2.14845	4.16721	4.344	4.12096	3.96248	3.70757	4.26615	3.74837	2.39585	1.78533	1.99564
454320	368	2.19033	2.14922	4.16837	4.345	4.12196	3.96364	3.70837	4.26744	3.74963	2.39655	1.78675	1.99826
454321	368	2.1959	2.16062	4.17551	4.35185	4.1289	3.97011	3.71488	4.27393	3.75583	2.40278	1.79239	2.00604
454322	368	2.1959	2.16062	4.17553	4.35182	4.12882	3.96998	3.71473	4.27352	3.75528	2.40278	1.79239	2.00604
454323	368	2.1959	2.13672	4.15831	4.33445	4.11256	3.95362	3.69711	4.25613	3.73878	2.3881	1.7767	1.99123
454324	368	2.20683	2.14067	4.16163	4.33769	4.11604	3.95672	3.69977	4.26077	3.74365	2.38881	1.7796	1.99739
454325	368	2.20683	2.14145	4.1616	4.33746	4.11561	3.95603	3.69918	4.25976	3.74252	2.38775	1.78104	1.99651
454326	368	2.20683	2.13988	4.16116	4.33698	4.1148	3.95471	3.69728	4.25916	3.74178	2.38739	1.78104	1.99564
454327	368	2.20412	2.1383	4.16164	4.33752	4.11518	3.95542	3.69787	4.25837	3.73971	2.38632	1.7839	1.99388
454328	368	2.20412	2.13751	4.15634	4.33305	4.11071	3.95151	3.69353	4.25515	3.73719	2.38525	1.78247	1.99211
454329	368	2.22272	2.13672	4.16738	4.34033	4.1229	3.95442	3.69685	4.25965	3.74121	2.39094	1.78817	1.99651
454330	368	2.20683	2.12385	4.14865	4.32184	4.10397	3.93579	3.67777	4.24249	3.72555	2.37694	1.76492	1.98677
454331	368	2.21484	2.13909	4.17276	4.34411	4.12647	3.95719	3.70063	4.26006	3.74288	2.39515	1.7839	1.99826
454332	368	2.18184	2.12222	4.16448	4.33558	4.11902	3.94937	3.69188	4.249	3.7306	2.38525	1.76343	1.98588
454333	368	2.1959	2.12629	4.16946	4.34074	4.12403	3.95463	3.69772	4.25336	3.7351	2.39094	1.76641	1.99123
454334	368	2.2014	2.12872	4.17164	4.34271	4.12799	3.9589	3.7024	4.25588	3.73759	2.39199	1.76641	1.993
454335	368	2.20412	2.13274	4.17472	4.34528	4.13085	3.96205	3.70559	4.25932	3.74063	2.3948	1.77085	1.99739
454336	368	2.20683	2.13274	4.17443	4.34491	4.13051	3.96165	3.70523	4.25897	3.7403	2.3941	1.77085	1.99739
454337	368	2.20683	2.13513	4.17131	4.342	4.12739	3.95852	3.70291	4.2575	3.74076	2.3934	1.76938	1.99123
454338	368	2.20683	2.13593	4.17447	4.34529	4.13224	3.96429	3.70888	4.26151	3.74479	2.39759	1.77379	1.99388
454339	368	2.2014	2.13274	4.17161	4.34231	4.12948	3.96136	3.70571	4.25913	3.7428	2.39724	1.7767	1.98945
454340	368	2.17609	2.11644	4.16423	4.33426	4.12333	3.95483	3.69876	4.24448	3.72511	2.38021	1.74507	1.96284
454341	368	2.17898	2.11478	4.16543	4.33533	4.12448	3.95667	3.70031	4.24577	3.7263	2.37985	1.74663	1.96379
454342	368	2.17319	2.11059	4.15804	4.32818	4.11805	3.94951	3.69304	4.2388	3.71917	2.37511	1.74036	1.95713
454343	368	2.17319	2.11143	4.1581	4.32835	4.11826	3.9498	3.6933	4.23896	3.71925	2.37658	1.74036	1.95809
454344	368	2.17609	2.11143	4.15851	4.32885	4.11885	3.95044	3.69381	4.23933	3.71963	2.37731	1.74036	1.95904
454345	368	2.18184	2.11311	4.16181	4.33211	4.14008	3.97307	3.72549	4.24217	3.72191	2.37876	1.74036	1.95999
454346	368	2.18184	2.11311	4.16212	4.33247	4.14039	3.97341	3.7259	4.24249	3.72214	2.37912	1.74036	1.95999
454347	368	2.17609	2.10636	4.15818	4.32809	4.13657	3.96931	3.7217	4.23898	3.71887	2.37658	1.74194	1.95713
454348	368	2.17026	2.1089	4.16249	4.33211	4.14088	3.97383	3.72596	4.24529	3.72419	2.38093	1.75282	1.96473
454349	368	2.17026	2.10975	4.16317	4.33283	4.14177	3.97482	3.72697	4.24612	3.72483	2.38166	1.75435	1.96473
454350	368	2.17319	2.11143	4.16397	4.33352	4.14283	3.97576	3.72803	4.24673	3.72521	2.38274	1.7574	1.96661
454351	368	2.17319	2.11059	4.1641	4.33373	4.1429	3.97599	3.72785	4.24701	3.72554	2.38417	1.75891	1.96942
454352	368	2.17319	2.11059	4.16581	4.33559	4.14459	3.97796	3.73001	4.24944	3.72744	2.38668	1.75891	1.97128
454353	368	2.18184	2.1214	4.17426	4.34227	4.15199	3.98438	3.74095	4.25452	3.73421	2.3962	1.7679	1.98227
454354	368	2.18752	2.12222	4.17547	4.34383	4.15353	3.98754	3.74323	4.25603	3.73611	2.39794	1.77085	1.98408
454355		2.19033	2.1214	4.17571	4.34352	4.15377	3.9898	3.7457	4.25571	3.73576	2.3969	1.7679	1.98137
454356	369	2.19033	2.1214	4.17669	4.34445	4.15492	3.99112	3.74677	4.25675	3.73689	2.39794	1.77085	1.98408
454357	369	2.19033	2.1214	4.17621	4.34379	4.15474	3.99103	3.74785	4.25588	3.73542	2.3962	1.76938	1.98318
454358	369	2.19866	2.12548	4.1822	4.34937	4.16111	3.99834	3.75494	4.26081	3.73995	2.39898	1.78533	1.98856
454359	369	2.1959	2.12629	4.18342	4.35038	4.16249	3.99983	3.75621	4.26205	3.74142	2.40037	1.78817	1.98945
454360	369	2.19312	2.12629	4.18222	4.34892	4.1613	3.99866	3.75516	4.26068	3.73965	2.40002	1.78817	1.98856
454361	369	2.18752	2.11975	4.17479	4.34051	4.15377	3.99104	3.74719	4.25377	3.73342	2.39164	1.7796	1.98318
454362	369	2.18469	2.1181	4.17409	4.33981	4.15351	3.99111	3.74715	4.25199	3.73136	2.38703	1.7767	1.97955
454363	369	2.19312	2.13274	4.19599	4.35908	4.1762	4.01742	3.773	4.26815	3.74774	2.41027	1.79518	2.00432
454364	369	2.19033	2.13354	4.19701	4.35977	4.17765	4.01837	3.77409	4.26751	3.74668	2.40993	1.79657	2.00087
454365	369	2.19033	2.12953	4.19359	4.3566	4.17429	4.01481	3.77053	4.26449	3.74373	2.41027	1.79379	1.99913
454366	369	2.19033	2.13354	4.2013	4.36608	4.1875	4.04075	3.79688	4.26852	3.74696	2.41196	1.79934	1.99913
454367	369	2.18469	2.13033	4.19884	4.36338	4.185	4.03821	3.7946	4.26404	3.74161	2.40722	1.79099	1.99388
454368	369	2.17319	2.13114	4.19499	4.36012	4.18173	4.03573	3.79161	4.26085	3.73876	2.40312	1.78817	1.99123
[truncated: 5,089 more rows]
