# Supplementary material for: Improving microbial fitness in the mammalian gut by in vivo temporal functional metagenomics
Source: Mol Syst Biol. 2015 Mar 11;11(3):788. doi: 10.15252/msb.20145866 (PMC4380924; doi:10.15252/msb.20145866)
Supplement: Supplementary file 36 — Source Data for Figure 5C [file MSB-11-788-s035.xls]

## Sheet: Fig5C
Growth rates of clones in minimal media with galactose
M9-Gal	growth rate (dbl/hr)				mean
MG1655			0.76801		0.76801
Empty vector	0	0	0.719804	0	0.179951
Cloned BT1758	0.385555	0.734026	0	0	0.279895
Cloned BT1759	0	0	0.862416	0	0.215604
Cloned BT369	0.721249	0.132506	0.696209	0.903751	0.613429
Cloned BT370	0.39883	0.386449	0.296443	0.716735	0.449614
Cloned BT371	0.611328	0.744925	0.728766	0.753759	0.709695
Cloned BT372	0	0	0	0	0
Cloned BT370-372	0.702881	0.704987	0.80987	0.675295	0.723258
stool isolates (si)
si M1 d28	0.72896	0.796813	0.696864	0.706755	0.732348
si M2 d28	0.681191	0.50163	0.647948	0.584454	0.603806
si M3 d28	0.664798	0.669105	0.724681	0.669135	0.68193
si M4 d28	0.974722	0.902405	0.903152	0.593354	0.843408
si M5 d28	0.763271	0.564653	0.454718	0.376105	0.539687
re-transformed stool plasmids (t)
t M1 d28	0.537875	0.3944	0.281426	0	0.303425
t M2 d28	0.0854299	1.1282	0	0	0.303408
t M3 d28	0	0	0	0	0
t M4 d28	0	0.748839	0	0	0.18721
t M5 d28	0	0	0.472441	0.868081	0.33513
