# Supplementary material for: Improving microbial fitness in the mammalian gut by in vivo temporal functional metagenomics
Source: Mol Syst Biol. 2015 Mar 11;11(3):788. doi: 10.15252/msb.20145866 (PMC4380924; doi:10.15252/msb.20145866)
Supplement: Supplementary file 37 — Source Data for Figure 5D [file MSB-11-788-s036.xls]

## Sheet: Fig5D
Profile of E. coli galK locus
	galK16, IS2, 1.5kb	galK+, 0.2kb	total	fraction reverted
d7
m1	4	0	4	0
m2	4	0	4	0
m3	3	0	3	0
m4	4	0	4	0
m5	3	1	4	0.25
d14
m1	2	1	3	0.333333
m2	0	4	4	1
m3	0	3	3	1
m4	1	3	4	0.75
m5	0	2	2	1
d28
m1	0	5	5	1
m2	0	4	4	1
m3	0	4	4	1
m4	0	4	4	1
m5	0	4	4	1
lux control mice
d28	galK16, IS2, 1.5	galK+, 0.2
m6	2	5	7	0.714286
m7	0	7	7	1
m8	3	2	5	0.4
m9	3	2	5	0.4
m10	4	2	6	0.333333
Summary of fraction reverted
	library mice
	d7	d14	d28	d28 lux mice
m1	0	0.333333	1	0.714286
m2	0	1	1	1
m3	0	1	1	0.4
m4	0	0.75	1	0.4
m5	0.25	1	1	0.333333
mean	0.05	0.816667	1	0.569524
